# Supplementary material for: Quantum-mechanical exploration of the phase diagram of water
Source: Nat Commun. 2021 Jan 26;12:588. doi: 10.1038/s41467-020-20821-w (PMC7838264; doi:10.1038/s41467-020-20821-w)
Supplement: Supplementary file 3 — Supplementary Data 1 [file 41467_2020_20821_MOESM3_ESM.zip]

Archive with 630 entries (616 files):
- supplemental_data/
- supplemental_data/DFT_inputs/
- supplemental_data/DFT_inputs/PBE0-D3.cp2k
- supplemental_data/DFT_inputs/B3LYP-D3.cp2k
- supplemental_data/DFT_inputs/revPBE0-D3.cp2k
- supplemental_data/DFT_inputs/basis/
- supplemental_data/DFT_inputs/basis/GTH_POTENTIALS
- supplemental_data/DFT_inputs/basis/t_c_g.dat
- supplemental_data/DFT_inputs/basis/GTH_BASIS_SETS
- supplemental_data/DFT_inputs/basis/POTENTIAL
- supplemental_data/DFT_inputs/basis/BASIS_ADMM
- supplemental_data/DFT_inputs/basis/dftd3.dat
- supplemental_data/results/
- supplemental_data/results/extracted-data.wl
- supplemental_data/results/ice-nnp2dft-b3lyp-results/
- supplemental_data/results/ice-nnp2dft-b3lyp-results/iceIh-1988-deltamu.dat
- supplemental_data/results/ice-nnp2dft-b3lyp-results/partial-V-487-deltamu.dat
- supplemental_data/results/ice-nnp2dft-b3lyp-results/partial-III-171-deltamu.dat
- supplemental_data/results/ice-nnp2dft-b3lyp-results/iceIh-deltamu.dat
- supplemental_data/results/ice-nnp2dft-b3lyp-results/iceIII-part-deltamu.dat
- supplemental_data/results/ice-nnp2dft-b3lyp-results/liquid-deltamu.dat
- supplemental_data/results/ice-nnp2dft-b3lyp-results/iceIh-12917-deltamu.dat
- supplemental_data/results/ice-nnp2dft-b3lyp-results/partial-III-150-deltamu.dat
- supplemental_data/results/ice-nnp2dft-b3lyp-results/iceV-deltamu.dat
- supplemental_data/results/ice-nnp2dft-b3lyp-results/partial-V-593-deltamu.dat
- supplemental_data/results/ice-nnp2dft-b3lyp-results/iceIh-1987-deltamu.dat
- supplemental_data/results/ice-nnp2dft-b3lyp-results/iceV-part-deltamu.dat
- supplemental_data/results/ice-nnp2dft-b3lyp-results/partial-III-160-deltamu.dat
- supplemental_data/results/ice-nnp2dft-b3lyp-results/iceVI-deltamu.dat
- supplemental_data/results/ice-nnp2dft-b3lyp-results/iceIII-deltamu.dat
- supplemental_data/results/ice-nnp2dft-b3lyp-results/iceII-deltamu.dat
- supplemental_data/results/ice-nnp2dft-b3lyp-results/partial-III-26-deltamu.dat
- supplemental_data/results/ice-nnp2dft-b3lyp-results/iceIh-13773-deltamu.dat
- supplemental_data/results/ice-nnp2dft-b3lyp-results/partial-V-443-deltamu.dat
- supplemental_data/results/ice-nnp2dft-b3lyp-results/iceIc-deltamu.dat
- supplemental_data/results/ice-nnp2dft-b3lyp-results/partial-V-297-deltamu.dat
- supplemental_data/results/allTypes.dat
- supplemental_data/results/chemical-potential-output/
- supplemental_data/results/chemical-potential-output/chemPotFullNoFit-150K.dat
- supplemental_data/results/chemical-potential-output/chemPotFullFitted-225K.dat
- supplemental_data/results/chemical-potential-output/chemPotFitted-325K.dat
- supplemental_data/results/chemical-potential-output/chemPotFullNoFit-275K.dat
- supplemental_data/results/chemical-potential-output/chemPotFitted-125K.dat
- supplemental_data/results/chemical-potential-output/chemPotFullFitted-300K.dat
- supplemental_data/results/chemical-potential-output/chemPotFitted-200K.dat
- supplemental_data/results/chemical-potential-output/chemPotFitted-175K.dat
- supplemental_data/results/chemical-potential-output/chemPotFullNoFit-300K.dat
- supplemental_data/results/chemical-potential-output/chemPotFitted-262.5K.dat
- supplemental_data/results/chemical-potential-output/chemPotFitted-250K.dat
- supplemental_data/results/chemical-potential-output/chemPotFullFitted-275K.dat
- supplemental_data/results/chemical-potential-output/chemPotFullFitted-150K.dat
- supplemental_data/results/chemical-potential-output/chemPotFullNoFit-225K.dat
- supplemental_data/results/chemical-potential-output/chemPotFitted-225K.dat
- supplemental_data/results/chemical-potential-output/chemPotFullNoFit-250K.dat
- supplemental_data/results/chemical-potential-output/chemPotFullFitted-125K.dat
- supplemental_data/results/chemical-potential-output/chemPotFitted-300K.dat
- supplemental_data/results/chemical-potential-output/chemPotFullNoFit-175K.dat
- supplemental_data/results/chemical-potential-output/chemPotFullFitted-200K.dat
- supplemental_data/results/chemical-potential-output/chemPotFitted-350K.dat
- supplemental_data/results/chemical-potential-output/chemPotFullFitted-175K.dat
- supplemental_data/results/chemical-potential-output/chemPotFullNoFit-200K.dat
- supplemental_data/results/chemical-potential-output/chemPotFullFitted-250K.dat
- supplemental_data/results/chemical-potential-output/chemPotFullNoFit-125K.dat
- supplemental_data/results/chemical-potential-output/chemPotFitted-275K.dat
- supplemental_data/results/chemical-potential-output/chemPotFitted-150K.dat
- supplemental_data/results/ice-pimd-results/
- supplemental_data/results/ice-pimd-results/split-up-by-y/
- supplemental_data/results/ice-pimd-results/split-up-by-y/split-up-by-PT/
- supplemental_data/results/ice-pimd-results/split-up-by-y/split-up-by-PT/iceXV-PIMD-correction.dat
- supplemental_data/results/ice-pimd-results/split-up-by-y/split-up-by-PT/iceIc-PIMD-correction.dat
- supplemental_data/results/ice-pimd-results/split-up-by-y/split-up-by-PT/iceVI-PIMD-correction.dat
- supplemental_data/results/ice-pimd-results/split-up-by-y/split-up-by-PT/iceIh-PIMD-correction.dat
- supplemental_data/results/ice-pimd-results/split-up-by-y/split-up-by-PT/iceIX-PIMD-correction.dat
- supplemental_data/results/ice-pimd-results/split-up-by-y/split-up-by-PT/iceII-PIMD-correction.dat
- supplemental_data/results/ice-pimd-results/split-up-by-y/split-up-by-PT/iceIII-PIMD-correction.dat
- supplemental_data/results/ice-pimd-results/split-up-by-y/split-up-by-PT/iceV-PIMD-correction.dat
- supplemental_data/results/ice-pimd-results/split-up-by-y/split-up-by-PT/liquid-PIMD-correction.dat
- supplemental_data/results/ice-pimd-results/split-up-by-y/split-up-by-PT/iceV-part-PIMD-correction.dat
- supplemental_data/results/ice-pimd-results/split-up-by-y/split-up-by-PT/README.txt
- supplemental_data/results/ice-pimd-results/split-up-by-y/split-up-by-PT/iceIII-part-PIMD-correction.dat
- supplemental_data/results/ice-pimd-results/split-up-by-y/split-up-by-PT/iceXIII-PIMD-correction.dat
- supplemental_data/results/ice-pimd-results/iceV-part-ktcv.dat
- supplemental_data/results/ice-pimd-results/iceIX-ktcv.dat
- supplemental_data/results/ice-pimd-results/iceXV-ktcv.dat
- supplemental_data/results/ice-pimd-results/iceXIII-ktcv.dat
- supplemental_data/results/ice-pimd-results/iceV-ktcv.dat
- supplemental_data/results/ice-pimd-results/iceIII-part-ktcv.dat
- supplemental_data/results/ice-pimd-results/iceIII-ktcv.dat
- supplemental_data/results/ice-pimd-results/iceVI-ktcv.dat
- supplemental_data/results/ice-pimd-results/iceII-ktcv.dat
- supplemental_data/results/ice-pimd-results/iceIh-ktcv.dat
- supplemental_data/results/ice-pimd-results/iceIc-ktcv.dat
- supplemental_data/results/ice-pimd-results/iceXIV-ktcv.dat
- supplemental_data/results/ice-pimd-results/liquid-ktcv.dat
- supplemental_data/results/README.txt
- supplemental_data/results/free-energy-H2O.nb
- supplemental_data/results/ice-nnp2dft-pbe0-results/
- supplemental_data/results/ice-nnp2dft-pbe0-results/iceIh-1988-deltamu.dat
- supplemental_data/results/ice-nnp2dft-pbe0-results/partial-V-487-deltamu.dat
- supplemental_data/results/ice-nnp2dft-pbe0-results/partial-III-171-deltamu.dat
- supplemental_data/results/ice-nnp2dft-pbe0-results/iceIh-deltamu.dat
- supplemental_data/results/ice-nnp2dft-pbe0-results/iceIII-part-deltamu.dat
- supplemental_data/results/ice-nnp2dft-pbe0-results/liquid-deltamu.dat
- supplemental_data/results/ice-nnp2dft-pbe0-results/iceIh-12917-deltamu.dat
- supplemental_data/results/ice-nnp2dft-pbe0-results/partial-III-150-deltamu.dat
- supplemental_data/results/ice-nnp2dft-pbe0-results/iceV-deltamu.dat
- supplemental_data/results/ice-nnp2dft-pbe0-results/partial-V-593-deltamu.dat
- supplemental_data/results/ice-nnp2dft-pbe0-results/iceIh-1987-deltamu.dat
- supplemental_data/results/ice-nnp2dft-pbe0-results/iceV-part-deltamu.dat
- supplemental_data/results/ice-nnp2dft-pbe0-results/partial-III-160-deltamu.dat
- supplemental_data/results/ice-nnp2dft-pbe0-results/iceVI-deltamu.dat
- supplemental_data/results/ice-nnp2dft-pbe0-results/iceIII-deltamu.dat
- supplemental_data/results/ice-nnp2dft-pbe0-results/iceII-deltamu.dat
- supplemental_data/results/ice-nnp2dft-pbe0-results/partial-III-26-deltamu.dat
- supplemental_data/results/ice-nnp2dft-pbe0-results/iceIh-13773-deltamu.dat
- supplemental_data/results/ice-nnp2dft-pbe0-results/partial-V-443-deltamu.dat
- supplemental_data/results/ice-nnp2dft-pbe0-results/iceIc-deltamu.dat
- supplemental_data/results/ice-nnp2dft-pbe0-results/partial-V-297-deltamu.dat
- supplemental_data/results/isothermOutput/
- supplemental_data/results/isothermOutput/isotherm-T275-icePCOD8047078.dat
- supplemental_data/results/isothermOutput/isotherm-T75-iceV.dat
- supplemental_data/results/isothermOutput/isotherm-T125-iceV-part.dat
- supplemental_data/results/isothermOutput/isotherm-T275-ice14427301.dat
- supplemental_data/results/isothermOutput/isotherm-T75-iceV-part.dat
- supplemental_data/results/isothermOutput/isotherm-T350-iceII.dat
- supplemental_data/results/isothermOutput/isotherm-T125-iceXV.dat
- supplemental_data/results/isothermOutput/isotherm-T225-iceIX.dat
- supplemental_data/results/isothermOutput/isotherm-T275-iceXIV.dat
- supplemental_data/results/isothermOutput/isotherm-T275-liquid.dat
- supplemental_data/results/isothermOutput/isotherm-T225-icePCOD8204698.dat
- supplemental_data/results/isothermOutput/isotherm-T275-ice8421419.dat
- supplemental_data/results/isothermOutput/isotherm-T225-iceIII-part.dat
- supplemental_data/results/isothermOutput/isotherm-T325-iceXI.dat
- supplemental_data/results/isothermOutput/isotherm-T350-icePCOD8047078.dat
- supplemental_data/results/isothermOutput/isotherm-T275-iceII.dat
- supplemental_data/results/isothermOutput/isotherm-T125-iceDOH.dat
- supplemental_data/results/isothermOutput/isotherm-T225-iceVII.dat
- supplemental_data/results/isothermOutput/isotherm-T75-icePCOD8036144.dat
- supplemental_data/results/isothermOutput/isotherm-T275-iceNON.dat
- supplemental_data/results/isothermOutput/isotherm-T175-icePCOD8324623.dat
- supplemental_data/results/isothermOutput/isotherm-T250-iceIII-part.dat
- supplemental_data/results/isothermOutput/isotherm-T150-iceIc.dat
- supplemental_data/results/isothermOutput/isotherm-T225-iceV.dat
- supplemental_data/results/isothermOutput/isotherm-T325-iceXIV.dat
- supplemental_data/results/isothermOutput/isotherm-T325-liquid.dat
- supplemental_data/results/isothermOutput/isotherm-T125-iceVI.dat
- supplemental_data/results/isothermOutput/isotherm-T25-iceMAR.dat
- supplemental_data/results/isothermOutput/isotherm-T125-ice14427301.dat
- supplemental_data/results/isothermOutput/isotherm-T175-iceIII-part.dat
- supplemental_data/results/isothermOutput/isotherm-T175-iceV.dat
- supplemental_data/results/isothermOutput/isotherm-T200-iceXI.dat
- supplemental_data/results/isothermOutput/isotherm-T25-ice15124949650.dat
- supplemental_data/results/isothermOutput/isotherm-T75-iceXI.dat
- supplemental_data/results/isothermOutput/isotherm-T75-ice17625256.dat
- supplemental_data/results/isothermOutput/isotherm-T200-ice14427301.dat
- supplemental_data/results/isothermOutput/isotherm-T350-ice12111.dat
- supplemental_data/results/isothermOutput/isotherm-T275-ice12111.dat
- supplemental_data/results/isothermOutput/isotherm-T275-iceIII.dat
- supplemental_data/results/isothermOutput/isotherm-T25-ice582511.dat
- supplemental_data/results/isothermOutput/isotherm-T275-iceIh.dat
- supplemental_data/results/isothermOutput/isotherm-T175-iceVI.dat
- supplemental_data/results/isothermOutput/isotherm-T75-iceMAR.dat
- supplemental_data/results/isothermOutput/isotherm-T25-ice20228176.dat
- supplemental_data/results/isothermOutput/isotherm-T125-ice11215848.dat
- supplemental_data/results/isothermOutput/isotherm-T150-iceIII.dat
- supplemental_data/results/isothermOutput/isotherm-T75-ice12232449.dat
- supplemental_data/results/isothermOutput/isotherm-T262.5-liquid.dat
- supplemental_data/results/isothermOutput/isotherm-T350-iceIX.dat
- supplemental_data/results/isothermOutput/isotherm-T225-iceII.dat
- supplemental_data/results/isothermOutput/isotherm-T225-icePCOD8047078.dat
- supplemental_data/results/isothermOutput/isotherm-T225-iceNON.dat
- supplemental_data/results/isothermOutput/isotherm-T250-ice12111.dat
- supplemental_data/results/isothermOutput/isotherm-T25-icePCOD8301974.dat
- supplemental_data/results/isothermOutput/isotherm-T175-iceDOH.dat
- supplemental_data/results/isothermOutput/isotherm-T25-ice8421419.dat
- supplemental_data/results/isothermOutput/isotherm-T225-iceIII.dat
- supplemental_data/results/isothermOutput/isotherm-T25-iceXI.dat
- supplemental_data/results/isothermOutput/isotherm-T225-iceIh.dat
- supplemental_data/results/isothermOutput/isotherm-T25-icei.dat
- supplemental_data/results/isothermOutput/isotherm-T125-ice8421419.dat
- supplemental_data/results/isothermOutput/isotherm-T250-iceXI.dat
- supplemental_data/results/isothermOutput/isotherm-T200-ice6128842.dat
- supplemental_data/results/isothermOutput/isotherm-T200-icePCOD8036144.dat
- supplemental_data/results/isothermOutput/isotherm-T200-iceDOH.dat
- supplemental_data/results/isothermOutput/isotherm-T350-ice1532155471.dat
- supplemental_data/results/isothermOutput/isotherm-T275-icePCOD8204698.dat
- supplemental_data/results/isothermOutput/isotherm-T275-iceIX.dat
- supplemental_data/results/isothermOutput/isotherm-T125-icei.dat
- supplemental_data/results/isothermOutput/isotherm-T262.5-iceII.dat
- supplemental_data/results/isothermOutput/isotherm-T175-iceXV.dat
- supplemental_data/results/isothermOutput/isotherm-T300-iceII.dat
- supplemental_data/results/isothermOutput/isotherm-T350-iceDOH.dat
- supplemental_data/results/isothermOutput/isotherm-T262.5-iceIII.dat
- supplemental_data/results/isothermOutput/isotherm-T275-ice11215848.dat
- supplemental_data/results/isothermOutput/isotherm-T125-icePCOD8324623.dat
- supplemental_data/results/isothermOutput/isotherm-T325-ice6721563.dat
- supplemental_data/results/isothermOutput/isotherm-T25-icePCOD8036144.dat
- supplemental_data/results/isothermOutput/isotherm-T275-icei.dat
- supplemental_data/results/isothermOutput/isotherm-T200-iceV-part.dat
- supplemental_data/results/isothermOutput/isotherm-T75-ice15124949650.dat
- supplemental_data/results/isothermOutput/isotherm-T225-liquid.dat
- supplemental_data/results/isothermOutput/isotherm-T300-iceIh.dat
- supplemental_data/results/isothermOutput/isotherm-T225-iceXIV.dat
- supplemental_data/results/isothermOutput/isotherm-T75-icePCOD8047078.dat
- supplemental_data/results/isothermOutput/isotherm-T75-iceIV.dat
- supplemental_data/results/isothermOutput/isotherm-T225-ice11215848.dat
- supplemental_data/results/isothermOutput/isotherm-T150-iceV.dat
- supplemental_data/results/isothermOutput/isotherm-T125-iceACO.dat
- supplemental_data/results/isothermOutput/isotherm-T25-iceXIV.dat
- supplemental_data/results/isothermOutput/isotherm-T350-ice14427301.dat
- supplemental_data/results/isothermOutput/isotherm-T200-iceV.dat
- supplemental_data/results/isothermOutput/isotherm-T25-icePCOD8204698.dat
- supplemental_data/results/isothermOutput/isotherm-T275-iceXV.dat
- supplemental_data/results/isothermOutput/isotherm-T175-iceIX.dat
- supplemental_data/results/isothermOutput/isotherm-T325-iceIc.dat
- supplemental_data/results/isothermOutput/isotherm-T325-iceXIII.dat
- supplemental_data/results/isothermOutput/isotherm-T125-ice6128842.dat
- supplemental_data/results/isothermOutput/isotherm-T200-icePCOD8204698.dat
- supplemental_data/results/isothermOutput/isotherm-T150-iceXI.dat
- supplemental_data/results/isothermOutput/isotherm-T275-icePCOD8036144.dat
- supplemental_data/results/isothermOutput/isotherm-T25-iceIII.dat
- supplemental_data/results/isothermOutput/isotherm-T175-ice12111.dat
- supplemental_data/results/isothermOutput/isotherm-T200-ice8421419.dat
- supplemental_data/results/isothermOutput/isotherm-T25-ice6128842.dat
- supplemental_data/results/isothermOutput/isotherm-T175-ice11215848.dat
- supplemental_data/results/isothermOutput/isotherm-T75-ice20228176.dat
- supplemental_data/results/isothermOutput/isotherm-T125-icePCOD8007225.dat
- supplemental_data/results/isothermOutput/isotherm-T325-ice14427301.dat
- supplemental_data/results/isothermOutput/isotherm-T175-icePCOD8321499.dat
- supplemental_data/results/isothermOutput/isotherm-T125-iceIh.dat
- supplemental_data/results/isothermOutput/isotherm-T25-ice12232449.dat
- supplemental_data/results/isothermOutput/isotherm-T250-iceV-part.dat
- supplemental_data/results/isothermOutput/isotherm-T125-iceII.dat
- supplemental_data/results/isothermOutput/isotherm-T350-iceXV.dat
- supplemental_data/results/isothermOutput/isotherm-T175-iceVIII.dat
- supplemental_data/results/isothermOutput/isotherm-T75-ice6721563.dat
- supplemental_data/results/isothermOutput/isotherm-T200-iceIc.dat
- supplemental_data/results/isothermOutput/isotherm-T275-iceXIII.dat
- supplemental_data/results/isothermOutput/isotherm-T225-ice15124949650.dat
- supplemental_data/results/isothermOutput/isotherm-T25-iceXIII.dat
- supplemental_data/results/isothermOutput/isotherm-T275-iceMAR.dat
- supplemental_data/results/isothermOutput/isotherm-T275-iceVI.dat
- supplemental_data/results/isothermOutput/isotherm-T75-iceVII.dat
- supplemental_data/results/isothermOutput/isotherm-T25-iceNON.dat
- supplemental_data/results/isothermOutput/isotherm-T175-ice6721563.dat
- supplemental_data/results/isothermOutput/isotherm-T75-iceIc.dat
- supplemental_data/results/isothermOutput/isotherm-T325-ice11215848.dat
- supplemental_data/results/isothermOutput/isotherm-T175-ice14427301.dat
- supplemental_data/results/isothermOutput/isotherm-T175-iceIh.dat
- supplemental_data/results/isothermOutput/isotherm-T75-iceIII.dat
- supplemental_data/results/isothermOutput/isotherm-T350-iceXIII.dat
- supplemental_data/results/isothermOutput/isotherm-T25-icePCOD8047078.dat
- supplemental_data/results/isothermOutput/isotherm-T25-iceV-part.dat
- supplemental_data/results/isothermOutput/isotherm-T200-iceIII-part.dat
- supplemental_data/results/isothermOutput/isotherm-T175-iceV-part.dat
- supplemental_data/results/isothermOutput/isotherm-T225-iceVI.dat
- supplemental_data/results/isothermOutput/isotherm-T25-ice17625256.dat
- supplemental_data/results/isothermOutput/isotherm-T175-iceXIII.dat
- supplemental_data/results/isothermOutput/isotherm-T25-iceIc.dat
- supplemental_data/results/isothermOutput/isotherm-T150-ice12111.dat
- supplemental_data/results/isothermOutput/isotherm-T25-iceVII.dat
- supplemental_data/results/isothermOutput/isotherm-T75-iceNON.dat
- supplemental_data/results/isothermOutput/isotherm-T200-ice1532155471.dat
- supplemental_data/results/isothermOutput/isotherm-T25-iceVIII.dat
- supplemental_data/results/isothermOutput/isotherm-T225-iceMAR.dat
- supplemental_data/results/isothermOutput/isotherm-T300-iceXV.dat
- supplemental_data/results/isothermOutput/isotherm-T125-iceIII-part.dat
- supplemental_data/results/isothermOutput/isotherm-T175-iceII.dat
- supplemental_data/results/isothermOutput/isotherm-T200-iceXIII.dat
- supplemental_data/results/isothermOutput/isotherm-T350-ice6721563.dat
- supplemental_data/results/isothermOutput/isotherm-T75-icePCOD8204698.dat
- supplemental_data/results/isothermOutput/isotherm-T250-iceIc.dat
- supplemental_data/results/isothermOutput/isotherm-T175-icePCOD8007225.dat
- supplemental_data/results/isothermOutput/isotherm-T325-icePCOD8047078.dat
- supplemental_data/results/isothermOutput/isotherm-T25-iceLTA.dat
- supplemental_data/results/isothermOutput/isotherm-T75-iceXIV.dat
- supplemental_data/results/isothermOutput/isotherm-T150-iceIII-part.dat
- supplemental_data/results/isothermOutput/isotherm-T175-iceACO.dat
- supplemental_data/results/isothermOutput/isotherm-T25-iceIV.dat
- supplemental_data/results/isothermOutput/isotherm-T275-ice6128842.dat
- supplemental_data/results/isothermOutput/isotherm-T225-ice14427301.dat
- supplemental_data/results/isothermOutput/isotherm-T225-icePCOD8036144.dat
- supplemental_data/results/isothermOutput/isotherm-T125-iceIX.dat
- supplemental_data/results/isothermOutput/isotherm-T325-icei.dat
- supplemental_data/results/isothermOutput/isotherm-T225-iceXV.dat
- supplemental_data/results/isothermOutput/isotherm-T275-iceIII-part.dat
- supplemental_data/results/isothermOutput/isotherm-T75-ice582511.dat
- supplemental_data/results/isothermOutput/isotherm-T125-ice582511.dat
- supplemental_data/results/isothermOutput/isotherm-T225-ice6721563.dat
- supplemental_data/results/isothermOutput/isotherm-T25-ice12111.dat
- supplemental_data/results/isothermOutput/isotherm-T200-iceACO.dat
- supplemental_data/results/isothermOutput/isotherm-T350-ice11215848.dat
- supplemental_data/results/isothermOutput/isotherm-T200-icePCOD8047078.dat
- supplemental_data/results/isothermOutput/isotherm-T75-iceIh.dat
- supplemental_data/results/isothermOutput/isotherm-T25-iceIII-part.dat
- supplemental_data/results/isothermOutput/isotherm-T275-iceXI.dat
- supplemental_data/results/isothermOutput/isotherm-T225-ice6128842.dat
- supplemental_data/results/isothermOutput/isotherm-T125-ice17625256.dat
- supplemental_data/results/isothermOutput/isotherm-T175-ice15124949650.dat
- supplemental_data/results/isothermOutput/isotherm-T25-ice1532155471.dat
[truncated: 330 more entries]
