# Supplementary material for: Quantum-mechanical exploration of the phase diagram of water
Source: Nat Commun. 2021 Jan 26;12:588. doi: 10.1038/s41467-020-20821-w (PMC7838264; doi:10.1038/s41467-020-20821-w)
Supplement: Supplementary file 3 — Supplementary Data 1 [file 41467_2020_20821_MOESM3_ESM.zip › supplemental_data/DFT_inputs/revPBE0-D3.cp2k]

@SET PREP 0

@SET SCF_GUESS RESTART
@SET SCREEN_ON_INITIAL_P TRUE

@IF ${PREP}
  @SET SCF_GUESS ATOMIC
  @SET SCREEN_ON_INITIAL_P FALSE
@ENDIF

&GLOBAL
  PROJECT BULK-ICE-T-TEMPERATURE-P-PRESSURE
  PREFERRED_FFT_LIBRARY FFTW
  FFTW_PLAN_TYPE MEASURE
  RUN_TYPE DRIVER
  PRINT_LEVEL LOW
&END GLOBAL

&FORCE_EVAL
  &DFT
    BASIS_SET_FILE_NAME ../basis/GTH_BASIS_SETS
    BASIS_SET_FILE_NAME ../basis/BASIS_ADMM
    POTENTIAL_FILE_NAME ../basis/POTENTIAL
    &MGRID
      CUTOFF 400
    &END MGRID
    &SCF
      SCF_GUESS ${SCF_GUESS}
      MAX_SCF 20
      EPS_SCF 1.0E-5
      &OT
        MINIMIZER DIIS
        PRECONDITIONER FULL_ALL
      &END OT
      &OUTER_SCF
        MAX_SCF 20
        EPS_SCF 1.0E-5
      &END OUTER_SCF
      &PRINT
        &RESTART
          ADD_LAST NUMERIC
          &EACH
            QS_SCF 0
          &END EACH
        &END RESTART
      &END PRINT
    &END SCF
    &QS
      EPS_DEFAULT 1.0E-12
      EPS_PGF_ORB 1.0E-14
      EXTRAPOLATION_ORDER 5
    &END QS
    &XC # revPBE0-TC-D3
      &XC_FUNCTIONAL
        &PBE
          PARAMETRIZATION REVPBE
          SCALE_X 0.75
          SCALE_C 1.0
        &END
      &END XC_FUNCTIONAL
      &HF
        FRACTION 0.25
        &SCREENING
          EPS_SCHWARZ 1.0E-6
          SCREEN_ON_INITIAL_P ${SCREEN_ON_INITIAL_P}
        &END
        &MEMORY
          MAX_MEMORY 64000
          EPS_STORAGE_SCALING 0.1
        &END
        &INTERACTION_POTENTIAL
          POTENTIAL_TYPE TRUNCATED
          CUTOFF_RADIUS 6.0
          T_C_G_DATA ../basis/t_c_g.dat
        &END
        &HF_INFO
        &END HF_INFO
      &END
      &VDW_POTENTIAL
         POTENTIAL_TYPE PAIR_POTENTIAL
         &PAIR_POTENTIAL
            TYPE DFTD3
            R_CUTOFF 15
            LONG_RANGE_CORRECTION TRUE
            REFERENCE_FUNCTIONAL revPBE0
            PARAMETER_FILE_NAME ../basis/dftd3.dat
         &END
      &END
      &XC_GRID
        XC_DERIV SPLINE2
      &END
    &END XC
    &AUXILIARY_DENSITY_MATRIX_METHOD
      METHOD BASIS_PROJECTION
      ADMM_PURIFICATION_METHOD MO_DIAG
    &END AUXILIARY_DENSITY_MATRIX_METHOD
  &END DFT
  &SUBSYS
    &TOPOLOGY
      COORD_FILE_NAME init-T-TEMPERATURE-P-PRESSURE.lammpstrj-pos_0.xyz
      COORD_FILE_FORMAT XYZ
      CONN_FILE_FORMAT GENERATE
    &END TOPOLOGY
    &CELL
      ABC [angstrom] SIZEABC
      ALPHA_BETA_GAMMA SIZEANGLE
    &END CELL
    &KIND H
      BASIS_SET TZV2P-GTH
      BASIS_SET AUX_FIT cpFIT3
      POTENTIAL GTH-PBE-q1
    &END KIND
    &KIND O
      BASIS_SET TZV2P-GTH
      BASIS_SET AUX_FIT cpFIT3
      POTENTIAL GTH-PBE-q6
    &END KIND
  &END SUBSYS
&END FORCE_EVAL

&MOTION
  &DRIVER
    HOST nid07125
    PORT 19182
  &END DRIVER
&END MOTION
