# Supplementary material for: Quantum-mechanical exploration of the phase diagram of water
Source: Nat Commun. 2021 Jan 26;12:588. doi: 10.1038/s41467-020-20821-w (PMC7838264; doi:10.1038/s41467-020-20821-w)
Supplement: Supplementary file 3 — Supplementary Data 1 [file 41467_2020_20821_MOESM3_ESM.zip › supplemental_data/DFT_inputs/basis/t_c_g.dat]

  5.74295491173516283E-003 -3.01510070874187568E-003  5.87844534050644112E-004 -7.73955106280543935E-005  7.68246950042226417E-006 -6.11675751012304346E-007  4.06461087043195822E-008 -2.31730725185357577E-009  1.15673400800724311E-010 -5.13482771751529514E-012  2.05212279834853532E-013 -7.45754730861160831E-015  2.48693333621755420E-016 -7.64316988858591289E-018
  5.39604859317653444E-003 -2.83908342399016118E-003  5.54832468833698538E-004 -7.32239777829569912E-005  7.28577641939903456E-006 -5.81470398793017596E-007  3.87300726015324381E-008 -2.21322980754945800E-009  1.10733740680145913E-010 -4.92680841674464902E-012  1.97344989465073968E-013 -7.18772310592510606E-015  2.40228115335030464E-016
  1.32298629607716404E-003 -7.03794920950354596E-004  1.39191885096456267E-004 -1.85913914799777874E-005  1.87190541508236874E-006 -1.51148243341405979E-007  1.01835758596867052E-008 -5.88520039754414132E-010  2.97716948796217953E-011 -1.33901453745161030E-012  5.42064044188916794E-014 -1.99492956642052188E-015
 -1.29559222398877632E-005  4.10035453957630608E-006 -2.12350289258938272E-007 -5.19881580632535149E-008  1.32414424187848346E-008 -1.70590769362052612E-009  1.57102969906207155E-010 -1.14727377116344154E-011  6.99276834828766541E-013 -3.67019611560739003E-014  1.69465210492545565E-015
 -7.66272908699368799E-007  8.05004834008532779E-007 -2.40773406974066474E-007  4.26311603278253065E-008 -5.28874053338584108E-009  5.02552703782623549E-010 -3.86159033013597122E-011  2.48792209226786719E-012 -1.37912070791372723E-013  6.70227702909308553E-015
  1.00122436397214170E-008 -5.51908282519034998E-009  6.65376737029947768E-011  2.67166309262332139E-010 -6.79571470749029539E-011  9.80994153387248200E-012 -1.01594949631752645E-012  8.26918984396752840E-014 -5.57870119007740569E-015
  2.93322940333069850E-010 -5.10989101492645588E-010  2.17021429392862642E-010 -4.84276645450436617E-011  7.06238996898187264E-012 -7.53138578845632386E-013  6.27401413307818851E-014 -4.20584586453183497E-015
 -4.64090376453994361E-012  4.53721089036738274E-012 -1.89718324295836342E-013 -3.36183016046775135E-013  1.06573000717545705E-013 -1.80324689831809525E-014  2.31027806153297377E-015
 -8.71021522732973328E-014  2.18560500080947267E-013 -1.28957482863706336E-013  3.51642817221055810E-014 -5.78886088044667651E-015  4.16907686879919757E-016
  1.46828922563772638E-015 -2.50288341787502283E-015  2.71884199089386081E-016  2.48927428786882554E-016 -4.12860784711534643E-016
  2.36200182374986145E-017 -6.78310194753035272E-017  4.52005869999106691E-017  2.71683722751674761E-016
 -2.12659884175052086E-019 -1.60585244985720532E-018  6.97029533009940070E-017
  2.95676412401175982E-018 -6.73437695593883233E-017
  1.04640593539431616E-017
  5.70201104607771618E-003 -2.99354594018148758E-003  5.83629369938180138E-004 -7.68388257672368688E-005  7.62703920791993582E-006 -6.07248599321303726E-007  4.03510013231491364E-008 -2.30042997601369710E-009  1.14828299563274816E-010 -5.09719582675832804E-012  2.03703636449881171E-013 -7.40255142420576310E-015  2.46853652467591120E-016 -7.58646515027128998E-018
  5.34980195275992429E-003 -2.81471707199563298E-003  5.50063198845990829E-004 -7.25935373332166865E-005  7.22294455107740214E-006 -5.76447502888963455E-007  3.83949491990170491E-008 -2.19404667858480645E-009  1.09772315431891585E-010 -4.88395853179499881E-012  1.95625640055171819E-013 -7.12499128181994905E-015  2.38128727835095755E-016
  1.30000242247671201E-003 -6.91650501226262569E-004  1.36807373415293336E-004 -1.82751822959886346E-005  1.84029038429637157E-006 -1.48612856710308425E-007  1.00138838938109261E-008 -5.78776176886191891E-010  2.92818366601015555E-011 -1.31711497989452368E-012  5.33250032094619404E-014 -1.96263229139468960E-015
 -1.94171170223756431E-005  7.53770123966696454E-006 -8.92285212245544423E-007  3.88558271142485534E-008  4.09080579288721057E-009 -9.66636820286664801E-010  1.07262559066820565E-010 -8.59023968161501806E-012  5.53334464793562597E-013 -3.01318625459089177E-014  1.42851980221752570E-015
 -1.52592703569676506E-006  1.21750538157610684E-006 -3.24178099455039091E-007  5.40193805943343631E-008 -6.46045424636274257E-009  5.99185019523476470E-010 -4.52622231809519284E-011  2.87983225026666108E-012 -1.58130864703856687E-013  7.62596540069889643E-015
  2.33605532194832299E-008 -1.13684660610560168E-008  9.44740456555700754E-010  1.88652497703667738E-010 -6.40560711631128532E-011  9.82458602863816810E-012 -1.03951897561934786E-012  8.53800360643131455E-014 -5.79142746833816035E-015
  1.00779722010804033E-009 -1.09932281787034538E-009  3.77332049253091952E-010 -7.56428587836777159E-011  1.03707045106702325E-011 -1.06459988032298626E-012  8.65996372981889052E-014 -5.70992468046234767E-015
 -1.64414066050402324E-011  1.06122349173819843E-011 -8.23184029851148158E-013 -3.97881434956718943E-013  1.34414398863918593E-013 -2.25692775966856666E-014  2.84643946850596081E-015
 -4.63198596600612703E-013  6.46915924960067941E-013 -2.79269402838601172E-013  6.56079965511362249E-014 -9.97395283390791020E-015  7.60912293017268574E-016
  7.99619218247770627E-015 -6.86574746809499918E-015  6.68336421034686020E-016  3.93278561274178306E-016 -4.76742963009998468E-016
  1.65343180474997123E-016 -2.76846711441310309E-016  1.36282323842566115E-016  2.88070532528740636E-016
 -2.83245028476450707E-018  1.02999238436802945E-018  5.96483166016727498E-017
  2.86674203143919957E-018 -6.61844980474040311E-017
  1.03732199314812758E-017
  5.66133219020919457E-003 -2.97213093248912489E-003  5.79441590492887860E-004 -7.62857648003978768E-005  7.57197048807197258E-006 -6.02850385054550611E-007  4.00578268241256869E-008 -2.28366346944138126E-009  1.13988756326223313E-010 -5.05981194060146194E-012  2.02204955953031603E-013 -7.34791950602429623E-015  2.45026237621712754E-016 -7.53016914305720258E-018
  5.30387623747451652E-003 -2.79052004608420275E-003  5.45327123017809337E-004 -7.19674917923781400E-005  7.16055140639893538E-006 -5.71459736821455310E-007  3.80621734914050981E-008 -2.17499815876779299E-009  1.08817647771818937E-010 -4.84141032890829536E-012  1.93918415835972799E-013 -7.06270278053678480E-015  2.36045686296122920E-016
  1.27721847264977814E-003 -6.79611719454697961E-004  1.34443603977548571E-004 -1.79617238867957747E-005  1.80895040220437596E-006 -1.46099530135146522E-007  9.84566858964096029E-009 -5.69117118530742965E-010  2.87962426337687753E-011 -1.29540609463072076E-012  5.24512674632562179E-014 -1.93056869182706375E-015
 -2.57900593954952822E-005  1.09282824167121266E-005 -1.56300873784387980E-006  1.28474316110671549E-007 -4.93690152522866607E-009 -2.37256848907239966E-010  5.80863272907932724E-011 -5.74600544271580377E-012  4.09322110159441187E-013 -2.36483506517965495E-014  1.16591848734138817E-015
 -2.25947134202006382E-006  1.61609705296559911E-006 -4.04827333703616418E-007  6.50388652134802722E-008 -7.59496419849802995E-009  6.92806577502385914E-010 -5.17052097374993015E-011  3.25996179213282818E-012 -1.77751924296443888E-013  8.52076747248450980E-015
  4.13000116148842181E-008 -1.96898462080823158E-008  2.31837224931039940E-009  4.30642862162829957E-011 -5.33091645618490444E-011  9.27891598339145439E-012 -1.02482431447891585E-012  8.58271261060800432E-014 -5.89079233345919135E-015
  2.05838704757183598E-009 -1.87445905773780010E-009  5.76355751723064523E-010 -1.08273504740844953E-010  1.42494069801807180E-011 -1.42417577181422159E-012  1.13840509303398404E-013 -7.40627324729700494E-015
 -3.74024153229933816E-011  2.11043850330730120E-011 -2.22309923701786200E-012 -3.72871682673906472E-013  1.55218490729890890E-013 -2.66833640571709332E-014  3.36408446475782445E-015
 -1.23086106526074364E-012  1.37401302861623457E-012 -5.08159428639336604E-013  1.09173005099426765E-013 -1.57417585943203749E-014  1.24286385775062894E-015
  2.28881319052237449E-014 -1.55491040419018153E-014  1.67838819692325213E-015  5.16938345313556705E-016 -5.42450251279479755E-016
  5.43878840985779506E-016 -7.19818036201707009E-016  3.02811579996364086E-016  2.88833629445683701E-016
 -1.03280839850960492E-017  6.58049386737766488E-018  4.93615081635433144E-017
  2.67829384649261948E-018 -6.49129568589239404E-017
  1.02851039039399997E-017
  5.62091688757612382E-003 -2.95085491658636729E-003  5.75281044821960240E-004 -7.57363077322401431E-005  7.51726134310766134E-006 -5.98480948104824662E-007  3.97665744979916581E-008 -2.26700711755791799E-009  1.13154740209237728E-010 -5.02267467920463127E-012  2.00716182841206959E-013 -7.29364955010858412E-015  2.43211093992109362E-016 -7.47432521014947801E-018
  5.25826961751523284E-003 -2.76649137981500697E-003  5.40624051673249521E-004 -7.13458160176580291E-005  7.09859447247224412E-006 -5.66506899133864064E-007  3.77317319992445696E-008 -2.15608347429239179E-009  1.07869698806367306E-010 -4.79916206961726182E-012  1.92223246849002218E-013 -7.00085525368283815E-015  2.33980364384222466E-016
  1.25463316840785082E-003 -6.67677899923504190E-004  1.32100444033163929E-004 -1.76509986374689684E-005  1.77788370647161559E-006 -1.43608122185406053E-007  9.67892047435425738E-009 -5.59542320331930528E-010  2.83148854119081726E-011 -1.27388665547704983E-012  5.15851422688804580E-014 -1.89870744904215770E-015
 -3.20754437867884460E-005  1.42724657927587015E-005 -2.22459324142376190E-006  2.16876930602129148E-007 -1.38426439751477151E-008  4.82309764007816966E-010  9.56907109465646410E-012 -2.93973541934933894E-012  2.67224670565719419E-013 -1.72507489841051437E-014  9.06793591549492061E-016
 -2.96719318811252113E-006  2.00093242974743456E-006 -4.82751230870877103E-007  7.56936307346892839E-008 -8.69267422282879279E-009  7.83449945821381023E-010 -5.79470550409880890E-011  3.62843729531737043E-012 -1.96781592047795870E-013  9.38636413407938097E-015
  6.37432661542710529E-008 -3.04366374092176409E-008  4.17819228037583845E-009 -1.68360082275130104E-010 -3.58415306596745419E-011  8.18306961293535748E-012 -9.72551170886942150E-013  8.40729323169237493E-014 -5.87848495006189552E-015
  3.42680961200529859E-009 -2.82657455064375279E-009  8.12128096096284447E-010 -1.46054203174967394E-010  1.86714637405178463E-011 -1.82965774210170471E-012  1.44312117596664712E-013 -9.28474107434115765E-015
 -6.98276121892941414E-011  3.72697952300212301E-011 -4.64469188418209693E-012 -2.26120058786620744E-013  1.65360607552111946E-013 -3.00739951377048834E-014  3.84117409576835299E-015
 -2.50404055467212796E-012  2.46498872947569138E-012 -8.29526520099396041E-013  1.67858775684846935E-013 -2.33085484540319769E-014  1.88191725959544188E-015
  5.07234175059281105E-014 -3.08715544951281967E-014  3.73032476393198505E-015  5.67481823896285351E-016 -6.05346066213593363E-016
  1.31359556609734723E-015 -1.51200410738584213E-015  5.74871348968693113E-016  2.68966431759755470E-016
 -2.69414956160544147E-017  1.72714470718941288E-017  3.84809976548913451E-017
  2.28934804223483661E-018 -6.34338726484542006E-017
  1.02022388771585680E-017
  5.58076368847577105E-003 -2.92971712701517060E-003  5.71147582743579559E-004 -7.51904346617736591E-005  7.46290978468799157E-006 -5.94140129121538154E-007  3.94772336861493571E-008 -2.25046030869473922E-009  1.12326220478355553E-010 -4.98578266927491790E-012  1.99237261877423075E-013 -7.23973957548049957E-015  2.41408270382923366E-016 -7.41901023363148786E-018
  5.21298027188052231E-003 -2.74263011140048630E-003  5.35953796050453891E-004 -7.07284849875420744E-005  7.03707124853689165E-006 -5.61588789342957330E-007  3.74036113082716792E-008 -2.13730185509815299E-009  1.06928429830408055E-010 -4.75721202388533822E-012  1.90540063490311797E-013 -6.93944652120417824E-015  2.31935029044973518E-016
  1.23224523815541605E-003 -6.55848370407596955E-004  1.29777761517520999E-004 -1.73429890240815293E-005  1.74708854387320628E-006 -1.41138492162077413E-007  9.51363012415188013E-009 -5.50051240752407228E-010  2.78377377476938419E-011 -1.25255544241108687E-012  5.07265713945563367E-014 -1.86700789479890824E-015
 -3.82739605773508472E-005  1.75706169472740293E-005 -2.87711067667852816E-006  3.04073236209800461E-007 -2.26273803780060717E-008  1.19214011022898909E-009 -3.82943826938074135E-011 -1.71131780961723181E-013  1.27027133450254006E-013 -1.09383828171548323E-014  6.51067754516181013E-016
 -3.64937791982801092E-006  2.37216302493207510E-006 -5.57979701407355560E-007  8.59876656439414766E-008 -9.75398533408694619E-009  8.71147465552057047E-010 -6.39899358976781641E-011  3.98538445640056149E-012 -2.15226160132131064E-013  1.02223687154504821E-014
  9.06037646263814463E-008 -4.35626794641589124E-008  6.51504394547683154E-009 -4.44393607238728278E-010 -1.17771405771699904E-011  6.54709366057034578E-012 -8.83379034997481952E-013  8.01568529813322831E-014 -5.75605210141901852E-015
  5.09502958005374867E-009 -3.94597812332879849E-009  1.08271087028889099E-009 -1.88723073026834520E-010  2.36101969805434490E-011 -2.27886614670696910E-012  1.77865781555264171E-013 -1.13353713939064826E-014
 -1.15963506431306564E-010  6.03339048080180737E-011 -8.33705658878172410E-012  7.65791486034716402E-014  1.61300359859191676E-013 -3.24473196874055861E-014  4.25616559043957213E-015
 -4.38749055614803710E-012  3.97999419337330050E-012 -1.25626289035544584E-012  2.43527425019734852E-013 -3.28764647954477741E-014  2.69605626445675267E-015
  9.69692270965060588E-014 -5.56423590719621461E-014  7.35357853958595308E-015  4.78398494542023270E-016 -6.59314930823330930E-016
  2.65881878667668747E-015 -2.78644938579856731E-015  9.86485980583131815E-016  2.22875140731050538E-016
 -5.87011095810678182E-017  3.62631173877064783E-017  2.64658513674824629E-017
  1.55064949585252523E-018 -6.16164613504458065E-017
  1.01288239797306445E-017
  5.54087115002813071E-003 -2.90871680192305269E-003  5.67041054784006874E-004 -7.46481257819292727E-005  7.40891383386698397E-006 -5.89827769507630645E-007  3.91897937804529340E-008 -2.23402243408145801E-009  1.11503166545381964E-010 -4.94913454403967915E-012  1.97768138090313561E-013 -7.18618762753929569E-015  2.39617872220750758E-016 -7.36434621409705388E-018
  5.16800638833581332E-003 -2.71893528368705260E-003  5.31316168297811661E-004 -7.01154738012805195E-005  6.97597924591289462E-006 -5.56705207934844262E-007  3.70777980691391219E-008 -2.11865253485458014E-009  1.05993802326458084E-010 -4.71555847007224768E-012  1.88868796517017515E-013 -6.87847463162377776E-015  2.29913145578349328E-016
  1.21005341686126642E-003 -6.44122462153783461E-004  1.27475425048455520E-004 -1.70376776133137363E-005  1.71656317025442733E-006 -1.38690500094465026E-007  9.34978816404456444E-009 -5.40643341061307670E-010  2.73647725355678343E-011 -1.23141124152720596E-012  4.98754971482235256E-014 -1.83541912385235008E-015
 -4.43862961209227095E-005  2.08230993272553783E-005 -3.52063257761491556E-006  3.90072742764486720E-007 -3.12920639630115804E-008  1.89231083193971065E-009 -8.55091770786833913E-011  2.56010156621108004E-012 -1.12854264076509268E-014 -4.71057868254224504E-015  3.98636241306979070E-016
 -4.30630887913765332E-006  2.72993928864662126E-006 -6.30542446181871909E-007  9.59249305127230368E-008 -1.07792957436513781E-008  9.55931251939538991E-010 -6.98360139310155160E-011  4.33092809579034914E-012 -2.33091871133311906E-013  1.10283327427162344E-014
  1.21795750263907786E-007 -5.90222351651036053E-008  9.31985428155376311E-009 -7.83820460359738232E-010  1.87611597750366995E-011  4.38094396751328681E-012 -7.57981267482628432E-013  7.41179233688848952E-014 -5.52490176377326290E-015
  7.04525715734300188E-009 -5.22310966779103790E-009  1.38619188653300408E-009 -2.36021724094652380E-010  2.90392819593653306E-011 -2.76964998497890537E-012  2.14354764563004188E-013 -1.35483990675900418E-014
 -1.78000040515333447E-010  9.14917822132336492E-011 -1.35432189966789372E-011  5.68612301286055879E-013  1.39580763077230585E-013 -3.35162976227980766E-014  4.58800727073783174E-015
 -6.97691636427066456E-012  5.97427496536304919E-012 -1.80027001195057594E-012  3.37905878312883660E-013 -4.46337419015625629E-014  3.70211151070936527E-015
  1.67952885848468634E-013 -9.31464516645450734E-014  1.31757122823302691E-014  1.69502687446197643E-016 -6.96804569391811778E-016
  4.79023389541267742E-015 -4.69201598178635974E-015  1.57521987392116744E-015  1.44434044270996996E-016
 -1.13697914615713642E-016  6.78050253855712190E-017  1.25633263098427725E-017
  2.59758095118070856E-019 -5.92906426865622447E-017
  1.00712984672979126E-017
  5.50123783614801277E-003 -2.88785318304833529E-003  5.62961312174680697E-004 -7.41093613791736743E-005  7.35527152105315051E-006 -5.85543711416475832E-007  3.89042442230010975E-008 -2.21769288783395257E-009  1.10685547967290005E-010 -4.91272894321977824E-012  1.96308756773674811E-013 -7.13299178167669668E-015  2.37840075117805501E-016 -7.31051267090121060E-018
  5.12334616337708441E-003 -2.69540594413582605E-003  5.26710981470172607E-004 -6.95067576783855220E-005  6.91531598795040417E-006 -5.51855956360935735E-007  3.67542789971453061E-008 -2.10013475094556063E-009  1.05065777963896162E-010 -4.67419969489982673E-012  1.87209377055086697E-013 -6.81793793093130166E-015  2.27919723341047175E-016
  1.18805644602991921E-003 -6.32499509865638116E-004  1.25193303923283030E-004 -1.67350470620577911E-005  1.68630585049115428E-006 -1.36264006737008453E-007  9.18738526763957630E-009 -5.31318085321987220E-010  2.68959628106212588E-011 -1.21045284499466002E-012  4.90318602558223661E-014 -1.80387923705657752E-015
 -5.04131327629030407E-005  2.40302742572990393E-005 -4.15523006053498075E-006  4.74884904570109954E-007 -3.98376423938581650E-008  2.58289812386037059E-009 -1.32080425038469900E-010  5.25425898735383671E-012 -1.47727847341295037E-013  1.43333612082931078E-015  1.49362520256836214E-016
 -4.93826741478991028E-006  3.07441061378674835E-006 -7.00468957595499684E-007  1.05509358146331265E-007 -1.17690008744351639E-008  1.03783319560121388E-009 -7.54874356621935086E-011  4.66519216239992152E-012 -2.50384918749397286E-013  1.18037515902681424E-014
  1.57234256751477591E-007 -7.67699876454616425E-008  1.25836334432195196E-008 -1.18543591570557647E-009  5.56516426725038553E-011  1.69448603955400974E-012 -5.97025137701171649E-013  6.59948181733199055E-014 -5.18630663970358973E-015
  9.25994616103518667E-009 -6.64853911516801255E-009  1.72068477821993347E-009 -2.87695229862655033E-010  3.49327442661892898E-011 -3.29988667843102814E-012  2.53634258974542535E-013 -1.59142485078304105E-014
 -2.58071192286824965E-010  1.31908446670205030E-010 -2.05001996941125154E-011  1.28255499078451235E-012  9.68273690472356685E-014 -3.30006293979904353E-014  4.81613349556540874E-015
 -1.03591230786376307E-011  8.49825040322976012E-012 -2.47247448409566310E-012  4.52588010721286990E-013 -5.87549238774516439E-014  4.91577834055485309E-015
  2.70834480585467744E-013 -1.47129635155072077E-013  2.19194383171269305E-014 -4.52660922833970945E-016 -7.08867507260855115E-016
  7.94135807101087997E-015 -7.39145304805743404E-015  2.38178362439623067E-015  2.70398083473942937E-017
 -2.02350909323997513E-016  1.17384945847637865E-016 -4.22236194533571104E-018
 -1.84380550628406229E-018 -5.62438881915207874E-017
  1.00389816397692004E-017
  5.46186231751723174E-003 -2.86712551570543570E-003  5.58908206849327701E-004 -7.35741218331257521E-005  7.30198088597110521E-006 -5.81287797748798660E-007  3.86205745059305911E-008 -2.20147106694249381E-009  1.09873334445622956E-010 -4.87656451300291668E-012  1.94859063486044657E-013 -7.08015014705960662E-015  2.36075139028954794E-016 -7.25775955495525747E-018
  5.07899780219458162E-003 -2.67204114480344181E-003  5.22138049525074695E-004 -6.89023119581302115E-005  6.85507900997957518E-006 -5.47040837033918295E-007  3.64330408719645735E-008 -2.08174774445385520E-009  1.04144318598182122E-010 -4.63313399341811494E-012  1.85561736608321501E-013 -6.75783513974590422E-015  2.25961700224521713E-016
  1.16625307367314020E-003 -6.20978851688435926E-004  1.22931268115836017E-004 -1.64350801170242321E-005  1.65631485845044220E-006 -1.33858873566115711E-007  9.02641215692838615E-009 -5.22074940379806927E-010  2.64312817479778546E-011 -1.18967905101763662E-012  4.81955997573753360E-014 -1.77231471221531522E-015
 -5.63551488592878571E-005  2.71925009496291228E-005 -4.78097382601009343E-006  5.58519120666156723E-007 -4.82650577950345449E-008  3.26397773536381148E-009 -1.78013209668053835E-010  7.91163312724966153E-012 -2.82314881247614208E-013  7.49403400023397859E-015 -9.69260003892071552E-017
 -5.54553289292431113E-006  3.40572534164406117E-006 -7.67788520690690411E-007  1.14744853731535077E-007 -1.27234933757080638E-008  1.11688496372025612E-009 -8.09463325903638870E-011  4.98829973830450576E-012 -2.67111448487744647E-013  1.25480700301840756E-014
  1.96835103257952375E-007 -9.67610377414749641E-008  1.62974741817635387E-008 -1.64804628023049500E-009  9.87736915873347116E-011 -1.50250438903938839E-012 -4.01171861681969125E-013  5.58258539381827790E-014 -4.74140765083716236E-015
  1.17217921032753314E-008 -8.21296541540889023E-009  2.08432879788810368E-009 -3.43492100482591094E-010  4.12649570955654559E-011 -3.86748185032224567E-012  2.95561371164137106E-013 -1.84235316146570612E-014
 -3.58255572989546928E-010  1.82719187617936713E-010 -2.94390776844642731E-011  2.25018055993457479E-012  2.97474034243127372E-014 -3.06266859512340276E-014  4.92045963868783988E-015
 -1.46121623068927502E-011  1.15975924169208278E-011 -3.28284376192561669E-012  5.89036770263761458E-013 -7.54010806940477072E-014  6.35163447857459561E-015
  4.13579808396769898E-013 -2.21783955997384122E-013  3.43996735589160792E-014 -1.49441663624948285E-015 -6.85202179088125184E-016
  1.23650801604977595E-014 -1.10595029041074775E-014  3.44964755329795135E-015 -1.36335234184788042E-016
 -3.37662064908946244E-016  1.91872199792543952E-016 -2.51601134841748935E-017
 -5.08229243812345168E-018 -5.22186889428154931E-017
  1.00447806948438983E-017
  5.42274317155689699E-003 -2.84653304877021578E-003  5.54881591441082431E-004 -7.30423876161743563E-005  7.24903997762330532E-006 -5.77059872149604408E-007  3.83387741712104032E-008 -2.18535637125991534E-009  1.09066495825898978E-010 -4.84063990601706506E-012  1.93419004050307920E-013 -7.02766087053105340E-015  2.34323422765703099E-016 -7.20642037385573367E-018
  5.03495951863665477E-003 -2.64883994232292764E-003  5.17597187318985259E-004 -6.83021120990497940E-005  6.79526585926061161E-006 -5.42259653323743773E-007  3.61140705373784581E-008 -2.06349076014564371E-009  1.03229386270079042E-010 -4.59235966897169172E-012  1.83925807068487852E-013 -6.69816543837912727E-015  2.24048364085656973E-016
  1.14464205428157812E-003 -6.09559829194142788E-004  1.20689188273512106E-004 -1.61377596143498400E-005  1.62658847695125605E-006 -1.31474962777008600E-007  8.86685960207514387E-009 -5.12913375849965282E-010  2.59707026621800910E-011 -1.16908866379724604E-012  4.73666529204893787E-014 -1.74063989991602994E-015
 -6.22130187955325899E-005  3.03101365140862151E-005 -5.39793416084702178E-006  6.40984735089071533E-007 -5.65752467780274637E-008  3.93562497258235666E-009 -2.23312584320116979E-010  1.05325149184247929E-011 -4.15061194035218866E-013  1.34721875263398690E-014 -3.40442079202267453E-016
 -6.12838270763898949E-006  3.72403076750895897E-006 -8.32530214255572697E-007  1.23635294983592886E-007 -1.36431631378545452E-008  1.19311800123395939E-009 -8.62148212724990686E-011  5.30037304337750084E-012 -2.83277558350744854E-013  1.32606876799107713E-014
  2.40514889492947104E-007 -1.18950901366692834E-007  2.04525513266927301E-008 -2.17046882461838797E-009  1.48007794232524032E-010 -5.20034079435544641E-012 -1.71076639922775125E-013  4.36489914691172669E-014 -4.19121739020331151E-015
  1.44137302854799024E-008 -9.90721552271094832E-009  2.47528861635057602E-009 -4.03164255907402308E-010  4.80106385379601271E-011 -4.47036910647558418E-012  3.39995106658448768E-013 -2.10670457275495856E-014
 -4.80577021184840761E-010  2.45029881961358105E-010 -4.05850534320649324E-011  3.50246856649677526E-012 -6.48710910713494189E-014 -2.61274391254430126E-014  4.88137710054390715E-015
 -1.98054775769158553E-011  1.53133035180970580E-011 -4.24040174858335443E-012  7.48586282308042983E-013 -9.47200223654789750E-014  8.02315755839372107E-015
  6.04933656773426420E-013 -3.21733256702325719E-013  5.15206300682267728E-014 -3.07456184097414192E-015 -6.14193549194000578E-016
  1.83302679551878932E-014 -1.58810435357327760E-014  4.82466254860824596E-015 -3.53090787719984948E-016
 -5.35460950125115267E-016  2.99655317684828214E-016 -5.18208760419817606E-017
 -9.84236164729647225E-018 -4.69106293272117045E-017
  1.01059631940661394E-017
  5.38387898239980466E-003 -2.82607503466538032E-003  5.50881319279618179E-004 -7.25141392930974462E-005  7.19644685425193149E-006 -5.72859779005118251E-007  3.80588328104367196E-008 -2.16934820348982538E-009  1.08265002097017754E-010 -4.80495378130399575E-012  1.91988524553321944E-013 -6.97552214058121517E-015  2.32585398636201134E-016 -7.15692523690724284E-018
  4.99122953517374107E-003 -2.62580139788465240E-003  5.13088210603556056E-004 -6.77061336784443230E-005  6.73587409493400333E-006 -5.37512209553633195E-007  3.57973549010078387E-008 -2.04536304645512844E-009  1.02320943204878120E-010 -4.55187503316626441E-012  1.82301520726538414E-013 -6.63892855943068406E-015  2.22191809335392859E-016
  1.12322214879650279E-003 -5.98241787366461967E-004  1.18466935714333328E-004 -1.58430684792070535E-005  1.59712499772535102E-006 -1.29112137280579947E-007  8.70871842120595291E-009 -5.03832864105375888E-010  2.55141990065776868E-011 -1.14868049349540547E-012  4.65449551709053904E-014 -1.70875664161290323E-015
 -6.79874130053389922E-005  3.33835359680760481E-005 -6.00618094004614814E-006  7.22291037132603161E-007 -6.47691404674200780E-008  4.59791470050639268E-009 -2.67983572745975370E-010  1.31171935892606344E-011 -5.45981366069461291E-013  1.93684698743742871E-014 -5.81442593775006165E-016
 -6.68709229151219403E-006  4.02947314624910976E-006 -8.94722911923442710E-007  1.32184532292630731E-007 -1.45283973070675904E-008  1.26656353201690025E-009 -9.12950034029069600E-011  5.60153343990599923E-012 -2.98889299512273431E-013  1.39409643491869385E-014
  2.88190990787472164E-007 -1.43295506899250884E-007  2.50401212697990586E-008 -2.75153171446239360E-009  2.03235535640155750E-010 -9.38942530440340917E-012  9.26113049947289650E-014  2.95018382328622139E-014 -3.53662353452428219E-015
  1.73189339034186430E-008 -1.17222433866945075E-008  2.89175412295705676E-009 -4.66466999176412575E-010  5.51448488855845819E-011 -5.10650981732932206E-012  3.86796355353021524E-013 -2.38357715923236861E-014
 -6.27005192592019942E-010  3.19917309149336690E-010 -5.41575114752555172E-011  5.06961318909891515E-012 -1.90160105581563753E-013 -1.92423925602581250E-014  4.67974835376589719E-015
 -2.60000484660095003E-011  1.96817941839820468E-011 -5.35324425096047054E-012  9.32443935742430691E-013 -1.16846511271191199E-013  9.94274249836658290E-015
  8.54393412782501777E-013 -4.52018904898395211E-013  7.42729408746618691E-014 -5.32397588644524301E-015 -4.82953247597807507E-016
  2.61184422002027716E-014 -2.20492671154311140E-014  6.55468814635229017E-015 -6.30947281461158958E-016
 -8.14639162297452580E-016  4.50774151383497322E-016 -8.61054503312459001E-017
 -1.65766443233973323E-017 -3.99670533234536575E-017
  1.02449908700088965E-017
  5.34526834086292320E-003 -2.80575072934592922E-003  5.46907244388287941E-004 -7.19893575206825788E-005  7.14419958330091269E-006 -5.68687363439736793E-007  3.77807400646286362E-008 -2.15344596917486405E-009  1.07468823390669407E-010 -4.76950480429290922E-012  1.90567571345555563E-013 -6.92373219134158714E-015  2.30861666986284671E-016 -7.10981353527690217E-018
  4.94780608286246332E-003 -2.60292457721734202E-003  5.08610936021892425E-004 -6.71143523918833415E-005  6.67690128797093744E-006 -5.32798310996095410E-007  3.54828809340461627E-008 -2.02736385546919279E-009  1.01418951811626624E-010 -4.51167840583549457E-012  1.80688810284880024E-013 -6.58012488755562616E-015  2.20407426918748166E-016
  1.10199212458165336E-003 -5.87024074585938129E-004  1.16264382424016753E-004 -1.55509897254148324E-005  1.56792272137830079E-006 -1.26770260700262605E-007  8.55197948019894669E-009 -4.94832880264590619E-010  2.50617443727186471E-011 -1.12845335620057901E-012  4.57304400397249976E-014 -1.67655400725319093E-015
 -7.36789979893667872E-005  3.64130522464782807E-005 -6.60578362875183728E-006  8.02447261607106583E-007 -7.28476645268855988E-008  5.25092134507453476E-009 -3.12031169235854115E-010  1.56659566720731657E-011 -6.75089892614555511E-013  2.51835552494522483E-014 -8.20232340501380261E-016
 -7.22193512607795836E-006  4.32219769786361309E-006 -9.54395283267466388E-007  1.40396388869382798E-007 -1.53795802999784962E-008  1.33725256005894814E-009 -9.61889658923995094E-011  5.89190143718580020E-012 -3.13952676984940059E-013  1.45882252871719558E-014
  3.39781553198601285E-007 -1.69751192581902533E-007  3.00515214517435616E-008 -3.39007394177994030E-009  2.64339591273315226E-010 -1.40602481433954739E-011  3.89248690972962818E-013  1.34216507430166046E-014 -2.77839221673596984E-015
  2.04208121630412338E-008 -1.36491289492905860E-008  3.33194022698530837E-009 -5.33158989851348816E-010  6.26429879534125375E-011 -5.77389290121503846E-012  4.35827876812064498E-013 -2.67208713429612572E-014
 -7.99456145870860132E-010  4.08429464090398646E-010 -7.03700826109110172E-011  6.98103157580358162E-012 -3.49172510245035828E-013 -9.71751305324990483E-015  4.29690202223849271E-015
 -3.32485334548836807E-011  2.47349595396699423E-011 -6.62855429991966546E-012  1.14169245094253490E-012 -1.41902472634023731E-013  1.21217187271901732E-014
  1.17218299880825677E-012 -6.18085697646435268E-013  1.03730820805414887E-013 -8.38523368040408385E-015 -2.77359225323623457E-016
  3.60205166817435491E-014 -2.97638941917981345E-014  8.68922778220659127E-015 -9.77895530918384954E-016
 -1.19737470707465262E-015  6.57046511753431243E-016 -1.30271184151456963E-016
 -2.58042613536668354E-017 -3.09863099261527749E-017
  1.04904115550876906E-017
  5.30690984441998474E-003 -2.78555939228466477E-003  5.42959221481276329E-004 -7.14680230473488203E-005  7.09229624137807831E-006 -5.64542471312989224E-007  3.75044856240245994E-008 -2.13764907668499924E-009  1.06677929980745530E-010 -4.73429164677416541E-012  1.89156091040734886E-013 -6.87228930655653421E-015  2.29152970422406906E-016 -7.06574598010442257E-018
  4.90468740130987728E-003 -2.58020855056916541E-003  5.04165181104835117E-004 -6.65267440527123527E-005  6.61834502112389843E-006 -5.28117763868960015E-007  3.51706356709935974E-008 -2.00949244291211620E-009  1.00523374682358414E-010 -4.47176811500806025E-012  1.79087608870636119E-013 -6.52175556604698695E-015  2.18714425947554501E-016
  1.08095075539519064E-003 -5.75906042615116458E-004  1.14081401053055994E-004 -1.52615064550510046E-005  1.53897995735067358E-006 -1.24449197368910541E-007  8.39663369247515588E-009 -4.85912902179769832E-010  2.46133124897427105E-011 -1.10840607389533591E-012  4.49230391269487489E-014 -1.64390814977047585E-015
 -7.92884363338702841E-005  3.93990362115156112E-005 -7.19681128419498034E-006  8.81462589097806022E-007 -8.08117391850767408E-008  5.89471889525541169E-009 -3.55460338758599075E-010  1.81790900111598622E-011 -8.02401184272772079E-013  3.09181192962811426E-014 -1.05716768400906725E-015
 -7.73318275225607758E-006  4.60234861301294776E-006 -1.01157579489060797E-006  1.48274660890296618E-007 -1.61970938182229274E-008  1.40521587063814300E-009 -1.00898780947116375E-010  6.17159669609597952E-012 -3.28473650278218998E-013  1.52017663307390490E-014
  3.95205488638067161E-007 -1.98274703934751019E-007  3.54781698511466879E-008 -4.08494525686187489E-009  3.31203720171580348E-010 -1.92033870787362716E-011  7.18198139148795572E-013 -4.55466306736508859E-015 -1.91717135903025339E-015
  2.37030084070005089E-008 -1.56790771473155953E-008  3.79408666015689557E-009 -6.03002217602516929E-010  7.04807924153183158E-011 -6.47053460885707087E-012  4.86954285651162586E-013 -2.97136864983022286E-014
 -9.99792924367053203E-010  5.11585867917262817E-010 -8.94307056526241079E-011  9.26537213559449591E-012 -5.44882893569675385E-013  2.69483761213361381E-015  3.71462799352534971E-015
 -4.15954115142029638E-011  3.05002553630318930E-011 -8.07261733582016588E-012  1.37729192964316853E-012 -1.69997203165357855E-013  1.45703672603476303E-014
  1.56922713240265915E-012 -8.25767939694302406E-013  1.41049262057403688E-013 -1.24122239748013700E-014  1.79050674634886439E-017
  4.83336037406123001E-014 -3.92294231983226074E-014  1.12790711435432826E-014 -1.40214736392524505E-015
 -1.70934646841564279E-015  9.32189408235813141E-016 -1.86957570599620573E-016
 -3.81103181765864645E-017 -1.95175644803314062E-017
  1.08778060639350033E-017
  5.26880209717417447E-003 -2.76550028645774658E-003  5.39037105960760913E-004 -7.09501167127699994E-005  7.04073491421745835E-006 -5.60424949216511088E-007  3.72300592278795887E-008 -2.12195693720587116E-009  1.05892292282752332E-010 -4.69931298687309989E-012  1.87754030515489705E-013 -6.82119182348765304E-015  2.27460207503115472E-016 -7.02551572888720071E-018
  4.86187173863783430E-003 -2.55765239268889192E-003  4.99750764267257097E-004 -6.59432845915611075E-005  6.56020288887744121E-006 -5.23470375331425303E-007  3.48606062093921731E-008 -1.99174806813034699E-009  9.96341745913275884E-011 -4.43214249687494917E-012  1.77497850049855728E-013 -6.46382260988360407E-015  2.17136385274839533E-016
  1.06009682136175678E-003 -5.64887046583759447E-004  1.11917864913813861E-004 -1.49746018580661019E-005  1.51029502387935447E-006 -1.22148812325691656E-007  8.24267201879017798E-009 -4.77072410424696520E-010  2.41688772237772747E-011 -1.08853747442569076E-012  4.41226820809637188E-014 -1.61068227379711093E-015
 -8.48163867292603326E-005  4.23418366625832291E-005 -7.77933255762775014E-006  9.59346146222021702E-007 -8.86622792614112119E-008  6.52938090512109081E-009 -3.98276017100827799E-010  2.06568777708142216E-011 -9.27929567420732487E-013  3.65728394934527564E-014 -1.29266005830606456E-015
 -8.22110478073658570E-006  4.87006905852479743E-006 -1.06629271151080554E-006  1.55823117642005531E-007 -1.69813168629434485E-008  1.47048403148845944E-009 -1.05426506147004901E-010  6.44073803365309393E-012 -3.42458134047540956E-013  1.57808589548855560E-014
  4.54382470024689829E-007 -2.28823191180630982E-007  4.13115644761748175E-008 -4.83500610045433250E-009  4.03712758129955810E-010 -2.48095068707086387E-011  1.07882813682547873E-012 -2.43905414862853671E-014 -9.53493966708967868E-016
  2.71493982518241111E-008 -1.78034169207075497E-008  4.27645778027221725E-009 -6.75761975944460617E-010  7.86343331552677507E-011 -7.19447830908792409E-012  5.40042037002544216E-013 -3.28057359735161838E-014
 -1.22982613384140878E-009  6.30377876611247117E-010 -1.11541688764737513E-010  1.19505227730742705E-011 -7.80188396071819655E-013  1.82359703742598721E-014  2.91517256449311380E-015
 -5.10771224314240221E-011  3.70007734163421118E-011 -9.69083626016347669E-012  1.64008188682490621E-012 -2.01227577888403431E-013  1.72979376282797815E-014
  2.05712590780101050E-012 -1.08127569436461251E-012  1.87461264253027063E-013 -1.75697723056231058E-014  4.19311976949219330E-016
  6.33578845647477277E-014 -5.06534149342687089E-014  1.43759435525444180E-014 -1.91208720181251205E-015
 -2.37993890914514770E-015  1.29193496604990027E-015 -2.59210765575758795E-016
 -5.41444011370640285E-017 -5.06116283958907772E-018
  1.14507869122317603E-017
  5.23094370983091632E-003 -2.74557267833030420E-003  5.35140753914084186E-004 -7.04356194474993431E-005  6.98951369664171246E-006 -5.56334644471028104E-007  3.69574506642630457E-008 -2.10636896472717131E-009  1.05111880853225957E-010 -4.66456750902394752E-012  1.86361336908994462E-013 -6.77043813670753120E-015  2.25784445691446771E-016 -6.99005833786471761E-018
  4.81935735144748204E-003 -2.53525518280711421E-003  4.95367504804372378E-004 -6.53639500558536401E-005  6.50247249739915546E-006 -5.18855953480120521E-007  3.45527797095618929E-008 -1.97412999407732817E-009  9.87513144942447109E-011 -4.39279989575696934E-012  1.75919467842621458E-013 -6.40632902489832006E-015  2.15701833327168878E-016
  1.03942910894464055E-003 -5.53966444974118128E-004  1.09773647977626072E-004 -1.46902592118986174E-005  1.48186624795901537E-006 -1.19868971312992386E-007  8.09008546702662113E-009 -4.68310888282837717E-010  2.37284125773357130E-011 -1.06884639147218488E-012  4.33292965936223661E-014 -1.57672671597673630E-015
 -9.02635039885916639E-005  4.52418003460388962E-005 -8.35341569625059100E-006  1.03610700588536311E-006 -9.64001941917537723E-008  7.15498049591217577E-009 -4.40483111005521644E-010  2.30996024433080002E-011 -1.05168928464282398E-012  4.21483955325320155E-014 -1.52717932168624917E-015
 -8.68596890231888291E-006  5.12550118287583518E-006 -1.11857409704140840E-006  1.63045501665170612E-007 -1.77326257492287861E-008  1.53308739396247563E-009 -1.09774184523957821E-010  6.69944342754511553E-012 -3.55911998734428393E-013  1.63247552262067346E-014
  5.17232926460539655E-007 -2.61354206683088402E-007  4.75432828586129281E-008 -5.63912753627200653E-009  4.81752610911115829E-010 -3.08693587248448484E-011  1.47051300058543191E-012 -4.60497666763622352E-014  1.12218616861989716E-016
  3.07440877356866598E-008 -2.00136002263982894E-008  4.77734237595979824E-009 -7.51206836120430407E-010  8.70800126334945970E-011 -7.94379427577416923E-012  5.94959412062534936E-013 -3.59887141062722215E-014
 -1.49131451620350069E-009  7.65768987497562217E-010 -1.36899770374404457E-010  1.50636190666649471E-011 -1.05790953821173804E-012  3.71409361390205490E-014  1.88123361996335124E-015
 -6.17222058856151400E-011  4.42553161087250929E-011 -1.14877463541730326E-011  1.93078326472432042E-012 -2.35678255150638257E-013  2.03126646571785354E-014
  2.64812969667184504E-012 -1.39118120577579026E-012  2.44275098720964752E-013 -2.40332685518822975E-014  9.44451411267310306E-016
  8.13935436177910477E-014 -6.42448116726065598E-014  1.80321623114724755E-014 -2.51622458643943731E-015
 -3.24243714125832624E-015  1.75414109607819748E-015 -3.50507039653809615E-016
 -7.46180991817162983E-017  1.29304645966582426E-017
  1.22620458053942275E-017
  5.19333329967075746E-003 -2.72577583784209664E-003  5.31270022110936048E-004 -6.99245122725954539E-005  6.93863069252469699E-006 -5.52271405123350889E-007  3.66866497698575257E-008 -2.09088457603107022E-009  1.04336666389149885E-010 -4.63005390394384840E-012  1.84977957622597646E-013 -6.72002670174065103E-015  2.24126933366258924E-016 -6.96046028544214055E-018
  4.77714250478389682E-003 -2.51301600461754275E-003  4.91015222888059816E-004 -6.47887166093201190E-005  6.44515146449079614E-006 -5.14274307345182303E-007  3.42471433943378014E-008 -1.95663748729838155E-009  9.78747575275160115E-011 -4.35373866407249137E-012  1.74352396739009068E-013 -6.34927893272726875E-015  2.14444854538382267E-016
  1.01894641091804781E-003 -5.43143599606260206E-004  1.07648624871915777E-004 -1.44084618810917653E-005  1.45369196530373047E-006 -1.17609540773333952E-007  7.93886509198735866E-009 -4.59627821735449639E-010  2.32918926887181531E-011 -1.04933166452267701E-012  4.25428084105584112E-014 -1.54187913428613973E-015
 -9.56304390659761943E-005  4.80992719649536718E-005 -8.91912854513146584E-006  1.11175418753689441E-006 -1.04026388053995014E-007  7.77159035809461179E-009 -4.82086498310060556E-010  2.55075448568413044E-011 -1.17369449516175980E-012  4.76454696821502889E-014 -1.76125696742206498E-015
 -9.12804089820569646E-006  5.36878612164956511E-006 -1.16844781566689744E-006  1.69945528897694319E-007 -1.84513941204900206E-008  1.59305609418896694E-009 -1.13943844639609737E-010  6.94783002064515530E-012 -3.68841071197754289E-013  1.68326926603734662E-014
  5.83678038430740367E-007 -2.95825702396907882E-007  5.41649815504132451E-008 -6.49619118384146561E-009  5.65210247490820541E-010 -3.73737797469723786E-011  1.89263283958315038E-012 -6.94964623413724760E-014  1.27965349391150602E-015
  3.44714114767347266E-008 -2.23012010577964232E-008  5.29505347253482445E-009 -8.29108621134995093E-010  9.57945622675948891E-011 -8.71657947594741150E-012  6.51576503720828068E-013 -3.92544886975257090E-014
 -1.78596551927036764E-009  9.18695143622458205E-010 -1.65696179663847653E-010  1.86310523906014362E-011 -1.38079104265466607E-012  5.96385925659214674E-014  5.95955844223553284E-016
 -7.35514392779130703E-011  5.22784704935061848E-011 -1.34670300651174150E-011  2.25000042907639670E-012 -2.73421879836363061E-013  2.36217851032916563E-014
  3.35511436568354587E-012 -1.76240549110374318E-012  3.12871606744850479E-013 -3.19882990792106418E-014  1.61199307269909432E-015
  1.02737766564926869E-013 -8.02122905522144075E-014  2.23002999416334753E-014 -3.22314764384348687E-015
 -4.33421250400527107E-015  2.33889699187044714E-015 -4.64775179265183572E-016
 -1.00301574470183856E-016  3.50513717699356499E-017
  1.33744468805562874E-017
  5.15596949052235520E-003 -2.70610903839322865E-003  5.27424768000546592E-004 -6.94167762992496559E-005  6.88808401475416763E-006 -5.48235079943374773E-007  3.64176464297519218E-008 -2.07550319067453897E-009  1.03566619721228202E-010 -4.59577086246064834E-012  1.83603834173122606E-013 -6.66994989219915750E-015  2.22482964384956782E-016 -6.93489266334248561E-018
  4.73522547210083848E-003 -2.49093394625836710E-003  4.86693739563199429E-004 -6.42175605315105423E-005  6.38823741953960021E-006 -5.09725246886340317E-007  3.39436845488022960E-008 -1.93926981790987722E-009  9.70044670017155997E-011 -4.31495715653566105E-012  1.72796565946122724E-013 -6.29267193147615775E-015  2.13399951024844046E-016
  9.98647526339477287E-004 -5.32417875623453392E-004  1.05542670877319220E-004 -1.41291933169116625E-005  1.42577052030873670E-006 -1.15370387846299173E-007  7.78900199518814159E-009 -4.51022699448324704E-010  2.28592918300097126E-011 -1.02999213744188870E-012  4.17631399514761114E-014 -1.50596339889073269E-015
 -1.00917839074922210E-004  5.09145941888235041E-005 -9.47653854911739940E-006  1.18629665742327319E-006 -1.11541759593527414E-007  8.37928275340819597E-009 -5.23091028083681674E-010  2.78809841834393217E-011 -1.29395927524498971E-012  5.30647471159943667E-014 -1.99548917094101182E-015
 -9.54758465025203792E-006  5.60006400297030211E-006 -1.21594153291390172E-006  1.76526888817308596E-007 -1.91379929627739907E-008  1.65042005422544080E-009 -1.17937500662791352E-010  7.18601412550249400E-012 -3.81251135333634440E-013  1.73038989819788588E-014
  6.53639733026815905E-007 -3.32196027331136742E-007  6.11683956227100213E-008 -7.40508915167320466E-009  6.53973693336372270E-010 -4.43136924009235267E-011  2.34457351901747558E-012 -9.46950914056890597E-014  2.54860303422024835E-015
  3.83159308419170085E-008 -2.46579144698556317E-008  5.82792813896193769E-009 -9.09242379934130170E-010  1.04755039828472443E-010 -9.51095735913490910E-012  7.09765202271202157E-013 -4.25950990668388608E-014
 -2.11543586257079509E-009  1.09006503602314885E-009 -1.98116696644978304E-010  2.26784779810068569E-011 -1.75150265088649394E-012  8.59516703969092475E-014 -9.57074034770862780E-016
 -8.65779743252366441E-011  6.10806816045286619E-011 -1.56315316611830868E-011  2.59822314769712151E-012 -3.14519284790285964E-013  2.72315541416267185E-014
  4.19155680848336255E-012 -2.20220510159852468E-012  3.94701531524020339E-013 -4.16302834336431074E-014  2.44164915296156281E-015
  1.27681801063268603E-013 -9.87626509163956971E-014  2.72328542505861994E-014 -4.04147747789880115E-015
 -5.69689877157166589E-015  3.06862350627380123E-015 -6.06417830704826706E-016
 -1.32020198641340807E-016  6.19415563492321495E-017
  1.48580829195266629E-017
  5.11885091273555498E-003 -2.68657155682991422E-003  5.23604849708888100E-004 -6.89123927284147100E-005  6.83787178519464206E-006 -5.44225518421127567E-007  3.61504305772723303E-008 -2.06022423100858853E-009  1.02801711844038743E-010 -4.56171710621864612E-012  1.82238932924012296E-013 -6.62022473455156734E-015  2.20872619184806597E-016 -6.92398188393082189E-018
  4.69360453522564385E-003 -2.46900810029368652E-003  4.82402876744022374E-004 -6.36504582173101668E-005  6.33172800346981098E-006 -5.05208582989051309E-007  3.36423905200529473E-008 -1.92202625961307522E-009  9.61404064296788323E-011 -4.27645375897321264E-012  1.71251928254271361E-013 -6.23653207988641351E-015  2.12631546010502257E-016
  9.78531260522200533E-004 -5.21788641477604134E-004  1.03455661924822210E-004 -1.38524370569669833E-005  1.39810026601234669E-006 -1.13151380365479080E-007  7.64048732465943767E-009 -4.42495012767011611E-010  2.24305844135106496E-011 -1.01082666547206452E-012  4.09902173744584472E-014 -1.46879701639134442E-015
 -1.06126347306600004E-004  5.36881076632417302E-005 -1.00257127547383306E-005  1.25974332884186883E-006 -1.18947202248618918E-007  8.97812951690697712E-009 -5.63501520764513220E-010  3.02201979469449761E-011 -1.41249761873619009E-012  5.84069163541002232E-014 -2.23053982468592271E-015
 -9.94486215116931415E-006  5.81947395291338813E-006 -1.26108271671753333E-006  1.82793244583539182E-007 -1.97927906190141262E-008  1.70520898320564660E-009 -1.21757152446660430E-010  7.41411122882898442E-012 -3.93147932702018492E-013  1.77375968056662734E-014
  7.27040679193485359E-007 -3.70423925024555063E-007  6.85453381672903616E-008 -8.36472397076108324E-009  7.47932023717978148E-010 -5.16801039688981105E-011  2.82572662378271365E-012 -1.21610453706757688E-013  3.91896173529789574E-015
  4.22624321262723137E-008 -2.70755556097032399E-008  6.37432729591731259E-009 -9.91386361732117592E-010  1.13938826851068571E-010 -1.03250776478844825E-011  7.69399181203335144E-013 -4.60027541221708087E-014
 -2.48133209921561895E-009  1.28076040390138842E-009 -2.34341711818527580E-010  2.72308229463374714E-011 -2.17263993421311654E-012  1.16296839330280576E-013 -2.79383196867133807E-015
 -1.00807472424840350E-010  7.06683251354810909E-011 -1.79832717556987241E-011  2.97582855151370924E-012 -3.59019690462980331E-013  3.11472617099191773E-014
  5.17151078969785695E-012 -2.71815905107761687E-012  4.91282883592171749E-013 -5.31641155516107749E-014  3.45413748832451014E-015
  1.56508079773711424E-013 -1.20099235241440567E-013  3.28819251420433500E-014 -4.97982346688002425E-015
 -7.37655923161172826E-015  3.96816863010678435E-015 -7.80331950867640347E-016
 -1.70644323825312510E-016  9.42774877481311164E-017
  1.68118503222875317E-017
  5.08197620315457323E-003 -2.66716267343029617E-003  5.19810126035888322E-004 -6.84113428504347755E-005  6.78799213465031771E-006 -5.40242570763735176E-007  3.58849921937214155E-008 -2.04504712210535879E-009  1.02041913853993817E-010 -4.52789132618977689E-012  1.80883183621778294E-013 -6.57083144795130383E-015  2.19279309703178646E-016 -6.92008090304990600E-018
  4.65227798432423564E-003 -2.44723756369500875E-003  4.78142457210474481E-004 -6.30873861764566854E-005  6.27562086869429130E-006 -5.00724127460561025E-007  3.33432487168847823E-008 -1.90490608962147755E-009  9.52825394680525934E-011 -4.23822683059552100E-012  1.69718402357907586E-013 -6.18085034034396089E-015  2.12176963091052242E-016
  9.58596425007846985E-004 -5.11255268914751967E-004  1.01387474592907410E-004 -1.35781767248300310E-005  1.37067956405798665E-006 -1.10952386855410299E-007  7.49331227472797457E-009 -4.34044255691007622E-010  2.20057449770951777E-011 -9.91834101161531792E-013  4.02239565807746697E-014 -1.43017758177878978E-015
 -1.11256603248033876E-004  5.64201510195327677E-005 -1.05667178121033073E-005  1.33210306239286194E-006 -1.26243604175684263E-007  9.56820205899112646E-009 -6.03322768295736494E-010  3.25254620306600704E-011 -1.52932343726424197E-012  6.36726693700400479E-014 -2.46714311502361408E-015
 -1.03201335146847778E-005  6.02715410089172369E-006 -1.30389863848305363E-006  1.88748233179048937E-007 -2.04161528032188788E-008  1.75745237848202992E-009 -1.25404785605457064E-010  7.63223599592694682E-012 -4.04537163106104112E-013  1.81330081855077214E-014
  8.03804282998812364E-007 -4.10468531033541618E-007  7.62876998005111396E-008 -9.37400852840783184E-009  8.46975357052885257E-010 -5.94641060144681249E-011  3.33548942229725685E-012 -1.50207683699934059E-013  5.39072311988056290E-015
  4.62959247426282638E-008 -2.95460587528039306E-008  6.93263552494505947E-009 -1.07532199048459873E-009  1.23323626059809662E-010 -1.11571161294782801E-011  8.30353883075301057E-013 -4.94698304440080904E-014
 -2.88521117385439887E-009  1.49163633271153322E-009 -2.74546285419833858E-010  3.23122942224837794E-011 -2.64672509917232741E-012  1.50884773442009521E-013 -4.92986127965346738E-015
 -1.16238238797255630E-010  8.10437794662599227E-011 -2.05234617015095421E-011  3.38308307814949656E-012 -4.06960902789074280E-013  3.53732487087907793E-014
  6.30958309857635152E-012 -3.31815591062364795E-012  6.04198339440333517E-013 -6.68038094515203468E-014  4.67114517049249875E-015
  1.89487405006209777E-013 -1.44420383373127313E-013  3.92988981552913050E-014 -6.04673950782528897E-015
 -9.42384445274550386E-015  5.06489769786962230E-015 -9.91927931683016899E-016
 -2.17093073097017878E-016  1.32783219333925711E-016
  1.93238638496288456E-017
  5.04534400509126877E-003 -2.64788167189031328E-003  5.16040456452653614E-004 -6.79136080446769306E-005  6.73844320282824274E-006 -5.36286087892522097E-007  3.56213213082414354E-008 -2.02997129180817415E-009  1.01287197010229133E-010 -4.49429224411109838E-012  1.79536540858638848E-013 -6.52177490997764543E-015  2.17711248827056859E-016 -6.92800117698019368E-018
  4.61124411786627622E-003 -2.42562143782281423E-003  4.73912304604593229E-004 -6.25283210330592620E-005  6.21991367906643588E-006 -4.96271693026096486E-007  3.30462466095889352E-008 -1.88790858870363063E-009  9.44308299742428929E-011 -4.20027476166247050E-012  1.68195930571841628E-013 -6.12564242096949135E-015  2.12104820343423944E-016
  9.38841837539092488E-004 -5.00817132960618074E-004  9.93379861047125355E-005 -1.33063960296592763E-005  1.34350678465640561E-006 -1.08773276528551999E-007  7.34746808582714681E-009 -4.25669924876093583E-010  2.15847481976709234E-011 -9.73013308393086836E-013  3.94642773318092569E-014 -1.38989742757832958E-015
 -1.16309242600221190E-004  5.91110608843469588E-005 -1.10996199767890637E-005  1.40338466623032800E-006 -1.33431848274454932E-007  1.01495713674310494E-008 -6.42559534261625910E-010  3.47970506853809905E-011 -1.64445056087573923E-012  6.88627021102275364E-014 -2.70610638918838555E-015
 -1.06736569856564693E-005  6.22324158501870625E-006 -1.34441637414289159E-006  1.94395465550362285E-007 -2.10084426145981272E-008  1.80717952676323744E-009 -1.28882371590974074E-010  7.84050227514855532E-012 -4.15424485214575624E-013  1.84893591234706161E-014
  8.83854682927612204E-007 -4.52289370432285091E-007  8.43874481696521864E-008 -1.04318660023753110E-008  9.50994848282157146E-010 -6.76568738482144972E-011  3.87326483051001844E-012 -1.80452248176651127E-013  6.96397667149722390E-015
  5.04016394216634809E-008 -3.20614763446336365E-008  7.50126087870302505E-009 -1.16083383950711942E-009  1.32887458808706192E-010 -1.20052744488301420E-011  8.92506505466467910E-013 -5.29888703838374374E-014
 -3.32858097673874109E-009  1.72352155017387392E-009 -3.18900206253420463E-010  3.79463864728131714E-011 -3.17620778738702420E-012  1.89920216156820347E-013 -7.38027731914454640E-015
 -1.32861355415131739E-010  9.22054970403731371E-011 -2.32525178562961126E-011  3.82014439816989807E-012 -4.58369509308849294E-013  3.99129230588895406E-014
  7.62091000991320760E-012 -4.01038106822298551E-012  7.35092673093581111E-013 -8.27721493741313654E-014  6.11529261085347999E-015
  2.26876194312846564E-013 -1.71917919647401803E-013  4.65341345775217038E-014 -7.25068110977648209E-015
 -1.18941414020396261E-014  6.38877913851924005E-015 -1.24714815873305951E-015
 -2.72317403088128424E-016  1.78212925114510513E-016
  2.25135018510421796E-017
  5.00895296829852177E-003 -2.62872783930962004E-003  5.12295701098701190E-004 -6.74191697791637904E-005  6.68922313830152353E-006 -5.32355921440029021E-007  3.53594079975858273E-008 -2.01499617068944663E-009  1.00537532703300202E-010 -4.46091858172770743E-012  1.78198953340450423E-013 -6.47305392736200399E-015  2.16170723306696546E-016 -6.94964468862786620E-018
  4.57050124259043237E-003 -2.40415882840819316E-003  4.69712243426897405E-004 -6.19732395251192732E-005  6.16460410983216816E-006 -4.91851093324984461E-007  3.27513717296656226E-008 -1.87103304113943653E-009  9.35852419768192617E-011 -4.16259594460354976E-012  1.66684450002130300E-013 -6.07092007592083224E-015  2.12486897199252419E-016
  9.19266322032451992E-004 -4.90473611906209681E-004  9.73070743251993513E-005 -1.30370787658233186E-005  1.31658030654800718E-006 -1.06613919282253376E-007  7.20294604428714680E-009 -4.17371519615639595E-010  2.11675688835670767E-011 -9.54363155340212791E-013  3.87110963058156227E-014 -1.34773729577095650E-015
 -1.21284897296178318E-004  6.17611718892168565E-005 -1.16244851117209666E-005  1.47359689631231219E-006 -1.40512812213047410E-007  1.07223080093830279E-008 -6.81216554022721374E-010  3.70352365370831164E-011 -1.75789273834503089E-012  7.39777146795169319E-014 -2.94831256818304144E-015
 -1.10056889501438206E-005  6.40787255744767170E-006 -1.38266280520903035E-006  1.99738526747973040E-007 -2.15700205516276364E-008  1.85441950524659977E-009 -1.32191867768654388E-010  8.03902310229687577E-012 -4.25815517136822398E-013  1.88058839479610741E-014
  9.67116745198024119E-007 -4.95846355325290611E-007  9.28366274616958315E-008 -1.15372297953581997E-008  1.05988268227995731E-009 -7.62496659959844738E-011  4.43846137608293860E-012 -2.12309943994826502E-013  8.63890480679631274E-015
  5.45650264222866290E-008 -3.46139780478387014E-008  8.07863469229306734E-009 -1.24770960623851212E-009  1.42608662536037415E-010 -1.28677799025611639E-011  9.55735987010351114E-013 -5.65525801767996437E-014
 -3.81290089391244681E-009  1.97721872022397984E-009 -3.67568050118489437E-010  4.41558899334382220E-011 -3.76346586988836709E-012  2.33602044771321531E-013 -1.01597720945250365E-014
 -1.50660812725452497E-010  1.04148075097371867E-010 -2.61700757196285955E-011  4.28706332409548286E-012 -5.13261073544037106E-013  4.47687756159620838E-014
  9.12113404989629248E-012 -4.80330415208652019E-012  8.85670220390248493E-013 -1.01300344337068220E-013  7.81009805365544417E-015
  2.68913786474355794E-013 -2.02775672653523188E-013  5.46366681527508242E-014 -8.59996341687773547E-015
 -1.48477135173375623E-014  7.97246509669064888E-015 -1.55248427237276971E-015
 -3.37297230875522930E-016  2.31354044974888155E-016
  2.65122856676558660E-017
  4.97280174894369938E-003 -2.60970046617756048E-003  5.08575720779203076E-004 -6.69280096102076562E-005  6.64033009847278700E-006 -5.28451923747156419E-007  3.50992423860049312E-008 -2.00012119212211619E-009  9.97928925373768260E-011 -4.42776914353175956E-012  1.76870446650613641E-013 -6.42474400234964865E-015  2.14736860649722839E-016 -7.02538117291692802E-018
  4.53004767346978313E-003 -2.38284884553454290E-003  4.65542099032790861E-004 -6.14221185040528120E-005  6.10968984758215499E-006 -4.87462142906819696E-007  3.24586116695719858E-008 -1.85427873471033456E-009  9.27457396797416707E-011 -4.12518877895780419E-012  1.65183897537206737E-013 -6.01669622920819745E-015  2.13403838191642551E-016
  8.99868708551174830E-004 -4.80224087293478505E-004  9.52946177583333652E-005 -1.27702088125262653E-005  1.28989851696533343E-006 -1.04474185695740868E-007  7.05973748213407491E-009 -4.09148541830187810E-010  2.07541819751572587E-011 -9.35882515657168142E-013  3.79643284002384254E-014 -1.30346833614261844E-015
 -1.26184195518913963E-004  6.43708166800749615E-005 -1.21413786890464187E-005  1.54274845664989522E-006 -1.47487368452930474E-007  1.12864821333968654E-008 -7.19298534850582102E-010  3.92402905947001162E-011 -1.86966363760795920E-012  7.90184116394392297E-014 -3.19472255371340524E-015
 -1.13164839454340939E-005  6.58118218968791131E-006 -1.41866461982077847E-006  2.04780976065838049E-007 -2.21012445260518787E-008  1.89920118274566774E-009 -1.35335217493369750E-010  8.22791070502239776E-012 -4.35715837004988803E-013  1.90818296171217506E-014
  1.05351605910115466E-006 -5.41099782372132224E-007  1.01627357914522903E-007 -1.26890434697798109E-008  1.17353206729521111E-009 -8.52338236697593428E-011  5.03049316274945081E-012 -2.45746895822066444E-013  1.04157798849711764E-014
  5.87717537522855251E-008 -3.71958497948555581E-008  8.66321139567091298E-009 -1.33574008714846210E-009  1.52465888233555528E-010 -1.37428852342481748E-011  1.01992299350711290E-012 -6.01538280684944131E-014
 -4.33958235354858699E-009  2.25350473490875146E-009 -4.20709237827448341E-010  5.09628982039937155E-011 -4.41080623593742161E-012  2.82123334531508155E-013 -1.32826188639696505E-014
 -1.69613640172570275E-010  1.16862325764278195E-010 -2.92750039425434396E-011  4.78378570228759191E-012 -5.71640327638423690E-013  4.99423959446742414E-014
  1.08263810645431547E-011 -5.70566661640254072E-012  1.05769237571540992E-012 -1.22627687070633820E-013  9.77994253533706178E-015
  3.15819807228255630E-013 -2.37168027256464053E-013  6.36539082677440886E-014 -1.01027200986760818E-014
 -1.83498321811869207E-014  9.85136744132040982E-015 -1.91499359172090926E-015
 -4.13031924660646215E-016  2.93021744362586591E-016
  3.14687018222099975E-017
  4.93688900958222376E-003 -2.59079884635918722E-003  5.04880376962238420E-004 -6.64401091820456143E-005  6.59176224953733303E-006 -5.24573947859877529E-007  3.48408146446929767E-008 -1.98534579191158135E-009  9.90532479728896957E-011 -4.39484245995157739E-012  1.75550766463927427E-013 -6.37664054864128266E-015  2.13208843810338446E-016 -7.05564732466401305E-018
  4.48988173367734049E-003 -2.36169060361934033E-003  4.61401697628978792E-004 -6.08749349342150147E-005  6.05516859020420932E-006 -4.83104657227669787E-007  3.21679540824945430E-008 -1.83764496071326031E-009  9.19122874903061942E-011 -4.08805170003009547E-012  1.63694238555690170E-013 -5.96301381820138840E-015  2.14974588583130337E-016
  8.80647833278243850E-004 -4.70067943901034168E-004  9.33004955442743206E-005 -1.25057701334345700E-005  1.26345981159569780E-006 -1.02353947027122628E-007  6.91783377689562980E-009 -4.01000496062869850E-010  2.03445625512752247E-011 -9.17570275461028240E-013  3.72238938373931342E-014 -1.25685998678042640E-015
 -1.31007761719330177E-004  6.69403259267331726E-005 -1.26503657920006823E-005  1.61084799955525450E-006 -1.54356384273792070E-007  1.18421634714155036E-008 -7.56810156062075570E-010  4.14124822579506586E-011 -1.97977684627161957E-012  8.39855023715730431E-014 -3.44637758337216565E-015
 -1.16062946700248025E-005  6.74330467789736048E-006 -1.45244831378794465E-006  2.09526347180258889E-007 -2.26024698768254751E-008  1.94155322081281213E-009 -1.38314350184876963E-010  8.40727650720941672E-012 -4.45130983557198684E-013  1.93164599420485329E-014
  1.14297893236369702E-006 -5.88010330324400928E-007  1.10751835330515480E-007 -1.38862606829087079E-008  1.29183722842551095E-009 -9.46007702411221859E-011  5.64877983484814215E-012 -2.80729553891536269E-013  1.22949612539375806E-014
  6.30077053991997652E-008 -3.97994928459661515E-008  9.25346832713071239E-009 -1.42471915278860530E-009  1.62438097930144272E-010 -1.46288684308398668E-011  1.08494990411534076E-012 -6.37856424558518073E-014
 -4.90998936845353229E-009  2.55313100423983434E-009 -4.78478092819577629E-010  5.83888159842041264E-011 -5.12046557637368422E-012  3.35671422266931125E-013 -1.67626766995919036E-014
 -1.89690035529462588E-010  1.30335345509958354E-010 -3.25654182104259349E-011  5.31015428781148560E-012 -6.33501363273874270E-013  5.54344879520462342E-014
  1.27532375883988041E-011 -6.72646948827776406E-012  1.25297512094107945E-012 -1.47001217301588144E-013  1.20500352865698290E-014
  3.67791594132911722E-013 -2.75258508557045479E-013  7.36313495553055212E-014 -1.17668631045344970E-014
 -2.24708996928078731E-014  1.20637291841917720E-014 -2.34231466792783826E-015
 -5.00525906701585316E-016  3.64047142145760621E-016
  3.75698200506453212E-017
  1.15854992740647132E-003 -6.08241457170090338E-004  1.18585387874171655E-004 -1.56127359745478379E-005  1.54973978511064492E-006 -1.23388323736820938E-007  8.19911203297595263E-009 -4.67440892299461833E-010  2.33330769430109273E-011 -1.03576208047932052E-012  4.13936088685605209E-014 -1.50425676587931969E-015  5.01633244043703982E-017 -1.54167392901458855E-018
  1.08416781625343076E-003 -5.70440935878752499E-004  1.11482700384664247E-004 -1.47133752698303604E-005  1.46402440999334286E-006 -1.16845934568019009E-007  7.78301434307251760E-009 -4.44774159689735180E-010  2.22539195360889772E-011 -9.90160751331621161E-013  3.96624567945509569E-014 -1.44463552557636540E-015  4.82839266044031764E-017
  2.60270876349545828E-004 -1.38517915215639821E-004  2.74079634503097500E-005 -3.66248925703924936E-006  3.68931334433880376E-007 -2.98027720629721010E-008  2.00881675042447217E-009 -1.16140134097584124E-010  5.87760507680820351E-012 -2.64455627734154350E-013  1.07098645089828112E-014 -3.94301716070257899E-016
 -4.53868434827435887E-006  1.84536254632975588E-006 -2.42927748664267539E-007  1.60634049804486132E-008  1.54781551597273055E-011 -1.31113988140943332E-010  1.74354931934819326E-011 -1.49594773413198793E-012  9.99373631229744311E-014 -5.56642172121062216E-015  2.67932035261668836E-016
  1.39585540297091845E-007  1.24063276710471853E-008 -2.02837923447936829E-008  5.00407863043813053E-009 -7.22773471747057180E-010  7.50009455735345010E-011 -6.10468236744229101E-012  4.09643483328468145E-013 -2.34069736602813334E-014  1.16508640300732396E-015
 -2.68467354745969586E-010 -1.53758967537749459E-009  4.39528131737533848E-010 -4.76902846831569663E-011  8.47543349983850244E-013  4.69005144818828586E-013 -8.16788923415331475E-014  8.36926369659781643E-015 -6.43772549193316894E-016
 -1.06605222490982309E-010  5.70789788460541887E-011  2.56199141853638029E-013 -2.83045739074170602E-012  6.59328337149354613E-013 -8.83703662683645763E-014  8.48794142633202099E-015 -6.30642671478158237E-016
  1.87641888483736454E-012  1.09270331742846025E-013 -3.26885921228814575E-013  6.62785865268663509E-014 -4.63584795445325249E-015 -3.06467495198725191E-016  1.24695910640815780E-016
  1.62902752428322506E-014 -3.96119931645632720E-014  7.72154722985660236E-015  4.40131008381282104E-016 -3.52865978623099779E-016  2.57381727603260827E-017
 -1.00197140977775573E-015  4.79782376395943058E-016  9.77965943678591975E-017 -4.52918438030746844E-017 -3.43211370635230771E-017
  9.82149827683741871E-018  1.15675273017008164E-017 -7.73366532580973438E-018  5.18855170590281932E-017
  2.50501457288220288E-019 -7.78388631325404614E-019  1.14181994760700917E-017
  5.79489174863677291E-019 -1.33185067952645982E-017
  2.10325797519444516E-018
  1.15033230509643401E-003 -6.03915321585322073E-004  1.17739387204322837E-004 -1.55010071677880436E-005  1.53861472064794464E-006 -1.22499778643948176E-007  8.13988295991818540E-009 -4.64053565513141932E-010  2.31634622540516413E-011 -1.02820923104109275E-012  4.10908188608585765E-014 -1.49321888714532778E-015  4.97940838492476341E-017 -1.53029201331482626E-018
  1.07490020138044417E-003 -5.65557983210908367E-004  1.10526940924314380E-004 -1.45870338873384355E-005  1.45143264885934419E-006 -1.15839314244103338E-007  7.71585269520819443E-009 -4.40929648287004789E-010  2.20612369803677399E-011 -9.81572954735991410E-013  3.93178677547486244E-014 -1.43206276828125287E-015  4.78628717091132785E-017
  2.55689858114900288E-004 -1.36097215499992235E-004  2.69326376732533213E-005 -3.59945239451387616E-006  3.62628412609774541E-007 -2.92972727506644983E-008  1.97498180217441949E-009 -1.14197177784515822E-010  5.77991967404803597E-012 -2.60088240061650522E-013  1.05340796036780019E-014 -3.87870528763540534E-016
 -5.80985045360012179E-006  2.52178723871100434E-006 -3.76765590261421838E-007  3.39498331450147861E-008 -1.78668142479416119E-009  1.45184389376409191E-011  7.61470063233630061E-012 -9.27824961421941542E-013  7.11659838563599324E-014 -4.27085659882197110E-015  2.15387230813396098E-016
 -3.93496368827179504E-009  9.04627534018065409E-008 -3.60923819836661864E-008  7.16607486576911161E-009 -9.45558356454843196E-010  9.34010099415054028E-011 -7.37198297267988718E-012  4.84470222846167273E-013 -2.72721812380292885E-014  1.34223838797032537E-015
  3.22962006298034717E-009 -3.15918153307300062E-009  7.06851849963642480E-010 -7.59516646876416129E-011  2.92320176302511965E-012  3.64888133597551861E-013 -7.90198634255259548E-014  8.47159639683686232E-015 -6.62236937091755654E-016
 -1.15795935292931954E-010  1.84277435564272863E-011  1.71062699055313938E-011 -6.29867909012519566E-012  1.12795996886821913E-012 -1.35547777591886632E-013  1.22734533001663669E-014 -8.78265454643110452E-016
  4.28843146307384077E-013  1.62848503612968305E-012 -6.82155123514632730E-013  1.06955977778889809E-013 -6.63448301951484732E-015 -4.26306037928063234E-016  1.62884142241456104E-016
  6.75956121328694120E-014 -5.11229197377524995E-014  1.65743542871890113E-015  2.89857327764559994E-015 -8.03836639986379405E-016  6.61503304474086523E-017
 -1.25076797146629361E-015 -1.29399525861192626E-016  3.67747300183165518E-016 -8.88361570780563411E-017 -3.28608684426185210E-017
 -1.33688986625714780E-017  3.05854284005075004E-017 -9.05451739117029081E-018  5.82832157187924262E-017
  6.88801826940213200E-019 -6.91974348466722143E-019  9.36295132488005580E-018
  5.73375510662363873E-019 -1.31117462016929102E-017
  2.08469435134832922E-018
  1.14216769523266736E-003 -5.99617143674884803E-004  1.16898864539594622E-004 -1.53900032808827609E-005  1.52756198472067209E-006 -1.21617022151720274E-007  8.08104053752193932E-009 -4.60688396819532623E-010  2.29949593772426519E-011 -1.02070599196208537E-012  4.07900218079472102E-014 -1.48225380854256161E-015  4.94272776264844783E-017 -1.51898141174907276E-018
  1.06569672953347821E-003 -5.60708873726196901E-004  1.09577816004311523E-004 -1.44615709222522243E-005  1.43892857650606450E-006 -1.14839715439459129E-007  7.64916029122895333E-009 -4.37112041919747072E-010  2.18699051055942334E-011 -9.73045457494643058E-013  3.89757022989707659E-014 -1.41957866406927679E-015  4.74449245821213791E-017
  2.51148688240977530E-004 -1.33697571757650940E-004  2.64614463803549844E-005 -3.53696384822942344E-006  3.56380317999466218E-007 -2.87961709166972082E-008  1.94144122056639737E-009 -1.12271127320468008E-010  5.68308436204976550E-012 -2.55758865037164597E-013  1.03598243580371448E-014 -3.81494645480428040E-016
 -7.06352156565234199E-006  3.18894060937408988E-006 -5.08777129323660549E-007  5.15932698717124836E-008 -3.56446479285155043E-009  1.58189411461684734E-010 -2.07436976943235761E-012 -3.67291330451320570E-013  4.27774252912384137E-014 -2.99246191346822832E-015  1.63512325224364460E-016
 -1.42331436210346126E-007  1.65789067155999548E-007 -5.13600058231802774E-008  9.25566430725946526E-009 -1.16103625077351189E-009  1.11209630012765842E-010 -8.59933221414303913E-012  5.56981836813161873E-013 -3.10199120395395640E-014  1.51386728998725948E-015
  7.61016308952927056E-009 -5.25619829584747017E-009  1.06952038487023563E-009 -1.17129760872775691E-010  6.31801227281119948E-012  1.52735600688100924E-013 -6.89786479438133414E-014  8.14129460650082697E-015 -6.58483026001401678E-016
 -6.44592512904387683E-011 -5.39896876979045995E-011  4.09810253567242054E-011 -1.07531319328010444E-011  1.70081854410535060E-012 -1.91544757349485480E-013  1.66806052995416745E-014 -1.16162574879419325E-015
 -3.12796692703170169E-012  4.19095426703352578E-012 -1.22503864410234221E-012  1.69931417583776285E-013 -1.05774292126270407E-014 -4.15173927501526083E-016  1.93829984279997100E-016
  1.06086801018212773E-013 -3.75444335818833615E-014 -1.33197163132369259E-014  7.08133826762655530E-015 -1.48178002586975838E-015  1.27177979271614204E-016
 -1.70948264470882901E-016 -1.73469206969315856E-015  8.55357155977410967E-016 -1.58601309554977471E-016 -2.86244420151208006E-017
 -5.33865065638741068E-017  4.76901196127105086E-017 -5.85398781057208990E-018  6.31153062589361401E-017
  8.23779654623233385E-019 -9.74312629640536687E-020  7.17276741715786810E-018
  5.79918351760038879E-019 -1.29129844020380429E-017
  2.06619955976850648E-018
  1.13405580710192232E-003 -5.95346769938755725E-004  1.16063789763400541E-004 -1.52797203229905866E-005  1.51658117859630688E-006 -1.20740022304582230E-007  8.02258262834556821E-009 -4.57345263556111912E-010  2.28275621492480219E-011 -1.01325208784335623E-012  4.04912066314007252E-014 -1.47136112560329607E-015  4.90628899551609117E-017 -1.50773669148261761E-018
  1.05655703570229861E-003 -5.55893414638369441E-004  1.08635287787928734E-004 -1.43369813590581674E-005  1.42651169165803149E-006 -1.13847097967140890E-007  7.58293444222404622E-009 -4.33321186227173428E-010  2.16799161531692050E-011 -9.64577912814334209E-013  3.86359464821927281E-014 -1.40718277596649011E-015  4.70303368965219971E-017
  2.46647112193338507E-004 -1.31318849428063402E-004  2.59943631356243356E-005 -3.47502011028966417E-006  3.50186699641684240E-007 -2.82994383954779442E-008  1.90819311908590840E-009 -1.10361874295567999E-010  5.58709368622518208E-012 -2.51467258514998655E-013  1.01870883907029215E-014 -3.75171658636396770E-016
 -8.29983553359741972E-006  3.84689565606824956E-006 -6.38976733788351169E-007  6.89956253148177355E-008 -5.31806342170954913E-009  2.99914324840787827E-010 -1.16327511397238589E-011  1.85712640062086562E-013  1.47686890123278946E-014 -1.73110224540542979E-015  1.12288986850542483E-016
 -2.75660625932751052E-007  2.38415403170706296E-007 -6.60926131096339566E-008  1.12736403257662228E-008 -1.36928692802667349E-009  1.28433239783572121E-010 -9.78716317870514945E-012  6.27203335131067111E-013 -3.46514220097048246E-014  1.67994341944726549E-015
  1.28560552822667255E-008 -7.81951556457956632E-009  1.52572351745298159E-009 -1.70981966885432867E-010  1.10074595124031562E-011 -1.65465430306189889E-013 -5.16896523406987553E-014  7.38615304164023013E-015 -6.32825120575403586E-016
  4.38758431048126620E-011 -1.58276496648315512E-010  7.15009893239805971E-011 -1.61425272429182534E-011  2.37267769461231925E-012 -2.55934170261631760E-013  2.16802532097050376E-014 -1.47878185203581374E-015
 -9.22582312639974484E-012  8.03240509434966101E-012 -2.00349159815092912E-012  2.61795379084212818E-013 -1.71473483393958516E-014 -2.16368059344710584E-016  2.13373272718072247E-016
  1.12474518409985218E-013  1.22411913237325366E-014 -3.96015899093813460E-014  1.33350412832249293E-014 -2.42443813121307238E-015  2.12192097154310201E-016
  3.21248521122935012E-015 -4.83837887180881284E-015  1.65550242160910007E-015 -2.66526864606782999E-016 -2.05145253165769239E-017
 -1.03106305038765710E-016  5.26203742721325311E-017  5.32794126120596046E-018  6.57245962618428328E-017
 -6.27435768150600008E-020  1.48726000031593981E-018  4.74432129331919448E-018
  6.03879225806776128E-019 -1.27199537026729147E-017
  2.04803364000167824E-018
  1.12599635135608592E-003 -5.91104047598337771E-004  1.15234132900831523E-004 -1.51701543220625180E-005  1.50567190542175918E-006 -1.19868747297750909E-007  7.96450710504226196E-009 -4.54024043640251482E-010  2.26612644358983255E-011 -1.00584724459056154E-012  4.01943623055779067E-014 -1.46054043675396180E-015  4.87009063622671017E-017 -1.49655100654567528E-018
  1.04748075663026337E-003 -5.51111414088077916E-004  1.07699318620509981E-004 -1.42132602063985466E-005  1.41418149545616372E-006 -1.12861421834096172E-007  7.51717247226771528E-009 -4.29556927594585545E-010  2.14912624020276879E-011 -9.56169975581473377E-013  3.82985864320940491E-014 -1.39487470867701229E-015  4.66195440172944819E-017
  2.42184876749255225E-004 -1.28960914644451796E-004  2.55313616394442378E-005 -3.41361769090430574E-006  3.44047208387657225E-007 -2.78070471669552998E-008  1.87523562097229886E-009 -1.08469310860779025E-010  5.49194222021796406E-012 -2.47213177586600166E-013  1.00158611685343091E-014 -3.68898112684079986E-016
 -9.51892940324074166E-006  4.49572495115919771E-006 -7.67378687872622059E-007  8.61587984991884310E-008 -7.04766766853182481E-009  4.39708484794836044E-010 -2.10614705879818075E-011  7.31246084909390079E-013 -1.28632059663783177E-014 -4.86642483660547514E-016  6.16940438805996051E-017
 -4.03978882859780862E-007  3.08371684222643638E-007 -8.02961113916480622E-008  1.32207907381751968E-008 -1.57038960375259860E-009  1.45078228315717614E-010 -1.09359059320898709E-011  6.95159553356970628E-013 -3.81679573184145899E-014  1.84042588435918084E-015
  1.89503478308558446E-008 -1.08400927691280822E-008  2.07366760587215227E-009 -2.37267890783011348E-010  1.69672511540646123E-011 -5.87745955591504943E-013 -2.72860679182127576E-014  6.21389452000213274E-015 -5.85551067636259081E-016
  2.05728745181594439E-010 -2.92561694457477800E-010  1.08291814955307977E-010 -2.24162644680911111E-011  3.13838065851794787E-012 -3.28294528754866680E-013  2.72436361450345334E-014 -1.82782955287795277E-015
 -1.82854840707897255E-011  1.33826288095127778E-011 -3.06428267874279868E-012  3.88978122415827285E-013 -2.70105896119886578E-014  2.25482228737504503E-016  2.17449938898817697E-016
  6.92141334331721657E-014  1.08405322212093167E-013 -7.93886430996184039E-014  2.19801909001433314E-014 -3.66686583112384785E-015  3.24340740892732119E-016
  1.00364705843929379E-014 -1.00324127813599950E-014  2.88158268485178417E-015 -4.27137109122751029E-016 -7.16187218771680194E-018
 -1.50775557190377117E-016  3.23145850491748542E-017  2.85829286303960682E-017  6.53583448733652369E-017
 -3.04801237235179221E-018  4.73480226924667352E-018  1.93700136418775079E-018
  6.47948626429641568E-019 -1.25273225649995426E-017
  2.03074272211747965E-018
  1.11798904000660719E-003 -5.86888824593511673E-004  1.14409864118076581E-004 -1.50613013247650243E-005  1.49483377021567340E-006 -1.19003165476597170E-007  7.90681185031863792E-009 -4.50724615566836375E-010  2.24960601320708556E-011 -9.98491189408603141E-013  3.98994778574787138E-014 -1.44979134367043094E-015  4.83413146646510051E-017 -1.48541643399741865E-018
  1.03846753080704909E-003 -5.46362681139028858E-004  1.06769871028714007E-004 -1.40904024969710881E-005  1.40193749144772216E-006 -1.11882647240358728E-007  7.45187171836512347E-009 -4.25819113150266387E-010  2.13039361684824679E-011 -9.47821302355273240E-013  3.79636083503806210E-014 -1.38265412050196358E-015  4.62132243256578491E-017
  2.37761729992006529E-004 -1.26623634230794860E-004  2.50724157279772810E-005 -3.35275311831015031E-006  3.37961496893217700E-007 -2.73189693559844174E-008  1.84256685917622763E-009 -1.06593329725453494E-010  5.39762456578020530E-012 -2.42996380572576697E-013  9.84613198578494357E-015 -3.62669376828703822E-016
 -1.07209394208160607E-005  5.13550064363582878E-006 -8.93997192468350791E-007  1.03084677372779047E-007 -8.75346678021299497E-009  5.77587107777320217E-010 -3.03615492336036323E-011  1.26936779402698717E-012 -4.01212232915661313E-014  7.41052265121800191E-016  1.16986655177311587E-017
 -5.27342160456749133E-007  3.75687622752384110E-007 -9.39763667417488411E-008  1.50978978369014017E-008 -1.76442293866559974E-009  1.61150939974991364E-010 -1.20459875348971072E-011  7.60875153633691352E-013 -4.15707544967978555E-014  1.99526366694982211E-015
  2.58762485670281269E-008 -1.43089726423983653E-008  2.71157548159400598E-009 -3.15749341179313650E-010  2.41733165158062331E-011 -1.11215487875945152E-012  4.10012159104442873E-015  4.63217044382626688E-015 -5.16922940277921702E-016
  4.17666855031007193E-010 -4.54999918927855935E-010  1.50984244565759743E-010 -2.95244258088279825E-011  3.99283973868795215E-012 -4.08209949143269143E-013  3.33423735767366891E-014 -2.20690172210956800E-015
 -3.07167735865061480E-011  2.04655441640812632E-011 -4.45300672450387778E-012  5.57751382033159711E-013 -4.08173604654772524E-014  9.64429030168301454E-016  2.02091014863024003E-016
 -3.95231782364645342E-014  2.60188473651512438E-013 -1.34693207486627556E-013  3.33116071597511427E-014 -5.24147344619338456E-015  4.66552529833413577E-016
  2.15945982778730241E-014 -1.79955560158945099E-014  4.66494484356786754E-015 -6.57462661737100854E-016  1.30666323788263055E-017
 -1.80683767140194818E-016 -2.87223723034498013E-017  6.85593740908450425E-017  6.11785954670702899E-017
 -9.61718616208123883E-018  1.05360570523248788E-017 -1.43286040340609926E-018
  7.11966016196286673E-019 -1.23261762081827603E-017
  2.01526793750358698E-018
  1.11003358641894125E-003 -5.82700949579698091E-004  1.13590953721845437E-004 -1.49531573964034302E-005  1.48406637986075660E-006 -1.18143245336030057E-007  7.84949475689348274E-009 -4.47446858405893312E-010  2.23319431615702382E-011 -9.91183650796295948E-013  3.96065423666064123E-014 -1.43911345165821185E-015  4.79841060316510721E-017 -1.47432436821606408E-018
  1.02951699846140477E-003 -5.41647025774149768E-004  1.05846907719760877E-004 -1.39684032874289567E-005  1.38977918557629856E-006 -1.10910734578244612E-007  7.38702953039848108E-009 -4.22107590762382768E-010  2.11179298060681915E-011 -9.39531551360955074E-013  3.76309985143236880E-014 -1.37052073675194144E-015  4.58123655211007739E-017
  2.33377421305196213E-004 -1.24306875698821425E-004  2.46174993725745230E-005 -3.29242293869255786E-006  3.31929219610936020E-007 -2.68351772316950451E-008  1.81018497631729317E-009 -1.04733824154895367E-010  5.30413535264943183E-012 -2.38816627015082307E-013  9.67788994661820455E-015 -3.56479541665616949E-016
 -1.19060010367597445E-005  5.76629446110890248E-006 -1.01884636553557326E-006  1.19775138858945297E-007 -1.04356488986219673E-008  7.13565321396961835E-010 -3.95340022342369941E-011  1.80013621412638640E-012 -6.70083093599648970E-014  1.95211676468054254E-015 -3.77324265042952226E-017
 -6.45806017761115154E-007  4.40392721983687379E-007 -1.07139203976987322E-007  1.69057384192612665E-008 -1.95146504160454873E-009  1.76657674668600992E-010 -1.31178320585593964E-011  8.24374625615912095E-013 -4.48610405716312930E-014  2.14439668038999716E-015
  3.36171209791800738E-008 -1.82172806969700494E-008  3.43768634603761670E-009 -4.06190313457803099E-010  3.26018051747022425E-011 -1.73675889890895840E-012  4.23381324878312820E-014  2.64856127998682480E-015 -4.27177714032451340E-016
  6.76305196803520204E-010 -6.43771232856068167E-010  1.99214069711566554E-010 -3.74177708782160056E-011  4.93103576413141659E-012 -4.95270108056045702E-013  3.99484623772548069E-014 -2.61416790766302799E-015
 -4.69186982741198639E-011  2.94992601753133514E-011 -6.21409720140384379E-012  7.74230042545137271E-013 -5.92018962141299461E-014  2.05321964924400888E-015  1.63421645382904333E-016
 -2.27879065572366191E-013  4.75915677448104821E-013 -2.07342559484398792E-013  4.75988361249040470E-014 -7.17806893917848153E-015  6.41540099543555268E-016
  3.93318878041753104E-014 -2.94905552522714668E-014  7.15431407028455884E-015 -9.76963023420823186E-016  4.20600232974578823E-017
 -1.73819484501915716E-016 -1.48059375905173513E-016  1.30388945988883616E-016  5.22723143859459682E-017
 -2.17101884328077159E-017  2.00264305058712372E-017 -5.59753867674011671E-018
  7.92349422513307046E-019 -1.21036131277682624E-017
  2.00306651637442388E-018
  1.10212970530701470E-003 -5.78540271924931032E-004  1.12777372158793374E-004 -1.48457186208455568E-005  1.47336934309613889E-006 -1.17288955519883407E-007  7.79255372745664648E-009 -4.44190651800227696E-010  2.21689074770094960E-011 -9.83924358541054222E-013  3.93155449648339225E-014 -1.42850637004845586E-015  4.76292760848277406E-017 -1.46326591816777437E-018
  1.02062880155393107E-003 -5.36964258891771103E-004  1.04930391580681482E-004 -1.38472576582810988E-005  1.37770608617183970E-006 -1.09945644431551219E-007  7.32264327107336832E-009 -4.18422209035898879E-010  2.09332357053859952E-011 -9.31300382482998630E-013  3.73007432785059114E-014 -1.35847436458271010E-015  4.54183375575319192E-017
  2.29031701367092127E-004 -1.22010507245015054E-004  2.41665866791864418E-005 -3.23262371610720158E-006  3.25950032782284148E-007 -2.63556432068619959E-008  1.77808812464182235E-009 -1.02890687967931826E-010  5.21146923842612096E-012 -2.34673677670568056E-013  9.51112395088667482E-015 -3.50321339210684165E-016
 -1.30742489094699131E-005  6.38817771180172709E-006 -1.14194024249431943E-006  1.36232048908539729E-007 -1.20944010658242880E-008  8.47658164837650648E-010 -4.85798388139628726E-011  2.32360945031749086E-012 -9.35273934071259281E-014  3.14668573402945480E-015 -8.66417164828670680E-017
 -7.59425621484424987E-007  5.02516277037962981E-007 -1.19790406878599330E-007  1.86450838167171112E-008 -2.13159347246857085E-009  1.91604688081563351E-010 -1.41518606012289341E-011  8.85682287392204923E-013 -4.80400331979292874E-014  2.28775680583883338E-015
  4.21564832317758775E-008 -2.25562247042757735E-008  4.25025566772511363E-009 -5.08356976051965039E-010  4.22290855869517828E-011 -2.45964239931197271E-012  8.72983736068164465E-014  2.70577037492313331E-016 -3.16527935159314813E-016
  9.78306042111509048E-010 -8.57080923527977906E-010  2.52622091489796958E-010 -4.60477313917261656E-011  5.94801755444048055E-012 -5.89070199110144550E-013  4.70342738813133554E-014 -3.04783393245312485E-015
 -6.72795642670129385E-011  4.06961385009560296E-011 -8.39083859917599949E-012  1.04437380311881088E-012 -8.27826285535755753E-014  3.54331028729593739E-015  9.76601066792880456E-017
 -5.08336380083978727E-013  7.63011717154265079E-013 -2.98981964343003112E-013  6.50865608186865286E-014 -9.50389974526854533E-015  8.51803525660456648E-016
  6.48396292016714339E-014 -4.53613514107719887E-014  1.05152317070939965E-014 -1.40745006343690585E-015  8.19554016447667112E-017
 -1.08514085260353598E-016 -3.44986325930334463E-016  2.19614522450566901E-016  3.76613376341352192E-017
 -4.17665840954078048E-017  3.46111852619816734E-017 -1.08432468594546456E-017
  8.81729809060104309E-019 -1.18424549144165670E-017
  1.99624444605606626E-018
  1.09427711272770938E-003 -5.74406641706941019E-004  1.11969090014947995E-004 -1.47389811004456396E-005  1.46274227050975778E-006 -1.16440264820304512E-007  7.73598667462809221E-009 -4.40955875963068937E-010  2.20069470596915489E-011 -9.76713043713599737E-013  3.90264748362730132E-014 -1.41796971260090862E-015  4.72768259923440871E-017 -1.45223225397847006E-018
  1.01180258376988531E-003 -5.32314192301820612E-004  1.04020285677569596E-004 -1.37269607137929483E-005  1.36571770394070956E-006 -1.08987337574759249E-007  7.25871031586525233E-009 -4.14762817309501609E-010  2.07498462939487291E-011 -9.23127457258441079E-013  3.69728290767648320E-014 -1.34651490918487295E-015  4.50329718754352135E-017
  2.24724322144986778E-004 -1.19734397747630163E-004  2.37196518877761148E-005 -3.17335203240212003E-006  3.20023594429828977E-007 -2.58803398372779663E-008  1.74627446598081777E-009 -1.01063815534494162E-010  5.11962090845170424E-012 -2.30567294502888998E-013  9.34582268310436841E-015 -3.44186085800000600E-016
 -1.42258169090505573E-005  7.00122128653289078E-006 -1.26329277661488122E-006  1.52457262551798526E-007 -1.37299092292836052E-008  9.79880589276701768E-010 -5.75000622913657940E-011  2.83984526772536208E-012 -1.19681387595619882E-013  4.32489392928042163E-015 -1.35079623794692877E-016
 -8.68255748105102603E-007  5.62087376043881743E-007 -1.31935718410709369E-007  2.03166999239944097E-008 -2.30488524513997065E-009  2.05998191912066904E-010 -1.51484913035955043E-011  9.44822286402961926E-013 -5.11089407897321273E-014  2.42526890999577315E-015
  5.14780071895367295E-008 -2.73170941763206175E-008  5.14755507993330439E-009 -6.22017656792503578E-010  5.30317437146578716E-011 -3.27890733662076546E-012  1.38852438853605774E-013 -2.49434225764411405E-015 -1.85162381115131163E-016
  1.32037853556765883E-009 -1.09315930334939695E-009  3.10854081062536549E-010 -5.53664058870039471E-011  7.03890138724965853E-012 -6.89210889826796920E-013  5.45725509635240336E-014 -3.50614149517428850E-015
 -9.21770931856697042E-011  5.42628553854584385E-011 -1.10253787427944742E-011  1.37398883050986502E-012 -1.12162352914737803E-013  5.48487963584599274E-015  1.11683178819046762E-018
 -8.91747301933024427E-013  1.12801622800578443E-012 -4.11077693412772876E-013  8.59950085679430615E-014 -1.22436942381474414E-014  1.09963371809829834E-015
  9.98502886245935815E-014 -6.65303238720636617E-014  1.49295000390824862E-014 -1.97301243369706649E-015  1.35130175405247961E-016
  3.89273423349553559E-017 -6.40168375001208440E-016  3.42119532485719459E-016  1.63121273791164395E-017
 -7.27685128990585948E-017  5.59896931150436555E-017 -1.75152541176833811E-017
  9.68785457969594922E-019 -1.15210667853335544E-017
  1.99770007414448506E-018
  1.08647552607536854E-003 -5.70299909710249319E-004  1.11166078015138226E-004 -1.46329409559685378E-005  1.45218477453077274E-006 -1.15597142177145107E-007  7.67979152091707794E-009 -4.37742411675724832E-010  2.18460559194911140E-011 -9.69549438662686283E-013  3.87393212171452448E-014 -1.40750309790516993E-015  4.69267635166689366E-017 -1.44121485058623173E-018
  1.00303799051201467E-003 -5.27696638722032971E-004  1.03116553254836767E-004 -1.36075075818875169E-005  1.35381355195578561E-006 -1.08035774972237602E-007  7.19522805296620761E-009 -4.11129265652536821E-010  2.05677540360267552E-011 -9.15012438870220998E-013  3.66472424243245053E-014 -1.33464239125938537E-015  4.46586465973045476E-017
  2.20455036889579325E-004 -1.17478416763719268E-004  2.32766693717346243E-005 -3.11460448714006757E-006  3.14149564349455033E-007 -2.54092398211287602E-008  1.71474217170806548E-009 -9.92531017732077818E-011  5.02858507568706404E-012 -2.26497240676759970E-013  9.18197460454093220E-015 -3.38063647341033384E-016
 -1.53608381210406534E-005  7.60549566069104103E-006 -1.38291783940651689E-006  1.68452623950020734E-007 -1.53423582470422720E-008  1.11024745830143592E-009 -6.62956701074916177E-011  3.34890109310049199E-012 -1.45473187102657585E-013  5.48687622244019726E-015 -1.83105202835757451E-016
 -9.72350785952123568E-007  6.19134901242154547E-007 -1.43580840938082235E-007  2.19213472280722201E-008 -2.47141683039443019E-009  2.19844354105809745E-010 -1.61081393646355555E-011  1.00181860035424986E-012 -5.40689626491083087E-014  2.55685184334836684E-015
  6.15655174463974988E-008 -3.24912598499319864E-008  6.12787227884465169E-009 -7.46942829321102989E-010  6.49865816592969633E-011 -4.19267313061466525E-012  1.96873099778097941E-013 -5.63882609015151975E-015 -3.32467132613456076E-017
  1.69927832244963139E-009 -1.35026151160730163E-009  3.73560740404577903E-010 -6.53265544735110469E-011  8.19887046870126001E-012 -7.95298278790894398E-013  6.25364051324790803E-014 -3.98736777403969709E-015
 -1.21978537291853157E-010  7.04004631798123402E-011 -1.41587410194446394E-011  1.76872940077817434E-012 -1.47928394675413499E-013  7.92684237723112466E-015 -1.29806557457151109E-016
 -1.38736121581464272E-012  1.57659866310638216E-012 -5.44920014810301690E-013  1.10520354773361333E-013 -1.54197028340491287E-014  1.38711578579072352E-015
  1.46232477602596180E-013 -9.39955688680964357E-014  2.05946338947755218E-014 -2.69994090459587768E-015  2.04194394005800172E-016
  2.93607879096073614E-016 -1.05530705222488429E-015  5.04058683273101625E-016 -1.28546598873367523E-017
 -1.18281706474395857E-016  8.61786434417295392E-017 -2.60227903172501030E-017
  1.03827165020597242E-018 -1.11132862691276292E-017
  2.01127805057753671E-018
  1.07872466407632028E-003 -5.66219927423272803E-004  1.10368307022425290E-004 -1.45275943265141909E-005  1.44169646942200484E-006 -1.14759556677354481E-007  7.62396619868150069E-009 -4.34550140285243739E-010  2.16862280947370782E-011 -9.62433277009846579E-013  3.84540733956533400E-014 -1.39710614977185062E-015  4.65791039753851147E-017 -1.43020557768798965E-018
  9.94334668893413027E-004 -5.23111411774172309E-004  1.02219157734469859E-004 -1.34888934140468144E-005  1.34199314564659408E-006 -1.07090917777451182E-007  7.13219388323182347E-009 -4.07521404861956747E-010  2.03869514324942892E-011 -9.06954992140566983E-013  3.63239699201057532E-014 -1.32285696571184473E-015  4.42983773589736005E-017
  2.16223600129378599E-004 -1.15242434526171574E-004  2.28376136372986705E-005 -3.05637769752115265E-006  3.08327604102617035E-007 -2.49423159983708454E-008  1.68348942269840134E-009 -9.74584421489913689E-011  4.93835648059151472E-012 -2.22463280551553858E-013  9.01956794836771852E-015 -3.31942426402903413E-016
 -1.64794448501283484E-005  8.20107089620176284E-006 -1.50082922100459865E-006  1.84219966447040352E-007 -1.69319318928811997E-008  1.23877354832409108E-009 -7.49676538536931952E-011  3.85083401642259826E-012 -1.70905670207138829E-013  6.63276767722185467E-015 -2.30786814255125122E-016
 -1.07176473727960678E-006  6.73687530085495991E-007 -1.54731436442925629E-007  2.34597808370473609E-008 -2.63126415879853194E-009  2.33149299089316953E-010 -1.70312170572926938E-011  1.05669503812760238E-012 -5.69212890933870455E-014  2.68241941930276491E-015
  7.24029903592114991E-008 -3.80701731735297357E-008  7.18951092219560399E-009 -8.82905099570487081E-010  7.80706163018521142E-011 -5.19907655448404485E-012  2.61234298184022352E-013 -9.15557298585294328E-015  1.39075878132995684E-016
  2.11180717848144097E-009 -1.62666731735648212E-009  4.40397663273618268E-010 -7.58815936118843265E-011  9.42317440690346546E-012 -9.06943853052116193E-013  7.08993136412580975E-014 -4.48982503344604572E-015
 -1.57040793846788225E-010  8.93044514372130160E-011 -1.78308365214208141E-011  2.23409952974643311E-012 -1.90652774235344818E-013  1.09168625931696928E-014 -2.98618211862543330E-016
 -2.00285233813157282E-012  2.11357312667458478E-012 -7.01626157647911216E-013  1.38835123127768903E-013 -1.90517387359958376E-014  1.71613237214683595E-015
  2.05985985488318707E-013 -1.28828211789420749E-013  2.77233190223657335E-014 -3.61665461543578103E-015  2.91983175940994687E-016
  6.81433296517625016E-016 -1.61280821275693278E-015  7.11790060020453551E-016 -5.09547916931103267E-017
 -1.82494616359966708E-016  1.27534222107190043E-016 -3.68437418347160560E-017
  1.07124098345880106E-018 -1.05884575127747152E-017
  2.04193301251366584E-018
  1.07102424678342232E-003 -5.62166547035438551E-004  1.09575748037535716E-004 -1.44229373694423731E-005  1.43127697127240639E-006 -1.13927477554374853E-007  7.56850865008738288E-009 -4.31378943702085654E-010  2.15274576520952548E-011 -9.55364293644155955E-013  3.81707207118519435E-014 -1.38677849760543668E-015  4.62338710759816792E-017 -1.41919658661273878E-018
  9.85692267730407107E-004 -5.18558325980268946E-004  1.01328062715291418E-004 -1.33711133852136559E-005  1.33025600278947860E-006 -1.06152727332171594E-007  7.06960522012831077E-009 -4.03939086459278857E-010  2.02074310206763332E-011 -8.98954783524430792E-013  3.60029982492061592E-014 -1.31115894149956323E-015  4.39559134547492999E-017
  2.12029767665127401E-004 -1.13026321940762675E-004  2.24024593229703718E-005 -2.99866829830577314E-006  3.02557377008621146E-007 -2.44795413501112889E-008  1.65251440928613394E-009 -9.56797326706651029E-011  4.84892989100227095E-012 -2.18465179675434009E-013  8.85859071778645562E-015 -3.25809370639091006E-016
 -1.75817686238502798E-005  8.78801664348657796E-006 -1.61704063055620963E-006  1.99761112620491994E-007 -1.84988128614590255E-008  1.36547354899506937E-009 -8.35169992993643077E-011  4.34570079249797390E-012 -1.95981698376133574E-013  7.76270362191176875E-015 -2.78202767881374074E-016
 -1.16655122033235652E-006  7.25773736333790611E-007 -1.65393126740747502E-007  2.49327505088727070E-008 -2.78450262359465205E-009  2.45919108002241030E-010 -1.79181337440898477E-011  1.10947524068576750E-012 -5.96671015806369019E-014  2.80188137438261205E-015
  8.39745530861841356E-008 -4.40453657964064122E-008  8.33079052842025793E-009 -1.02967919231050779E-009  9.22610779495828265E-011 -6.29627162564939486E-012  3.31811138774513089E-013 -1.30373500446098234E-014  3.31684036536504431E-016
  2.55481264172200719E-009 -1.92068092342656259E-009  5.11025296401965127E-010 -8.69855909228785354E-011  1.07071286883675879E-011 -1.02376444576672006E-012  7.96351166142745114E-014 -5.01186023354781762E-015
 -1.97710518677456692E-010  1.11164807586724905E-010 -2.20804761053834916E-011  2.77545459225964862E-012 -2.40892370960610552E-013  1.45013670817408880E-014 -5.08737009761034316E-016
 -2.74434709698235794E-012  2.74291307516405462E-012 -8.82143249987474528E-013  1.71088582304203265E-013 -2.31572183203973160E-014  2.08836696139740143E-015
  2.81236874614020870E-013 -1.72169753152825885E-013  3.65428771907701326E-014 -4.75362823259393896E-015  4.01549228794902927E-016
  1.22851909260304205E-015 -2.33545674522197213E-015  9.71808584882172152E-016 -9.91312626102809082E-017
 -2.70255680139968987E-016  1.82773275488692391E-016 -5.05291411807991297E-017
  1.04544971837392692E-018 -9.91156870712589970E-018
  2.09590242567274636E-018
  1.06337399557062643E-003 -5.58139621434309858E-004  1.08788372198296478E-004 -1.43189662602977054E-005  1.42092589798955519E-006 -1.13100874187538912E-007  7.51341682706850421E-009 -4.28228704397801812E-010  2.13697386864515965E-011 -9.48342224717016028E-013  3.78892525575165575E-014 -1.37651977675089647E-015  4.58910975865919716E-017 -1.40817994615474939E-018
  9.77110437535464891E-004 -5.14037196758870005E-004  1.00443231972222586E-004 -1.32541626936938176E-005  1.31860164349780708E-006 -1.05221165165690725E-007  7.00745948967980140E-009 -4.00382162687555691E-010  2.00291853741961581E-011 -8.91011481102962188E-013  3.56843141855405633E-014 -1.29954880256648974E-015  4.36358389795015861E-017
  2.07873296564248006E-004 -1.10829950583215541E-004  2.19711811989392930E-005 -2.94147294173784163E-006  2.96838548136936194E-007 -2.40208889979900320E-008  1.62181533122362716E-009 -9.39168698885680309E-011  4.76030010201439995E-012 -2.14502704779814362E-013  8.69903068707194509E-015 -3.19650002041378730E-016
 -1.86679401962760304E-005  9.36640214341407169E-006 -1.73156569660419150E-006  2.15077874332871039E-007 -2.00431827734306526E-008  1.49036206361452521E-009 -9.19446864195623550E-011  4.83355784255040557E-012 -2.20704116350800007E-013  8.87681971933268264E-015 -3.25441937737190176E-016
 -1.25676347140238822E-006  7.75421791144480398E-007 -1.75571493695271556E-007  2.63410006799701417E-008 -2.93120708357326729E-009  2.58159818928649206E-010 -1.87692958926733423E-011  1.16018268197442396E-012 -6.23075728334061862E-014  2.91514430968081769E-015
  9.62644826300164051E-008 -5.04084490605073334E-008  9.55004637628735835E-009 -1.18704193775999596E-009  1.07535408989404906E-010 -7.48242949711332845E-012  4.08479881833573927E-013 -1.72769924758468985E-014  5.44477609392185691E-016
  3.02518764655139805E-009 -2.23063077154435375E-009  5.85108900908753566E-010 -9.85932600257599426E-011  1.20461141574112029E-011 -1.14538219407892058E-012  8.87180141903884783E-014 -5.55185464272495555E-015
 -2.44324238955091292E-010  1.36166077187127161E-010 -2.69453823684066134E-011  3.39800293030304757E-012 -2.99189086003137355E-013  1.87255585832463906E-014 -7.63493505386532641E-016
 -3.61645126647738077E-012  3.46776588706464887E-012 -1.08725123067872772E-012  2.07407139135213827E-013 -2.77512011681794336E-014  2.50530715600721149E-015
  3.74232637680986522E-013 -2.25229447974597002E-013  4.72947379648412254E-014 -6.14332000861915401E-015  5.36155460969036784E-016
  1.96060991663851748E-015 -3.24609796976616940E-015  1.29068082150593325E-015 -1.58545280147793480E-016
 -3.87108752596218963E-016  2.54993474127175790E-016 -6.77074533505631621E-017
  9.35945595076988265E-019 -9.04349015494987856E-018
  2.18088800546737438E-018
  1.05577363312756131E-003 -5.54139004202721546E-004  1.08006150779072139E-004 -1.42156771927349446E-005  1.41064286929217794E-006 -1.12279716101469490E-007  7.45868869128617918E-009 -4.25099305402722565E-010  2.12130653207958141E-011 -9.41366807636957150E-013  3.76096583760095867E-014 -1.36632962880627726E-015  4.55508258057086951E-017 -1.39714698078427264E-018
  9.68588830510132932E-004 -5.09547840421303139E-004  9.95646294555489064E-005 -1.31380365610585446E-005  1.30702959021221258E-006 -1.04296192994037227E-007  6.94575413041583809E-009 -3.96850486508356009E-010  1.98522071028233442E-011 -8.83124754577026703E-013  3.53679045946334205E-014 -1.28802722980209378E-015  4.33436786560586924E-017
  2.03753945155308279E-004 -1.08653192696272477E-004  2.15437541665066191E-005 -2.88478829746830218E-006  2.91170784299533367E-007 -2.35663322035645073E-008  1.59139039764003794E-009 -9.21697508921844212E-011  4.67246193586124774E-012 -2.10575623774139937E-013  8.54087540546096623E-015 -3.13448466529334242E-016
 -1.97380895516778303E-005  9.93629622924321856E-006 -1.84441796746965471E-006  2.30172052782388751E-007 -2.15652221805452608E-008  1.61345360954230298E-009 -1.00251689422520111E-010  5.31446125580569544E-012 -2.45075752231743968E-013  9.97525203394303462E-015 -3.72604349534411321E-016
 -1.34245434687647501E-006  8.22659764158189994E-007 -1.85272079432414331E-007  2.76852704937185869E-008 -3.07145186593272939E-009  2.69877427127301749E-010 -1.95851070912891612E-011  1.20884066981988392E-012 -6.48438669607410268E-014  3.02211261374749955E-015
  1.09257204885739093E-007 -5.71511134947005862E-008  1.08456294050286470E-008 -1.35477225826411041E-009  1.23871262547853506E-010 -8.75573834934335861E-012  4.91117935943288852E-013 -2.18674031366454287E-014  7.77377025889398334E-016
  3.51987015974530949E-009 -2.55486934856651181E-009  6.62318513931683155E-010 -1.10659955406018478E-010  1.34355764985137810E-011 -1.27142449724077773E-012  9.81225636822129331E-014 -6.10822345292792889E-015
 -2.97208465189939474E-010  1.64487423763105274E-010 -3.24622015412435077E-011  4.10680745003570174E-012 -3.66070004001108544E-013  2.36334289154214676E-014 -1.06613087076619878E-015
 -4.62227685688940655E-012  4.29046730218769365E-012 -1.31756573524145076E-012  2.47894728304754183E-013 -3.28464297426003025E-014  2.96824792532874954E-015
  4.87337416908007157E-013 -2.89281718296084930E-013  6.02339171043333117E-014 -7.82010073548422656E-015  6.99267684429712083E-016
  2.90251125848472804E-015 -4.36732565995945482E-015  1.67498111186769510E-015 -2.30367431711705648E-016
 -5.39326728553553249E-016  3.47692490397129127E-016 -8.90886617907930584E-017
  7.15832612716580628E-019 -7.94131053286429020E-018
  2.30624515083683422E-018
  1.04822288345413637E-003 -5.50164549615926785E-004  1.07229055190203969E-004 -1.41130663784445435E-005  1.40042750670269939E-006 -1.11463972965481521E-007  7.40432221408918933E-009 -4.21990630303653424E-010  2.10574317061054363E-011 -9.34437781064458639E-013  3.73319276621424141E-014 -1.35620770189376140E-015  4.52131077949642757E-017 -1.38608726602021630E-018
  9.60127100537998463E-004 -5.05090074167954795E-004  9.86922192901885974E-005 -1.30227302320474358E-005  1.29553936769087194E-006 -1.03377772719195897E-007  6.88448659331906509E-009 -3.93343911598756804E-010  1.96764888523223977E-011 -8.75294275260763178E-013  3.50537564365541594E-014 -1.27659512396136775E-015  4.30860080414060726E-017
  1.99671473022509271E-004 -1.06495921186778268E-004  2.11201532575115545E-005 -2.82861105247893675E-006  2.85553754043255350E-007 -2.31158443676965920E-008  1.56123782700021268E-009 -9.04382733077791118E-011  4.58541024179535433E-012 -2.06683705740980953E-013  8.38411220382031696E-015 -3.07187603385089665E-016
 -2.07923459081855418E-005  1.04977673285588839E-005 -1.95561091163295071E-006  2.45045438553623337E-007 -2.30651105707238188E-008  1.73476261860622611E-009 -1.08438976777046908E-010  5.78846679106979087E-012 -2.69099417563824114E-013  1.10581370961124225E-014 -4.19801741038596144E-016
 -1.42367632527474171E-006  8.67515524579608914E-007 -1.94500386553327448E-007  2.89662938288175966E-008 -3.20531076912654472E-009  2.81077885260924212E-010 -2.03659680641916086E-011  1.25547234682279628E-012 -6.72771395784965752E-014  3.12268936709617932E-015
  1.22937293693218767E-007 -6.42651283115267019E-008  1.22159061149565569E-008 -1.53265115503691971E-009  1.41246501157602845E-010 -1.01144032826833149E-011  5.79603850736634401E-013 -2.68015520723926781E-014  1.03032268221509367E-015
  4.03584281862836140E-009 -2.89177299381750068E-009  7.42328910477286381E-010 -1.23141667312266407E-010  1.48710257216115639E-011 -1.40152397496952472E-012  1.07823676751540081E-013 -6.67941539788423878E-015
 -3.56679802446350153E-010  1.96302688225945894E-010 -3.86665152992384272E-011  4.90678720779694704E-012 -4.42047553666023448E-013  2.92677720184608613E-014 -1.41980583116482260E-015
 -5.76346876213818196E-012  5.21255573123516802E-012 -1.57354095595014574E-012  2.92633198573921858E-013 -3.84533687159019202E-014  3.47829482567147119E-015
  6.23027284467858465E-013 -3.65663598609671037E-013  7.56285015365009446E-014 -9.82018358525606613E-015  8.94547407791883056E-016
  4.07753327877993354E-015 -5.72117662220575866E-015  2.13122903214219981E-015 -3.15769030844210570E-016
 -7.33943383875444102E-016  4.64786204465828062E-016 -1.15468156851128223E-016
  3.57208315163328124E-019 -6.55876892567772233E-018
  2.48317983319144940E-018
  1.04072147185516463E-003 -5.46216112638753335E-004  1.06457056977451241E-004 -1.40111300470784766E-005  1.39027943353982012E-006 -1.10653614592986057E-007  7.35031537647384610E-009 -4.18902563241579890E-010  2.09028320212302529E-011 -9.27554884906788189E-013  3.70560499620324969E-014 -1.34615365088185728E-015  4.48780053401080950E-017 -1.37498723709931183E-018
  9.51724903177676566E-004 -5.00663716084561372E-004  9.78259657749637376E-005 -1.29082389744716564E-005  1.28413050299981802E-006 -1.02465866428329821E-007  6.82365434177309928E-009 -3.89862292348346322E-010  1.95020233043019035E-011 -8.67519716075181497E-013  3.47418567689870117E-014 -1.26525362948413401E-015  4.28705678102883146E-017
  1.95625641000193244E-004 -1.04358009622774345E-004  2.07003536337598672E-005 -2.77293791100645962E-006  2.79987127642214255E-007 -2.26693990299418876E-008  1.53135584706373702E-009 -8.87223352960419334E-011  4.49913989596983721E-012 -2.02826720931433254E-013  8.22872820402766053E-015 -3.00849034048586144E-016
 -2.18308377214269217E-005  1.10508834651995643E-005 -2.06515791811311465E-006  2.59699811667967302E-007 -2.45430263731162184E-008  1.85430343750874594E-009 -1.16507511239819730E-010  6.25562987830056333E-012 -2.92777907420407094E-013  1.21256119636127485E-014 -4.67158095688991243E-016
 -1.50048150928034760E-006  9.10016742253646589E-007 -2.03261878346508650E-007  3.01847993275269818E-008 -3.33285706569821702E-009  2.91767103624478355E-010 -2.11122766869846858E-011  1.30010069124786617E-012 -6.96085379279568337E-014  3.21677722850913521E-015
  1.37289469894316590E-007 -7.17423409064180539E-008  1.36592584685692987E-008 -1.72046169496895061E-009  1.59639195430515984E-010 -1.15566462102912523E-011  6.73817309685749009E-013 -3.20724760599755658E-014  1.30327433422868887E-015
  4.57013257129683007E-009 -3.23974170752787374E-009  8.24819565488743467E-010 -1.35995016682192202E-010  1.63480356503184764E-011 -1.53531842604126758E-012  1.17796616600815591E-013 -7.26391237415048092E-015
 -4.23045060782220523E-010  2.31780447880882967E-010 -4.55928524913088228E-011  5.80271898514243101E-012 -5.27619667262135771E-013  3.56701969103227564E-014 -1.82758959411426171E-015
 -7.04023116610158038E-012  6.23478643644870746E-012 -1.85547247627909727E-012  3.41682695561703210E-013 -4.45802439469353003E-014  4.03636719196020286E-015
  7.83885583743274614E-013 -4.55772213934592050E-013  9.37591408524811990E-014 -1.21815548314827059E-014  1.12584471906021690E-015
  5.50694665726748195E-015 -7.32883176675792928E-015  2.66582815444334041E-015 -4.15913640964382233E-016
 -9.78783460845485212E-016  6.10625952694299560E-016 -1.47730429561822386E-016
 -1.67730823949885604E-019 -4.84678023863848195E-018
  2.72495239228266370E-018
  1.03326912493500469E-003 -5.42293548922770634E-004  1.05690127821434385E-004 -1.39098644461763400E-005  1.38019827491111927E-006 -1.09848610940896527E-007  7.29666616904421171E-009 -4.15834988909380404E-010  2.07492604727772395E-011 -9.20717860312859251E-013  3.67820148729543983E-014 -1.33616713755161448E-015  4.45455896063432566E-017 -1.36382836840953671E-018
  9.43381895655824002E-004 -4.96268585138514369E-004  9.69658333818738770E-005 -1.27945580791175338E-005  1.27280252550328926E-006 -1.01560436393005484E-007  6.76325485151060146E-009 -3.86405483856238456E-010  1.93288031760642559E-011 -8.59800751541799393E-013  3.44321927504269593E-014 -1.25400415915286111E-015  4.27063818198681195E-017
  1.91616211167372681E-004 -1.02239332230603944E-004  2.02843305864546014E-005 -2.71776559446690020E-006  2.74470577090218297E-007 -2.22269698679413214E-008  1.50174269484414381E-009 -8.70218355497409327E-011  4.41364580132025324E-012 -1.99004440760818623E-013  8.07471033099955752E-015 -2.94413269793827986E-016
 -2.28536926881533096E-005  1.15957122611773858E-005 -2.17307229684578302E-006  2.74136941633872513E-007 -2.59991469631380631E-008  1.97209032823195602E-009 -1.24458249882564510E-010  6.71600562017324772E-012 -3.16114000487077044E-013  1.31778142803642686E-014 -5.14810149856590264E-016
 -1.57292162776028365E-006  9.50190888736879706E-007 -2.11561978998984648E-007  3.13415104237828982E-008 -3.45416350510368646E-009  3.01950950372434575E-010 -2.18244280018963525E-011  1.34274851790960738E-012 -7.18392009927785639E-014  3.30427930332162294E-015
  1.52298600394681286E-007 -7.95746763593780524E-008  1.51740837921413352E-008 -1.91798899749944501E-009  1.79027622737198495E-010 -1.30807057516017289E-011  7.73639122925517077E-013 -3.76732781535065595E-014  1.59621049750523376E-015
  5.11981031890146207E-009 -3.59719896036790870E-009  9.09474616130262118E-010 -1.49177250097438720E-010  1.78622434130598857E-011 -1.67245078711999559E-012  1.28016995180588548E-013 -7.86022906499417160E-015
 -4.96601364916822546E-010  2.71084075023234330E-010 -5.32747007874216331E-011  6.79923885296638212E-012 -6.23269938983977865E-013  4.28811405527723357E-014 -2.29246877206087918E-015
 -8.45135370923869145E-012  7.35714558413061214E-012 -2.16350007986494995E-012  3.95082041101782165E-013 -5.12330811118869005E-014  4.64320130115534118E-015
  9.72598330936506183E-013 -5.61062290293468135E-013  1.14918545277884326E-013 -1.49439054446329907E-014  1.39719125735188279E-015
  7.20945033727611178E-015 -9.21032360487016166E-015  3.28500610135558254E-015 -5.31948774845263868E-016
 -1.28249102395057900E-015  7.90014832514404807E-016 -1.86852573557431903E-016
 -8.85420273970558055E-019 -2.75405161986835058E-018
  3.04708770013452442E-018
  1.02586557059222315E-003 -5.38396714803466431E-004  1.04928239537080325E-004 -1.38092658410917169E-005  1.37018365770568595E-006 -1.09048932109037139E-007  7.24337259197245740E-009 -4.12787792549547517E-010  2.05967112949958321E-011 -9.13926449668105992E-013  3.65098120431838453E-014 -1.32624783069996220E-015  4.42159404552034874E-017 -1.35258488247213662E-018
  9.35097736860178420E-004 -4.91904501175178762E-004  9.61117867553725629E-005 -1.26816828596504822E-005  1.26155496685411269E-006 -1.00661445068420691E-007  6.70328561056153694E-009 -3.82973341928097687E-010  1.91568212204559134E-011 -8.52137057776316614E-013  3.41247516434933604E-014 -1.24284841952921231E-015  4.26038786641038351E-017
  1.87642946842280135E-004 -1.00139763892028271E-004  1.98720595356289551E-005 -2.66309084138027511E-006  2.69003776093227648E-007 -2.17885306968150354E-008  1.47239661656827356E-009 -8.53366732913846700E-011  4.32892288744693377E-012 -1.95216637804677901E-013  7.92204532730178831E-015 -2.87859837812027115E-016
 -2.38610377498507281E-005  1.21323209385903703E-005 -2.27936727905959315E-006  2.88358587496892376E-007 -2.74336486674872043E-008  2.08813746844097702E-009 -1.32292144119128109E-010  7.16964879363956791E-012 -3.39110459144804045E-013  1.42148823324754423E-014 -5.62907874119816807E-016
 -1.64104803777732353E-006  9.88065238364308040E-007 -2.19406073806569786E-007  3.24371453711908986E-008 -3.56930231652142145E-009  3.11635251745050161E-010 -2.25028142329860103E-011  1.38343847905414197E-012 -7.39702596142746494E-014  3.38509999386350557E-015
  1.67949697230157014E-007 -8.77541369391099118E-008  1.67587946777972982E-008 -2.12502022155305922E-009  1.99390265893029347E-010 -1.46848371263103294E-011  8.78951220112323658E-013 -4.35971272325698246E-014  1.90912785469182982E-015
  5.68199055998107261E-009 -3.96259150407164449E-009  9.95982824287045977E-010 -1.62646234767275171E-010  1.94093489371060747E-011 -1.81256909182083962E-012  1.38460770412864527E-013 -8.46691256708958100E-015
 -5.77636263131011453E-010  3.14371795125459109E-010 -6.17445182449852116E-011  7.90084372476646831E-012 -7.29467782237650776E-013  5.09398806286243966E-014 -2.81734629866378026E-015
 -9.99423741700325906E-012  8.57886416982525063E-012 -2.49761053414320152E-012  4.52849109196370210E-013 -5.84157439902242982E-014  5.29935350760672517E-015
  1.19194967656911497E-012 -6.83043697341745545E-013  1.39410990068290055E-013 -1.81485635549612237E-014  1.71279327292922373E-015
  9.20065104519273128E-015 -1.13842501070547716E-014  3.99475588026400591E-015 -6.64997768073535075E-016
 -1.65455611186312175E-015  1.00822307769914841E-015 -2.33907597942306349E-016
 -1.81949888554179383E-018 -2.27787551850329736E-019
  3.46759116340583246E-018
  1.01851053801427401E-003 -5.34525467297435118E-004  1.04171364073069628E-004 -1.37093305149188060E-005  1.36023521058677545E-006 -1.08254548339553341E-007  7.19043265495937043E-009 -4.09760859951917692E-010  2.04451787496636752E-011 -9.07180396589377427E-013  3.62394311718338415E-014 -1.31639540617346619E-015  4.38891453911561896E-017 -1.34122094855662276E-018
  9.26872087332622605E-004 -4.87571284914225199E-004  9.52637907116462912E-005 -1.25696086525193044E-005  1.25038736098412483E-006 -9.97688550926352835E-008  6.64374411920162079E-009 -3.79565723073175247E-010  1.89860702257182507E-011 -8.44528312482326560E-013  3.38195208183532268E-014 -1.23178843711054285E-015  4.25750164314684754E-017
  1.83705612576938438E-004 -9.80591801413535933E-005  1.94635160295813226E-005 -2.60891040729554025E-006  2.63586400061838233E-007 -2.13540554685586234E-008  1.44331586763579160E-009 -8.36667482708933049E-011  4.24496611049778672E-012 -1.91463085795050591E-013  7.77071977027782046E-015 -2.81167425232817516E-016
 -2.48529990963364364E-005  1.26607763215270238E-005 -2.38405601765106614E-006  3.02366497889523639E-007 -2.88467067691400910E-008  2.20245895188571613E-009 -1.40010139732441161E-010  7.61661385148056484E-012 -3.61770029552575502E-013  1.52369551016151413E-014 -6.11614928934218243E-016
 -1.70491172659315658E-006  1.02366686931143689E-006 -2.26799509383203514E-007  3.34724172708963839E-008 -3.67834521165020483E-009  3.20825792293657046E-010 -2.31478248012853677E-011  1.42219306523706125E-012 -7.60028366050518196E-014  3.45914583223565170E-015
  1.84227916637788135E-007 -9.62728016095854029E-008  1.84118188860673898E-008 -2.34134455254074430E-009  2.20705811850642994E-010 -1.63673120488783221E-011  9.89636643317838008E-013 -4.98372575529757116E-014  2.24204067012256051E-015
  6.25383103683762998E-009 -4.33438918314639945E-009  1.08403753927987673E-009 -1.76360453540932973E-010  2.09851144454924042E-011 -1.95532643000652547E-012  1.49104243430290823E-013 -9.08254202001193615E-015
 -6.66427835403803845E-010  3.61796744617257232E-010 -7.10337447945767868E-011  9.11189289910735935E-012 -8.46668585831539403E-013  5.98845482306426403E-014 -3.40504233877651675E-015
 -1.16649203915188479E-011  9.89843181694557567E-012 -2.85764034881426984E-012  5.14981198587919369E-013 -6.61299724079689940E-014  6.00520335051225948E-015
  1.44481742641121781E-012 -8.23279022903632759E-013  1.67551826280616797E-013 -2.18384277762053556E-014  2.07702477487414464E-015
  1.14925544645745738E-014 -1.38674948578419684E-014  4.80077848457650334E-015 -8.16151824749555226E-016
 -2.10533971120223552E-015  1.27100251782672477E-015 -2.90067553870462753E-016
 -2.98922515330003302E-018  2.78551870276004925E-018
  4.00717004369961829E-018
  1.01120375767220060E-003 -5.30679664099574099E-004  1.03419473511285893E-004 -1.36100547684193260E-005  1.35035256398449432E-006 -1.07465430016324589E-007  7.13784437719499860E-009 -4.06754077451408861E-010  2.02946571259727525E-011 -9.00479445919846913E-013  3.59708620086818432E-014 -1.30660954682601581E-015  4.35652981071105890E-017 -1.32968733229674760E-018
  9.18704609262274425E-004 -4.83268757945975482E-004  9.44218102378962897E-005 -1.24583308168608165E-005  1.23929924409462496E-006 -9.88826292858047092E-008  6.58462788990096140E-009 -3.76182484501355926E-010  1.88165430153389051E-011 -8.36974194945063247E-013  3.35164877562460761E-014 -1.22082658514856557E-015  4.26334103845481499E-017
  1.79803974151751913E-004 -9.59974571625692304E-005  1.90586757443124512E-005 -2.55522106471583546E-006  2.58218126103794753E-007 -2.09235182714416055E-008  1.41449871257885785E-009 -8.20119607632786002E-011  4.16177045305157046E-012 -1.87743559617033684E-013  7.62072009163194307E-015 -2.74314040619980455E-016
 -2.58297021693410425E-005  1.31811448379632558E-005 -2.48715158755798160E-006  3.16162411080846652E-007 -3.02384955123279954E-008  2.31506878880101094E-009 -1.47613176901372554E-010  8.05695492385316733E-012 -3.84095441729494370E-013  1.62441723157555199E-014 -6.61109095069434327E-016
 -1.76456331366273893E-006  1.05702266465170254E-006 -2.33747593869370386E-007  3.44480340993329064E-008 -3.78136338749466128E-009  3.29528315104962074E-010 -2.37598463398730256E-011  1.45903460619736632E-012 -7.79380468610182697E-014  3.52632629559730430E-015
  2.01118558131401492E-007 -1.05122825539043385E-007  2.01315992489223028E-008 -2.56675318942455360E-009  2.42953150398836604E-010 -1.81264186235553414E-011  1.10557953995768401E-012 -5.63869683000118392E-014  2.59498021163748964E-015
  6.83253238394360263E-009 -4.71108474766284719E-009  1.17333666079334108E-009 -1.90278999948476166E-010  2.25853639568130639E-011 -2.10038090731597156E-012  1.59924055831101589E-013 -9.70572823851435834E-015
 -7.63244800789294006E-010  4.13507028260823404E-010 -8.11728136454233420E-011  1.04366095913389126E-011 -9.75313869082086180E-013  6.97521404625513550E-014 -4.05829519214478321E-015
 -1.34581032679801358E-011  1.13136104496257066E-011 -3.24327850929405377E-012  5.81455401969478162E-013 -7.43754198403942525E-014  6.76095663365153293E-015
  1.73416862138193895E-012 -9.83381179169467358E-013  1.99666997871602014E-013 -2.60579013835635157E-014  2.49442076573971790E-015
  1.40930679453508842E-014 -1.66749534428709972E-014  5.70842674901718043E-015 -9.86462233697079909E-016
 -2.64609707743812794E-015  1.58460013562289771E-015 -3.56606477589271330E-016
 -4.40774251313804399E-018  6.33920958951896652E-018
  4.68945958439837791E-018
  1.00394496131535446E-003 -5.26859163580292505E-004  1.02672540066266931E-004 -1.35114349199496739E-005  1.34053535008851010E-006 -1.06681547664379067E-007  7.08560578731944426E-009 -4.03767331925766618E-010  2.01451407404159405E-011 -8.93823343723942229E-013  3.57040943539872295E-014 -1.29688994239413710E-015  4.32444965989901713E-017 -1.31791745894279632E-018
  9.10594966478602582E-004 -4.78996742727761380E-004  9.35858104916227423E-005 -1.23478447344048509E-005  1.22829015464686575E-006 -9.80027306494164358E-008  6.52593444727288540E-009 -3.72823484120216258E-010  1.86482324479037278E-011 -8.29474386025184231E-013  3.32156400531024924E-014 -1.20996561107337939E-015  4.27944632849271752E-017
  1.75937798570117727E-004 -9.39544717864963601E-005  1.86575144829647564E-005 -2.50201960302400703E-006  2.52898633016531766E-007 -2.04968933294082384E-008  1.38594342502194978E-009 -8.03722115663326890E-011  4.07933092400163205E-012 -1.84057835305614098E-013  7.47203259940432204E-015 -2.67277192483344128E-016
 -2.67912716660761821E-005  1.36934925216516527E-005 -2.58866698613125091E-006  3.29748055025966467E-007 -3.16091881074931950E-008  2.42598090630516003E-009 -1.55102190227475441E-010  8.49072581983049692E-012 -4.06089409636349544E-013  1.72366744973234455E-014 -7.11582679183593974E-016
 -1.82005305261989355E-006  1.08815931340926082E-006 -2.40255597139605877E-007  3.53646987358487646E-008 -3.87842752913857015E-009  3.37748522024364615E-010 -2.43392627088829320E-011  1.49398527172750232E-012 -7.97769974717757966E-014  3.58655460413945514E-015
  2.18607063581748115E-007 -1.14296439611408496E-007  2.19165935732857222E-008 -2.80103933184610809E-009  2.66111372867876157E-010 -1.99604612399179910E-011  1.22666515575485556E-012 -6.32396231441788097E-014  2.96799417955158146E-015
  7.41533777837235112E-009 -5.09119366712077711E-009  1.26358260201673571E-009 -2.04361573270077238E-010  2.42059827878755103E-011 -2.24739560492398261E-012  1.70897186949752278E-013 -1.03351133475720402E-014
 -8.68346624037860905E-010  4.69645776123359376E-010 -9.21911626110524766E-011  1.18790824546246025E-011 -1.11583143584023597E-012  8.05785329526132782E-014 -4.77976219085250205E-015
 -1.53671744372378116E-011  1.28214478405768631E-011 -3.65406918530317827E-012  6.52228971854355069E-013 -8.31496906762361647E-014  7.56664847756390629E-015
  2.06305517596536414E-012 -1.16501104031080162E-012  2.36092565074899269E-013 -3.08528273394296549E-014  2.96967056251814212E-015
  1.70055146293634015E-014 -1.98192660045685213E-014  6.72265044625513411E-015 -1.17693275346339665E-015
 -3.28899942808896484E-015  1.95577073575108679E-015 -4.34903152673359285E-016
 -6.08019783593956719E-018  1.04855059472701939E-017
  5.54125344158016332E-018
  9.96733881966133887E-004 -5.23063824782728486E-004  1.01930536084658064E-004 -1.34134673053883619E-005  1.33078320284078870E-006 -1.05902871949310707E-007  7.03371492338379664E-009 -4.00800510793318629E-010  1.99966239366739878E-011 -8.87211837282290206E-013  3.54391180582980447E-014 -1.28723628928383861E-015  4.29268408204967150E-017 -1.30582285413671235E-018
  9.02542824444566537E-004 -4.74755062580296838E-004  9.27557567999118710E-005 -1.22381458093795854E-005  1.21735963335257702E-006 -9.71291223655291158E-008  6.46766132802295180E-009 -3.69488580532092630E-010  1.84811314169492289E-011 -8.22028568152587244E-013  3.29169654232485865E-014 -1.19920866446703912E-015  4.30754980915906364E-017
  1.72106854053057871E-004 -9.19301014879477749E-005  1.82600081752637713E-005 -2.44930282840841524E-006  2.47627601279743359E-007 -2.00741550014805786E-008  1.35764828764183897E-009 -7.87474019983257208E-011  3.99764255844011009E-012 -1.80405690042767335E-013  7.32464350227596390E-015 -2.60034084353708064E-016
 -2.77378315427878288E-005  1.41978850140031545E-005 -2.68861513350528959E-006  3.43125147415254039E-007 -3.29589567362251659E-008  2.53520914879684606E-009 -1.62478108761625525E-010  8.91798002893596724E-012 -4.27754631256661235E-013  1.82146030087981499E-014 -7.63242894902208488E-016
 -1.87143083325419239E-006  1.11710331160715227E-006 -2.46328751009091448E-007  3.62231089902124395E-008 -3.96960781250601136E-009  3.45492073878293823E-010 -2.48864550104470614E-011  1.52706707253949816E-012 -8.15207878294115803E-014  3.63974850191810849E-015
  2.36679016301185676E-007 -1.23785949940119957E-007  2.37652745450224626E-008 -3.04399816731846921E-009  2.90159770841175338E-010 -2.18677604689222856E-011  1.35277982773773692E-012 -7.03886497993990020E-014  3.36114614271969116E-015
  7.99953259224239952E-009 -5.47325394538564690E-009  1.35448225299668692E-009 -2.18568473633570064E-010  2.58429170592026204E-011 -2.39603853953099328E-012  1.82000951143172063E-013 -1.09693704201781935E-014
 -9.81983621465604762E-010  5.30351200148939457E-010 -1.04117245355527608E-010  1.34432670903356530E-011 -1.26863552744413572E-012  9.23984922802256043E-014 -5.57202059054855579E-015
 -1.73842350360176065E-011  1.44182910347202399E-011 -4.08941441474838491E-012  7.27239683125654715E-013 -9.24483771454960367E-014  8.42214634433973414E-015
  2.43460957468881694E-012 -1.36987511127084497E-012  2.77174234008565845E-013 -3.62704241604049750E-014  3.50761120326782159E-015
  2.02281588742901864E-014 -2.33105559030955705E-014  7.84794261221743654E-015 -1.38851216440200849E-015
 -4.04715403314621194E-015  2.39178873850497171E-015 -5.26443694152256305E-016
 -8.00171723176453648E-018  1.52744701265729163E-017
  6.59273792546275820E-018
  3.50850430666703947E-002 -1.85802829944028379E-002  3.65683174927163360E-003 -4.86052619401121594E-004  4.87034591675236352E-005 -3.91393810345020623E-006  2.62467878553121434E-007 -1.50983463616965466E-008  7.60304179318607964E-010 -3.40411254440378322E-011  1.37188801910001916E-012 -5.02642424391170864E-014  1.68961975412342060E-015 -5.23303892132520606E-017
  1.51670920962642571E-002 -8.06611459120680323E-003  1.59458193033393519E-003 -2.12865462787719051E-004  2.14180049931803896E-005 -1.72796898146156608E-006  1.16305680695608550E-007 -6.71357341649441512E-009  3.39161013436442597E-010 -1.52303341767635864E-011  6.15463491012475431E-013 -2.26053061560494292E-014  7.61547922368438313E-016
  1.10166722912535234E-003 -5.82961630127829694E-004  1.14465469642585586E-004 -1.51540115682595077E-005  1.50985992431903733E-006 -1.20431591501125551E-007  8.00060256450558134E-009 -4.55001465092960100E-010  2.26028240775058572E-011 -9.95989658507924670E-013  3.94045173968810921E-014 -1.41339996137526446E-015
 -2.32810014276815335E-005  1.54872290562299018E-005 -3.78101455134672515E-006  6.08842360355991671E-007 -7.24350222265660802E-008  6.80038268997499871E-009 -5.25835288488557618E-010  3.45073338803209996E-011 -1.96478580508046997E-012  9.87229977178973049E-014 -4.43666435800008831E-015
 -5.07555455269037785E-007  5.85946291051855537E-007 -1.90104722918021261E-007  3.62603354759244396E-008 -4.82913995959143023E-009  4.91580923393332414E-010 -4.04044254251707113E-011  2.78126919954296440E-012 -1.64560798305544209E-013  8.52920419476161557E-015
  1.52322360517916107E-008 -1.55677370898323238E-008  4.76893420314309286E-009 -8.78394261115685449E-010  1.14280152820542245E-010 -1.14553750664745935E-011  9.33300203939884265E-013 -6.40636483013317454E-014  3.80633525885423506E-015
  1.33408935586798560E-010 -3.02776445762865817E-010  1.58343067570413138E-010 -4.18716925477754233E-011  7.14733419677193574E-012 -8.89767650098146929E-013  8.67036658644362557E-014 -6.82106831532192677E-015
 -6.43421868343447279E-012  9.66026777237299789E-012 -3.75616937766326932E-012  7.76949424731609484E-013 -1.03539495713926139E-013  9.73568638239442960E-015 -6.99426167337209981E-016
 -2.15761951262721998E-014  9.15951749657370194E-014 -8.29395542008707850E-014  3.00142741340604581E-014 -6.33684630581493699E-015  4.65966253077644621E-016
  2.03553234650363647E-015 -4.18330696640180216E-015  2.10663902483012909E-015 -5.05442141868708434E-016  2.65127924040919290E-016
  3.15562712371807487E-018 -1.26608680703430385E-017  1.37059097553149841E-017  3.78429926533658586E-016
 -8.67951806122617382E-019  8.03598638290865851E-018 -1.81144443288243681E-016
  1.97478642668126038E-018 -4.63729863800091835E-017
  3.34209581431416340E-017
  3.41235186996394213E-002 -1.80680744822272546E-002  3.55535886725886000E-003 -4.72473433462384206E-004  4.73333769751246687E-005 -3.80306323676260928E-006  2.54980025181582538E-007 -1.46645366729221919E-008  7.38301725333054509E-010 -3.30488643022490704E-011  1.33160674524888657E-012 -4.87775189918315725E-014  1.63927241678386149E-015 -5.07594055602951574E-017
  1.44459072508912618E-002 -7.68088327684642719E-003  1.51803831203213340E-003 -2.02591993294468824E-004  2.03784356045705288E-005 -1.64360148126313650E-006  1.10592168331451142E-007 -6.38166689144474906E-009  3.22282882103072540E-010 -1.44672344275945845E-011  5.84408918314120562E-013 -2.14564016941436941E-014  7.22552719481940627E-016
  9.39690945003597913E-004 -4.96094717373542606E-004  9.71324956569716069E-005 -1.28180061632018695E-005  1.27254113238050098E-006 -1.01098845832000870E-007  6.68666885558370909E-009 -3.78415908560787109E-010  1.86960105482405674E-011 -8.18835537294600837E-013  3.21756533071536541E-014 -1.14527953333068831E-015
 -3.89629492977949308E-005  2.39048183839384876E-005 -5.46126511525741109E-006  8.35241451786142266E-007 -9.54147923174441235E-008  8.66942004766420123E-009 -6.52569154740876792E-010  4.18716020506576980E-011 -2.33900061589074660E-012  1.15611850583023600E-013 -5.12236014481689182E-015
 -8.61517246626541394E-007  7.61235313033932031E-007 -2.21571110417170127E-007  3.99736733888278302E-008 -5.14771172131331922E-009  5.12337909483669112E-010 -4.14330102349061546E-011  2.81718208930473716E-012 -1.65071624310975187E-013  8.48488330203692260E-015
  4.06531353759573936E-008 -3.21438376811255675E-008  8.77578850691551187E-009 -1.52203977975894334E-009  1.91051631324833743E-010 -1.87057233359808920E-011  1.49859451151913218E-012 -1.01533677027427682E-013  5.97336205507889883E-015
  3.90660456723958427E-010 -5.62795462149857302E-010  2.40525303412247409E-010 -5.76112261978608711E-011  9.27610148974652851E-012 -1.11096115093681577E-012  1.05305477285599122E-013 -8.09109975601984265E-015
 -2.56691387083916414E-011  2.55700055215174188E-011 -8.31182424262414645E-012  1.60317253127619975E-012 -2.11637869270712040E-013  2.07368934006953740E-014 -1.67605598938452362E-015
 -9.25108307740955153E-014  2.45057939623473545E-013 -1.60017535725424275E-013  5.01345116646149581E-014 -9.76651033970005709E-015  8.16537809267181106E-016
  1.15062499384601999E-014 -1.40185136061702042E-014  5.44745433443855015E-015 -1.18203430382509228E-015  4.67255224789412394E-016
  2.24855652407466026E-018 -6.17776014607664545E-017  5.72612686360644605E-017  3.58857585408990526E-016
 -4.37015563728362544E-018  1.32897848460734908E-017 -2.08181257034027316E-016
  1.57924031017579035E-018 -3.72462262575416856E-017
  3.16973480350882462E-017
  3.31858547600995119E-002 -1.75686425694760069E-002  3.45643185638340282E-003 -4.59236990198824756E-004  4.59980884607196749E-005 -3.69502161654335834E-006  2.47684719850499559E-007 -1.42419534296083604E-008  7.16872338091932977E-010 -3.20826155785836331E-011  1.29238841047653528E-012 -4.73302881778259503E-014  1.59027148680637653E-015 -4.92307023064732506E-017
  1.37472845037477330E-002 -7.30775484849601267E-003  1.44391100586393800E-003 -1.92644462536534363E-004  1.93720185248061806E-005 -1.56193876902638016E-006  1.05062822707796251E-007 -6.06051819080884789E-009  3.05954904213986611E-010 -1.37291520636857152E-011  5.54378435785365877E-013 -2.03456136331398137E-014  6.84861949283135071E-016
  7.85639360442126210E-004 -4.13493951271083301E-004  8.06545518783098061E-005 -1.05977874199717490E-005  1.04704500212732798E-006 -8.27343533241580679E-008  5.43890990221573826E-009 -3.05710071123261769E-010  1.49883205254990165E-011 -6.50768216615246106E-013  2.53200386005212531E-014 -8.91086441973591047E-016
 -5.30745772643590629E-005  3.14730624667451030E-005 -6.97042009464390645E-006  1.03835308923761695E-006 -1.16004854120519354E-007  1.03417901914271549E-008 -7.65798145649825221E-010  4.84404570991900982E-011 -2.67220949489080959E-012  1.30621425242646892E-013 -5.73092597965413513E-015
 -1.04359075424357615E-006  8.43123864518639739E-007 -2.34131216549967173E-007  4.11016777776642768E-008 -5.19981081640613349E-009  5.11074521786057320E-010 -4.09437309367612520E-011  2.76338415613416529E-012 -1.60942870658323832E-013  8.22624274665471033E-015
  7.45700217591097317E-008 -5.33111564216130551E-008  1.37052728705967156E-008 -2.29075501478680565E-009  2.80583750229287521E-010 -2.69983079237756389E-011  2.13477914739632809E-012 -1.43131351010722483E-013  8.35683358835436426E-015
  6.07644804031183096E-010 -7.86458378703170650E-010  3.11862944646974756E-010 -7.13452497520354498E-011  1.11400816707773473E-011 -1.30512837992583509E-012  1.21664793115969669E-013 -9.19997573107382669E-015
 -6.04346587282721247E-011  5.15021065795528815E-011 -1.52811850169261124E-011  2.81768093424051651E-012 -3.66279669525068124E-013  3.61676785135914710E-014 -3.02444248921182525E-015
 -1.44662634420541955E-013  4.17325600005242060E-013 -2.48681117697186383E-013  7.31164772204214743E-014 -1.36452973314978039E-014  1.22818751676350230E-015
  3.35615335793039622E-014 -3.36035653669783380E-014  1.15092465128758915E-014 -2.34963152935880636E-015  7.43276295151866469E-016
 -3.68377387107564364E-017 -1.25089082245479718E-016  1.19242445568405363E-016  3.24654894153668720E-016
 -1.44272217251755946E-017  2.45130311635461536E-017 -2.34265941667461345E-016
  1.23759255465321457E-018 -2.85986189541946865E-017
  3.00341831149316727E-017
  3.22715403195116893E-002 -1.70817126193994057E-002  3.35999575788410330E-003 -4.46335857895318222E-004  4.46968357877220717E-005 -3.58975125045074763E-006  2.40577730115917013E-007 -1.38303487121509514E-008  6.96003302856385963E-010 -3.11417993994068147E-011  1.25420920650215469E-012 -4.59216611653086543E-014  1.54258649234172781E-015 -4.77432861709018417E-017
  1.30706814895962340E-002 -6.94643743196555856E-003  1.37214152903569514E-003 -1.83014952028428185E-004  1.83979452367348416E-005 -1.48291462189258258E-006  9.97131168128988412E-008 -5.74986180788720187E-009  2.90163446197716893E-010 -1.30154645463720486E-011  5.25346452726532650E-013 -1.92719862836664000E-014  6.48445413090528507E-016
  6.39267579096613114E-004 -3.35027178854716305E-004  6.50050790561472133E-005 -8.48974826542743259E-006  8.33002110210457762E-007 -6.53077642268881998E-008  4.25524477366353230E-009 -2.36761545997330345E-010  1.14734501275744452E-011 -4.91499015963400793E-013  1.88257720685568668E-014 -6.50376895489924921E-016
 -6.56860503694484745E-005  3.82299758654327423E-005 -8.31615291541800025E-006  1.21922404479780857E-006 -1.34312888117942281E-007  1.18263782617842782E-008 -8.66134104028263239E-010  5.42500429407606064E-011 -2.96628165687703330E-012  1.43837702450882468E-013 -6.26612817107895134E-015
 -1.06678391383046803E-006  8.38695970798279748E-007 -2.29223071028450652E-007  3.98416356631119253E-008 -5.00584661167006859E-009  4.89484191247121185E-010 -3.90538374281805721E-011  2.62683899256460188E-012 -1.52536566314950406E-013  7.77010614637250306E-015
  1.15455277638479641E-007 -7.82326567951214670E-008  1.93863420581966383E-008 -3.16091797628231116E-009  3.80416883826238357E-010 -3.61277485715207029E-011  2.82754612543186521E-012 -1.88001959352145326E-013  1.09139181419590327E-014
  6.81358478339041765E-010 -9.17034452235254661E-010  3.60700940436171567E-010 -8.14558933175622594E-011  1.25700087093947669E-011 -1.45807333869391341E-012  1.34788834329625158E-013 -1.00903879748942609E-014
 -1.13281398156725524E-010  8.88299298230858322E-011 -2.49385799334728564E-011  4.45734715302413047E-012 -5.71184575115519540E-013  5.63274998492883642E-014 -4.76571449260092161E-015
 -7.01862139184139245E-014  5.40363310378022756E-013 -3.32855518549612867E-013  9.64120775187038394E-014 -1.76713083193611519E-014  1.67554142868348891E-015
  7.43193511346604522E-014 -6.69239099653412353E-014  2.12644351874330124E-014 -4.16689831093051926E-015  1.11044251595950502E-015
 -1.99789464365229821E-016 -1.56678534549044564E-016  1.90833790206704601E-016  2.77591851066892518E-016
 -3.63981305251949711E-017  4.58098303696457359E-017 -2.60678474484629140E-016
  1.00806241501988528E-018 -2.04421117947989132E-017
  2.84329169046173012E-017
  3.13800739089230007E-002 -1.66070150943736540E-002  3.26599663662829410E-003 -4.33762743706426438E-004  4.34288753274404251E-005 -3.48719131226328545E-006  2.33654903417872695E-007 -1.34294792961375426E-008  6.75682146507991749E-010 -3.02258469484781916E-011  1.21704578060892587E-012 -4.45507661836438000E-014  1.49618751895932938E-015 -4.62961470471568984E-017
  1.24155665630511051E-002 -6.59664493616156453E-003  1.30267256071032143E-003 -1.73695701061846782E-004  1.74554233800209949E-005 -1.40646414426503826E-006  9.45386146383744802E-008 -5.44943758940771673E-009  2.74895150216315905E-010 -1.23255619663846108E-011  4.97287899278764436E-013 -1.82345838411753584E-014  6.13274832309522949E-016
  5.00336379768586467E-004 -2.60565315167742581E-004  5.01581357935899447E-005 -6.49036571878977785E-006  6.30051664768164553E-007 -4.87894395104335935E-008  3.13364138251667788E-009 -1.71450806295018230E-010  8.14524414238208834E-012 -3.40746079809860728E-013  1.26812356582696140E-014 -4.22725102622436747E-016
 -7.68654784471074434E-005  4.42124585577425414E-005 -9.50591175760028981E-006  1.37887032472919962E-006 -1.50443405673976737E-007  1.31318075302441778E-008 -9.54170812997989069E-010  5.93354349573181204E-011 -3.22303096629905718E-012  1.55344119101565167E-013 -6.73167299287933308E-015
 -9.43584119151961359E-007  7.54752163262014253E-007 -2.08227146089070679E-007  3.63829353374665005E-008 -4.58541101232510496E-009  4.49192484950528119E-010 -3.58758777360081074E-011  2.41423072420086953E-012 -1.40200213607500576E-013  7.13279015500022607E-015
  1.61873956032804405E-007 -1.06122042566899308E-007  2.56583132308484613E-008 -4.11033720228666556E-009  4.88240334137360848E-010 -4.59011012801498208E-011  3.56345408762967799E-012 -2.35342595160074068E-013  1.36044908477491583E-014
  5.20194878944869880E-010 -9.04074482872659263E-010  3.76676385788571142E-010 -8.65049713640730183E-011  1.34154584192636238E-011 -1.55718464995632552E-012  1.43796047154060889E-013 -1.07121475078275189E-014
 -1.85845205139761962E-010  1.38418746173191314E-010 -3.74529423902185209E-011  6.54426449353655569E-012 -8.28509719035437704E-013  8.13833159275441849E-014 -6.91106392282560906E-015
  2.79070141841189328E-013  5.23618471498975195E-013 -3.91766629634691888E-013  1.16810436137714067E-013 -2.14721788133162320E-014  2.12687121675383616E-015
  1.40101579879765226E-013 -1.18058191083764767E-013  3.56998072730935278E-014 -6.79375618477038002E-015  1.58617688480957493E-015
 -6.34944952741955882E-016 -7.18789151535000132E-017  2.54212267618754508E-016  2.20821530215411168E-016
 -7.72256255289913738E-017  8.23532026334442652E-017 -2.88965367004752469E-016
  1.00377299735127807E-018 -1.28221151090330935E-017
  2.68966241373420330E-017
  3.05109633658426395E-002 -1.61442854731839031E-002  3.17438156446706076E-003 -4.21510491392740458E-004  4.21934774269021445E-005 -3.38728212277559959E-006  2.26912165768361325E-007 -1.30391065750349904E-008  6.55896633559938609E-010 -2.93342002839370267E-011  1.18087522808351746E-012 -4.32167482348226202E-014  1.45104518038770725E-015 -4.48882358243685248E-017
  1.17814186177836160E-002 -6.25809695536526031E-003  1.23544792233054698E-003 -1.64679104027907097E-004  1.65436764763157539E-005 -1.33252374518044534E-006  8.95349696240931285E-008 -5.15899064383105200E-009  2.60136929431461101E-010 -1.16588468265136185E-011  4.70178217449431459E-013 -1.72324900953249287E-014  5.79324003556191552E-016
  3.68612109746755399E-004 -1.89982285518909241E-004  3.60883868995891867E-005 -4.59619930364864242E-006  4.37841342146213775E-007 -3.31504373976314042E-008  2.07211555743282320E-009 -1.09661150250666090E-010  4.99769319468511265E-012 -1.98234247379737196E-013  6.87508960733526684E-015 -2.07726419183557563E-016
 -8.66789615810198189E-005  4.94563206106376840E-005 -1.05469245459231001E-005  1.51827785179366749E-006 -1.64497819391970796E-007  1.42664452192291118E-008 -1.03048439780398033E-009  6.37306637992435283E-011 -3.44421717160133784E-012  1.65221624628867759E-013 -7.13120453057740473E-015
 -6.85972478235852284E-007  5.97817243212882455E-007 -1.72467932796360787E-007  3.09072826999926969E-008 -3.95730085415777810E-009  3.91758965423107423E-010 -3.15178268689461993E-011  2.13197167091543909E-012 -1.24267188724135169E-013  6.33014262405685395E-015
  2.12480456827756721E-007 -1.36241939912798227E-007  3.23704951069312064E-008 -5.11820061803828145E-009  6.01887011934364546E-010 -5.61374145333473112E-011  4.32989740305445576E-012 -2.84400305327764203E-013  1.63909772013658977E-014
  4.33682777491485442E-011 -7.03094069992442396E-010  3.50653524491847554E-010 -8.52249654755302441E-011  1.35439049867107131E-011 -1.59135637319916048E-012  1.47910552684853368E-013 -1.10217817082371762E-014
 -2.78920357187105073E-010  2.00666258125659942E-010 -5.28961865849428720E-011  9.08691763469974570E-012 -1.13897306935964190E-012  1.11380018631411549E-013 -9.46252614889778881E-015
  1.08498699791879145E-012  2.57691589055313206E-013 -4.00706649220053148E-013  1.30545872014985575E-013 -2.46165630770691171E-014  2.54509111677200119E-015
  2.37051783162475254E-013 -1.90962831432351188E-013  5.57711050202894600E-014 -1.03849102401282468E-014  2.18737382647268970E-015
 -1.56380776594683294E-015  2.58695334818717442E-016  2.81279590245378372E-016  1.59062912564494663E-016
 -1.45230966061065293E-016  1.40259195676924434E-016 -3.20910719820260006E-016
  1.41566911443852081E-018 -5.83177449276828114E-018
  2.54302178785975478E-017
  2.96637256833122975E-002 -1.56932641694945939E-002  3.08509860382985383E-003 -4.09572079089836542E-004  4.09899261800288805E-005 -3.28996513097066056E-006  2.20345520458312996E-007 -1.26589964839997362E-008  6.36634762226237412E-010 -2.84663121579559121E-011  1.14567508476581003E-012 -4.19187688077856031E-014  1.40713058395396506E-015 -4.35184361608392557E-017
  1.11677269083914517E-002 -5.93051867295313773E-003  1.17041255823306634E-003 -1.55957707779042485E-004  1.56619436585042003E-005 -1.26103111601664767E-006  8.46979231262302434E-008 -4.87827125102390767E-009  2.45875963341312257E-010 -1.10147338275257920E-011  4.43993352269654126E-013 -1.62648081271749018E-014  5.46568877843189923E-016
  2.43866579847101187E-004 -1.23154968659599736E-004  2.27710919272102925E-005 -2.80388948536052288E-006  2.56027126232473381E-007 -1.83625001115236035E-008  1.06873013076834889E-009 -5.12786473290226147E-011  2.02493095894528470E-012 -6.36949245342078215E-014  1.39626769502980822E-015 -5.00069150473425031E-018
 -9.51906347462799123E-005  5.39963064094271306E-005 -1.14462038507253812E-005  1.63840313530144409E-006 -1.76574512204469579E-007  1.52384082171121152E-008 -1.09563372038036215E-009  6.74687387569199519E-011 -3.63154711723497868E-012  1.73548736147521890E-013 -7.46830037949560413E-015
 -3.05437770202047770E-007  3.74147882635810715E-007 -1.23215484239253738E-007  2.35889130479517981E-008 -3.13953982522209142E-009  3.18679010870222092E-010 -2.60832129617237184E-011  1.78620984694519780E-012 -1.05057133387229555E-013  5.37757526141240277E-015
  2.66015287853974064E-007 -1.67902125889445284E-007  3.93818265680429516E-008 -6.16502569684001872E-009  7.19328253039215837E-010 -6.66672968000888099E-011  5.11507605165853367E-012 -3.34470287604651375E-013  1.92382051116462880E-014
 -8.19643579638000120E-010 -2.75267092059199738E-010  2.74660845933399083E-010 -7.65102970351031278E-011  1.28398077783176073E-011 -1.55091135710037527E-012  1.46456774127887102E-013 -1.09821462660945053E-014
 -3.92529594068443921E-010  2.75541371404524157E-010 -7.12512230929535048E-011  1.20813030639524524E-011 -1.50197154147072805E-012  1.46250422100383416E-013 -1.24137272257787867E-014
  2.55700885320491166E-012 -3.82221977488012658E-013 -3.31752182945620667E-013  1.33399209138780199E-013 -2.66249127413714411E-014  2.88869442424067799E-015
  3.70793119574183457E-013 -2.89279083381469531E-013  8.23623167868203949E-014 -1.50840413296355181E-014  2.92977018395024055E-015
 -3.28879446397768353E-015  1.01355264336505322E-015  2.32725351265914121E-016  9.87363184693352587E-017
 -2.49790779003413746E-016  2.26393447668895304E-016 -3.58492774225361297E-016
  2.53696310242971783E-018  3.72868766209527312E-019
  2.40405404075048020E-017
  2.88378868611424664E-002 -1.52536964514917613E-002  2.99809679155536857E-003 -3.97940617109425628E-004  3.98175192021201621E-005 -3.19518289546475578E-006  2.13951046783339632E-007 -1.22889194247961972E-008  6.17884760548219274E-010 -2.76216458390279039E-011  1.11142331970740968E-012 -4.06560055955554694E-014  1.36441529079393235E-015 -4.21855303074413418E-017
  1.05739908748975903E-002 -5.61364076654085643E-003  1.10751251654978055E-003 -1.47524209030036125E-004  1.48094794039767198E-005 -1.19192520853229450E-006  8.00233029081692955E-008 -4.60703477328215870E-009  2.32099693187184693E-010 -1.03926496572925054E-011  4.18709743081637503E-013 -1.53306599906447539E-014  5.14987547966557149E-016
  1.25876961128153708E-004 -5.99631408690139042E-005  1.01820938952983850E-005 -1.11015613348383283E-006  8.42731503695336919E-008 -4.39804083591935246E-009  1.21594040891279558E-010  3.80791479813008393E-012 -7.78768582840849376E-013  6.31340422742797766E-014 -3.76602740842515739E-015  1.85804313669113821E-016
 -1.02462711647667928E-004  5.78661184504901979E-005 -1.22105517005052028E-005  1.74017392907172702E-006 -1.86768905215783969E-007  1.60555686899660624E-008 -1.15016076677878044E-009  7.05816707091155708E-011 -3.78667593368371647E-012  1.80401592379280067E-013 -7.74646548040173911E-015
  1.87009892153922123E-007  8.97400647131026938E-008 -6.16869261879708762E-008  1.45947984012749116E-008 -2.14939992516801322E-009  2.31385597011059637E-010 -1.96712407574748424E-011  1.38283630265745896E-012 -8.28763378734396237E-014  4.29009117576323559E-015
  3.21301909070602196E-007 -2.00457802323823611E-007  4.65605245230709389E-008 -7.23261089669510676E-009  8.38668767217536432E-010 -7.73324950923649181E-011  5.90796627744431971E-012 -3.84894134010477299E-013  2.21132651306476270E-014
 -2.12963868859556215E-009  4.12870832356191113E-010  1.41830226168878568E-010 -5.94088829787191758E-011  1.12037277116711378E-011 -1.42752706878745476E-012  1.38854237476664592E-013 -1.05620516107159317E-014
 -5.25991075985997731E-010  3.62621269942317290E-010 -9.24196249091670506E-011  1.55120008235988730E-011 -1.91569399497996948E-012  1.85824820426788745E-013 -1.57505989846016672E-014
  4.92637616608747107E-012 -1.53311074412350430E-012 -1.54436594435165176E-013  1.20792666688673672E-013 -2.69795760212928574E-014  3.11263177464818374E-015
  5.46124314003299350E-013 -4.16161394272832837E-013  1.16249430648623725E-013 -2.10186302243511789E-014  3.82738380515048822E-015
 -6.19843071201152973E-015  2.42328465046606549E-015  5.73960034360086812E-017  4.80550120896550148E-017
 -4.00912567638867693E-016  3.48119580711274267E-016 -4.03827949917534375E-016
  4.78821344075359244E-018  5.55734267918825677E-018
  2.27363007343141855E-017
  2.80329817592869165E-002 -1.48253323626822767E-002  2.91332612295565297E-003 -3.86609345772280218E-004  3.86755674076026313E-005 -3.10287906622167493E-006  2.07724898788007102E-007 -1.19286501918088984E-008  5.99635082577572246E-010 -2.67996749368528546E-011  1.07809832793753975E-012 -3.94276522151833530E-014  1.32287127109431052E-015 -4.08881593079745586E-017
  9.99971996984413448E-003 -5.30719931453184531E-003  1.04669493039235336E-003 -1.39371451797676749E-004  1.39855532718712521E-005 -1.12514621323403167E-006  7.55070216539535331E-008 -4.34504156768596460E-009  2.18795817429112188E-010 -9.79203278308608693E-012  3.94304314953628896E-013 -1.44291863753530408E-014  4.84560131332590192E-016
  1.44256832581667976E-005 -2.89420934702495040E-007 -1.70219180901449784E-006  4.88202991097339638E-007 -7.77484581906602834E-008  8.76986911406736246E-009 -7.71138551029052841E-010  5.57070824189892589E-011 -3.41899383895161993E-012  1.82508490004061236E-013 -8.62232870990297254E-015  3.65009493039448214E-016
 -1.08555527766668956E-004  6.10984407042534624E-005 -1.28465643074772711E-005  1.82448987748946400E-006 -1.95173524316072401E-007  1.67255595916037617E-008 -1.19459102756838300E-009  7.31004946546589117E-011 -3.91120820584325355E-012  1.85854006410223432E-013 -7.96912436175458562E-015
  7.80825688963706243E-007 -2.49663633156844638E-007  1.09520642288631821E-008  4.08485043771458383E-009 -1.00342247015332173E-009  1.31251041174726019E-010 -1.23769124741511065E-011  9.27492310713383421E-013 -5.80181155545328849E-014  3.08230767933421462E-015
  3.77243658194912330E-007 -2.33307914215776130E-007  5.37837408456795840E-008 -8.30398834727558788E-009  9.58141717022795381E-010 -8.79854843578722493E-011  6.69829199564290576E-012 -4.35058119657100770E-013  2.49853785215162333E-014
 -3.93821225042631988E-009  1.38970914052472186E-009 -5.36619354689502131E-011 -3.31139678820577244E-011  8.55147248680591583E-012 -1.21416384115514830E-012  1.24612541510867006E-013 -9.73590341411683518E-015
 -6.77982357970617458E-010  4.61126844256024964E-010 -1.16228954243316999E-010  1.93531989975700517E-011 -2.37722926516142044E-012  2.29840126753876778E-013 -1.94520629099104843E-014
  8.44073914557656014E-012 -3.34113790922616378E-012  1.63621657866372395E-013  8.78785722451068126E-014 -2.51342431122584178E-014  3.16913338381140756E-015
  7.66751689437404623E-013 -5.74125972058653983E-013  1.58068418949825862E-013 -2.82953810760394119E-014  4.89201625845458603E-015
 -1.07702000351844141E-014  4.77219719893473666E-015 -3.08054382679842040E-016  1.70763945523410196E-017
 -6.08724424171116090E-016  5.12998236524050353E-016 -4.59104238550515745E-016
  8.74222650099421102E-018  9.39330007336189244E-018
  2.15278370344347207E-017
  2.72485539533278663E-002 -1.44079266438351013E-002  2.83073753611043323E-003 -3.75571633272529304E-004  3.75633947910026297E-005 -3.01299836653262956E-006  2.01663304028391474E-007 -1.15779678991341082E-008  5.81874404615180644E-010 -2.59998832297890400E-011  1.04567892333491494E-012 -3.82329179305478182E-014  1.28247085479542150E-015 -3.96247781060257441E-017
  9.44443348794700606E-003 -5.01093570405214146E-003  9.87907999316355251E-004 -1.31492424878527605E-004  1.31894496442340559E-005 -1.06063553806689613E-006  7.11450755039882964E-008 -4.09205689976918546E-009  2.05952287289384826E-010 -9.21233324700205921E-012  3.70754470220419678E-013 -1.35595462485766952E-014  4.55268538342249993E-016
 -9.06996654888065788E-005  5.59807839840217948E-005 -1.29047883494836910E-005  1.99431372470587653E-006 -2.30357731325714457E-007  2.11675129144448101E-008 -1.61126912995854275E-009  1.04524787104402661E-010 -5.90119826201915537E-012  2.94678061013761018E-013 -1.31829093931759071E-014  5.32901094787378460E-016
 -1.13527582629312850E-004  6.37249615549835330E-005 -1.33606367074650964E-005  1.89222314984037302E-006 -2.01878065585739351E-007  1.72557800734670273E-008 -1.22943387131516076E-009  7.50552918338004868E-011 -4.00669912008847555E-012  1.89977517321557957E-013 -8.13961204120394470E-015
  1.46591700408984867E-006 -6.38566911122083968E-007  9.35858112753992411E-008 -7.78788088581434888E-009  2.82561348821692457E-010  1.95887093083712019E-011 -4.29114610011991505E-012  4.25576399317045206E-013 -3.07631691289510756E-014  1.76847470523312542E-015
  4.32820756145809916E-007 -2.65893511761833329E-007  6.09372282035691668E-008 -9.36337776220458309E-009  1.07610392399226638E-009 -9.84890674910686162E-011  7.47649693884078278E-012 -4.84391536058534383E-013  2.78257728319979532E-014
 -6.28826081374421572E-009  2.67883961212414351E-009 -3.16651632009227095E-010  3.04377422726056514E-012  4.81326998910516835E-012 -9.04995480572881782E-013  1.03326493079754866E-013 -8.48335678012473197E-015
 -8.46601469421331726E-010  5.69956522173436055E-010 -1.42439760128478073E-010  2.35696723364668654E-011 -2.88266937540165467E-012  2.77948606095652354E-013 -2.34906837202554894E-014
  1.33591385376224247E-011 -5.95883606409913665E-012  6.56133008197866021E-013  2.96221341886533387E-014 -2.05227626565928420E-014  3.00847736585552124E-015
  1.03505532615511164E-012 -7.64918474511485593E-013  2.08287229682137771E-013 -3.69962126408063235E-014  6.13281632585939690E-015
 -1.75712404455446590E-014  8.39872156314646702E-015 -9.39254589901935310E-016  1.77160535273812399E-017
 -8.82893519399172564E-016  7.28445018971138265E-016 -5.26505707903795350E-016
  1.51480529156403859E-017  1.14435837014605684E-017
  2.04266872923304670E-017
  2.64841555920446101E-002 -1.40012386560498404E-002  2.75028289638867872E-003 -3.64820973572914419E-004  3.64803382111002897E-005 -2.92548657525844615E-006  1.95762562352682606E-007 -1.12366559087369177E-008  5.64591621505040950E-010 -2.52217644948365629E-011  1.01414433160423084E-012 -3.70710273780791755E-014  1.24318667832938607E-015 -3.83936062642638848E-017
  8.90766039827784080E-003 -4.72459654025319652E-003  9.31100971061306262E-004 -1.23880259364305382E-004  1.24204674710471655E-005 -9.98335787423630130E-007  6.69335426126990476E-008 -3.84785085848565585E-009  1.93557302363157242E-010 -8.65301246446567427E-012  3.48038080147418481E-013 -1.27209164746440927E-014  4.27096119116216188E-016
 -1.89706436630654094E-004  1.08959331622120604E-004 -2.34481681840996458E-005  3.41122696540125045E-006 -3.73867010610338383E-007  3.28205406506388480E-008 -2.40055568186146700E-009  1.50364396198068000E-010 -8.23070295999323738E-012  3.99886323068942593E-013 -1.74577872635101973E-014  6.89727591913605282E-016
 -1.17435581306750989E-004  6.57763963238714686E-005 -1.37589673154396652E-005  1.94421906310384599E-006 -2.06969459508704194E-007  1.76534007959021089E-008 -1.25518291124696168E-009  7.64752114455693917E-011 -4.07465559035853163E-012  1.92841440734647110E-013 -8.26116382325047732E-015
  2.23263061521792232E-006 -1.07171277074511730E-006  1.85147224244622111E-007 -2.08770129511017671E-008  1.69341034643186498E-009 -1.02345313460960293E-010  4.49910883655866719E-012 -1.17748764801075929E-013 -1.37994871070694589E-015  3.62489180389925267E-016
  4.87087390695928898E-007 -2.97696155123442347E-007  6.79150146008473681E-008 -1.03961415520452708E-008  1.19103119963846845E-009 -1.08715985749550439E-010  8.23371752723426327E-012 -5.32365068025202843E-013  3.06075646517039363E-014
 -9.21446951044611300E-009  4.29932437564225916E-009 -6.51042263613266461E-010  4.96038748155369620E-011 -6.70308125490760291E-014 -4.95342178400265284E-013  7.46714037102066439E-014 -6.78898373791272241E-015
 -1.02942518571725677E-009  6.87718549770290943E-010 -1.70752256678624624E-010  2.81177163876197419E-011 -3.42720807391049852E-012  3.29726213925105053E-013 -2.78332935481839113E-014
  1.99473390378774031E-011 -9.54249785468304038E-012  1.35759145156746819E-012 -5.91214969545954825E-014 -1.25673535033291653E-014  2.57970618975513892E-015
  1.35188748104053021E-012 -9.89399781909366224E-013  2.67181568180991297E-013 -4.71747867829398469E-014  7.55590103496834161E-015
 -2.72570753582783695E-014  1.36947105902657612E-014 -1.92396993847818791E-015  6.37277921975472582E-017
 -1.23198700744059786E-015  1.00135508206378562E-015 -6.08129760800011579E-016
  2.49534270502412868E-017  1.11481763172599835E-017
  1.94449560870018307E-017
  2.57393472570387957E-002 -1.36050323049380119E-002  2.67191498119447859E-003 -3.54350984330606574E-004  3.54257471782239557E-005 -2.84029050933063669E-006  1.90019044699599746E-007 -1.09045017596598862E-008  5.47775842982533311E-010 -2.44648223401194719E-011  9.83474183355916051E-013 -3.59412202955101010E-014  1.20499162809494429E-015 -3.71925751540697905E-017
  8.38893917893980719E-003 -4.44793355696464221E-003  8.76224123562976249E-004 -1.16528226194371969E-004  1.16779200190713586E-005 -9.38190741468693241E-007  6.28685817278532749E-008 -3.61219827245507076E-009  1.81599306295234666E-010 -8.11354302578156199E-012  3.26133476716421058E-013 -1.19124914106075043E-014  4.00027183805981838E-016
 -2.82797018291192017E-004  1.58755397016484853E-004 -3.33542636350701068E-005  4.74192011384249272E-006 -5.08581095447218170E-007  4.37539815345239661E-008 -3.14071353468818779E-009  1.93326762485983264E-010 -1.04126992645980772E-011  4.98370887395103798E-013 -2.14567291487983010E-014  8.35696813210329441E-016
 -1.20334475160328283E-004  6.72825093817991892E-005 -1.40475623979990659E-005  1.98129669338098330E-006 -2.10531934012846546E-007  1.79253691423381282E-008 -1.27231636520907160E-009  7.73884919673488022E-011 -4.11653736358520143E-012  1.94512918309202136E-013 -8.33690421482447556E-015
  3.07174015839654731E-006 -1.54407668833975751E-006  2.84616411443839621E-007 -3.50426402622077996E-008  3.21465365478562343E-009 -2.33350588078471087E-010  1.39107579813377149E-011 -6.97549641056317726E-013  2.98749980610818210E-014 -1.12209432001491605E-015
  5.39168876753506986E-007 -3.28236361077147722E-007  7.46190864578030792E-008 -1.13887411137953283E-008  1.30151379872195731E-009 -1.18548539366222361E-010  8.96175644843551060E-012 -5.78489213253648115E-013  3.33056492413158386E-014
 -1.27437827964418943E-008  6.26595485948173329E-009 -1.05985779746887698E-009  1.06983448907123885E-010 -6.13273213576500066E-012  1.83943291991434495E-014  3.83985436542065861E-014 -4.64195366697863409E-015
 -1.22356457687557214E-009  8.12761769303954521E-010 -2.00812691610491383E-010  3.29460384663237364E-011 -4.00523483473924780E-012  3.84680552308936342E-013 -3.24415875957285043E-014
  2.84735013552601576E-011 -1.42497548589529941E-011  2.30276829337436298E-012 -1.83535654697032453E-013 -6.86235328947341875E-016  1.83129327988489417E-015
  1.71640146419501533E-012 -1.24744884885018123E-012  3.34814260034592174E-013 -5.88535448161721429E-014  9.16403110090960606E-015
 -4.05685566764162417E-014  2.11037196632043993E-014 -3.36174017213280067E-015  1.70652620290365617E-016
 -1.66278808427797602E-015  1.33770159645603403E-015 -7.05898686528336980E-016
  3.93250710243906523E-017  7.81136966504015855E-018
  1.85944697309591824E-017
  2.50136978243897384E-002 -1.32190759659026793E-002  2.59558746493431230E-003 -3.44155404853187285E-004  3.43989836446440610E-005 -2.75735800650796733E-006  1.84429191914387149E-007 -1.05812970982695309E-008  5.31416390076339318E-010 -2.37285700398338228E-011  9.53648507287817861E-013 -3.48427512537780897E-014  1.16785878147788262E-015 -3.60192726024193946E-017
  7.88781765420447714E-003 -4.18070352867917425E-003  8.23228747234346081E-004 -1.09429733744847703E-004  1.09611346244540463E-005 -8.80145335772786243E-007  5.89464307912585693E-008 -3.38487862747143077E-009  1.70066982522153306E-010 -7.59340850068581795E-012  3.05019444531293777E-013 -1.11334824775312282E-014  3.74046394004243206E-016
 -3.70168930452557270E-004  2.05475524067228762E-004 -4.26444772878672356E-005  5.98929849081668186E-006 -6.34797388795451494E-007  5.39922559230216724E-008 -3.83341618568287073E-009  2.33510273056723806E-010 -1.24522512578823724E-011  5.90363524805736892E-013 -2.51892552677588883E-014  9.70973395844092862E-016
 -1.22277501842751608E-004  6.82721358580921505E-005 -1.42322404640662398E-005  2.00424947613264464E-006 -2.12647076355689274E-007  1.80784143378650788E-008 -1.28129740901385425E-009  7.78224820828113975E-011 -4.13375810478553879E-012  1.95056966231787713E-013 -8.36983516598252510E-015
  3.97443386225582240E-006 -2.05085993517896849E-006  3.91019324002015356E-007 -5.01511483222971989E-008  4.83247145892458109E-009 -3.72280722004754501E-010  2.38644513056771503E-011 -1.30911522476635667E-012  6.27566837319525298E-014 -2.67205632530307025E-015
  5.88258891721361847E-007 -3.57072090698540943E-007  8.09590800552782200E-008 -1.23286942730856911E-008  1.40625199233288730E-009 -1.27878218151191317E-010  9.65305693249486210E-012 -6.22312743737916690E-013  3.58965967317445779E-014
 -1.68958590994844987E-008  8.58950190833967914E-009 -1.54529411792495446E-009  1.75484322505935068E-010 -1.34150334735390783E-011  6.38793407600758672E-013 -5.66925043557319214E-015 -2.03572628880884954E-015
 -1.42571791630929521E-009  9.43204939874017180E-010 -2.32219414428519687E-010  3.79966067743802557E-011 -4.61042446001138251E-012  4.42258455103160825E-013 -3.72726921219151869E-014
  3.92041793355241857E-011 -2.02373371569557184E-011  3.52624342530401158E-012 -3.48775852880130036E-013  1.56992989547258325E-014  7.11761711703643674E-016
  2.12590923284495441E-012 -1.53788166570359161E-012  4.11017993325981384E-013 -7.20212232521313360E-014  1.09563377563468432E-014
 -5.83271896488114094E-014  3.11183677756140261E-014 -5.36332157142887743E-015  3.55739553802005132E-016
 -2.17957907523584375E-015  1.74211484164501967E-015 -8.21466940301811944E-016
  5.96663537964886278E-017  5.90447097466123552E-019
  1.78857159125001356E-017
  2.43067843283135722E-002 -1.28431424105022052E-002  2.52125490420285637E-003 -3.34228094084402052E-004  3.33994217980262246E-005 -2.67663790838520623E-006  1.78989513582160448E-007 -1.02668376095270789E-008  5.15502791563303269E-010 -2.30125303716293853E-011  9.24647723467510997E-013 -3.37748893922259156E-014  1.13176134631627578E-015 -3.48708860904389236E-017
  7.40385283407725935E-003 -3.92266818385196558E-003  7.72067127511671123E-004 -1.02578325453860753E-004  1.02694524490520988E-005 -8.24145641253765825E-007  5.51634055605518882E-008 -3.16567598525722957E-009  1.58949250078683977E-010 -7.09210324586038179E-012  2.84675212841873502E-013 -1.03831177071825385E-014  3.49138024849970341E-016
 -4.52014918667884263E-004  2.49223676264493917E-004 -5.13396922217399345E-005  7.15619673176100943E-006 -7.52806040530359314E-007  6.35591871410627729E-008 -4.48029611520423512E-009  2.71010897363977846E-010 -1.43542982574555216E-011  6.76090279933702161E-013 -2.86646435745833351E-014  1.09567661562804481E-015
 -1.23316224566801159E-004  6.87732029514792175E-005 -1.43186365750649105E-005  2.01384579540005693E-006 -2.13393893873139476E-007  1.81190524736877886E-008 -1.28257452328655331E-009  7.78036612242730973E-011 -4.12768646213534960E-012  1.94536522730102132E-013 -8.36282382893046374E-015
  4.93230254720482126E-006 -2.58748304201400940E-006  5.03426428979120498E-007 -6.60750315323789291E-008  6.53367614867496185E-009 -5.18041804236122463E-010  3.42844746562668559E-011 -1.94795059945854964E-012  9.70313464042540570E-014 -4.27450833203283817E-015
  6.33616784406048920E-007 -3.83797277245862964E-007  8.68519811736978433E-008 -1.32045338556769812E-008  1.50405175834973619E-009 -1.36605341880730966E-010  1.03006777080415764E-011 -6.63421208143654624E-013  3.83585546008502927E-014
 -2.16835097687330626E-008  1.12769572812131817E-008 -2.10876861111984431E-009  2.55299915494263547E-010 -2.19337521404132658E-011  1.36747602963523184E-012 -5.76418179407808890E-014  1.03224313146935640E-015
 -1.63222103085332098E-009  1.07696464550396049E-009 -2.64528653459089668E-010  4.32054589425898731E-011 -5.23582241718578630E-012  5.01853213464963703E-013 -4.22797055995813421E-014
  5.24006289307534758E-011 -2.76590062783925492E-011  5.06197261509517333E-012 -5.59908540622557888E-013  3.71583467072333818E-014 -8.29743099493804408E-016
  2.57576602378262820E-012 -1.85838539418608462E-012  4.95381245370872090E-013 -8.66308215129756760E-014  1.29280980521642114E-014
 -8.14290010891221444E-014  4.42768695333491646E-014 -8.04995238562170221E-015  6.37840938178680955E-016
 -2.78340259729103681E-015  2.21744820455673600E-015 -9.56125488074980836E-016
  8.76318611392396185E-017 -1.15138625813132313E-017
  1.73265676021331261E-017
  2.36181918268002743E-002 -1.24770087338840780E-002  2.44887272318447969E-003 -3.24563028619299682E-004  3.24264478579036397E-005 -2.59808004365075623E-006  1.73696586878376797E-007 -9.96092294927010914E-009  5.00024780475543022E-010 -2.23162354563930528E-011  8.96452636713934050E-013 -3.27369181572636441E-014  1.09667259978361137E-015 -3.37441456853985251E-017
  6.93661075625929061E-003 -3.67359411949719911E-003  7.22692527662134728E-004 -9.59676774824529480E-005  9.60222824042024195E-006 -7.70138844419865896E-007  5.15158982517990891E-008 -2.95437890344673128E-009  1.48235259467896400E-010 -6.60913221537000471E-012  2.65080447684468045E-013 -9.66064126432591412E-015  3.25285099328365404E-016
 -5.28523046255875793E-004  2.90101286592486796E-004 -5.94602820740617366E-005  8.24538015860238028E-006 -8.62890088468069634E-007  7.24780131116749179E-008 -5.08294558724994635E-009  3.05922234502628802E-010 -1.61236572609954126E-011  7.55771583593706632E-013 -3.18919340883170512E-014  1.20987864359208848E-015
 -1.23500570652878351E-004  6.88127508493969038E-005 -1.43122065758169834E-005  2.01082956217822607E-006 -2.12848873608868371E-007  1.80535914389125343E-008 -1.27658183390799313E-009  7.73576597354424093E-011 -4.09964711233572564E-012  1.93012494646852558E-013 -8.31859001514458572E-015
  5.93732788497807723E-006 -3.14957940538293431E-006  6.20951411265343018E-007 -8.26927150416392098E-008  8.30569387957052659E-009 -6.69590874297354355E-010  4.50986436590486922E-011 -2.60977062923206690E-012  1.32476122617911805E-013 -5.91689149321364530E-015
  6.74564955975676924E-007 -4.08040393423014225E-007  9.22218327596439257E-008 -1.40057673652359167E-008  1.59382058688397829E-009 -1.44638710274027717E-010  1.08982686256792354E-011 -7.01435474300513275E-013  4.06711561446933330E-014
 -2.71131227130959139E-008  1.43317667432266909E-008 -2.75096802750789153E-009  3.46521886011530354E-010 -3.16980189020178243E-011  2.20516319347284107E-012 -1.17565770490146003E-013  4.56078672222468035E-015
 -1.83909517137611171E-009  1.21178183432052048E-009 -2.97260010711501894E-010  4.85034712448867049E-011 -5.87392604214312626E-012  5.62811452681871947E-013 -4.74122138599127637E-014
  6.83154161694457447E-011 -3.66636544162093429E-011  6.94288933973350977E-012 -8.21854710324671571E-013  6.42443732974114296E-014 -2.84292487089969228E-015
  3.05928040526100652E-012 -2.20546677466197722E-012  5.87237205979038606E-013 -1.02597995127604513E-013  1.50705558132075479E-014
 -1.10837104777847588E-013  6.11588245607129394E-014 -1.15524597690773996E-014  1.03728488193574660E-015
 -3.47131104641010761E-015  2.76433691739618081E-015 -1.11070445976292153E-015
  1.25138494018747849E-016 -2.96649375258849262E-017
  1.69207942830843628E-017
  2.29475132692029474E-002 -1.21204562832749434E-002  2.37839719926763058E-003 -3.15154300748374120E-004  3.14794598751294539E-005 -2.52163521158988694E-006  1.68547055436168547E-007 -9.66335667745522032E-009  4.84972290622549775E-010 -2.16392265638270381E-011  8.69044393501743239E-013 -3.17280984693302106E-014  1.06252925238224128E-015 -3.26169802868569565E-017
  6.48566633047406842E-003 -3.43325271706453310E-003  6.75059171849619051E-004 -8.95915964106680751E-005  8.95883009541620330E-006 -7.18073227911182170E-007  4.80003762026113270E-008 -2.75078035676656323E-009  1.37914388578583621E-010 -6.14401075863246275E-012  2.46215228787267038E-013 -8.96529759505050327E-015  3.02453047853918903E-016
 -5.99876784998606971E-004  3.28207306622327799E-004 -6.70261209408552224E-005  9.25954612923447224E-006 -9.65325597087849484E-007  8.07713977959235615E-008 -5.64291743687381973E-009  3.38335559710462501E-010 -1.77650253515368172E-011  8.29622364234185673E-013 -3.48799341451914569E-014  1.31360420136311922E-015
 -1.22878869366532768E-004  6.84169532616932859E-005 -1.42182312473879648E-005  1.99592078211009186E-006 -2.11086040841675227E-007  1.78881357611033452E-008 -1.26373944615350309E-009  7.65092786604070030E-011 -4.05092178652555871E-012  1.90543803050490220E-013 -8.23969346248732237E-015
  6.98187091396930963E-006 -3.73298903322373783E-006  7.42749903765557135E-007 -9.98883804800954716E-008  1.01365465356742759E-008 -8.25934424611046053E-010  5.62381999367283596E-011 -3.29049378871726353E-012  1.68878727590559541E-013 -7.58697786527042434E-015
  7.10486311489891792E-007 -4.29463057215396674E-007  9.69994504556427377E-008 -1.47228377447574212E-008  1.67456339835931218E-009 -1.51895262361737564E-010  1.14400469350026979E-011 -7.36010310982757078E-013  4.28154346693479252E-014
 -3.31850711079342339E-008  1.77540549593879026E-008 -3.47189466485297908E-009  4.49146542200143046E-010 -4.27069493020963022E-011  3.15173230386507377E-012 -1.85428445546766758E-013  8.54529542225240957E-015
 -2.04209248147701144E-009  1.34524703150836021E-009 -3.29901683338221733E-010  5.38170897033749986E-011 -6.51676173591150786E-012  6.24439671069562691E-013 -5.26167800245639925E-014
  8.71893116427346852E-011 -4.73935629938867273E-011  9.20053973269399475E-012 -1.13933815885248996E-012  9.74896829909492000E-014 -5.37585029071314359E-015
  3.56764818742356437E-012 -2.57441393504751448E-012  6.85655515957809702E-013 -1.19799848868834393E-013  1.73707855326250341E-014
 -1.47573110348206969E-013  8.23803465886590886E-014 -1.60102255300863691E-014  1.57572726239552915E-015
 -4.23561385807069739E-015  3.38075488306432414E-015 -1.28547520844629093E-015
  1.74372112790946546E-016 -5.51947011379783318E-017
  1.66555123739437002E-017
  2.22943493657540154E-002 -1.17732705875130735E-002  2.30978544886934313E-003 -3.05996116530331285E-004  3.05578675342703724E-005 -2.44725516583060744E-006  1.63537628230574987E-007 -9.37394619260470703E-009  4.70335453383625669E-010 -2.09810541398180118E-011  8.42404658414495370E-013 -3.07478513457166859E-014  1.02941426549687619E-015 -3.15399021751529117E-017
  6.05060318512747834E-003 -3.20142005957851136E-003  6.29122228455163504E-004 -8.34440169683544789E-005  8.33863922737448870E-006 -6.67898151335545493E-007  4.46133805556113139E-008 -2.55467765950482738E-009  1.27976238756656014E-010 -5.69626451333432351E-012  2.28060118690226767E-013 -8.29640765308490829E-015  2.80665348980513521E-016
 -6.66255104363639187E-004  3.63638254805144219E-004 -7.40565931158045277E-005  1.02013253649481824E-005 -1.06038179398474310E-006  8.84614424453923857E-008 -6.16172584467517318E-009  3.68339870099990091E-010 -1.92829820575945175E-011  8.97852151988780477E-013 -3.76372180634819786E-014  1.40682513354687671E-015
 -1.21497889056960978E-004  6.76111375747054394E-005 -1.40418203830905062E-005  1.96981611266713688E-006 -2.08177016527948149E-007  1.76285913570260984E-008 -1.24445377262649389E-009  7.52825091650599540E-011 -3.98275027742856747E-012  1.87187428298372051E-013 -8.12852145166116627E-015
  8.05866080585814394E-006 -4.33375242734420394E-006  8.68018245371921473E-007 -1.17551795505323528E-007  1.20148340872323519E-008 -9.86126935656547191E-010  6.76377095990680853E-011 -3.98623612819923893E-012  2.06037142658802173E-013 -9.27287394490600764E-015
  7.40821780550225387E-007 -4.47758675505494114E-007  1.01122145831580982E-007 -1.53470851993761692E-008  1.74537857191330667E-009 -1.58299745053654618E-010  1.19207742018316221E-011 -7.66833008162705213E-013  4.47737431388062132E-014
 -3.98941075423602758E-008  2.15408423943545123E-008 -4.27091091343552697E-009  5.63081027092031069E-010 -5.49502912892701928E-011  4.20627156714270962E-012 -2.61161720897415247E-013  1.29779792108618775E-014
 -2.23673913998489544E-009  1.47482426773685543E-009 -3.61915420265677483E-010  5.90690242756158706E-011 -7.15595827992695748E-012  6.86010451444428884E-013 -5.78374100070203781E-014
  1.09248459375482774E-010 -5.99828138691078495E-011  1.18647492560480117E-011 -1.51683820762703540E-012  1.37400362495116643E-013 -8.47450347789251324E-015
  4.08990868701762359E-012 -2.95927076264404152E-012  7.89436646096951613E-013 -1.38074105203725738E-013  1.98115965856546364E-014
 -1.92707514684642686E-013  1.08588610447748645E-013 -2.15700271628273671E-014  2.27598565729699900E-015
 -5.06313156858436348E-015  4.06157496435474190E-015 -1.48005322618963032E-015
  2.37794065739368484E-016 -8.96113047286991507E-017
  1.65535629777257534E-017
  2.16583084589832865E-002 -1.14352412876097612E-002  2.24299541346712275E-003 -2.97082793893107123E-004  2.96610919589023928E-005 -2.37489259832824131E-006  1.58665078478684990E-007 -9.09250266667620124E-009  4.56104594001908418E-010 -2.03412772874842743E-011  8.16515242063298779E-013 -2.97953918973252847E-014  9.97191041492906788E-016 -3.04530801371308904E-017
  5.63101351627024686E-003 -2.97787685002413481E-003  5.84837793648720038E-004 -7.75189998002189456E-005  7.74104973680086042E-006 -6.19564032394525751E-007  4.13515249616558734E-008 -2.36587238893034164E-009  1.18410630707320820E-010 -5.26542907090092140E-012  2.10596001724919791E-013 -7.65321485222885498E-015  2.59848804368699901E-016
 -7.27832559271252661E-004  3.96488263976698643E-004 -8.05706026700387886E-005  1.10732832561274333E-005 -1.14832120408469602E-006  9.55696966698822239E-008 -6.64084709856342032E-009  3.96021929650805765E-010 -2.06819916882348932E-011  9.60665194904009485E-013 -4.01721407763831898E-014  1.48946947586970142E-015
 -1.19402873607322949E-004  6.64198046316044030E-005 -1.37879167888399688E-005  1.93318940997990572E-006 -2.04191073676102101E-007  1.72806701949780096E-008 -1.21911785508225555E-009  7.37005515955497909E-011 -3.89633142687977706E-012  1.82998453427075079E-013 -7.98727576010113105E-015
  9.16078387910217768E-006 -4.94810460033679117E-006  9.95992266234849389E-007 -1.35578147096022913E-007  1.39297173361984829E-008 -1.14926944334023047E-009  7.92349639658970528E-011 -4.69330537155049335E-012  2.43759309807241875E-013 -1.09630262824032924E-014
  7.65067905643333307E-007 -4.62651124688382596E-007  1.04533457158872296E-007 -1.58707100586839717E-008  1.80545408184803459E-009 -1.63784390716014637E-010  1.23357338524778427E-011 -7.93622034933539237E-013  4.65296790211502690E-014
 -4.72297439721340234E-008  2.56862544183341117E-008 -5.14678220441020087E-009  6.88149282297624685E-010 -6.84090497341502197E-011  5.36713244939571202E-012 -3.44645693503213147E-013  1.78481164770230338E-014
 -2.41837625122226536E-009  1.59787376379289689E-009 -3.92741222369355505E-010  6.41789072881076672E-011 -7.78281639185687710E-012  7.46768355436271087E-013 -6.30159943469800474E-014
  1.34701808296578572E-010 -7.45558466472898886E-011  1.49633197475858552E-011 -1.95854669282818221E-012  1.84451677244720487E-013 -1.21823793669906068E-014
  4.61292189734195687E-012 -3.35282303086277585E-012  8.97108748225020743E-013 -1.57218624318035275E-013  2.23714752359167957E-014
 -2.47349207786640961E-013  1.40455891210508861E-013 -2.83847697692870046E-014  3.16185739798332891E-015
 -5.93446391550796556E-015  4.79813617903546076E-015 -1.69330174453708578E-015
  3.18133560005883329E-016 -1.34590375587382665E-016
  1.65628901217127499E-017
  2.10390063970131505E-002 -1.11061620683261860E-002  2.17798584583550831E-003 -2.88408760762767433E-004  2.87885655197718257E-005 -2.30450112358684313E-006  1.53926242556755235E-007 -8.81884098162264086E-009  4.42270228659457404E-010 -1.97194639820073595E-011  7.91358460606577008E-013 -2.88700948364349258E-014  9.65869124354331168E-016 -2.93691709591649600E-017
  5.22649793883221345E-003 -2.76240833096200915E-003  5.42162875208857323E-004 -7.18107292646752508E-005  7.16546838554097223E-006 -5.73022328296217857E-007  3.82114943030839883E-008 -2.18417031018340771E-009  1.09207600764481848E-010 -4.85104995173790888E-012  1.93804230108172293E-013 -7.03503800157942298E-015  2.39985710684168230E-016
 -7.84779376427351951E-004  4.26849128084701677E-004 -8.65865828749407375E-005  1.18779211465184219E-005 -1.22939978165388041E-006  1.02117169322921443E-007 -7.08172034294656426E-009  4.21466313440628337E-010 -2.19664056110689680E-011  1.01826055478564218E-012 -4.24928328538590351E-014  1.56141245827578673E-015
 -1.16637578207575638E-004  6.48666481448217610E-005 -1.34613002090397432E-005  1.88669226547971338E-006 -1.99195192669650629E-007  1.68498948700841793E-008 -1.18811168023931471E-009  7.17858341813400438E-011 -3.79282409595101626E-012  1.78030107821935141E-013 -7.81796100878935208E-015
  1.02816728549325089E-005 -5.57246922456272694E-006  1.12594609984986599E-006 -1.53867878526184165E-007  1.58709010427706790E-008 -1.31450813800734923E-009  9.09708824832891672E-011 -5.40819514456928538E-012  2.81862833090896806E-013 -1.26462288860962546E-014
  7.82774496773634013E-007 -4.73893467520463835E-007  1.07182887571163794E-007 -1.62867366570367511E-008  1.85406373989441145E-009 -1.68288603572139862E-010  1.26807093320890009E-011 -8.16125734315839257E-013  4.80680140877365624E-014
 -5.51766178360480602E-008  3.01817228153427341E-008 -6.09771840145526445E-009  8.24097796049025157E-010 -8.30560884159362929E-011  6.63198024630170044E-012 -4.35712226103882312E-013  2.31422928460557036E-014
 -2.58219855527944427E-009  1.71167341120838518E-009 -4.21801794373003470E-010  6.90639172530002322E-011 -8.38837464119955760E-012  8.05935510670130003E-013 -6.80927271239890784E-014
  1.63738794860927730E-010 -9.12261557651712133E-011  1.85217555315964155E-011 -2.46832904228815486E-012  2.39083901077660239E-013 -1.65401143697933986E-014
  5.12136516815194100E-012 -3.74659550265295082E-012  1.00692681612023189E-012 -1.76991252847776534E-013  2.50245620031975839E-014
 -3.12634218291932594E-013  1.78673166002565182E-013 -3.66121237662041488E-014  4.25792391134907172E-015
 -6.82328072144117845E-015  5.57782394363532552E-015 -1.92323884681067547E-015
  4.18388745465514225E-016 -1.91982312762669326E-016
  1.66628296803355942E-017
  2.04360664087064603E-002 -1.07858305907525490E-002  2.11471629648463284E-003 -2.79968553219925287E-004  2.79397316457828802E-005 -2.23603526311308014E-006  1.49318018932809512E-007 -8.55277966634979288E-009  4.28823061052610757E-010 -1.91151907390810756E-011  7.66916946732863554E-013 -2.79713113588074761E-014  9.35421275123541031E-016 -2.82818422131255010E-017
  4.83666534009819654E-003 -2.55480420535668254E-003  5.01055376587104416E-004 -6.63135112660351506E-005  6.61131437437610927E-006 -5.28225517450430313E-007  3.51900434361883809E-008 -2.00938130208519488E-009  1.00357396989292657E-010 -4.45268235295189874E-012  1.77666539893029281E-013 -6.44119397014217100E-015  2.21035681900435959E-016
 -8.37261539242338017E-004  4.54810348149819240E-004 -9.21225054702064320E-005  1.26176775963764942E-005 -1.30386704013361648E-006  1.08124339207713252E-007 -7.48574831555510743E-009  4.44755451158207354E-010 -2.31404645063000017E-011  1.07083221527295948E-012 -4.46072095006979457E-014  1.62248204372511076E-015
 -1.13244304460379151E-004  6.29745737462942190E-005 -1.30665911791582408E-005  1.83095453251062253E-006 -1.93254115555338264E-007  1.63416030939204203E-008 -1.15180248967055652E-009  6.95600313865388008E-011 -3.67334811604248379E-012  1.72333809268084015E-013 -7.62237259813959972E-015
  1.14150963515557385E-005 -6.20345291086483213E-006  1.25719102148505336E-006 -1.72326529954608081E-007  1.78286174261841252E-008 -1.48103299453433144E-009  1.02789417794050718E-010 -6.12757933146020873E-012  3.20174686864300660E-013 -1.43116322492586496E-014
  7.93542351005506669E-007 -4.81266705447624811E-007  1.09025650458001885E-007 -1.65889782106969543E-008  1.89056354109256971E-009 -1.71758654743259748E-010  1.29519628643237666E-011 -8.34121054170643623E-013  4.93746289232976610E-014
 -6.37148446866901811E-008  3.50161798862131856E-008 -7.12141367507095933E-009  9.70601141040857133E-010 -9.88567100463666487E-011  7.99784281212664891E-012 -5.34148364901842062E-013  2.88446297752050095E-014
 -2.72329102885573650E-009  1.81343908774323868E-009 -4.48506756461382888E-010  7.36393691786739928E-011 -8.96347184110936082E-012  8.62716900614233315E-013 -7.30065026793242188E-014
  1.96527265706466201E-010 -1.10095121187320460E-010  2.25630173196073513E-011 -3.04968926090031477E-012  3.01698560500521338E-013 -2.15851527121880189E-014
  5.59774805260645190E-012 -4.13085926150767166E-012  1.11687400008197989E-012 -1.97109979291225500E-013  2.77406620460695315E-014
 -3.89713817184100900E-013  2.23943345211963518E-013 -4.64130823974332817E-014  5.58934330410992708E-015
 -7.69564094220940098E-015  6.38366529847399109E-015 -2.16694699458870763E-015
  5.41813347419739330E-016 -2.63802971679206079E-016
  1.68074275753484069E-017
  1.98491189806429338E-002 -1.04740484258763408E-002  2.05314710029814215E-003 -2.71756813683314308E-004  2.71140446377754790E-005 -2.16945043010035150E-006  1.44837367115348811E-007 -8.29414083489920821E-009  4.15753979307303739E-010 -1.85280425772843834E-011  7.43173752441538180E-013 -2.70984777364435521E-014  9.05892259376065457E-016 -2.72201557405313679E-017
  4.46113273539556349E-003 -2.35485855860198502E-003  4.61474081213663473E-004 -6.10217711195958816E-005  6.07801912400045189E-006 -4.85127081442804370E-007  3.22839959529691228E-008 -1.84131928417035917E-009  9.18504754171562376E-011 -4.06989098860722558E-012  1.62165056869710173E-013 -5.87101017670786876E-015  2.02947225551715074E-016
 -8.85440871355988807E-004  4.80459177471246333E-004 -9.71958897793542750E-005  1.32949296247910664E-005 -1.37196617983182678E-006  1.13611165606060730E-007 -7.85429807205871187E-009  4.65969669889171729E-010 -2.42083005779815742E-011  1.11856918277960123E-012 -4.65229741471596554E-014  1.67245962816907162E-015
 -1.09263934830488926E-004  6.07657176811847159E-005 -1.26082548061437735E-005  1.76658484306863945E-006 -1.86430399312542585E-007  1.57609520998063546E-008 -1.11054508386811022E-009  6.70440819161576964E-011 -3.53898522237815383E-012  1.65959205558719526E-013 -7.40208549343909154E-015
  1.25551486123295390E-005 -6.83783961470349380E-006  1.38907431248087390E-006 -1.90864582565501008E-007  1.97936100331050220E-008 -1.64807643294865174E-009  1.14637462924158453E-010 -6.84830655714442111E-012  3.58530930649586601E-013 -1.59487537582140800E-014
  7.97021035558509512E-007 -4.84578565671757529E-007  1.10022421940469439E-007 -1.67720026710142633E-008  1.91438811112766690E-009 -1.74147385749435636E-010  1.31462147998328420E-011 -8.47412313459251168E-013  5.04364519170131886E-014
 -7.28203576795857014E-008  4.01762453349714450E-008 -8.21508489811331852E-009  1.12726730740577382E-009 -1.15769214887776003E-010  9.46115749449332115E-012 -6.39699631587407375E-013  3.49370032222966271E-014
 -2.83666344556780732E-009  1.90034384567399890E-009 -4.72256623409148607E-010  7.78192724588901827E-011 -9.49880603018446043E-012  9.16305366663255669E-013 -7.76952908582089751E-014
  2.33211629553172219E-010 -1.31250966737146540E-010  2.71073026642360168E-011 -3.70573865150618275E-012  3.72655075284958959E-013 -2.73514468905297940E-014
  6.02244402933146204E-012 -4.49464854923173703E-012  1.22466492484399504E-012 -2.17253374902251539E-013  3.04852863039326273E-014
 -4.79742091891629228E-013  2.76974196345807547E-013 -5.79504524111982300E-014  7.18163312146532504E-015
 -8.50934682069391902E-015  7.19394377513657037E-015 -2.42048687249608151E-015
  6.91902474882745302E-016 -3.52227073055855199E-016
  1.69321449041008181E-017
  1.92778017359001574E-002 -1.01706209891268464E-002  1.99323936336786309E-003 -2.63768289120162706E-004  2.63109694850560646E-005 -2.10470291433951847E-006  1.40481306617358214E-007 -8.04275012523897393E-009  4.03054052628440964E-010 -1.79576126690800051E-011  7.20112138351606442E-013 -2.62509103524722841E-014  8.77194079126893499E-016 -2.61461788089826318E-017
  4.09952512596399674E-003 -2.16236978172737026E-003  4.23378637041262594E-004 -5.59300514491831044E-005  5.56502605933439321E-006 -4.43681487284085699E-007  2.94902429618849098E-008 -1.67980214490167415E-009  8.36774964264387906E-011 -3.70224999654191480E-012  1.47282366474877044E-013 -5.32390096668367788E-015  1.85733142973944194E-016
 -9.29475118788136690E-004  5.03880666087583263E-004 -1.01823811674853730E-004  1.39119939314851822E-005 -1.43393421350159964E-006  1.18597098632798844E-007 -8.18870169865146129E-009  4.85187236186538729E-010 -2.51739397244092096E-011  1.16165558171308018E-012 -4.82476180216517982E-014  1.71107729609156723E-015
 -1.04735966447906193E-004  5.82614651506623690E-005 -1.20906044778080042E-005  1.69417111482293745E-006 -1.78784468119932982E-007  1.51129229650930407E-008 -1.06468212057347069E-009  6.42582063826132757E-011 -3.39077997006664858E-012  1.58954215562929828E-013 -7.15844383819923143E-015
  1.36962394637420982E-005 -7.47258516744467823E-006  1.52097814996115577E-006 -2.09397306196830079E-007  2.17571179670695746E-008 -1.81491200903172879E-009  1.26464760547395743E-010 -7.56739479315563263E-012  3.96776430513059735E-013 -1.75474892859002497E-014
  7.92906733122057585E-007 -4.83662322227117204E-007  1.10139100280361470E-007 -1.68310995331993378E-008  1.92504725299707682E-009 -1.75413920293560176E-010  1.32606235412300641E-011 -8.55830003101425354E-013  5.12414025107609978E-014
 -8.24652342579445010E-008  4.56464061234874719E-008 -9.37550860039122126E-009  1.29364283605677101E-009 -1.33745438511100082E-010  1.10178163205998094E-011 -7.52073192902456094E-013  4.13992526847369152E-014
 -2.91728296299962536E-009  1.96953600994424515E-009 -4.92446558845025671E-010  8.15168573997737873E-011 -9.98499015529126348E-012  9.65886331802504284E-013 -8.20964914678416773E-014
  2.73911227867639727E-010 -1.54767840258808573E-010  3.21718517653473619E-011 -4.43916810324946602E-012  4.52267777664167634E-013 -3.38691907365451954E-014
  6.37373785731310605E-012 -4.82578641721348892E-012  1.32775086622490109E-012 -2.37061299666048340E-013  3.32197212262322022E-014
 -5.83863096796257968E-013  3.38471020302967081E-013 -7.13872905071040186E-014  9.06044507594254919E-015
 -9.21333860137520958E-015  7.98183696459899765E-015 -2.67881611346069564E-015
  8.72376581671778398E-016 -4.59582920510234575E-016
  1.70056258816047057E-017
  6.96255454901700821E-003 -3.68805651269390935E-003  7.26042428883266126E-004 -9.65289736520823341E-005  9.67510221851270154E-006 -7.77740138059573732E-007  5.21704743889440187E-008 -3.00199019000464887E-009  1.51217380483851295E-010 -6.77260743901429900E-012  2.73030755847687483E-013 -1.00068242398451612E-014  3.36491404320427800E-016 -1.04253278716960475E-017
  2.98522561397996690E-003 -1.58849040926182117E-003  3.14225626973076491E-004 -4.19744218644411141E-005  4.22619458151458354E-006 -3.41194762479313514E-007  2.29809457326854397E-008 -1.32747344095149137E-009  6.71100917563657149E-011 -3.01582421427404066E-012  1.21960356553622183E-013 -4.48282685920918833E-015  1.51136737485800107E-016
  2.18629876018910810E-004 -1.15959127924517285E-004  2.28295242170608032E-005 -3.03101621543488231E-006  3.02905150182827495E-007 -2.42378017761666515E-008  1.61561801287689165E-009 -9.22108557936829965E-011  4.59819533459925013E-012 -2.03447253000303746E-013  8.08443801013989939E-015 -2.91362856282981134E-016
 -2.46875743089280188E-006  1.87097349997608653E-006 -4.99392707462274425E-007  8.54483027766742834E-008 -1.06179311566570254E-008  1.02990398285701305E-009 -8.16847625285238133E-011  5.47065988430428219E-012 -3.16734909970408342E-013  1.61387444745176691E-014 -7.33920775968920044E-016
  1.13060806856358178E-007 -5.06199777840874576E-009 -1.20205217637712597E-008  3.52341567619841274E-009 -5.63790165325748052E-010  6.36493699991878567E-011 -5.59355571285200715E-012  4.03585940870529187E-013 -2.47310671560236356E-014  1.31787089398365044E-015
 -2.16784207613286032E-009 -2.55802895728043335E-010  3.65514847667266205E-010 -9.31690410640419729E-011  1.40542449838053325E-011 -1.53129753558294001E-012  1.31447479791799977E-013 -9.34177276366833952E-015  5.68814842915761531E-016
 -5.15622554768173593E-011  4.54542243753739909E-011 -5.20462404510620079E-012 -9.99542004789908833E-013  4.07439799539277730E-013 -7.00346054734939453E-014  8.15283353605229681E-015 -7.23326138370659142E-016
  1.91065266177514024E-012 -8.21922947576889589E-013 -6.43169548189812460E-014  5.80963235146846859E-014 -1.19930694352152454E-014  1.48526549668447500E-015 -1.39210411875657711E-016
 -1.11048071994312112E-014 -1.75571926717877848E-014  7.56373374386583935E-015 -7.68663501828003425E-016 -9.64726979193312540E-017 -1.25063764433638668E-017
 -4.96926954171048421E-016  6.56688624292370941E-016 -8.96945021613215394E-017 -1.86932059658455354E-017  3.71752340029400364E-017
  1.33944670298760004E-017 -1.69543044760674467E-018 -5.83396698955961144E-018  6.29934043627187841E-017
 -1.01197576467126310E-019  8.98545255093477780E-019 -3.00441607920150610E-017
  4.07544702876142898E-019 -9.60466961542059761E-018
  6.63790909312987952E-018
  6.77385281074651281E-003 -3.58751729031855406E-003  7.06120940864228617E-004 -9.38625273502196212E-005  9.40601310780463093E-006 -7.55959244547301139E-007  5.06991936732766599E-008 -2.91673209919042217E-009  1.46892161054458104E-010 -6.57750341245196551E-012  2.65108492523686119E-013 -9.71435192443302064E-015  3.26584398272241993E-016 -1.01161224924458266E-017
  2.84444013016211085E-003 -1.51326638120979082E-003  2.99274186632504029E-004 -3.99670128452403255E-005  4.02299608851217336E-006 -3.24698203494624978E-007  2.18633744654348094E-008 -1.26252864643227858E-009  6.38063045904240175E-011 -2.86639660350656527E-012  1.15877049705703406E-013 -4.25767999104245227E-015  1.43491543456419038E-016
  1.87256849146935883E-004 -9.91241767046684976E-005  1.94681789879205651E-005 -2.57769439825555377E-006  2.56819719258831913E-007 -2.04809109899291733E-008  1.36010300993628440E-009 -7.73068796408183365E-011  3.83735268905447870E-012 -1.68921343496804169E-013  6.67453195905524090E-015 -2.39034307145052997E-016
 -5.49914665157391261E-006  3.49995062468306726E-006 -8.25089985805592850E-007  1.29408891384477062E-007 -1.50879589445167605E-008  1.39414075250252693E-009 -1.06429692700700294E-010  6.91137932647651900E-012 -3.90094739811763537E-013  1.94566100652143118E-014 -8.68868841177651069E-016
  3.49166690742794869E-008  3.44496295661529623E-008 -1.93213607159942607E-008  4.41912968227541757E-009 -6.44910273865493132E-010  6.93781315547991333E-011 -5.91786471929065390E-012  4.18377527367012780E-013 -2.52587170630266780E-014  1.33062963843197877E-015
  7.95098306239951878E-010 -2.35129690522397870E-009  9.04413687923759064E-010 -1.83752726171533758E-010  2.52349380799686974E-011 -2.61576315478515659E-012  2.17829077365113983E-013 -1.51688843116017131E-014  9.10519936636708553E-016
 -8.06953432453059649E-011  4.19090392376954558E-011  3.34508706405061999E-013 -2.49943230226426566E-012  6.46364628239094712E-013 -9.73817893536188761E-014  1.06057713477936469E-014 -9.00690313936819608E-016
  1.82192783426067273E-012  1.19632376818984984E-013 -4.74560065392381794E-013  1.47757494841089508E-013 -2.50322827729469785E-014  2.90575806512918629E-015 -2.71729984056380641E-016
  1.94095110320345771E-014 -3.81235786705254385E-014  9.49637451989246416E-015 -2.30618286375996520E-016 -2.92164040823931650E-016  9.35612914415340072E-018
 -1.27067877125835009E-015  7.17481184364843967E-016  6.64520040988393426E-017 -7.43509980030200978E-017  6.46088509404433273E-017
  9.98865994357918984E-018  1.07074034953047549E-017 -9.61941401656515988E-018  6.33237175672637488E-017
  2.89521116288985755E-019  8.03246113644294793E-019 -3.50336469022124123E-017
  3.24395252794586886E-019 -7.82531123098419412E-018
  6.29959016246479202E-018
  6.58978778187165048E-003 -3.48946114486627622E-003  6.86694287715321683E-004 -9.12627069951486039E-005  9.14368838482736528E-006 -7.34729243479552278E-007  4.92653565181637093E-008 -2.83365742752992520E-009  1.42678411645538638E-010 -6.38745987917381913E-012  2.57393043699707850E-013 -9.42956472235654847E-015  3.16939434454960847E-016 -9.81515056144360579E-018
  2.70802393268352324E-003 -1.44038650220313009E-003  2.84790828947013180E-004 -3.80227550141062714E-005  3.82622206150923809E-006 -3.08725890943124023E-007  2.07815052862745490E-008 -1.19966972613094074E-009  6.06092089252403600E-011 -2.72182155709061513E-012  1.09992421877264211E-013 -4.03992919464517776E-015  1.36098921331597879E-016
  1.57407869542101767E-004 -8.31098921107627513E-005  1.62713622191853376E-005 -2.14665953198756162E-006  2.13010653249797864E-007 -1.69105083945401287E-008  1.11733746110147168E-009 -6.31506205723057597E-011  3.11489828791100477E-012 -1.36147806351095240E-013  5.33663082142146814E-015 -1.89397720854877714E-016
 -8.23033278020171804E-006  4.96701789566478900E-006 -1.11815386751149375E-006  1.68925355585969111E-007 -1.91016847100807889E-008  1.72080380189478258E-009 -1.28593025244139127E-010  8.19996088883435243E-012 -4.55606933560661954E-013  2.24146124431787043E-014 -9.88997541333442104E-016
 -1.07818723251325156E-008  5.63143859168432695E-008 -2.30463406095585842E-008  4.82533579847853993E-009 -6.75521133206307490E-010  7.09283743355739389E-011 -5.95382781733049429E-012  4.16107786166066518E-013 -2.49030246540347676E-014  1.30270249721111617E-015
  5.37720419788140650E-009 -5.32403305428289720E-009  1.62012288972922536E-009 -2.98380767151895219E-010  3.88771045372800461E-011 -3.90198836052107972E-012  3.17985689479151669E-013 -2.18012433612648243E-014  1.29417492870639688E-015
 -1.07937849596808973E-010  3.97774549223014403E-011  4.99793537594306200E-012 -3.79091439927705400E-012  8.53926867741241416E-013 -1.21259429086591836E-013  1.27546395296733850E-014 -1.05545838244023855E-015
 -1.66867792769856066E-013  2.35663496101390850E-012 -1.21127746996280007E-012  2.91821935661907461E-013 -4.47766447322242747E-014  4.97887818277519658E-015 -4.60098997790141369E-016
  7.10967946688658003E-014 -6.63597628175211048E-014  1.19063608631804682E-014  4.24723000953704563E-016 -5.22570884921548737E-016  3.76384284005805634E-017
 -1.49655374275400567E-015  5.04777958616156966E-017  4.82562712761612408E-016 -1.83785165569720431E-016  1.01590349247977470E-016
 -1.22600607251100135E-017  3.56787440087853632E-017 -1.53959233439605611E-017  6.20130616212632343E-017
  8.35735624449745781E-019  8.27375092562321374E-019 -3.95814076908415689E-017
  2.50967578540927312E-019 -6.14571895625258561E-018
  5.97234937529749123E-018
  6.41026090162822096E-003 -3.39383509429961455E-003  6.67751866248979080E-004 -8.87280786851311594E-005  8.88798181920384407E-006 -7.14038172066307903E-007  4.78681461180014593E-008 -2.75271832611455543E-009  1.38573678096986833E-010 -6.20236490474959943E-012  2.49879813228925434E-013 -9.15229103042323184E-015  3.07550627902682207E-016 -9.52222255277647615E-018
  2.57587263346675636E-003 -1.36979459090512119E-003  2.70764295784811139E-004 -3.61401238840739888E-005  3.63571682686912275E-006 -2.93265072814656856E-007  1.97344663732595666E-008 -1.13884554276722069E-009  5.75161786185668344E-011 -2.58197914666430268E-012  1.04301542616111343E-013 -3.82939021353125188E-015  1.28952632784667779E-016
  1.29036054361874962E-004 -6.78909711383335432E-005  1.32339878478390974E-005 -1.73722075087132178E-006  1.71407184178555154E-007 -1.35207790955910411E-008  8.86922599582484903E-010 -4.97186178423870941E-011  2.42962370633140925E-012 -1.05071293270393638E-013  4.06845268455018085E-015 -1.42369167187674867E-016
 -1.06756430415218101E-005  6.27939764332190936E-006 -1.38004261898829870E-006  2.04196681492639358E-007 -2.26795838166702817E-008  2.01158311741180732E-009 -1.48291168224382371E-010  9.34328321206906635E-012 -5.13627327731691044E-013  2.50291221090555161E-014 -1.09500683676386754E-015
 -2.64803377608129022E-008  6.18646485307765986E-008 -2.34660556491992943E-008  4.77917529413148420E-009 -6.59466856068087090E-010  6.86192095920491922E-011 -5.72355020528611295E-012  3.98090192129523629E-013 -2.37323090317125849E-014  1.23727259171810041E-015
  1.12948021017769024E-008 -9.01846306020225670E-009  2.48083116378255984E-009 -4.32656305589397272E-010  5.45225483531081461E-011 -5.35168221273369078E-012  4.29247575004387205E-013 -2.90792333636478821E-014  1.71169228919478857E-015
 -1.52213227257010902E-010  4.94956566272402826E-011  6.63843799350528539E-012 -4.57547774366722369E-012  9.98848049574347332E-013 -1.39040259926836127E-013  1.44154178019183281E-014 -1.17691633369631730E-015
 -4.54433450956674693E-012  6.15353857619417985E-012 -2.32762773450421653E-012  4.97485639055144222E-013 -7.19578741264235630E-014  7.76406238224538267E-015 -7.08556331836244043E-016
  1.58182399320814147E-013 -1.11554057763938792E-013  1.70556293847872213E-014  8.29856093051860221E-016 -7.43267704957391222E-016  6.86560871222912709E-017
 -4.41896483856026390E-016 -1.84590216681552579E-015  1.28632316427610158E-015 -3.68540059089035859E-016  1.50428449483165372E-016
 -6.93564798340300131E-017  8.22513317216341861E-017 -2.50196459320448881E-017  5.94407081060532805E-017
  1.25215963841349177E-018  1.28817759247362452E-018 -4.38213936649888834E-017
  1.97976479075360912E-019 -4.57046041932227279E-018
  5.65588853921050955E-018
  6.23517542414635684E-003 -3.30058713492472396E-003  6.49283269684482493E-004 -8.62572351649851661E-005  8.63874990691723796E-006 -6.93874291295393059E-007  4.65067609976096274E-008 -2.67386784712673658E-009  1.34575552622240237E-010 -6.02210867706977040E-012  2.42564292408354530E-013 -8.88236252033626436E-015  2.98412201359885809E-016 -9.23714762035902652E-018
  2.44788389790239792E-003 -1.30143557383270714E-003  2.57183551620374670E-004 -3.43176251967859130E-005  3.45132780663964599E-006 -2.78303251421608728E-007  1.87214033431093023E-008 -1.08000598498581290E-009  5.45246403728486490E-011 -2.44675186446366307E-012  9.87995812968756838E-014 -3.62588256556052905E-015  1.22046655029681648E-016
  1.02095603440226950E-004 -5.34426961346883469E-005  1.03510877040874783E-005 -1.34870323652331240E-006  1.31940191387384755E-007 -1.03060438538289823E-008  6.68468982274779435E-010 -3.69879605048205131E-011  1.78034890490050406E-012 -7.56377591855023959E-014  2.86776967874035294E-015 -9.78679073372355328E-017
 -1.28480150151405689E-005  7.44410085374145795E-006 -1.61217178906122126E-006  2.35416019532847818E-007 -2.58415304048819272E-008  2.26811899702463373E-009 -1.65637102382626820E-010  1.03480221188260562E-011 -5.64501250986318250E-013  2.73160262110857011E-014 -1.18758238235037717E-015
 -1.45263792293340271E-008  5.23794813235279531E-008 -2.08402729859778669E-008  4.31630321410498399E-009 -6.00437699459026917E-010  6.27569723177627588E-011 -5.24825165193428767E-012  3.65585578195881545E-013 -2.18121516664739524E-014  1.13742102807834180E-015
  1.82814564587997070E-008 -1.32884806774128067E-008  3.45665634307033455E-009 -5.82448914594444425E-010  7.17408229826237587E-011 -6.92887200547889186E-012  5.49106609968226765E-013 -3.68529029976745359E-014  2.15549223047752969E-015
 -2.30353107979925485E-010  8.03461712749576844E-011  3.34627612342585908E-012 -4.58765827359485852E-012  1.05331740435252433E-012 -1.48388856335174267E-013  1.54245841280222329E-014 -1.25566143075984967E-015
 -1.16338143449313872E-011  1.16829140218524064E-011 -3.85768825700502919E-012  7.69265849831239343E-013 -1.07024155537616518E-013  1.12966772759146740E-014 -1.01953361262685097E-015
  3.02083480429452232E-013 -1.87019580514776921E-013  2.80476950354199867E-014  4.98347756274040646E-016 -8.97159538966109483E-016  9.75783662045671199E-017
  2.67554048325972669E-015 -5.49756806173919953E-015  2.60966688708119358E-015 -6.50633561810241948E-016  2.13491318436166261E-016
 -1.86099120783254858E-016  1.64995072164644968E-016 -4.16559493686745226E-017  5.61888402219104615E-017
  1.08455506220227326E-018  2.62498040371931330E-018 -4.79195021630844109E-017
  1.84217505181250875E-019 -3.10921643517154064E-018
  5.34998702853386414E-018
  6.06443638919399071E-003 -3.20966622558670808E-003  6.31278284467573720E-004 -8.38487953935443777E-005  8.39585182594535357E-006 -6.74226082281843011E-007  4.51804147615043359E-008 -2.59705992906524664E-009  1.30681673045976932E-010 -5.84658347136854211E-012  2.35442058533906438E-013 -8.61961408377194839E-015  2.89518480738193056E-016 -8.95973065132429693E-018
  2.32395741034507452E-003 -1.23525546670604251E-003  2.44037779778948289E-004 -3.25537944113944870E-005  3.27290546609488650E-006 -2.63828179079497019E-007  1.77414789543529614E-008 -1.02310194985201668E-009  5.16320728314944767E-011 -2.31602458182990741E-012  9.34818054068081658E-014 -3.42922948281564100E-015  1.15375191324863508E-016
  7.65417789966846746E-005 -3.97409238130246156E-005  7.61780929520461996E-006 -9.80447915776448238E-007  9.45421704674490501E-008 -7.26075652208721767E-009  4.61596313287018410E-010 -2.49362769880519443E-011  1.16592169043045686E-012 -4.77944374595396745E-014  1.73240702697920155E-015 -5.58168328955655038E-017
 -1.47600052407144372E-005  8.46793183963514833E-006 -1.81591515389133221E-006  2.62770813656999836E-007 -2.86068107168769166E-008  2.49200315260350243E-009 -1.80740457248583012E-010  1.12206551227196153E-011 -6.08563757998801311E-013  2.92907392524745731E-014 -1.26739530008073075E-015
  2.28275389775695679E-008  2.90860949919153389E-008 -1.54182292196320232E-008  3.47092907853737445E-009 -5.01974278104166260E-010  5.36355711675373075E-011 -4.54829075054784017E-012  3.19803577703253055E-013 -1.92054717861307356E-014  1.00613380572037294E-015
  2.60873499924677923E-008 -1.79970827019798871E-008  4.51957621049783337E-009 -7.43885056994141790E-010  9.01282386587793518E-011 -8.59982042271207845E-012  6.75210517400665063E-013 -4.49816206294296801E-014  2.61847408498061077E-015
 -3.57203543316759253E-010  1.40516308655355539E-010 -6.56281037284474193E-012 -3.59337331365914253E-012  9.92817570553371082E-013 -1.47246997949995358E-013  1.56380885536311002E-014 -1.28352803440479886E-015
 -2.16067110103614404E-011  1.90328264754165712E-011 -5.81798116917550797E-012  1.10921446150581274E-012 -1.50162645735067393E-013  1.55899238697318969E-014 -1.39379774267659509E-015
  5.30232196745177890E-013 -3.09436900696386838E-013  4.86904126049845030E-014 -1.15579018423300529E-015 -9.16544569947107927E-016  1.18607537459307269E-016
  8.62060621568058438E-015 -1.14169496159104823E-014  4.58079271732417862E-015 -1.05141738554072245E-015  2.93083059286314741E-016
 -3.97893956388870946E-016  3.05048938888542750E-016 -6.99991705348749021E-017  5.30743328827911257E-017
 -2.60788606176063672E-019  5.38084904109136999E-018 -5.20693052055115314E-017
  2.39728770402150162E-019 -1.77878293386338731E-018
  5.05451360249681981E-018
  5.89795059333818317E-003 -3.12102227209107037E-003  6.13726887135653118E-004 -8.15014041173297058E-005  8.15914939253336730E-006 -6.55082242669897864E-007  4.38883358467927604E-008 -2.52224938218437987E-009  1.26889722052867254E-010 -5.67568361575513986E-012  2.28508773476448980E-013 -8.36388377807127280E-015  2.80863889875055558E-016 -8.68976853092941084E-018
  2.20399484011642166E-003 -1.17120135607248570E-003  2.31316378736399114E-004 -3.08471962010116934E-005  3.10030326205295265E-006 -2.49827853851573045E-007  1.67938728148817507E-008 -9.68085325607727396E-010  4.88360056886123733E-011 -2.18968450833601258E-012  8.83435788568181973E-014 -3.23925784980784304E-015  1.08932669974991176E-016
  5.23308856678108278E-005 -2.67620744413194169E-005  5.02941362468306510E-006 -6.31811163340392023E-007  5.91472026845386612E-008 -4.37950152321584638E-009  2.65933270295827052E-010 -1.35417248376273165E-011  5.85217185428697535E-013 -2.14898154962287118E-014  6.60242115917547952E-016 -1.61429373987191961E-017
 -1.64237976688963470E-005  9.35749282749808683E-006 -1.99260564493318586E-006  2.86442928221613303E-007 -3.09941361811056396E-008  2.68477979238806340E-009 -1.93707585882470493E-010  1.19674658560621605E-011 -6.46139859098613462E-013  3.09682135645978341E-014 -1.33510158494322356E-015
  8.34215158460438031E-008 -6.83872352357834125E-009 -7.43892067456749910E-009  2.27585672782224867E-009 -3.67471689378143612E-010  4.15368310252723636E-011 -3.64318866335050887E-012  2.61904036397450672E-013 -1.59726001095888749E-014  8.46307758010532289E-016
  3.44786798868470369E-008 -2.30160386306542893E-008  5.64336109092161479E-009 -9.13338786699558102E-010  1.09306894990474052E-010 -1.03329448020491107E-011  8.05357243899995389E-013 -5.33337376098478626E-014  3.09398922742490848E-015
 -5.45727797011145561E-010  2.37154709382319313E-010 -2.45592107399344805E-011 -1.38831018744692602E-012  7.95955914672620814E-013 -1.33819505797751392E-013  1.49303599803223955E-014 -1.25351617038041023E-015
 -3.44952296120376585E-011  2.82138925696229069E-011 -8.20893323705576533E-012  1.51712221654979466E-012 -2.01321013567475216E-013  2.06366603769233757E-014 -1.83058735028837256E-015
  8.74973487764971689E-013 -4.98238126096691882E-013  8.33673402899989649E-014 -4.79993437831786602E-015 -7.25048852670712880E-016  1.25147238240574016E-016
  1.80808958159763045E-014 -2.00691861911570820E-014  7.31701960843889396E-015 -1.59055602405631142E-015  3.91332901485171723E-016
 -7.52086866592809103E-016  5.30880372576858908E-016 -1.16434613844435385E-016  5.11722510156343211E-017
 -3.46762351333756217E-018  1.01727917534056921E-017 -5.64853129342049923E-017
  4.09203263512185832E-019 -6.05218914583682824E-019
  4.76941924251804534E-018
  5.73562656151898383E-003 -3.03460611184837130E-003  5.96619241227976126E-004 -7.92137314503522612E-005  7.92850701809668905E-006 -6.36431683086948044E-007  4.26297672796427796E-008 -2.44939187414418460E-009  1.23197426447237479E-010 -5.50930545724672122E-012  2.21760182278601298E-013 -8.11501277253822898E-015  2.72442944608441009E-016 -8.42704563767723451E-018
  2.08789980800839050E-003 -1.10922138120144961E-003  2.19008958473703049E-004 -2.91964239566063932E-005  2.93337759195953784E-006 -2.36290515356590834E-007  1.58777810938501103E-008 -9.14908974684334211E-010  4.61340188120334615E-011 -2.06762115152445296E-012  8.33803603173306259E-014 -3.05579813943223316E-015  1.02713729258724728E-016
  2.94202508566477810E-005 -1.44831212035695096E-005  2.58127304619665523E-006 -3.02164509214820524E-007  2.56909248942311323E-008 -1.65699136844135514E-009  8.11173336880951219E-011 -2.78298062351055940E-012  3.71373061074775012E-014  3.32638925813594666E-015 -3.50796414838618342E-016  2.12221982751619580E-017
 -1.78512119603813305E-005  1.01191884622607552E-005 -2.14353626018897361E-006  3.06608772587592006E-007 -3.30216562611155604E-008  2.84794668392380606E-009 -2.04641638267053405E-010  1.25945484175483820E-011 -6.77544745754305548E-013  3.23629495544035047E-014 -1.39134119395446863E-015
  1.65185644538643061E-007 -5.42672117110271002E-008  2.86861244373338477E-009  7.62523327523251794E-010 -2.00183551260288654E-010  2.67308283473665019E-011 -2.55165236513837666E-012  1.92998394645926311E-013 -1.21713509575250734E-014  6.60755594061069763E-016
  4.32370694822616272E-008 -2.82255688021969013E-008  6.80350817248148655E-009 -1.08742268841441403E-009  1.28923738336539678E-010 -1.20987384646295496E-011  9.37489480005376694E-013 -6.17862602330867124E-014  3.57581547748240231E-015
 -8.07105771203958480E-010  3.76426044722123120E-010 -5.19106741148368443E-011  2.20363272824202488E-012  4.44301329779598357E-013 -1.06560537614571858E-013  1.31933450952878788E-014 -1.15972276425362530E-015
 -5.02045532477941888E-011  3.91660266230237897E-011 -1.10162716978014485E-011  1.99071397915378113E-012 -2.60228041551481436E-013  2.64111459053929624E-014 -2.32774333714988699E-015
  1.37253458403975631E-012 -7.75030852857812249E-013  1.36917380223094336E-013 -1.11658455953113403E-014 -2.39437977881007512E-016  1.09960272663299215E-016
  3.16136575248236208E-014 -3.18421062540036246E-014  1.09184357470740391E-014 -2.28511828403686223E-015  5.10096444260191447E-016
 -1.30885266210807780E-015  8.78793410663317247E-016 -1.89147254423964353E-016  5.18316995352545706E-017
 -9.24323301289394182E-018  1.76521388198235958E-017 -6.13941184507194186E-017
  7.55500606664384963E-019  3.73946390946567223E-019
  4.49470662017711367E-018
  5.57737451903051427E-003 -2.95036949873924217E-003  5.79945694240273347E-004 -7.69844724599689953E-005  7.70379166674582933E-006 -6.18263523648759157E-007  4.14039664352811926E-008 -2.37844391586903686E-009  1.19602556423503453E-010 -5.34734732829642127E-012  2.15192111771995130E-013 -7.87284529534438372E-015  2.64250246212536808E-016 -8.17132862478562617E-018
  1.97557785328035182E-003 -1.04926471624655756E-003  2.07105336885346595E-004 -2.76000992982518111E-005  2.77198774372718456E-006 -2.23204640638910477E-007  1.49924162378685433E-008 -8.63526716969125123E-010  4.35237413794476024E-011 -1.94972627724795529E-012  7.85877015785569872E-014 -2.87868434620574084E-015  9.67131862310816521E-017
  7.76820539571378598E-006 -2.88157973098830325E-006  2.68869151892423897E-007  9.10564921050814975E-009 -5.88950006035885353E-009  9.11935784408954530E-010 -9.32053815481111445E-011  7.36076998999881402E-012 -4.79389751184542122E-013  2.67032529248334617E-014 -1.30272956781906727E-015  5.63419235843243257E-017
 -1.90537116353623211E-005  1.07592302306902641E-005 -2.26996095901366838E-006  3.23439423467552090E-007 -3.47069710720413979E-008  2.98295619776296141E-009 -2.13642633370342913E-010  1.31078116411183895E-011 -7.03084011962840566E-013  3.34890057340055882E-014 -1.43673686510613682E-015
  2.66137497667315054E-007 -1.12119261775867416E-007  1.52850079066670609E-008 -1.03896245233753616E-009 -3.22595480805280960E-012  9.47621940605356081E-012 -1.29159739468586800E-012  1.14151040370681764E-013 -7.85709277233165071E-015  4.52210107871662434E-016
  5.21589951786427616E-008 -3.35140308515250818E-008  7.97717752270494767E-009 -1.26297905092912672E-009  1.48649643461409494E-010 -1.38696940698955120E-011  1.06968932151073899E-012 -7.02245301807829961E-014  4.05813292072552859E-015
 -1.15083014707928925E-009  5.63563912502205545E-010 -8.96931707397250266E-011  7.33185375825029726E-012 -7.77736180016049199E-014 -6.41603313598640430E-014  1.03355786925648701E-014 -9.97275470280230543E-016
 -6.85244732250708073E-011  5.17648852395063012E-011 -1.42123579269409521E-011  2.52583534378089852E-012 -3.26413316755094481E-013  3.28707073402537719E-014 -2.88183369652612662E-015
  2.06206348593810347E-012 -1.16306045002931498E-012  2.14522379583493462E-013 -2.10337822468502129E-014  6.28689661686648442E-016  6.53162563721261851E-017
  4.95991026831420223E-014 -4.70197966129705614E-014  1.54623002404707421E-014 -3.14877551643244231E-015  6.50868329109761365E-016
 -2.14167681588425500E-015  1.39320584573696527E-015 -2.98181410239264854E-016  5.66846308929929070E-017
 -1.82375347971484011E-017  2.84566253867653825E-017 -6.70237487484407971E-017
  1.36312200049102425E-018  1.10752556327859957E-018
  4.23037271975656439E-018
  5.42310636390406706E-003 -2.86826508819690946E-003  5.63696774623218574E-004 -7.48123467587131889E-005  7.48487281342525508E-006 -6.00567090515314267E-007  4.02102048014750482E-008 -2.30936284761185187E-009  1.16102924847234598E-010 -5.18970951381009680E-012  2.08800469214736763E-013 -7.63722858104533528E-015  2.56280474266656767E-016 -7.92236057690596986E-018
  1.86693640114352511E-003 -9.91281552671603250E-004  1.95595536240935594E-004 -2.60568715936263564E-005  2.61599584632031058E-006 -2.10558940100114338E-007  1.41370066914313518E-008 -8.13893313321852008E-010  4.10028510274772130E-011 -1.83589387060528228E-012  7.39612459347967059E-014 -2.70775391642616699E-015  9.09259878370106484E-017
 -1.26659354808056360E-005  8.06450219920428282E-006 -1.91220930546652485E-006  3.02598330434224664E-007 -3.56554124749731458E-008  3.33231853337472546E-009 -2.57380291222479778E-010  1.69098420140261160E-011 -9.65410015226805968E-013  4.86886684206653839E-014 -2.19752886961475291E-015  8.92740543119680946E-017
 -2.00424120756765316E-005  1.12836408047802631E-005 -2.37309554072223165E-006  3.37100745056585265E-007 -3.60671437683289988E-008  3.09121633222414101E-009 -2.20807529899318853E-010  1.35129832872075795E-011 -7.23053871607561105E-013  3.43600085401156090E-014 -1.47189271012341201E-015
  3.84379666003689316E-007 -1.79361080035787102E-007  2.96003092311442530E-008 -3.09978306938207214E-009  2.20418667377063367E-010 -9.97943844487873222E-012  1.19829877571564558E-013  2.63806332057557405E-014 -3.08281707898348725E-015  2.23327618098769840E-016
  6.10552282414448818E-008 -3.87776143100130670E-008  9.14312976542424039E-009 -1.43707126932223732E-009  1.68178518986442806E-010 -1.56202289547753668E-011  1.20017306890152398E-012 -7.85419132803199700E-014  4.53550108767416455E-015
 -1.58479931905588254E-009  8.02921972472216970E-010 -1.38801392473765089E-010  1.41205057201346617E-011 -7.83245323098686434E-013 -5.53238620857493603E-015  6.28128463586733219E-015 -7.62269022350373042E-016
 -8.91404892615273612E-011  6.58280192869291352E-011 -1.77574607881822610E-011  3.11663083692624392E-012 -3.99226037961923918E-013  3.99573316914794361E-014 -3.48827277093268570E-015
  2.98473372153178000E-012 -1.68670918963776178E-012  3.21602384450817561E-013 -3.52176887465201026E-014  1.97132346425913065E-015 -1.68705087877461204E-017
  7.21997710905904083E-014 -6.57595678025630258E-014  2.09981570532265651E-014 -4.19110086922602534E-015  8.14705737610039053E-016
 -3.33746441806488830E-015  2.12671480314449080E-015 -4.55455457702985683E-016  6.76481893519241845E-017
 -3.09503192643296132E-017  4.31556095879867098E-017 -7.35915261250262888E-017
  2.34152613475088083E-018  1.52857469479201704E-018
  3.97632198391066283E-018
  5.27273563968804621E-003 -2.78824642250444796E-003  5.47863188824183824E-004 -7.26960981020225008E-005  7.27162240265827560E-006 -5.83331912496617134E-007  3.90477677454508023E-008 -2.24210682522126424E-009  1.12696386546709998E-010 -5.03629421864538543E-012  2.02581240948809646E-013 -7.40801281871994828E-015  2.48528379053143679E-016 -7.67985465937927110E-018
  1.76188473072634816E-003 -9.35223081936848583E-004  1.84469779699311475E-004 -2.45654174836723403E-005  2.46526682107615648E-006 -1.98342353491323341E-007  1.33107966215232980E-008 -7.65964449338136067E-010  3.85690730135177309E-011 -1.72602009746412072E-012  6.94967265924016379E-014 -2.54284767498763374E-015  8.53471432210041188E-017
 -3.19218908599742853E-005  1.83765547997338689E-005 -3.96626845697928144E-006  5.78898247564884866E-007 -6.36666844413998559E-008  5.60907459607264299E-009 -4.11744504669204916E-010  2.58840607468091786E-011 -1.42194423700414796E-012  6.93293683093075961E-014 -3.03711724185549161E-015  1.20070440490435728E-016
 -2.08280883818926124E-005  1.16982583063524161E-005 -2.45411850724663338E-006  3.47753506980384878E-007 -3.71187127061969683E-008  3.17409171950106777E-009 -2.26230295764751688E-010  1.38156141575748712E-011 -7.37741371847089954E-013  3.49891619506210974E-014 -1.49739262214594284E-015
  5.18097349703214991E-007 -2.55003874918660506E-007  4.56136992567381619E-008 -5.39237553834231716E-009  4.67897755238493371E-010 -3.13993723613112658E-011  1.66623045721025140E-012 -6.93385996225198560E-014  2.10079408214038081E-015 -2.33093010323799614E-017
  6.97502912100850781E-008 -4.39200431880237940E-008  1.02816653851053821E-008 -1.60697547146824729E-009  1.87226436158876367E-010 -1.73266124174278643E-011  1.32728616214211443E-012 -8.66394964081231213E-014  5.00283743262204539E-015
 -2.11540720012503763E-009  1.09802336366578176E-009 -1.99958901308120984E-010  2.26699049553398865E-011 -1.68258667977582430E-012  7.01989294886240328E-014  9.69506727248785911E-016 -4.51704036628467642E-016
 -1.11644395662405290E-010  8.11207420629082507E-011 -2.16009714763880715E-011  3.75571396374953449E-012 -4.77852965500309413E-013  4.75991861261332060E-014 -4.14143511442261672E-015
  4.18291276777538270E-012 -2.37103077400957106E-012  4.63718246929882267E-013 -5.45514168308683755E-014  3.88257065434016536E-015 -1.44912554231478991E-016
  9.93256162642127145E-014 -8.80721286392760204E-014  2.75436222491483817E-014 -5.41696407571811786E-015  1.00216213128701859E-015
 -4.99630929372378266E-015  3.13996924802790942E-015 -6.74735481582723011E-016  8.69211452046891226E-017
 -4.76289798981814721E-017  6.21897649201472455E-017 -8.12907249337810220E-017
  3.82817714653473634E-018  1.55244763276247641E-018
  3.73224813097473992E-018
  5.12617750861965593E-003 -2.71026791630398379E-003  5.32435818371719831E-004 -7.06344939917885709E-005  7.06391480789014297E-006 -5.66547717707810778E-007  3.79159542842066642E-008 -2.17663480660913426E-009  1.09380837614829894E-010 -4.88700553558681126E-012  1.96530491077159902E-013 -7.18505110074795223E-015  2.40988773600315636E-016 -7.44348740158690543E-018
  1.66033394351446160E-003 -8.81041478442235642E-004  1.73718487874483684E-004 -2.31244404153182055E-005  2.31966833375194398E-006 -1.86544045965410656E-007  1.25130456463497808E-008 -7.19696719356443118E-010  3.62201793901750125E-011 -1.62000326656326690E-012  6.51899651010545313E-014 -2.38380974867737453E-015  7.99716365315371819E-017
 -5.00384325723799453E-005  2.80754962462714869E-005 -5.89751132917279788E-006  8.38576082549302730E-007 -8.99817480420287992E-008  7.74700313519219152E-009 -5.56626984839063203E-010  3.43027712295346105E-011 -1.84998837871205272E-012  8.86709472815742088E-014 -3.82336986323543379E-015  1.48776578362638134E-016
 -2.14211830875587285E-005  1.20087404940761055E-005 -2.51417191008713678E-006  3.55553500094210731E-007 -3.78777033842935457E-008  3.23290461340688101E-009 -2.30001976276938218E-010  1.40210821348850497E-011 -7.47424602596610910E-013  3.53892569052944550E-014 -1.51379853676770095E-015
  6.65556001133216562E-007 -3.38102573067861374E-007  6.31332394306745707E-008 -7.89039564406790342E-009  7.36484916477197542E-010 -5.45572863380499567E-011  3.33193140060150119E-012 -1.72075595201621136E-013  7.64530222005715080E-015 -2.85189739854034013E-016
  7.80819286138175139E-008 -4.88522863784564432E-008  1.13745656257398024E-008 -1.77017236432681104E-009  2.05530780468258154E-010 -1.89668949063594528E-011  1.44949824808751120E-012 -9.44257923718476447E-014  5.45539705575687338E-015
 -2.74762997445638842E-009  1.45160844550093574E-009 -2.73727934422712200E-010  3.30578927814748687E-011 -2.78390965030192678E-012  1.63710353588563388E-013 -5.64673124021288193E-015 -6.34281970535138798E-017
 -1.35544369107747525E-010  9.73617222573403726E-011 -2.56825616236233648E-011  4.43432934559934116E-012 -5.61335539530401609E-013  5.57120678550077159E-014 -4.83476412093435027E-015
  5.69939159111392475E-012 -3.24131885181420127E-012  6.46481294264343094E-013 -7.98759391080504945E-014  6.45729146382515122E-015 -3.27229792430893499E-016
  1.30604486777184281E-013 -1.13804789454597058E-013  3.50808069372753663E-014 -6.82601648081312259E-015  1.21323067023366659E-015
 -7.23095469495989158E-015  4.50136707892903035E-015 -9.71571571935980862E-016  1.16974947003430108E-016
 -6.81589340514137697E-017  8.58064967134838581E-017 -9.02762897659700154E-017
  5.99122830280233133E-018  1.07505849609664749E-018
  3.49748351055648390E-018
  4.98334872518327917E-003 -2.63428484231512322E-003  5.17405717002212347E-004 -6.86263252856527734E-005  6.86162679142159622E-006 -5.50204430272969939E-007  3.68140768581741692E-008 -2.11290653841577892E-009  1.06154214721247604E-010 -4.74174941379070077E-012  1.90644360160212128E-013 -6.96819937224535848E-015  2.33656525503621492E-016 -7.21289177636006462E-018
  1.56219693225907491E-003 -8.28689882724131278E-004  1.63332275452694807E-004 -2.17326701811709359E-005  2.17907074728862807E-006 -1.75153404188319422E-007  1.17430285681358966E-008 -6.75047610705392085E-010  3.39539881921321211E-011 -1.51774379218638703E-012  6.10368698080278523E-014 -2.23048748586124416E-015  7.47943198994015753E-017
 -6.70534033179645935E-005  3.71817424897586361E-005 -7.71003982311546840E-006  1.08218875597061862E-006 -1.14657623088260716E-007  9.75078704631363143E-009 -6.92348705793854657E-010  4.21848475485162821E-011 -2.25051409480366655E-012  1.06757884270013185E-013 -4.55811502437124878E-015  1.75431277039663808E-016
 -2.18318137328023979E-005  1.22205688740969496E-005 -2.55436218179903496E-006  3.60651650165720190E-007 -3.83596401659599844E-008  3.26893585903667233E-009 -2.32210761091899726E-010  1.41345961482052436E-011 -7.52372902162136638E-013  3.55726805373022475E-014 -1.52164858230242234E-015
  8.25099018408289979E-007 -4.27754563066558510E-007  8.19756147014707274E-008 -1.05686829244566156E-008  1.02357630147758110E-009 -7.92370601589553676E-011  5.10196494868121544E-012 -2.80941214141641713E-013  1.35044479257767731E-014 -5.59872969214853468E-016
  8.59005917048407138E-008 -5.34922757227624127E-008  1.24050349519928514E-008 -1.92433929556308362E-009  2.22849425647994689E-010 -2.05208390763752244E-011  1.56539837783787942E-012 -1.01816452608126760E-013  5.88875361387682717E-015
 -3.48510987193673071E-009  1.86568090355949382E-009 -3.60518874160265490E-010  4.53411505241669124E-011 -4.09310298286043735E-012  2.75491298997280356E-013 -1.36012369537803965E-014  4.03920243616093592E-016
 -1.60274573328136193E-010  1.14228310126392599E-010 -2.99332863981986566E-011  5.14250718890068947E-012 -6.48586192001847671E-013  6.42007859947736301E-014 -5.56087557652909145E-015
  7.57667283409506316E-012 -4.32270815318782525E-012  8.75469776675116851E-013 -1.12027515218143734E-013  9.78983527989238498E-015 -5.72238737207527193E-016
  1.65357691238932924E-013 -1.42627519826507208E-013  4.35533396308207824E-014 -8.41226119143050827E-015  1.44729676658168314E-015
 -1.01659754987708896E-014  6.28659363842356521E-015 -1.36320030819895826E-015  1.60539895496699204E-016
 -9.19487804614157313E-017  1.13992246940715978E-016 -1.00649863128935054E-016
  9.03175699473928169E-018 -2.85985773391803193E-020
  3.27081552313779543E-018
  4.84416761005056987E-003 -2.56025331725989996E-003  5.02764107828167998E-004 -6.66704058119736487E-005  6.66463746492520822E-006 -5.34292167076935660E-007  3.57414611081852254E-008 -2.05088254287034278E-009  1.03014494434588478E-010 -4.60043362769378525E-012  1.84919063931564866E-013 -6.75731638118045992E-015  2.26526548672338552E-016 -6.98765025420254729E-018
  1.46738835034754202E-003 -7.78122384902261229E-004  1.53301947859943503E-004 -2.03888624660865436E-005  2.04334707528177077E-006 -1.64160032508701061E-007  1.10000351099403110E-008 -6.31975488188199207E-010  3.17683626352799790E-011 -1.41914415739972120E-012  5.70334343351042231E-014 -2.08273137254091622E-015  6.98097866172411495E-017
 -8.30037344995557047E-005  4.57152169103067178E-005 -9.40785666153337535E-006  1.31027969247826021E-006 -1.37749944409177855E-007  1.16249952085781094E-008 -8.19222807639782910E-010  4.95487019858823209E-011 -2.62446920519090445E-012  1.23633564203166609E-013 -5.24313497707858573E-015  2.00066389149276498E-016
 -2.20697802994434453E-005  1.23390527354488507E-005 -2.57576095225281455E-006  3.63194129474254972E-007 -3.85795577864661274E-008  3.28342584462713231E-009 -2.32942049927329398E-010  1.41612000655600015E-011 -7.52847059087538366E-013  3.55514252218822059E-014 -1.52145515267333361E-015
  9.95145488749640098E-007 -5.23098466299781543E-007  1.01965883923488908E-007 -1.34032264098891530E-008  1.32668705655720587E-009 -1.05232454852509209E-010  6.96204811170154809E-012 -3.95087026610294253E-013  1.96340878434545670E-014 -8.44987499599440992E-016
  9.30689369232534094E-008 -5.77646315835137442E-008  1.33576450408393318E-008 -2.06734252612282447E-009  2.38959929607307604E-010 -2.19698526734627972E-011  1.67369033139901600E-012 -1.08733987535314197E-013  6.29878136675148097E-015
 -4.33023603787387934E-009  2.34155226020052531E-009 -4.60599391132757947E-010  5.95564692648013451E-011 -5.61396519774831281E-012  4.05855025892097938E-013 -2.29154332710220090E-014  9.50966713038639303E-016
 -1.85204295599579562E-010  1.31361605101353059E-010 -3.42766342873740274E-011  5.86921032043129929E-012 -7.38403876924792315E-013  7.29604774788779068E-014 -6.31165628979205269E-015
  9.85631524351279993E-012 -5.63980691236831977E-012  1.15615181850838644E-012 -1.51826772083399128E-013  1.39728736957148598E-014 -8.88250050433065880E-016
  2.02580345570225127E-013 -1.74021692787588098E-013  5.28639530044017710E-014 -1.01637034161886580E-014  1.70309924788019165E-015
 -1.39367104084046258E-014  8.57801767040274675E-015 -1.86841680332274197E-015  2.20586919347748542E-016
 -1.17812093907787320E-016  1.46402769447944924E-016 -1.12444353376707336E-016
  1.31854778820705313E-017 -1.90562989715274413E-018
  3.05027023216573400E-018
  4.70855402439733246E-003 -2.48813028799157532E-003  4.88502380547591194E-004 -6.47655719903926394E-005  6.47282825053695693E-006 -5.18801234564567619E-007  3.46974456557017198E-008 -1.99052410484376859E-009  9.99596925546239283E-011 -4.46296774637940282E-012  1.79350892032619819E-013 -6.55226362919588788E-015  2.19593795160564198E-016 -6.76728802449202557E-018
  1.37582458163005216E-003 -7.29294008373529315E-004  1.43618497979298022E-004 -1.90917984005275491E-005  1.91237293615014482E-006 -1.53553749185099029E-007  1.02833696564305332E-008 -5.90439578801100520E-010  2.96612103279481210E-011 -1.32410887784620212E-012  5.31757360778537979E-014 -1.94039494483484591E-015  6.50122248652672674E-017
 -9.79254637681927078E-005  5.36953598148920199E-005 -1.09948673043783691E-005  1.52337908191118227E-006 -1.59312988696803265E-007  1.33740846987331498E-008 -9.37554748935897281E-010  5.64122940209097834E-011 -2.97277816071060187E-012  1.39340299404743369E-013 -5.88016677946378052E-015  2.22706613481458823E-016
 -2.21445725097528385E-005  1.23693331114085924E-005 -2.57940584990254639E-006  3.63322466358733857E-007 -3.85520126485389988E-008  3.27757543588845588E-009 -2.32278517067317886E-010  1.41057765146741325E-011 -7.49099510273295354E-013  3.53370974482640212E-014 -1.51370293395676477E-015
  1.17418798079797443E-006 -6.23312934480132199E-007  1.22937235676110317E-007 -1.63711311059473908E-008  1.64344785417124651E-009 -1.32346824539083288E-010  8.89856269707829341E-012 -5.13704124724626889E-013  2.59921330514343203E-014 -1.13823063319146345E-015
  9.94613378132236648E-008 -6.16003957702017510E-008  1.42182802724445594E-008 -2.19722970945861279E-009  2.53658751846452256E-010 -2.32969232113380361E-011  1.77318806705559113E-012 -1.15107494403378847E-013  6.68163830787813510E-015
 -5.28422256968708238E-009  2.87988482939047335E-009 -5.74103268517448221E-010  7.57219754186356500E-011 -7.34833295813796578E-012  5.54949427055856685E-013 -3.35991148096187436E-014  1.57765238316797534E-015
 -2.09646629646476940E-010  1.48371272867876746E-010 -3.86295252158424641E-011  6.60247401866386531E-012 -8.29488843037261695E-013  8.18778590434387593E-014 -7.07835795118188687E-015
  1.25783320030925279E-011 -7.21635928353467078E-012  1.49381460496058023E-012 -2.00068660797808747E-013  1.90963265126778000E-014 -1.28337407859205865E-015
  2.40926212035860950E-013 -2.07271353487707700E-013  6.28726012791535458E-014 -1.20620762340066778E-014  1.97869962389904093E-015
 -1.86879712675173549E-014  1.14639599779956364E-014 -2.50741951885820363E-015  3.00305409824811033E-016
 -1.43847617472553577E-016  1.82292378872088197E-016 -1.25608257040388635E-016
  1.87238716394111109E-017 -4.72608638739991057E-018
  2.83286384614194648E-018
  4.57642934459230773E-003 -2.41787351782465172E-003  4.74612088693918219E-004 -6.29106824579252877E-005  6.28608284251553566E-006 -5.03722125586795355E-007  3.36813818862650067E-008 -1.93179325909184838E-009  9.69878634542704220E-011 -4.32926310339530807E-012  1.73936206765901471E-013 -6.35290532316431375E-015  2.12853247250093036E-016 -6.55126658608192421E-018
  1.28742371069641729E-003 -6.82160693749459804E-004  1.34273102917341201E-004 -1.78402841206174363E-005  1.78602650799281245E-006 -1.43324582669913475E-007  9.59235099856687999E-009 -5.50399956682631041E-010  2.76304824940741393E-011 -1.23254446608853898E-012  4.94599347269767905E-014 -1.80333469799793926E-015  6.03952526166690245E-017
 -1.11853752284291842E-004  6.11411377810399303E-005 -1.24748818332914838E-005  1.72200413617500332E-006 -1.79399700914197977E-007  1.50024029690703375E-008 -1.04764245661326543E-009  6.27931391841196185E-011 -3.29634250096526030E-012  1.53919350642868821E-013 -6.47090313804971074E-015  2.43369376421628584E-016
 -2.20653769909614716E-005  1.23163866679365173E-005 -2.56630128829414480E-006  3.61173652745873771E-007 -3.82910939094604088E-008  3.25254689307995025E-009 -2.30300174674630367E-010  1.39730506330172499E-011 -7.41374535425109314E-013  3.49409265206291807E-014 -1.49884691333628333E-015
  1.36079038502241219E-006 -7.27615473370016539E-007  1.44730749402657113E-007 -1.94505852063905956E-008  1.97160149872286184E-009 -1.60392834557857374E-010  1.08985357725642307E-011 -6.36021960836929217E-013  3.25384888250795670E-014 -1.43736846104198922E-015
  1.04963410114418670E-007 -6.49367716675009500E-008  1.49740846895703620E-008 -2.31222257317526242E-009  2.66760491915501398E-010 -2.44865544030023480E-011  1.86281129290720389E-012 -1.20872392485793892E-013  7.03375033004603506E-015
 -6.34718379101749473E-009  3.48073315437209912E-009 -7.01038915444296301E-010  9.38383132363060343E-011 -9.29620493943818266E-012  7.22767435867970929E-013 -4.56511781051596102E-014  2.28328411170038174E-015
 -2.32866719206118951E-010  1.64840119766721743E-010 -4.29032586142655333E-011  7.32953886560099231E-012 -9.20456672402512519E-013  9.08324172682421322E-014 -7.85168636868581478E-015
  1.57806406997686101E-011 -9.07493649201170084E-012  1.89349954416687752E-012 -2.57513253753737379E-013  2.52463768530426937E-014 -1.76543405200466540E-015
  2.78696750029058209E-013 -2.41456856135496389E-013  7.33950756778004900E-014 -1.40826372013291802E-014  2.27145896837183154E-015
 -2.45725552523801089E-014  1.50378492851289375E-014 -3.30163090501714806E-015  4.03077549489659978E-016
 -1.67319478715079342E-016  2.20443100935440701E-016 -1.39989933775164461E-016
  2.59546767567347656E-017 -8.68344063719015043E-018
  2.61432324606701709E-018
  4.44771643725306622E-003 -2.34944157306349018E-003  4.61084946925984299E-004 -6.11046177005062128E-005  6.10428716946202226E-006 -4.89045516292859036E-007  3.26926337361232464E-008 -1.87465277768586743E-009  9.40970994312844258E-011 -4.19923276701717118E-012  1.68671441866827085E-013 -6.15910832750701762E-015  2.06299909959219624E-016 -6.33897791704708180E-018
  1.20210549359699788E-003 -6.36679283034036550E-004  1.25257120819095516E-004 -1.66331503348032184E-005  1.66418848412552036E-006 -1.33462767949390219E-007  8.92631208214294757E-009 -5.11817528290677126E-010  2.56741732081519026E-011 -1.14435939649391827E-012  4.58822708114314250E-014 -1.67140999215182527E-015  5.59517346170187025E-017
 -1.24822901698642556E-004  6.80710528486646867E-005 -1.38516168053997449E-005  1.90665934193290525E-006 -1.98061720272566580E-007  1.65141899897654556E-008 -1.14977647344009995E-009  6.87083177662178203E-011 -3.59604130464656677E-012  1.67410947834495035E-013 -7.01699324798666118E-015  2.62064797817040325E-016
 -2.18410843075948949E-005  1.21850295203314759E-005 -2.53741923804205027E-006  3.56880249690034285E-007 -3.78104343629659381E-008  3.20946477109716549E-009 -2.27084434929055446E-010  1.37675937482490283E-011 -7.29908447889731577E-013  3.43737730936347652E-014 -1.47731039704439503E-015
  1.55358580138055188E-006 -8.35261292240180379E-007  1.67195161775593167E-007 -2.26208280235567697E-008  2.30899960665061987E-009 -1.89192185762990191E-010  1.29496205570937137E-011 -7.61307211259159733E-013  3.92349957538429315E-014 -1.74023625980854714E-015
  1.09471549757358278E-007 -6.77168714177544315E-008  1.56134103952989348E-008 -2.41070979893323539E-009  2.78097148484342304E-010 -2.55247043112733773E-011  1.94158115805986184E-012 -1.25970165460908513E-013  7.35179637774174833E-015
 -7.51820683232629904E-009  4.14358396604618088E-009 -8.41297577223653323E-010  1.13889785300613712E-010 -1.14558613090878153E-011  9.09157066312850013E-013 -5.90603259921816888E-014  3.06658232260405174E-015
 -2.54089576178844060E-010  1.80328432186000361E-010 -4.70044130149790071E-011  8.03697683837424321E-012 -1.00985160793042519E-012  9.96975386076402397E-014 -8.62188622377322589E-015
  1.94985627172300603E-011 -1.12366554986880460E-011  2.35994315179832694E-012 -3.24877346629396786E-013  3.25045716499097441E-014 -2.34188662865202376E-015
  3.13834108860981451E-013 -2.75450718738508443E-013  8.42020865731154122E-014 -1.61940313733891326E-014  2.57802194473252968E-015
 -3.17495844065218376E-014  1.93972790777721390E-014 -4.27349676786169658E-015  5.32449548449047283E-016
 -1.84538927558104125E-016  2.59094579386472897E-016 -1.55322016870085899E-016
  3.52217012542647709E-017 -1.39946713806379025E-017
  2.38877718271386862E-018
  4.32233963466423492E-003 -2.28279380972695560E-003  4.47912828357500937E-004 -5.93462796899166167E-005  5.92732935709259220E-006 -4.74762263068136284E-007  3.17305774819950879E-008 -1.81906615762838267E-009  9.12855300695262691E-011 -4.07279151095188354E-012  1.63553101293689972E-013 -5.97074211730566853E-015  1.99928804155721069E-016 -6.12973943791014924E-018
  1.11979132900189558E-003 -5.92807504038752242E-004  1.16562087730784524E-004 -1.54692518970382255E-005  1.54674202928736847E-006 -1.23958742938887075E-007  8.28459976013112785E-009 -4.74654017804256022E-010  2.37903186418008670E-011 -1.05946407065305293E-012  4.24390642630788245E-014 -1.54448295494895287E-015  5.16735825663483473E-017
 -1.36866370857178572E-004  7.45031515622040185E-005 -1.51286970768789039E-005  2.07783670916941326E-006 -2.15349405783465234E-007  1.79135803561250228E-008 -1.24424010306762150E-009  7.41744833839428709E-011 -3.87273163244851214E-012  1.79854310409974829E-013 -7.52004363224075541E-015  2.78795745844651358E-016
 -2.14802958636820825E-005  1.19799209792131095E-005 -2.49369998449980565E-006  3.50570490955561399E-007 -3.71232211191339022E-008  3.14941680283474494E-009 -2.22706171010098136E-010  1.34938269901493379E-011 -7.14929781934562274E-013  3.36461375477659934E-014 -1.44948306178001560E-015
  1.75127447339735195E-006 -9.45542178611152054E-007  1.90186638195920380E-007 -2.58621186235465746E-008  2.65359935948380958E-009 -2.18575344880286264E-010  1.50400777317573153E-011 -8.88862664977001667E-013  4.60453721855650037E-014 -2.04473924476134424E-015
  1.12892483495906008E-007 -6.98894700119220373E-008  1.61257673593737094E-008 -2.49124009651856948E-009  2.87517398598775072E-010 -2.63987251828541274E-011  2.00861606100746338E-012 -1.30348110832896756E-013  7.63269454000988497E-015
 -8.79542158570399702E-009  4.86739469920359043E-009 -9.94661250012619200E-010  1.35845452069685456E-010 -1.38239789264489111E-011  1.11383109418501919E-012 -7.38057468510283437E-014  3.92572688586120237E-015
 -2.72507486964677450E-010  1.94378088437216898E-010 -5.08356987155108942E-011  8.71081085481784664E-012 -1.09615919228737159E-012  1.08341581301673191E-013 -9.37882148833701273E-015
  2.37643699136420820E-011 -1.37209239904151197E-011  2.89752341251336122E-012 -4.02826830865012098E-013  4.09470038869377428E-014 -3.01974947349706566E-015
  3.43917802801651652E-013 -3.07915550710106152E-013  9.50187821040597403E-014 -1.83582164763711919E-014  2.89430752198873643E-015
 -4.03826957235521220E-014  2.46429784974441315E-014 -5.44626711877846286E-015  6.92100180958023658E-016
 -1.90748970636023968E-016  2.95875525496179660E-016 -1.71206127636814003E-016
  4.69039200101278693E-017 -2.08999349929060827E-017
  2.14842017096820113E-018
  4.20022471055337462E-003 -2.21789036046654434E-003  4.35087761925530986E-004 -5.76345915260245169E-005  5.75509969155705970E-006 -4.60863399516958297E-007  3.07946015339285425E-008 -1.76499760865171122E-009  8.85513216096671250E-011 -3.94985578547491351E-012  1.58577758035622590E-013 -5.78767873223835539E-015  1.93734960454423190E-016 -5.92278998475227093E-018
  1.04040422979259422E-003 -5.50503955031719002E-004  1.08179714509795048E-004 -1.43474673863983167E-005  1.43357273650881281E-006 -1.14803144932679432E-007  7.66657454878225544E-009 -4.38871952747011400E-010  2.19769963218005769E-011 -9.77770783326406131E-013  3.91267130025868119E-014 -1.42241838143967258E-015  4.75515398418360114E-017
 -1.48016792233417757E-004  8.04550338651613547E-005 -1.63096575967092595E-005  2.23601601568543434E-006 -2.31311861392129111E-007  1.92046053612368165E-008 -1.33130955269100557E-009  7.92078714048532070E-011 -4.12724896267557879E-012  1.91287667342725563E-013 -7.98161898050359293E-015  2.93557984436909064E-016
 -2.09913306768589176E-005  1.17055672269295777E-005 -2.43605287134697529E-006  3.42368384672090285E-007 -3.62422060854102569E-008  3.07345476608564064E-009 -2.17237776942041542E-010  1.31560248351028010E-011 -6.96659476526798284E-013  3.27681682095317910E-014 -1.41571906208918119E-015
  1.95262176784284397E-006 -1.05778539783092696E-006  2.13568549336053919E-007 -2.91557051537349861E-008  3.00346032857593652E-009 -2.48381280817217004E-010  1.71587571634775060E-011 -1.01802613691133402E-012  5.29351579715250500E-014 -2.34885363791274152E-015
  1.15142831914596792E-007 -7.14087661456826252E-008  1.65017746039553680E-008 -2.55251546805654874E-009  2.94885896704739126E-010 -2.70973049311004793E-011  2.06312757277923587E-012 -1.33959096244947120E-013  7.87358903892506459E-015
 -1.01760681002918043E-008  5.65063060302085961E-009 -1.16081030737039075E-009  1.59660191497141450E-010 -1.63957423703334266E-011  1.33637638849196499E-012 -8.98577693506180639E-014  4.85840105519362988E-015
 -2.87287020269934634E-010  2.06516450432878123E-010 -5.42967650147479027E-011  9.33662798225933990E-012 -1.17781824013902353E-012  1.16628891014069677E-013 -1.01120516400686944E-014
  2.86068765023151737E-011 -1.65452105433206295E-011  3.51021137965508313E-012 -4.91969803238023003E-013  5.06435730636231590E-014 -3.80553557295260689E-015
  3.66164818350027813E-013 -3.37303913814672846E-013  1.05524674154875779E-013 -2.05304461246077023E-014  3.21550594352329341E-015
 -5.06381037664581769E-014  3.08777096790039075E-014 -6.84376111916294087E-015  8.85806995058408977E-016
 -1.80013159122209832E-016  3.27737429632400231E-016 -1.87098047985866018E-016
  6.14138316879829050E-017 -2.96618083203085854E-017
  1.88315146718242329E-018
  4.08129885621984559E-003 -2.15469212167547323E-003  4.22601929797452669E-004 -5.59684970842680516E-005  5.58749058329610717E-006 -4.47340133489827970E-007  2.98841062312144501E-008 -1.71241204119672115E-009  8.58926763292147500E-011 -3.83034368899596878E-012  1.53742052938307757E-013 -5.60979273137114782E-015  1.87713414079987591E-016 -5.71728700834267919E-018
  9.63868795080314732E-004 -5.09728089617728802E-004  1.00101883781211472E-004 -1.32666986930457531E-005  1.32456858463217516E-006 -1.05986807107575841E-007  7.07161038742912310E-009 -4.04434649829452317E-010  2.02323243994363040E-011 -8.99193688910500703E-013  3.59416915463442192E-014 -1.30508363145232826E-015  4.35749522844456933E-017
 -1.58305988092416667E-004  8.59438618491418447E-005 -1.73979451710463890E-005  2.38166504758220169E-006 -2.45996960697861965E-007  2.03911950345157982E-008 -1.41125407335932750E-009  8.38243072330635912E-011 -4.36040761965015389E-012  2.01748276848832112E-013 -8.40324298842684323E-015  3.06340415873102462E-016
 -2.03822320263597300E-005  1.13663249254740501E-005 -2.36535703031185384E-006  3.32393813092855922E-007 -3.51797162518726751E-008  2.98259533423382315E-009 -2.10749226319159395E-010  1.27583185841928710E-011 -6.75311055667142591E-013  3.17496694212769480E-014 -1.37633521428132570E-015
  2.15645619920088493E-006 -1.17135261704887473E-006  2.37211252636810520E-007 -3.24837948503413806E-008  3.35674137024588630E-009 -2.78457206820749377E-010  1.92950800340669527E-011 -1.14816940529150770E-012  5.98716594862863623E-014 -2.65062801221620512E-015
  1.16148684552922801E-007 -7.22341496997968311E-008  1.67331127400831868E-008 -2.59338465841409755E-009  3.00082593029729909E-010 -2.76104102332332443E-011  2.10441647246986940E-012 -1.36761322539886626E-013  8.07183807033453637E-015
 -1.16565614834147944E-008  6.49130048151943254E-009 -1.33933084600722341E-009  1.85275719739770366E-010 -1.91649508995992374E-011  1.57626290188027145E-012 -1.07178493304934616E-013  5.86183352120839074E-015
 -2.97575649355786082E-010  2.16260042312193599E-010 -5.72849634914400837E-011  9.89968651389264803E-012 -1.25323216516015644E-012  1.24420762000915902E-013 -1.08109038105295307E-014
  3.40510741146133388E-011 -1.97248388393952545E-011  4.20152778147887084E-012 -5.92850380108952773E-013  6.16573204630579961E-014 -4.70519399271959276E-015
  3.77432913186671438E-013 -3.61859982184678321E-013  1.15353943684096856E-013 -2.26593071301156517E-014  3.53608152783279575E-015
 -6.26825566344313974E-014  3.82051032665635721E-014 -8.49011859565899098E-015  1.11741054848388926E-015
 -1.45109674472938822E-016  3.50891190933710264E-016 -2.02293492095458216E-016
  7.91950570120062437E-017 -4.05640915953183975E-017
  1.58019183236593437E-018
  3.96549065701207789E-003 -2.09316074078624717E-003  4.10447664815910475E-004 -5.43469606683135529E-005  5.42439653143015924E-006 -4.34183844154455672E-007  2.89985036413145227E-008 -1.66127505456956196E-009  8.33078319317354045E-011 -3.71417494004731657E-012  1.49042693547210422E-013 -5.43696114883638726E-015  1.81859200874025177E-016 -5.51230521300101653E-018
  8.90111182645406031E-004 -4.70440201846190073E-004  9.23206469403014027E-005 -1.22258706104559816E-005  1.21961989647593247E-006 -9.75007550796228758E-008  6.49909440194418494E-009 -3.71306201006995989E-010  1.85544609310036533E-011 -8.23648768417309639E-013  3.28805496341460556E-014 -1.19234852483238422E-015  3.97315267356269486E-017
 -1.67764986390036750E-004  9.09863683594423132E-005 -1.83969201986233254E-005  2.51523983579104899E-006 -2.59451371267354893E-007  2.14771801466305804E-008 -1.48433609796799367E-009  8.80392144579132405E-011 -4.57300119502199950E-012  2.11272445761364092E-013 -8.78639919765430898E-015  3.17125420255770226E-016
 -1.96607739768635784E-005  1.09664047569786928E-005 -2.28246209724645843E-006  3.20762630485655955E-007 -3.39476637837953955E-008  2.87782091099413959E-009 -2.03308129928620401E-010  1.23046997759462366E-011 -6.51090805332322846E-013  3.06001094651529146E-014 -1.33160927562139509E-015
  2.36166749813321015E-006 -1.28563885315240922E-006  2.60991878670475646E-007 -3.58295247139715070E-008  3.71169759007520409E-009 -3.08658328379011999E-010  2.14390213674602362E-011 -1.27869717271131986E-012  6.68238958968894727E-014 -2.94818487480312992E-015
  1.15845186893057292E-007 -7.23299757062171759E-008  1.68124778266166293E-008 -2.61283678790263829E-009  3.03002070917403845E-010 -2.79292312083189130E-011  2.13186889280927779E-012 -1.38718093425927583E-013  8.22500245499659655E-015
 -1.32325543712459896E-008  7.38699109898738854E-009 -1.52972175788826347E-009  2.12621573943401591E-010 -2.21241214501864966E-011  1.83285232873796289E-012 -1.25722397248965244E-013  6.93283863609084663E-015
 -3.02508001395062030E-010  2.23118022993282444E-010 -5.96960687602352988E-011  1.03850171123120907E-011 -1.32077968274448390E-012  1.31576345571706003E-013 -1.14645409970544381E-014
  4.01178080835918749E-011 -2.32728048494082423E-011  4.97450440893827295E-012 -7.05943184850032639E-013  7.40438358980172199E-014 -5.72405679560473284E-015
  3.74226875487284985E-013 -3.79622872266250163E-013  1.24096098453446290E-013 -2.46868071009480316E-014  3.84978089600535811E-015
 -7.66812049502765308E-014  4.67284432050085437E-014 -1.04095404682568926E-014  1.39077700524973447E-015
 -7.74317489490625671E-017  3.60747260404835523E-016 -2.15914605261118655E-016
  1.00719167388007108E-016 -5.39101643330338434E-017
  1.22368106122892128E-018
  3.85273006914870712E-003 -2.03325860375424151E-003  3.98617447981256781E-004 -5.27689666678205719E-005  5.26571408867292671E-006 -4.21386079110039011E-007  2.81372173617642170E-008 -1.61155292527398268E-009  8.07950609451504228E-011 -3.60127084968919350E-012  1.44476452968103748E-013 -5.26906345042837814E-015  1.76167354622486713E-016 -5.30683684450916520E-018
  8.19059081792170495E-004 -4.32601411543901890E-004  8.48282212003394258E-005 -1.12239304338236142E-005  1.11861929763416995E-006 -8.93362035131874001E-008  5.94842667180236592E-009 -3.39451459750912851E-010  1.69416031693218549E-011 -7.51053796959811848E-013  2.99399108774183675E-014 -1.08408523491803646E-015  3.60070791514725962E-017
 -1.76424036411272682E-004  9.55988654592297422E-005 -1.93098583775954748E-005  2.63718488870523217E-006 -2.71720578546728354E-007  2.24662941812895835E-008 -1.55081137696672899E-009  9.18676228675242004E-011 -4.76580296208131680E-012  2.19895548584108683E-013 -9.13253183700120027E-015  3.25889292761898059E-016
 -1.88344677801352104E-005  1.05098748978404192E-005 -2.18818891476736133E-006  3.07586759185708598E-007 -3.25575559245348008E-008  2.76008044944952990E-009 -1.94979792288388111E-010  1.17990235347542495E-011 -6.24197947079921407E-013  2.93286283455666228E-014 -1.28177833578664874E-015
  2.56720472315491178E-006 -1.40007144423943495E-006  2.84794122283231692E-007 -3.91769328412256287E-008  4.06667737512863264E-009 -3.38847596764380395E-010  2.35810929480176553E-011 -1.40904605044501901E-012  7.37625466564465272E-014 -3.23972245418184797E-015
  1.14176138961792770E-007 -7.16653446637791201E-008  1.67335365239102402E-008 -2.60999516345899949E-009  3.03552902718206891E-010 -2.80461276429129185E-011  2.14495257346856308E-012 -1.39797591607681649E-013  8.33083505966897385E-015
 -1.48989970315609148E-008  8.33490028467226170E-009 -1.73140153571246219E-009  2.41616058078173092E-010 -2.52645877699337561E-011  2.10540643945610239E-012 -1.45436923327923030E-013  8.06785486468712618E-015
 -3.01211746303541473E-010  2.26595459465321504E-010 -6.14249581065770638E-011  1.07775182150875168E-011 -1.37882490885580369E-012  1.37953507563184702E-013 -1.20620264665577257E-014
  4.68234930447567394E-011 -2.71996159271896836E-011  5.83165006665344161E-012 -8.31648477888652957E-013  8.78507327080094088E-014 -6.86679184413166547E-015
  3.52707521254669069E-013 -3.88431518537077188E-013  1.31296957241492075E-013 -2.65485086700681258E-014  4.14964623611927587E-015
 -9.27954024417396283E-014  5.65494112895593042E-014 -1.26260203049416905E-014  1.70975940915464059E-015
  3.31046449461241465E-017  3.51859834774038379E-016 -2.26897305766552403E-016
  1.26481739631445682E-016 -7.00208909750565107E-017
  7.94259496687471095E-019
  1.57539699068628774E-004 -1.38148782202698249E-004  5.01910790634352161E-005 -1.27318525536264107E-005  2.47015249522536182E-006 -3.87278266438080696E-007  5.08961713449658934E-008 -5.75450389647657862E-009  5.70714491978975467E-010 -5.04008774724847039E-011  4.01102899992808007E-012 -2.90472429461107838E-013  1.93639712040033622E-014 -1.18399416241857790E-015
  1.46777981871693225E-004 -1.28910068346694499E-004  4.69345867883429809E-005 -1.19333964691740625E-005  2.32076394532279520E-006 -3.64732543703775401E-007  4.80486673340300487E-008 -5.44559205354526575E-009  5.41365682987105272E-010 -4.79221913247891967E-011  3.82271887580993689E-012 -2.77479042906305561E-013  1.85406738656165233E-014
  3.44234207125134506E-005 -3.04817342233251015E-005  1.12238168174374531E-005 -2.88850002650720698E-006  5.68712832822513373E-007 -9.04860163173400456E-008  1.20664562240894468E-008 -1.38407677258032470E-009  1.39231405795058291E-010 -1.24687889434279164E-011  1.00602499723967997E-012 -7.38453235212710679E-014
 -8.91754795752742303E-007  6.99939887392301106E-007 -2.12172291700445054E-007  4.19947074307732389E-008 -5.74129602487242765E-009  5.12004523848134645E-010 -1.52590715709070057E-011 -4.24779198141106328E-012  1.02117786208445551E-012 -1.43738749957592819E-013  1.57426786113410256E-014
  6.41121329460374546E-008 -4.19441492393752757E-008  8.19400693506525753E-009 -1.76417817853546448E-010 -3.37561277095012449E-010  1.10474144628408344E-010 -2.19143007525357945E-011  3.29088979691406642E-012 -4.04523030793598765E-013  4.23924846857956006E-014
 -1.29565682075973474E-009  5.23850188033834102E-010  3.82019718743113815E-011 -5.12681278447545613E-011  1.39161534404668111E-011 -2.11601038229476466E-012  1.77274026067704214E-013  1.77450857764589171E-015 -3.36291673018122701E-015
  9.47511657702146317E-012  1.37773847427960702E-011 -1.02808163451679212E-011  2.68489678692080733E-012 -2.95574890250481121E-013 -2.17312101432557007E-014  1.52836839241856312E-014 -3.42609515709051442E-015
  4.01689554947569112E-013 -6.82692581511885127E-013  2.07158272351795266E-013 -9.11787050349821305E-015 -9.06167059235118600E-015  2.82754348821317163E-015 -4.69583074992454219E-016
 -1.70934600914377462E-014  1.16860137986377556E-014  1.23454616142324452E-015 -1.78964541904314824E-015  5.42174174201648733E-016 -5.82075347420122147E-016
  1.92246946431948279E-016  1.13790960327544091E-016 -1.64254621962251209E-016  1.30809356972839625E-016 -6.69643442331646475E-016
  1.24446731057669767E-018  1.47429845782082263E-017 -3.14283056139409533E-016  3.88546961868215153E-015
  1.19164780476834628E-017 -1.18125083936160949E-016  1.45450676665272555E-015
  4.37028086773900151E-016 -4.98901658397693239E-015
  1.60685938887167406E-015
  1.56428365509138649E-004 -1.37172393102462332E-004  4.98354064548463491E-005 -1.26413684490964635E-005  2.45254456868694427E-006 -3.84509191860797150E-007  5.05311349401162771E-008 -5.71310342137226532E-009  5.66595733201615270E-010 -5.00360081907661299E-011  3.98190122798160496E-012 -2.88356464742733949E-013  1.92224705492619457E-014 -1.17531547386274929E-015
  1.45526735542700792E-004 -1.27810119523687996E-004  4.65335821364603437E-005 -1.18312903331410861E-005  2.30087643689143434E-006 -3.61602112354763703E-007  4.76356155482257137E-008 -5.39870292752097941E-009  5.36696613068296421E-010 -4.75081948283330081E-011  3.78963931416442351E-012 -2.75073840783265040E-013  1.83796863030008231E-014
  3.38085412573546832E-005 -2.99401033230181250E-005  1.10257969941842384E-005 -2.83792379438868827E-006  5.58830715965053947E-007 -8.89255203779747852E-008  1.18598925529998429E-008 -1.36055290860886166E-009  1.36881520148243040E-010 -1.22597709758195334E-011  9.89271446434351448E-013 -7.26233892033907698E-014
 -1.05996053682315065E-006  8.48842008672891498E-007 -2.66984790519901660E-007  5.60984102567882243E-008 -8.51799502516109117E-009  9.53826479549361761E-010 -7.41882010475609270E-011  2.51378198727094383E-012  3.40701281935496887E-013 -8.27657384412182419E-014  1.08199533471460973E-014
  4.59768831711738851E-008 -2.56300313678951835E-008  2.05536058424943311E-009  1.44029454736856890E-009 -6.63370942173571024E-010  1.63520221444990689E-010 -2.91497597946144091E-011  4.13937470305432952E-012 -4.91738155739897981E-013  5.03693547832134819E-014
 -7.13852967360131002E-010  4.32578912807375052E-011  1.96862426995713800E-010 -8.68355615348889217E-011  1.98229651810186364E-011 -2.87505432545335559E-012  2.53729214454860200E-013 -4.09122299716738163E-015 -3.06899106836592000E-015
 -1.42192042178034631E-011  2.77173386786533675E-011 -1.18793357244172243E-011  2.12992328753589648E-012  4.81134703305935180E-015 -9.94551858074691642E-014  2.95380511866342699E-014 -5.48272047400448750E-015
  7.77766002678983993E-013 -7.34260208130237635E-013  1.21019038821244675E-013  3.19045796263608197E-014 -1.88213280343016661E-014  4.30766713493943655E-015 -6.17185519065533411E-016
 -1.22099001696851749E-014  4.26753645398259699E-016  6.33492321292143929E-015 -2.76934498282775597E-015  5.90100476628544645E-016 -7.95056612636597837E-016
 -1.16355495543479019E-016  4.17142223392421682E-016 -2.19336045180553821E-016  1.21968110174551975E-016 -6.63274208828799966E-016
  5.90386518771991865E-018  1.74256996977731766E-017 -3.65642511834959543E-016  4.54340949728068158E-015
  9.80314785513109614E-018 -9.38111377354172402E-017  1.09296112900409595E-015
  4.29881369627825380E-016 -4.90697167770618559E-015
  1.59288333621722081E-015
  1.55324175945774150E-004 -1.36202288144950345E-004  4.94820268874223947E-005 -1.25514687902270274E-005  2.43505059437150391E-006 -3.81758073261723436E-007  5.01684703486890609E-008 -5.67197248802134503E-009  5.62503844435548015E-010 -4.96735240974866667E-011  3.95296425626761473E-012 -2.86254388933670231E-013  1.90819006043687379E-014 -1.16669398596493023E-015
  1.44284125243686708E-004 -1.26717769703949326E-004  4.61353515357360857E-005 -1.17298915828170279E-005  2.28112691969235286E-006 -3.58493435916935290E-007  4.72254388394450425E-008 -5.35214070225952150E-009  5.32060147707908235E-010 -4.70970940287544140E-011  3.75679150711847184E-012 -2.72685517209176191E-013  1.82198302927411631E-014
  3.31990109118755411E-005 -2.94031840442325954E-005  1.08294996373440755E-005 -2.78778747995030470E-006  5.49034553421026235E-007 -8.73785976842940010E-008  1.16551256386197868E-008 -1.33723367459169649E-009  1.34552077444451814E-010 -1.20525715669012850E-011  9.72663679511882620E-013 -7.14120906329075451E-014
 -1.22583156778690275E-006  9.95683494077746932E-007 -3.21041836902605466E-007  7.00085769696223570E-008 -1.12567595877353540E-008  1.38963890686081884E-009 -1.32319261973171265E-010  9.18417338340129742E-012 -3.30636863514396212E-013 -2.26082409046643947E-014  5.96279887307604555E-015
  2.85179660081938593E-008 -9.91511024333500480E-009 -3.86245581781093466E-009  3.00010987780305025E-009 -9.77962884982660362E-010  2.14778687213119161E-010 -3.61464208049184493E-011  4.96041572127926319E-012 -5.76186774071369550E-013  5.80978849208128253E-014
 -1.82250553374171854E-011 -5.38977780471143434E-010  3.93395389958251465E-010 -1.32276580201166859E-010  2.76999309848203093E-011 -3.95183593960897566E-012  3.73135330505806893E-013 -1.49511595788885500E-014 -2.26497645019529102E-015
 -3.06837922851084219E-011  3.50272170524613682E-011 -1.09170013411361850E-011  8.81799754094699326E-013  4.48715070679452407E-013 -2.01167107434017525E-013  4.71472632612164017E-014 -7.93567097772560244E-015
  8.37444923153238533E-013 -5.15411282388049924E-013 -5.91278986148093955E-014  9.54104427564230236E-014 -3.26293868492556660E-014  6.36641936316739874E-015 -8.38920851269225898E-016
  2.51726789453332790E-016 -1.47316765407787116E-014  1.14260595939175000E-014 -3.34301464895952108E-015  4.80334194605593205E-016 -1.01168460143098270E-015
 -4.67824682684807058E-016  6.50830279780655565E-016 -2.07781463362672159E-016  8.48823235949330685E-017 -6.05196223648763451E-016
  6.41528166880366880E-018  2.53956529216338099E-017 -4.17448811898233754E-016  5.18152813490426063E-015
  7.83977357186374194E-018 -6.99066642516866020E-017  7.36214415066328687E-016
  4.22796348131259566E-016 -4.82564215414664859E-015
  1.57900564468799643E-015
  1.54227091295528563E-004 -1.35238432923039819E-004  4.91309277917939525E-005 -1.24621503693152713E-005  2.41766994603559040E-006 -3.79024811828428077E-007  4.98081645007885608E-008 -5.63110960908054917E-009  5.58438677207033864E-010 -4.93134119947914965E-011  3.92421702757883241E-012 -2.84166124969277162E-013  1.89422561968078619E-014 -1.15812938016564132E-015
  1.43050101932190479E-004 -1.25632975703695741E-004  4.57398792061029856E-005 -1.16291961898824533E-005  2.26151460702030255E-006 -3.55406390218883436E-007  4.68181207781934692E-008 -5.30590350748511469E-009  5.27456100144859440E-010 -4.66888723194026337E-011  3.72417412397716717E-012 -2.70313975160389138E-013  1.80610993078590600E-014
  3.25947955403729236E-005 -2.88709463100020825E-005  1.06349137465065411E-005 -2.73808827228633261E-006  5.39323795685939976E-007 -8.58451614154550630E-008  1.14521439816216649E-008 -1.31411776013915841E-009  1.32242946696920121E-010 -1.18471790574650448E-011  9.56200761316989695E-013 -7.02113601710029367E-014
 -1.38938631274672317E-006  1.14048059609415644E-006 -3.74349384793595653E-007  8.37267316825828467E-008 -1.39578882117866065E-008  1.81948905643459559E-009 -1.89658524415849409E-010  1.57640980484494672E-011 -9.92908264696328573E-013  3.67401382243527390E-014  1.17069018078126167E-015
  1.17278390544880636E-008  5.20728029210101899E-009 -9.56189090016692156E-009  4.50365681409089761E-009 -1.28146059663063365E-009  2.64269149485325738E-010 -4.29068936319947261E-011  5.75431172159988998E-012 -6.57898893728075393E-013  6.55806979611759743E-014
  7.88973933251193225E-010 -1.22085937518688623E-009  6.27063956378847053E-010 -1.87401101008888110E-010  3.75095286888651902E-011 -5.34036826304969464E-012  5.34691566588387544E-013 -3.07131828526094719E-014 -9.59870938564818437E-016
 -4.03761244363425218E-011  3.61148059655347061E-011 -7.54538945629334531E-012 -1.02005573069830946E-012  1.02829014006313074E-012 -3.25604541245905620E-013  6.79409020411330256E-014 -1.07639886259451235E-014
  5.26560227656311670E-013  2.26798054535974925E-014 -3.51714090680812842E-013  1.86272899091862776E-013 -5.14722369427637570E-014  9.16542589128887119E-015 -1.15951758465787043E-015
  1.81597756611025288E-014 -3.17816425554509663E-014  1.57046047733650767E-014 -3.28527972179757346E-015  1.64409252010698132E-016 -1.22161448958028727E-015
 -7.26302613398260344E-016  6.95787796901604545E-016 -8.66806115737008375E-017  8.91777587317430360E-018 -4.94225619976707349E-016
  4.93865160130159736E-019  3.97321337670517445E-017 -4.69616810237665853E-016  5.79987353512662979E-015
  6.00503510311178231E-018 -4.63549033185723799E-017  3.84195340976864812E-016
  4.15774555321234384E-016 -4.74502546022806338E-015
  1.56522571491452453E-015
  1.53137072658607478E-004 -1.34280793190995383E-004  4.87820966575969601E-005 -1.23734099937301112E-005  2.40040200038099243E-006 -3.76309309213642244E-007  4.94502043881057599E-008 -5.59051330422197180E-009  5.54400083743327810E-010 -4.89556587471987992E-011  3.89565848970925716E-012 -2.82091596149576058E-013  1.88035321776378894E-014 -1.14962133871442759E-015
  1.41824616801000794E-004 -1.24555694546398980E-004  4.53471494432838498E-005 -1.15292001453811924E-005  2.24203871595474783E-006 -3.52340851687084599E-007  4.64136450141531369E-008 -5.25998948194310424E-009  5.22884284519692737E-010 -4.62835131738707082E-011  3.69178584048538811E-012 -2.67959118095932374E-013  1.79034868770043243E-014
  3.19958611828887889E-005 -2.83433601982593278E-005  1.04420283779403405E-005 -2.68882337498145694E-006  5.29697896089540464E-007 -8.43251251986640595E-008  1.12509361420543277E-008 -1.29120386163153815E-009  1.29953997595989862E-010 -1.16435818485884787E-011  9.39881761485597312E-013 -6.90211305099004700E-014
 -1.55064308841392896E-006  1.28324947248248664E-006 -4.26913353438647383E-007  9.72543896273101392E-008 -1.66216776571662913E-008  2.24342390361630801E-009 -2.46212221913531475E-010  2.22542676535650262E-011 -1.64618419453430511E-012  9.52857580626458146E-014 -3.55689877134231635E-015
 -4.40098698803851504E-009  1.97437594977532938E-008 -1.50453760835940893E-008  5.95155958410594988E-009 -1.57398670240583294E-009  3.12011078505490440E-010 -4.94337698695845617E-011  6.52135948564597614E-012 -7.36904310881727443E-013  7.28203855243046238E-014
  1.70551190448145158E-009 -2.00040792089634487E-009  8.97138019681594231E-010 -2.52020789069055037E-010  4.92145800590408221E-011 -7.03471903308017728E-012  7.37604409042744538E-013 -5.12860198451702057E-014  8.37474528531318144E-016
 -4.37473160785579623E-011  3.13822484593175852E-011 -1.91399280542928276E-012 -3.53676300813695436E-012  1.73579670120329076E-012 -4.71522030074584887E-013  9.17508325735142747E-014 -1.39470644570390389E-014
 -2.07618561221896075E-013  9.27559878957353286E-013 -7.74696195701634453E-013  3.09241748482015991E-013 -7.63117316014935939E-014  1.28623618644452902E-014 -1.60311104942213566E-015
  3.96045059981346653E-014 -4.89145786359237656E-014  1.84418671825678524E-014 -2.39037008714202617E-015 -4.02196889857371706E-016 -1.41516838154103699E-015
 -7.36235116459343864E-016  4.15009979288211265E-016  1.93745405782206969E-016 -1.18404234943413689E-016 -3.28792004339444558E-016
 -1.36968711296746814E-017  6.10720061031673062E-017 -5.21873589041867375E-016  6.39843656703930535E-015
  4.23049379842441494E-018 -2.30569511870137486E-017  3.68172025883612017E-017
  4.08818213343135700E-016 -4.66511940410602700E-015
  1.55154296577064002E-015
  1.52054081317681638E-004 -1.33329334863810411E-004  4.84355210332317569E-005 -1.22852444858506422E-005  2.38324613704269668E-006 -3.73611467533357055E-007  4.90945770636661443E-008 -5.55018210010432092E-009  5.50387916969805328E-010 -4.86002512813437993E-011  3.86728759543363748E-012 -2.80030726137743144E-013  1.86657234212311509E-014 -1.14116954446034641E-015
  1.40607621277181018E-004 -1.23485883461926365E-004  4.49571466184772096E-005 -1.14298994596399955E-005  2.22269846734415072E-006 -3.49296697343414017E-007  4.60119952758537067E-008 -5.21439677336242631E-009  5.18344515870820845E-010 -4.58810001456614617E-011  3.65962533880221974E-012 -2.65620849960249810E-013  1.77469865966695995E-014
  3.14021740544466048E-005 -2.78203959411630835E-005  1.02508326443468918E-005 -2.63999000604774607E-006  5.20156310783475647E-007 -8.28184031072250937E-008  1.10514907390844677E-008 -1.26849068218958674E-009  1.27685100506156718E-010 -1.14417684013695553E-011  9.23705754413812605E-013 -6.78413346415817772E-014
 -1.70962010461488344E-006  1.42400618672293842E-006 -4.78739627547938342E-007  1.10593057195674800E-007 -1.92484229525917121E-008  2.66149014974409071E-009 -3.01986551646362745E-010  2.86553897192626993E-011 -2.29053551043635753E-012  1.53034941564722670E-013 -8.22049563370680943E-015
 -1.98759485956559706E-008  3.37008999840849256E-008 -2.03153256721313487E-008  7.34443802641798993E-009 -1.85566296637814417E-009  3.58023807938261613E-010 -5.57296229535583903E-011  7.26185371778310758E-012 -8.13232611299750281E-013  7.98195096251685071E-014
  2.72917752100343460E-009 -2.87566280940628272E-009  1.20289422837500430E-009 -3.25949046467722791E-010  6.27782486345099806E-011 -9.02901034366314292E-012  9.81087592568371523E-013 -7.65792374421043137E-014  3.11835368827308211E-015
 -4.12421715725767698E-011  2.12260891022909461E-011  5.82976298244466398E-012 -6.62997561661338812E-012  2.56360035403443197E-012 -6.37690960736949577E-013  1.18411185195615598E-013 -1.74646351695820952E-014
 -1.41640185308247216E-012  2.24551076983404567E-012 -1.34556107593373503E-012  4.68944727113816657E-013 -1.08085447852677344E-013  1.76109935337980935E-014 -2.19324961206837432E-015
  6.28943269280833705E-014 -6.45176436594328254E-014  1.89825729884735894E-014 -4.71797872395706655E-016 -1.26012732579737559E-015 -1.58332480914192225E-015
 -3.23048816448783836E-016 -3.45839483194712732E-016  6.89917550201812041E-016 -3.11347586597538501E-016 -1.06950386710425074E-016
 -3.76285609529231624E-017  8.96851276325551438E-017 -5.73787010604578213E-016  6.97715854656657543E-015
  2.39485602042615893E-018  1.33524495707412187E-019 -3.06024181879207515E-016
  4.01930179972295079E-016 -4.58592209444293542E-015
  1.53795684791002921E-015
  1.50978078737142230E-004 -1.32384024016550750E-004  4.80911885256230141E-005 -1.21976506830047714E-005  2.36620173857688836E-006 -3.70931189364926700E-007  4.87412696415784248E-008 -5.51011453034428066E-009  5.46402030507098464E-010 -4.82471765857237610E-011  3.83910330248702833E-012 -2.77983438958611496E-013  1.85288248250121929E-014 -1.13277368063798652E-015
  1.39399067021098128E-004 -1.22423499885684878E-004  4.45698551780441827E-005 -1.13312901621884834E-005  2.20349308579031135E-006 -3.46273804802670680E-007  4.56131553703443503E-008 -5.16912353841821279E-009  5.13836610130786923E-010 -4.54813168678546969E-011  3.62769130747560339E-012 -2.63299075186453720E-013  1.75915921446875894E-014
  3.08137005442906794E-005 -2.73020239244274556E-005  1.00613157146148237E-005 -2.59158539786186170E-006  5.10698498729009062E-007 -8.13249096585970705E-008  1.08537964507389663E-008 -1.24597693164512435E-009  1.25436126463128765E-010 -1.12417272366625382E-011  9.07671819229363432E-013 -6.66719058354002143E-014
 -1.86633546479542654E-006  1.56276670846051999E-006 -5.29834057459061232E-007  1.23744231981506750E-007 -2.18384174038190143E-008  3.07373422344239285E-009 -3.56987674608392751E-010  3.49681676350285708E-011 -2.92603265627703960E-012  2.09993975810699700E-013 -1.28206302185018752E-014
 -3.47044297042693742E-008  4.70852279611744194E-008 -2.53741369442217820E-008  8.68290761365385121E-009 -2.12661029598055161E-009  4.02326535595306033E-010 -6.17970082584290343E-011  7.97608705618097557E-012 -8.86913171699751324E-013  8.65806042813571883E-014
  3.85778007112482542E-009 -3.84468168057966133E-009  1.54361594353749207E-009 -4.09001001348787102E-010  7.81640375825845095E-011 -1.13174183047261516E-011  1.26436205483310005E-012 -1.06503236933073942E-013  5.87420252903726017E-015
 -3.32992343054375927E-011  6.03731832414339855E-012  1.55405030588939849E-011 -1.02618765886120990E-011  3.50417132437726220E-012 -8.22899432159864476E-013  1.47758337772030939E-013 -2.12967797253197030E-014
 -3.14969542597489615E-012  4.02156301726220864E-012 -2.08133085888139266E-012  6.69888815182465652E-013 -1.47706945044230810E-013  2.35612196517350577E-014 -2.95290085233759382E-015
  8.65520754785217943E-014 -7.71704070182757711E-014  1.67436358366339384E-014  2.63796205755274600E-015 -2.44620923907728252E-015 -1.71770832115640537E-015
  7.06180371370097073E-016 -1.75783000860960623E-015  1.46467508311189423E-015 -5.85902754504492713E-016  1.73607034031579528E-016
 -7.24898068493218314E-017  1.25548258635516099E-016 -6.24793705263007868E-016  7.53593867042728117E-015
  3.18488879342029060E-019  2.34153428641116998E-017 -6.44452443767945603E-016
  3.95113920707668934E-016 -4.50743190294640378E-015
  1.52446685867576747E-015
  1.49909026562359074E-004 -1.31444826883700980E-004  4.77490867999805601E-005 -1.21106254374080789E-005  2.34926819044899535E-006 -3.68268377745179237E-007  4.83902692967842063E-008 -5.47030913548796612E-009  5.42442278668241554E-010 -4.78964217104438626E-011  3.81110457354440891E-012 -2.75949658997176779E-013  1.83928313091868084E-014 -1.12443343064244101E-015
  1.38198905925455089E-004 -1.21368501457768559E-004  4.41852596431964605E-005 -1.12333683016793789E-005  2.18442179963277150E-006 -3.43272052270111457E-007  4.52171091828669874E-008 -5.12416794269453425E-009  5.09360384122538330E-010 -4.50844470527756830E-011  3.59598244141722565E-012 -2.60993698700066378E-013  1.74372972949406817E-014
  3.02304072151283609E-005 -2.67882146866538185E-005  9.87346681357542018E-006 -2.54360679710250758E-006  5.01323921684779261E-007 -7.98445598124577635E-008  1.06578420136482265E-008 -1.22366132651176077E-009  1.23206947170896299E-010 -1.10434469348154399E-011  8.91779039765446368E-013 -6.55127776243857810E-014
 -2.02080716652329075E-006  1.69954691394824091E-006 -5.80202459299384318E-007  1.36709402822157773E-007 -2.43919526017835196E-008  3.48020228191060054E-009 -4.11221715778583329E-010  4.11933006788477552E-011 -3.55274566437133307E-012  2.66169112289027098E-013 -1.73578350303940815E-014
 -4.88937619896537551E-008  5.99032234861270766E-008 -3.02241902434569767E-008  9.96757947575689493E-009 -2.38694874657076595E-009  4.44938324158401164E-010 -6.76384631934454111E-011  8.66435008383305501E-012 -9.57975161094461365E-013  9.31061770911229963E-014
  5.08914933853352862E-009 -4.90554030717980704E-009  1.91859319651026259E-009 -5.00993497049994372E-010  9.53357875640495822E-011 -1.38941727031270415E-011  1.58665589130312612E-012 -1.40969248585669610E-013  9.09659689198716360E-015
 -2.03508364784065415E-011 -1.37985835016591045E-011  2.70748871226377688E-011 -1.43951742714907416E-011  4.55008364058890406E-012 -1.02595212424887689E-012  1.79630898032468672E-013 -2.54239159754741779E-014
 -5.45601575596927900E-012  6.29950947269154872E-012 -2.99856796377792281E-012  9.16461535585629406E-013 -1.96066021654660842E-013  3.08591125844658672E-014 -3.90445769807988176E-015
  1.09311328126656583E-013 -8.56415639908544619E-014  1.12129374970609819E-014  7.08778878594277809E-015 -3.99351687605783962E-015 -1.81057916320804179E-015
  2.56206715257795085E-015 -4.00817320070179119E-015  2.58705457762048397E-015 -9.59728954870694760E-016  5.15539228210715390E-016
 -1.19266328876506477E-016  1.68417474969350850E-016 -6.74226501012818863E-016  8.07464130418777023E-015
 -2.24181547802176436E-018  4.70446443955784580E-017 -9.78612551695623260E-016
  3.88373505826084735E-016 -4.42964744961630296E-015
  1.51107255830519748E-015
  1.48846886618941301E-004 -1.30511709858512802E-004  4.74092035795610386E-005 -1.20241656161029109E-005  2.33244488102177549E-006 -3.65622936168533428E-007  4.80415632648085164E-008 -5.43076446298249398E-009  5.38508516455828403E-010 -4.75479737669640413E-011  3.78329037620039007E-012 -2.73929310997104190E-013  1.82577378164533945E-014 -1.11614847778684568E-015
  1.37007090114326996E-004 -1.20320846022108801E-004  4.38033446096854537E-005 -1.11361299458090381E-005  2.16548384093326820E-006 -3.40291318538993906E-007  4.48238406765306745E-008 -5.07952816064727938E-009  5.04915655555713822E-010 -4.46903744916648137E-011  3.56449744187762574E-012 -2.58704625923223978E-013  1.72840959332139480E-014
  2.96522608023750710E-005 -2.62789389186652097E-005  9.68727522175897645E-006 -2.49605146468811414E-006  4.92032044194606451E-007 -7.83772689687752130E-008  1.04636162227904657E-008 -1.20154258995572694E-009  1.20997434998812887E-010 -1.08469161354089494E-011  8.76026504536928598E-013 -6.43638838000375666E-014
 -2.17305310198850441E-006  1.83436258648853258E-006 -6.29850615147762356E-007  1.49490049839897584E-007 -2.69093184307074344E-008  3.88094021220650092E-009 -4.64694764291132224E-010  4.73314840366537721E-011 -4.17074415743999689E-012  3.21566567174090727E-013 -2.18326457752676268E-014
 -6.24512251464686892E-008  7.21613207094090618E-008 -3.48678490689262140E-008  1.11990604231452441E-008 -2.63679752597299753E-009  4.85878101899380597E-010 -7.32565072982679719E-011  9.32693133952785234E-012 -1.02644754212721152E-012  9.93987107821024908E-014
  6.42113547265703555E-009 -6.05633248027716609E-009  2.32712264679675935E-009 -6.01745081291958839E-010  1.14257674608896311E-010 -1.67535566652713116E-011  1.94720431029318400E-012 -1.79889326247449799E-013  1.27772500980475076E-014
 -2.82314861183121412E-012 -3.79016022257738045E-011  4.02915932782390521E-011 -1.89930981719410502E-011  5.69401431487142135E-012 -1.24567016749777838E-012  2.13869686009638537E-013 -2.98267973102622252E-014
 -8.38250524059347946E-012  9.12191881061718556E-012 -4.11338009341107470E-012  1.21293224368727609E-012 -2.54028970341839961E-013  3.96469591434540766E-014 -5.06974451829922949E-015
  1.30112745369851054E-013 -8.88856804284420789E-014  1.94811934652521277E-015  1.30082292283903701E-014 -5.93143396645069736E-015 -1.85482304746381798E-015
  5.47226510772692508E-015 -7.29963935449251369E-015  4.13207168703826808E-015 -1.45209700362943722E-015  9.21844835955688740E-016
 -1.78819456974428683E-016  2.17899100216167674E-016 -7.21341300326496183E-016  8.59310312584093378E-015
 -5.59783060618219251E-018  7.13395050533912469E-017 -1.30867261624624615E-015
  3.81713631792320998E-016 -4.35256761015759713E-015
  1.49777358735377420E-015
  1.47791620912000779E-004 -1.29584639492356094E-004  4.70715266454304688E-005 -1.19382681008976716E-005  2.31573120154344926E-006 -3.62994768585123406E-007  4.76951388415112476E-008 -5.39147906714764495E-009  5.34600599559178680E-010 -4.72018199278467151E-011  3.75565968294898070E-012 -2.71922320059233284E-013  1.81235393116885769E-014 -1.10791850503627452E-015
  1.35823571942200445E-004 -1.19280491625627831E-004  4.34240947474925289E-005 -1.10395711812382734E-005  2.14667844546024994E-006 -3.37331482988128459E-007  4.44333338919872309E-008 -5.03520237556716763E-009  5.00502243022944813E-010 -4.42990830543485503E-011  3.53323501642152227E-012 -2.56431762779317755E-013  1.71319820741235337E-014
  2.90792282134022034E-005 -2.57741674628432556E-005  9.50273027515207493E-006 -2.44891667571475689E-006  4.82822333575343606E-007 -7.69229529658864047E-008  1.02711079312369764E-008 -1.17961945176681657E-009  1.18807462978687450E-010 -1.06521235369967818E-011  8.60413306718852935E-013 -6.32251584154022251E-014
 -2.32309105850179566E-006  1.96722941687290299E-006 -6.78784273195601172E-007  1.62087644483144385E-007 -2.93908030761751304E-008  4.27599363252460701E-009 -5.17412873605114230E-010  5.33834088216999435E-011 -4.78009735056640292E-012  3.76192521598754721E-013 -2.62456018473153486E-014
 -7.53840471660570840E-008  8.38659081201081223E-008 -3.93074601651721363E-008  1.23779529697691459E-008 -2.87627499899995226E-009  5.25164663396944727E-010 -7.86536423382276288E-011  9.96411732877192565E-012 -1.09235907239800693E-012  1.05460664731000678E-013
  7.85160885965597375E-009 -7.29516989521638196E-009  2.76850754016784548E-009 -7.11075995419974832E-010  1.34894208002420729E-010 -1.98899063213748053E-011  2.34524958823598364E-012 -2.23176341976096383E-013  1.69080106000835836E-014
  1.88637712318876761E-011 -6.58971463402253122E-011  5.50513019864947145E-011 -2.40193948240234489E-011  6.92874252921776170E-012 -1.48089101333569510E-012  2.50317716576798150E-013 -3.44865093315011917E-014
 -1.19749473166828513E-011  1.25301489458094768E-011 -5.44142519147105362E-012  1.56345340819706494E-012 -3.22438831239689191E-013  5.00633011371266899E-014 -6.47002317458280735E-015
  1.48100449114749357E-013 -8.60399665783376823E-014 -1.14246153788478394E-014  2.05118092328281232E-014 -8.28571559257791705E-015 -1.84394101157336647E-015
  9.68082322561622699E-015 -1.18499813333607335E-014  6.18050564933277900E-015 -2.08383288580463818E-015  1.39585080922713053E-015
 -2.51962983582806168E-016  2.73519171774573033E-016 -7.65343409665520122E-016  9.09114012633689009E-015
 -1.01346450773121863E-017  9.66843331843253318E-017 -1.63482561282055894E-015
  3.75139666427024163E-016 -4.27619154502219410E-015
  1.48456968526276428E-015
  1.46743191625418266E-004 -1.28663582494072018E-004  4.67360438362275906E-005 -1.18529297883063546E-005  2.29912654613587095E-006 -3.60383779398928800E-007  4.73509833828395456E-008 -5.35245150914763873E-009  5.30718384351515262E-010 -4.68579474265054433E-011  3.72821147116343168E-012 -2.69928611640077493E-013  1.79902307815992391E-014 -1.09974319471196146E-015
  1.34648303993016621E-004 -1.18247396517395301E-004  4.30474948005204582E-005 -1.09436881135134573E-005  2.12800485267344415E-006 -3.34392425579439226E-007  4.40455729471079895E-008 -4.99118877954290077E-009  4.96119965996169981E-010 -4.39105566889116196E-011  3.50219387890335289E-012 -2.54175015698045777E-013  1.69809498790536067E-014
  2.85112765267878828E-005 -2.52738713124676042E-005  9.31982136495578446E-006 -2.40219971939431077E-006  4.73694259904774647E-007 -7.54815280785832656E-008  1.00803060498983568E-008 -1.15789064832943805E-009  1.16636904801887388E-010 -1.04590578968474734E-011  8.44938544127192340E-013 -6.20965357962391347E-014
 -2.47093871899099930E-006  2.09816300381983073E-006 -7.27009147907275756E-007  1.74503649567530083E-007 -3.18366930331760709E-008  4.66540789346935703E-009 -5.69382061673442656E-010  5.93497620938530356E-011 -5.38087405314488635E-012  4.30053121921908224E-013 -3.05972467947863431E-014
 -8.76994046130325713E-008  9.50233287901250936E-008 -4.35453536117542074E-008  1.35048553560678349E-008 -3.10549869195511938E-009  5.62816670250348259E-010 -8.38323523991696760E-011  1.05761925346648338E-011 -1.15573830578026210E-012  1.11294476454521459E-013
  9.37845999404927497E-009 -8.62018203814143920E-009  3.24205766697188041E-009 -8.28808163698407576E-010  1.57210228181647410E-010 -2.32976104713650590E-011  2.78004102517001765E-012 -2.70743980697561684E-013  2.14808596601048367E-014
  4.42959285059375834E-011 -9.74160036438710147E-011  7.12166801061124708E-011 -2.94383236806694763E-011  8.24714882597429131E-012 -1.73046830520839607E-012  2.88820182084510762E-013 -3.93844665481820391E-014
 -1.62777814731880970E-011  1.65643603574822240E-011 -6.99791636559886703E-012  1.97206188321101062E-012 -4.02115643511772707E-013  6.22429756442965742E-014 -8.12599903112785976E-015
  1.62618432683628196E-013 -7.64210798649162022E-014 -2.92116886265137300E-014  2.96933419121138856E-014 -1.10785495109838526E-014 -1.77203936631444009E-015
  1.54475506526114142E-014 -1.78913657615740712E-014  8.81868650679203754E-015 -2.87726202994282155E-015  1.94120119420882088E-015
 -3.39538393020838495E-016  3.34791455592876891E-016 -8.05413327140612029E-016  9.56855446848145265E-015
 -1.63151738979223738E-017  1.23534052316959833E-016 -1.95729102381964568E-015
  3.68657717241156027E-016 -4.20051874954898386E-015
  1.47146070999694703E-015
  1.45701561121112092E-004 -1.27748505729328706E-004  4.64027430479281461E-005 -1.17681475894882736E-005  2.28263031178274644E-006 -3.57789873465913059E-007  4.70090843045810318E-008 -5.31368035696300074E-009  5.26861727887151723E-010 -4.65163435569544714E-011  3.70094472307615165E-012 -2.67948111550315479E-013  1.78578072343334254E-014 -1.09162222815999946E-015
  1.33481239079217867E-004 -1.17221519147787918E-004  4.26735295862858856E-005 -1.08484768669879192E-005  2.10946230570848614E-006 -3.31474026855533858E-007  4.36605420366617988E-008 -4.94748557342444435E-009  4.91768644822963198E-010 -4.35247794213703484E-011  3.47137274944301700E-012 -2.51934291620851717E-013  1.68309936750362003E-014
  2.79483729915705088E-005 -2.47780216110578451E-005  9.13853793734476413E-006 -2.35589789899283947E-006  4.64647296009558297E-007 -7.40529110162057945E-008  9.89119954727169921E-009 -1.13635492259377464E-009  1.14485634816452982E-010 -1.02677080306875741E-011  8.29601319201800631E-013 -6.09779505600751744E-014
 -2.61661366249547560E-006  2.22717885441090435E-006 -7.74530920179907035E-007  1.86739519316801008E-007 -3.42472731141154748E-008  5.04922807932321703E-009 -6.20608311111153484E-010  6.52312268788094659E-011 -5.97314267082065911E-012  4.83154479991079654E-013 -3.48881287646940500E-014
 -9.94044229006601154E-008  1.05639880617299864E-007 -4.75838429124215287E-008  1.45803615718262796E-008 -3.32458529711542862E-009  5.98852651789976010E-010 -8.87951039818840828E-011  1.11634394287262152E-011 -1.21661359372826072E-012  1.16902563071825228E-013
  1.09995993509684099E-008 -1.00295160730765986E-008  3.74708932064887232E-009 -9.54765182657454861E-010  1.81170904642035734E-010 -2.69711102524146867E-011  3.25083490044486746E-012 -3.22506734892084252E-013  2.64879090513138655E-014
  7.30653435160835089E-011 -1.32094298154969437E-010  8.86523650262639414E-011 -3.52146530285463694E-011  9.64221430299916669E-012 -1.99327175039052280E-012  3.29224435096167269E-013 -4.45024090948876306E-014
 -2.13341181594844171E-011  2.12635293208800206E-011 -8.79762677631195419E-012  2.44268017145895930E-012 -4.93856695170770840E-013  7.63171550107270421E-014 -1.00578269235785004E-014
  1.73207003237552491E-013 -5.95219564509235680E-014 -5.16533239314993081E-014  4.06302332262050081E-014 -1.43286169297347048E-014 -1.63381973140757146E-015
  2.30473895952501392E-014 -2.56698114765371044E-014  1.21382850202878889E-014 -3.85615428228286345E-015  2.56184605300669909E-015
 -4.42488484028926173E-016  4.01284024144214847E-016 -8.40731993738357786E-016  1.00251412056093059E-014
 -2.46844355183632534E-017  1.52418072980681468E-016 -2.27631640132506518E-015
  3.62274722352308234E-016 -4.12554912467717634E-015
  1.45844665867970487E-015
  1.44666691938309493E-004 -1.26839376219979035E-004  4.60716122336099663E-005 -1.16839184301880331E-005  2.26624189831789205E-006 -3.55212956092167288E-007  4.66694290821179453E-008 -5.27516418536253976E-009  5.23030487898689632E-010 -4.61769956735592331E-011  3.67385842575868594E-012 -2.65980745953271463E-013  1.77262636990426806E-014 -1.08355528537884163E-015
  1.32322330240797583E-004 -1.16202818167652155E-004  4.23021839956130190E-005 -1.07539335847436326E-005  2.09105005136160170E-006 -3.28576167937282257E-007  4.32782254319941495E-008 -4.90409096678645145E-009  4.87448100722875227E-010 -4.31417353553473422E-011  3.44077035440181244E-012 -2.49709498006725063E-013  1.66821079745092792E-014
  2.73904850265051656E-005 -2.42865896517179294E-005  8.95886949322729036E-006 -2.31000853176921480E-006  4.55680917453216949E-007 -7.26370189207425249E-008  9.70377744918873081E-009 -1.11501102404705648E-009  1.12353528024222536E-010 -1.00780628124462559E-011  8.14400738991510713E-013 -5.98693376429540892E-014
 -2.76013336465854732E-006  2.35429238452521460E-006 -8.21355237502496921E-007  1.98796699403554710E-007 -3.66228264567929179E-008  5.42749900930969013E-009 -6.71097569363014080E-010  7.10284821872342980E-011 -6.55697120742131498E-012  5.35502673400181117E-013 -3.91188009267861755E-014
 -1.10506176565034226E-007  1.15721816567476171E-007 -5.14252250838963911E-008  1.56050613789321659E-008 -3.53365067719434587E-009  6.33291005784818855E-010 -9.35443460961240182E-011  1.17261384816751754E-011 -1.27501308657539948E-012  1.22287322738792943E-013
  1.27129572590381442E-008 -1.15213367295609015E-008  4.28292525644787241E-009 -1.08877231049206318E-009  2.06741733854427800E-010 -3.09048988081002197E-011  3.75689442864311737E-012 -3.78379899307950520E-013  3.19213987848228575E-014
  1.04770003035745381E-010 -1.69573447269737725E-010  1.07224948889604591E-010 -4.13136559261787586E-011  1.11070198133958923E-011 -2.26818699252545759E-012  3.71379971221825910E-013 -4.98223994729353211E-014
 -2.71857535897229140E-011  2.66654610467635480E-011 -1.08548944919833256E-011  2.97911767880422283E-012 -5.98436771172759988E-013  9.24133865702617836E-014 -1.22851170868838125E-014
  1.79599256416860350E-013 -3.50086714022057560E-014 -7.89247122466593272E-014  5.33827848307156364E-014 -1.80511527447253306E-014 -1.42456915896533748E-015
  3.27697963137226622E-014 -3.54446351853315891E-014  1.62361052576423404E-014 -5.04566957536221720E-015  3.26203052360534892E-015
 -5.61929401763215305E-016  4.72684412147242422E-016 -8.70505513496720072E-016  1.04606948614294521E-014
 -3.58735978983431630E-017  1.83944056639284340E-016 -2.59217885142929019E-015
  3.55998563404812196E-016 -4.05128306771393165E-015
  1.44552768915412404E-015
  1.43638546792820680E-004 -1.25936161143420895E-004  4.57426394032188924E-005 -1.16002392506756919E-005  2.24996070841353486E-006 -3.52652933032061491E-007  4.63320052501821717E-008 -5.23690157587542227E-009  5.19224522794226206E-010 -4.58398911907876915E-011  3.64695157110176962E-012 -2.64026441363381837E-013  1.75955952253887087E-014 -1.07554204460010170E-015
  1.31171530744353707E-004 -1.15191252427470069E-004  4.19334429923283802E-005 -1.06600544285131826E-005  2.07276734007434407E-006 -3.25698730521404270E-007  4.28986074807074993E-008 -4.86100317789181209E-009  4.83158155783788440E-010 -4.27614086717472505E-011  3.41038542635856677E-012 -2.47500542838339192E-013  1.65342874958895720E-014
  2.68375802193228041E-005 -2.37995468764830400E-005  8.78080558800617848E-006 -2.26452894891397148E-006  4.46794602524171633E-007 -7.12337693649381204E-008  9.51802883856491429E-009 -1.09385770868493846E-009  1.10240460077968642E-010 -9.89011117400129858E-012  7.99335915141325695E-013 -5.87706323336878457E-014
 -2.90151519821796228E-006  2.47951891927200457E-006 -8.67487714114426277E-007  2.10676626989813289E-007 -3.89636345323488318E-008  5.80026523885126219E-009 -7.20855748870459562E-010  7.67422030338233474E-011 -7.13242726687996069E-012  5.87103745742444373E-013 -4.32898218770751987E-014
 -1.21011689538059371E-007  1.25275344915508698E-007 -5.50717807442700641E-008  1.65795403340335167E-008 -3.73280986978548280E-009  6.66149999146860930E-010 -9.80825103542137571E-011  1.22645681741621544E-011 -1.33096473482328244E-012  1.27451136054374251E-013
  1.45164837738812803E-008 -1.30938261908339824E-008  4.84889465034679757E-009 -1.23065645651279091E-009  2.33888537192196018E-010 -3.50935209591798665E-011  4.29748971571800919E-012 -4.38279565702879558E-013  3.77736948608604139E-014
  1.39013812197908335E-010 -2.09500119165788267E-010  1.26802962905352549E-010 -4.77011061652226447E-011  1.26347451698014422E-011 -2.55411548488955233E-012  4.15138412049926988E-013 -5.53268193141234983E-014
 -3.38731844437628803E-011  3.28068027292695794E-011 -1.31836273100497049E-011  3.58507196004051952E-012 -7.16608399795191411E-013  1.10655632091937784E-013 -1.48269410423877811E-014
  1.81717583000444003E-013 -2.71732727989584474E-015 -1.11137167264104187E-013  6.79944942085954294E-014 -2.22580052382972759E-014 -1.14015034404417662E-015
  4.49181301441594411E-014 -4.74879042704282900E-014  2.12138798357128131E-014 -6.47230428578737616E-015  4.04628401703739897E-015
 -6.99221095425412028E-016  5.48863364439791507E-016 -8.93989347976345845E-016  1.08750158724313700E-014
 -5.06037970625533620E-017  2.18801474807160936E-016 -2.90518644136059498E-015
  3.49838199922122675E-016 -3.97772158264313209E-015
  1.43270414239994506E-015
  1.42617088576315465E-004 -1.25038827831959698E-004  4.54158126233356041E-005 -1.15171070056871649E-005  2.23378614756865847E-006 -3.50109710486402380E-007  4.59968004026111784E-008 -5.19889111676335026E-009  5.15443691654572599E-010 -4.55050175829626313E-011  3.62022315579544658E-012 -2.62085124644644956E-013  1.74657968829873970E-014 -1.06758218181732341E-015
  1.30028794082145683E-004 -1.14186780976528057E-004  4.15672916129566930E-005 -1.05668355786020273E-005  2.05461342591839090E-006 -3.22841596878066081E-007  4.25216726063427747E-008 -4.81822043365534089E-009  4.78898632958285490E-010 -4.23837836284338487E-011  3.38021670408594873E-012 -2.45307334628503158E-013  1.63875271848977348E-014
  2.62896263259922588E-005 -2.33168648756689748E-005  8.60433583134061566E-006 -2.21945649548838939E-006  4.37987832223821935E-007 -6.98430803504081578E-008  9.33394285514949731E-009 -1.07289373898298983E-009  1.08146307278545320E-010 -9.70384210492645425E-012  7.84405963881656154E-013 -5.76817703154193151E-014
 -3.04077643349438997E-006  2.60287369342158128E-006 -9.12933931163315710E-007  2.22380730767433778E-007 -4.12699771531791861E-008  6.16757106082229425E-009 -7.69888727237858278E-010  8.23730604562885985E-011 -7.69957805515002516E-012  6.37963706858610817E-013 -4.74017560212258848E-014
 -1.30927935419236914E-007  1.34306629485216885E-007 -5.85257742010122192E-008  1.75043798110972775E-008 -3.92217709178678856E-009  6.97447768632389928E-010 -1.02412011064247819E-010  1.27790050074534717E-011 -1.38449629042172136E-012  1.32396367439295207E-013
  1.64081485522448629E-008 -1.47451839825709684E-008  5.44433305817385563E-009 -1.38024617064840741E-009  2.62577458868549420E-010 -3.95315728759835523E-011  4.87189771534596313E-012 -5.02122617612909469E-013  4.40372870442926942E-014
  1.75406546662615202E-010 -2.51526190449339134E-010  1.47256861752019991E-010 -5.43432742547872995E-011  1.42186683532084727E-011 -2.84997436437746726E-012  4.60353488176439715E-013 -6.09983661669620536E-014
 -4.14356224652214732E-011  3.97230565026204595E-011 -1.57973075446234242E-011  4.26412995603120033E-012 -8.49102097307423595E-013  1.31164306954492578E-013 -1.77018374443607065E-014
  1.79670207386235286E-013  3.73490290150846593E-014 -1.48339270292396729E-013  8.44923521015888582E-014 -2.69576952434564772E-014 -7.76991921769189672E-016
  5.98090504880007852E-014 -6.20838966897538150E-014  2.71780677959243011E-014 -8.16383827592528105E-015  4.91940955072697958E-015
 -8.56036217602482195E-016  6.29937190317094720E-016 -9.10511990339136149E-016  1.12679168942310965E-014
 -6.96897315515588231E-017  2.57764966390322790E-016 -3.21567953053699331E-015
  3.43803824526450977E-016 -3.90486640946792726E-015
  1.41997656573741502E-015
  1.41602280355602371E-004 -1.24147343772173233E-004  4.50911200169432279E-005 -1.14345186643648233E-005  2.21771762409738713E-006 -3.47583195100597751E-007  4.56638021921048035E-008 -5.16113140299283662E-009  5.11687854230481400E-010 -4.51723623840148293E-011  3.59367218130924865E-012 -2.60156723009052200E-013  1.73368637607834982E-014 -1.05967537025755553E-015
  1.28894073971154779E-004 -1.13189363062088792E-004  4.12037149664178686E-005 -1.04742732338110294E-005  2.03658756658039345E-006 -3.20004649848485380E-007  4.21474053080620185E-008 -4.77574096960760027E-009  4.74669356060030814E-010 -4.20088445599082658E-011  3.35026293252695904E-012 -2.43129782426904255E-013  1.62418222365744462E-014
  2.57465912699850338E-005 -2.28385153872239504E-005  8.42944988690889858E-006 -2.17478853036381253E-006  4.29260090254671231E-007 -6.84648703057610297E-008  9.15150869527651288E-009 -1.05211788386828837E-009  1.06070946572046076E-010 -9.51924465224016988E-012  7.69610006019551028E-013 -5.66026877143079351E-014
 -3.17793423887795388E-006  2.72437185183450213E-006 -9.57699436862253731E-007  2.33910430998356554E-007 -4.35421324808183479E-008  6.52946050679688236E-009 -8.18202347398109848E-010  8.79217215342673466E-011 -8.25849038211175569E-012  6.88088533080436503E-013 -5.14551739380936612E-014
 -1.40261837746263006E-007  1.42821789888288940E-007 -6.17894535385954687E-008  1.83801570238692795E-008 -4.10186574380540601E-009  7.27202321540241864E-010 -1.06535245322882652E-010  1.32697235140687025E-011 -1.43563530803970991E-012  1.37125366487399597E-013
  1.83859407267453194E-008 -1.64736268621642436E-008  6.06858237492976252E-009 -1.53737163300001747E-009  2.92774963883957840E-010 -4.42137017524088674E-011  5.47940218549308889E-012 -5.69826725148663838E-013  5.07047866642836038E-014
  2.13563805058795329E-010 -2.95308704045096608E-010  1.68459008069392597E-010 -6.12069234287011274E-011  1.58521647263011524E-011 -3.15469632620536106E-012  5.06881022331001025E-013 -6.68200503052675524E-014
 -4.99110089571748689E-011  4.74485923071559589E-011 -1.87089967806821194E-011  5.01976922223553259E-012 -9.96626610942626538E-013  1.54056319049671544E-013 -2.09278178861808614E-014
  1.73747757696238801E-013  8.50234613195246784E-014 -1.90518004753811107E-013  1.02887137258055999E-013 -3.21554747769635255E-014 -3.32078850504847239E-016
  7.77719217070644173E-014 -7.95285679165984148E-014  3.42396550930880292E-014 -1.01492826143011531E-014  5.88647321697407925E-015
 -1.03442748128355261E-015  7.16328738550875707E-016 -9.19498124310291214E-016  1.16392289732273307E-014
 -9.40430361443513633E-017  3.01697496268883021E-016 -3.52403202667431174E-015
  3.37907038467077396E-016 -3.83272017208547574E-015
  1.40734573675028519E-015
  1.40594085371910675E-004 -1.23261676604278733E-004  4.47685497631958123E-005 -1.13524712101983248E-005  2.20175454911741361E-006 -3.45073293962827579E-007  4.53329983299829323E-008 -5.12362103620758722E-009  5.07956870939884784E-010 -4.48419131872371360E-011  3.56729765387245231E-012 -2.58241164014996724E-013  1.72087909663494656E-014 -1.05182127979074120E-015
  1.27767324352147908E-004 -1.12198958128566041E-004  4.08426982337251306E-005 -1.03823636113592870E-005  2.01868902334688279E-006 -3.17187772842545540E-007  4.17757901603322483E-008 -4.73356302985884617E-009  4.70470149760165471E-010 -4.16365758769884254E-011  3.32052286277159040E-012 -2.40967795827117939E-013  1.60971681179272151E-014
  2.52084431415428901E-005 -2.23644702960828946E-005  8.25613747217205866E-006 -2.13052242616119207E-006  4.20610863008496971E-007 -6.70990580847270078E-008  8.97071561161672110E-009 -1.03152891869112648E-009  1.04014255546972823E-010 -9.33630792015565455E-012  7.54947166931874291E-013 -5.55333211551518812E-014
 -3.31300568131281186E-006  2.84402844988903347E-006 -1.00178974664639176E-006  2.45267139554691566E-007 -4.57803770337902500E-008  6.88597734829170310E-009 -8.65802417777577012E-010  9.33888494081550847E-011 -8.80923066347047309E-012  7.37484167469571453E-013 -5.54506527237052755E-014
 -1.49020270264442065E-007  1.50826901762140251E-007 -6.48650507057364050E-008  1.92074450482359265E-008 -4.27198841454325022E-009  7.55431536406991270E-010 -1.10454593107722515E-010  1.37369962683711034E-011 -1.48440914632742718E-012  1.41640469289895781E-013
  2.04478687812300378E-008 -1.82773887085498400E-008  6.72099079430992943E-009 -1.70186464344650401E-009  3.24447835983652087E-010 -4.91346054815162633E-011  6.11929364519482861E-012 -6.41310339818877572E-013  5.77689244379200080E-014
  2.53106961699188904E-010 -3.40509827327712498E-010  1.90283657039353323E-010 -6.82593056756179227E-011  1.75287062512842603E-011 -3.46722949932870666E-012  5.54578912599607029E-013 -7.27751915590040233E-014
 -5.93360291760429309E-011  5.60166606651581886E-011 -2.19313405950094938E-011  5.85535914866663667E-012 -1.15986916017983886E-012  1.79445107415735136E-013 -2.45223726663743444E-014
  1.64419867310389478E-013  1.39978171380911581E-013 -2.37599880365641941E-013  1.23173708513656803E-013 -3.78533851445539966E-014  1.97057119452997209E-016
  9.91482258632666413E-014 -1.00129024865151578E-013  4.25139576774573695E-014 -1.24588279695169246E-014  6.95279378555230758E-015
 -1.23689349041457405E-015  8.08827007210772646E-016 -9.20491273264960256E-016  1.19888075849286275E-014
 -1.24675438200369146E-016  3.51553318112178750E-016 -3.83065256806404735E-015
  3.32161046905179566E-016 -3.76128654419799890E-015
  1.39481268786139255E-015
  1.39592467040174643E-004 -1.22381794121502409E-004  4.44480900971876573E-005 -1.12709616409656429E-005  2.18589633653847192E-006 -3.42579914602221784E-007  4.50043765859440985E-008 -5.08635862470097646E-009  5.04250602865142583E-010 -4.45136576450394171E-011  3.54109858445438714E-012 -2.56338375565658624E-013  1.70815736251021209E-014 -1.04401957627208518E-015
  1.26648499388744913E-004 -1.11215525816702650E-004  4.04842266676842160E-005 -1.02911029468072376E-005  2.00091706108923167E-006 -3.14390849836418308E-007  4.14068118126103860E-008 -4.69168486706312094E-009  4.66300839583715516E-010 -4.12669620664897026E-011  3.29099525203365231E-012 -2.38821284973863234E-013  1.59535605911486118E-014
  2.46751501969481711E-005 -2.18947016335241525E-005  8.08438835813840218E-006 -2.08665556919086060E-006  4.12039639554565589E-007 -6.57455629642943600E-008  8.79155291293048733E-009 -1.01112562519682044E-009  1.01976112431415555E-010 -9.15502106983229546E-012  7.40416576560378009E-013 -5.44736078237628453E-014
 -3.44600772677978995E-006  2.96185845390689311E-006 -1.04521034332891147E-006  2.56452259958643976E-007 -4.79849856954280268E-008  7.23716509800386122E-009 -9.12694712460354610E-010  9.87751032978626632E-011 -9.35186492264658565E-012  7.86156520051875821E-013 -5.93887763159707692E-014
 -1.57210057194920027E-007  1.58327997006730103E-007 -6.77547816022546529E-008  1.99868128444879493E-008 -4.43265688516338963E-009  7.82153163699099325E-010 -1.14172417369300960E-010  1.41810938971112166E-011 -1.53084496916933353E-012  1.45943999732779231E-013
  2.25919604267528792E-008 -2.01547204125763062E-008  7.40091276842582108E-009 -1.87355861130107952E-009  3.57563175625160807E-010 -5.42890323327171333E-011  6.79086933154786332E-012 -7.16492689381060862E-013  6.52225483176284891E-014
  2.93663119567129964E-010 -3.86796810493723743E-010  2.12606941055149335E-010 -7.54681577918602990E-011  1.92418607121852890E-011 -3.78653732257150375E-012  6.03307115743420853E-013 -7.88474161672512579E-014
 -6.97461266241870825E-011  6.54594053669385977E-011 -2.54765732440597735E-011  6.77416217132548755E-012 -1.33949567634492159E-012  2.07440680602559931E-013 -2.85024765147201357E-014
  1.52331807634439580E-013  2.01727498298574410E-013 -2.89452047069249780E-013  1.45331294221323678E-013 -4.40503145215309574E-014  8.12346892185918328E-016
  1.24290983242290662E-013 -1.24203006747752359E-013  5.21204271500823729E-014 -1.51237936725329974E-014  8.12393243939821411E-015
 -1.46644305974508518E-015  9.08645402315206101E-016 -9.13175944645723081E-016  1.23165385403036292E-014
 -1.62701699940363645E-016  4.08380744392406961E-016 -4.13598563312725957E-015
  3.26580873409372439E-016 -3.69057043276996068E-015
  1.38237873149542786E-015
  1.38597388948320750E-004 -1.21507664269450996E-004  4.41297293097234363E-005 -1.11899869686743218E-005  2.17014240305084607E-006 -3.40102964987044463E-007  4.46779247878248814E-008 -5.04934278338862545E-009  5.00568911750300179E-010 -4.41875834687044057E-011  3.51507398874481732E-012 -2.54448285907363000E-013  1.69552068794310982E-014 -1.03626992081273754E-015
  1.25537553466489085E-004 -1.10239025962751398E-004  4.01282855925936746E-005 -1.02004874939800496E-005  1.98327094824866960E-006 -3.11613765370195136E-007  4.10404549890294460E-008 -4.65010474238246454E-009  4.62161251906013421E-010 -4.08999876909067308E-011  3.26167886362775337E-012 -2.36690160570480675E-013  1.58109957373477439E-014
  2.41466808577969596E-005 -2.14291815765286653E-005  7.91419236912891939E-006 -2.04318535939253722E-006  4.03545911627892475E-007 -6.44043046428526277E-008  8.61400996382161159E-009 -9.90906791497630366E-010  9.99563960902429073E-011 -8.97537331912836975E-012  7.26017369408624353E-013 -5.34234855359110577E-014
 -3.57695724077707535E-006  3.07787674157728092E-006 -1.08796667725636356E-006  2.67467187422278653E-007 -5.01562317216621715E-008  7.58306701104375353E-009 -9.58884971351876696E-010  1.04081138521497816E-010 -9.88645879265742020E-012  8.34111468047229903E-013 -6.32701358004132486E-014
 -1.64837973501741837E-007  1.65331064020340312E-007 -7.04608461655511555E-008  2.07188252794866494E-008 -4.58398213363730620E-009  8.07384826502029551E-010 -1.17691064122659462E-010  1.46022850899238779E-011 -1.57496974692841844E-012  1.50038270767699623E-013
  2.48162624781611229E-008 -2.21038897679137420E-008  8.10770896772466527E-009 -2.05228854501874162E-009  3.92088397955841589E-010 -5.96717806305482836E-011  7.49343315691341654E-012 -7.95293772719181631E-013  7.30586213622113495E-014
  3.34865063573956435E-010 -4.33841945172884163E-010  2.35306854478701511E-010 -8.28016974568975330E-011  2.09852909416093197E-011 -4.11159842146367391E-012  6.52927630613260024E-013 -8.50206536531824488E-014
 -8.11755172417488991E-011  7.58078760676538191E-011 -2.93565223189176738E-011  7.77933497515519752E-012 -1.53615104053911798E-012  2.38149654769721523E-013 -3.28845942786265369E-014
  1.38301151908006117E-013  2.69630890404829292E-013 -3.45883398770225959E-013  1.69323779046868523E-013 -5.07420550119564328E-014  1.51519338798223053E-015
  1.53564180600832320E-013 -1.52078372810239651E-013  6.31824589716344497E-014 -1.81765774421844747E-014  9.40568264237592652E-015
 -1.72665803961571913E-015  1.01747865924491591E-015 -8.97399274882390779E-016  1.26223437614974000E-014
 -2.09342349957239584E-016  4.73324726537491586E-016 -4.44051257834142347E-015
  3.21183593122469944E-016 -3.62057817854680746E-015
  1.37004548576466779E-015
  1.37608814856557122E-004 -1.20639255145485788E-004  4.38134557470892057E-005 -1.11095442195029433E-005  2.15449216811392450E-006 -3.37642353522884883E-007  4.43536308213602414E-008 -5.01257213378108266E-009  4.96911659998356956E-010 -4.38636784281444728E-011  3.48922288713438011E-012 -2.52570823627909691E-013  1.68296858877331458E-014 -1.02857196897428174E-015
  1.24434441191921275E-004 -1.09269418597658964E-004  3.97748604039463075E-005 -1.01105135248912857E-005  1.96574995682135433E-006 -3.08856404545527764E-007  4.06767044880858208E-008 -4.60882092545126476E-009  4.58051213949132451E-010 -4.05356373880964300E-011  3.23257246694643672E-012 -2.34574333886611702E-013  1.56694699807378328E-014
  2.36230037102749028E-005 -2.09678824471415511E-005  7.74553938254360174E-006 -2.00010921027555578E-006  3.95129173617545976E-007 -6.30752032383428117E-008  8.43807618449208106E-009 -9.70871212044784675E-010  9.79549860223033526E-011 -8.79735394235509553E-012  7.11748684540707763E-013 -5.23828928126607724E-014
 -3.70587098879897374E-006  3.19209810237920183E-006 -1.13006416646338273E-006  2.78313308887125231E-007 -5.22943867487773261E-008  7.92372608616297637E-009 -1.00437890034186554E-009  1.09307606513971436E-010 -1.04130775179909041E-011  8.81354856094898740E-013 -6.70953296972007216E-014
 -1.71910745157737610E-007  1.71842047934319795E-007 -7.29854284567074784E-008  2.14040431487329353E-008 -4.72607433907309149E-009  8.31144021206344598E-010 -1.21012862538524811E-010  1.50008366097787658E-011 -1.61681025768166062E-012  1.53925585656538626E-013
  2.71188407312913757E-008 -2.41231813625009501E-008  8.84074624110671710E-009 -2.23789104195442274E-009  4.27991230800367126E-010 -6.52776984350263385E-011  8.22629566633111176E-012 -8.77634354748248103E-013  8.12702196313306036E-014
  3.76351214085820597E-010 -4.81322523277804616E-010  2.58263238485557931E-010 -9.02286193313553112E-011  2.27527540519265431E-011 -4.44140648578345255E-012  7.03304481659331219E-013 -9.12791337209341895E-014
 -9.36572034982547079E-011  8.70920407953154131E-011 -3.35826133675250426E-011  8.87392968855961650E-012 -1.75045931990389111E-012  2.71675291518942042E-013 -3.76846865699843589E-014
  1.23314469859830395E-013  3.42895849757157473E-013 -4.06645666952760957E-013  1.95099988146493640E-013 -5.79213591896533152E-014  2.30648082120402283E-015
  1.87342207077388744E-013 -1.84092596892085047E-013  7.58272032049824224E-014 -2.16506057688313035E-014  1.08040601381064639E-014
 -2.02175466122994037E-015  1.13755844075897863E-015 -8.73192179951062616E-016  1.29061869282478852E-014
 -2.65926207219906314E-016  5.47629248138893737E-016 -4.74475260562787329E-015
  3.15988584066246588E-016 -3.55131777315632113E-015
  1.35781490061459539E-015
  1.36626708696665849E-004 -1.19776534998098936E-004  4.34992578108242076E-005 -1.10296304337427928E-005  2.13894505394479519E-006 -3.35197989050854953E-007  4.40314826299447164E-008 -4.97604530395660065E-009  4.93278710668543314E-010 -4.35419303516592050E-011  3.46354430469509055E-012 -2.50705917654871198E-013  1.67050058233466434E-014 -1.02092536988267928E-015
  1.23339117391657436E-004 -1.08306663946252784E-004  3.94239365681316341E-005 -1.00211773296668564E-005  1.94835336234350010E-006 -3.06118653023276546E-007  4.03155451823276857E-008 -4.56783169434073885E-009  4.53970553778334395E-010 -4.01738958709622046E-011  3.20367483743746162E-012 -2.32473716766057681E-013  1.55289801132237433E-014
  2.31040875044358645E-005 -2.05107767118361156E-005  7.57841932862863563E-006 -1.95742454885932360E-006  3.86788922554996678E-007 -6.17581792864147186E-008  8.26374105049776066E-009 -9.51017687600612022E-010  9.59717623576371748E-011 -8.62095227003195126E-012  6.97609665581731650E-013 -5.13517689619181693E-014
 -3.83276563681274445E-006  3.30453723800209393E-006 -1.17150819682677786E-006  2.88992003063623089E-007 -5.43997208011379038E-008  8.25918506697728151E-009 -1.04918217146662477E-009  1.14455154845528699E-010 -1.09317859564711243E-011  9.27892496474509606E-013 -7.08649642297616359E-014
 -1.78435049409241866E-007  1.77866850846799218E-007 -7.53306967462071054E-008  2.20430231983395524E-008 -4.85904288602466309E-009  8.53448118190792617E-010 -1.24140125034086470E-010  1.53770133033847173E-011 -1.65639308844675924E-012  1.57608239189963756E-013
  2.94977798407719539E-008 -2.62108964705283826E-008  9.59939757623927311E-009 -2.43020427817162911E-009  4.65239712658125603E-010 -7.11016832235757406E-011  8.98877399514251692E-012 -9.63435961345669934E-013  8.98505301032691085E-014
  4.17765580718676233E-010 -5.28920796090820025E-010  2.81357765997094129E-010 -9.77180911774554989E-011  2.45381006708723976E-011 -4.77497014780157111E-012  7.54303702535778049E-013 -9.76073831742516221E-014
 -1.07222988384509323E-010  9.93407983704564674E-011 -3.81658744843445816E-011  1.00608950695301220E-011 -1.98302400223067191E-012  3.08117535462278422E-013 -4.29182153727012991E-014
  1.08524053018220702E-013  4.20580849411633657E-013 -4.71434504230998959E-013  2.22593968742398695E-013 -6.55779961242141685E-014  3.18658389470670417E-015
  2.26009297706889126E-013 -2.20592268758286240E-013  9.01853777719103523E-014 -2.55802849510699990E-014  1.23252930788566595E-014
 -2.35664341784886244E-015  1.27170762536017214E-015 -8.40790016674984710E-016  1.31680789963277004E-014
 -3.33892700805257424E-016  6.32639534105219674E-016 -5.04926366027825536E-015
  3.11017796057199758E-016 -3.48279909231917600E-015
  1.34568928436747369E-015
  1.35651034571297627E-004 -1.18919472226291847E-004  4.31871239574934787E-005 -1.09502426657397552E-005  2.12350048550688235E-006 -3.32769780845793133E-007  4.37114682143944519E-008 -4.93976092853401026E-009  4.89669927473609592E-010 -4.32223271256939258E-011  3.43803727116090231E-012 -2.48853497253858004E-013  1.65811618733808002E-014 -1.01332976525748113E-015
  1.22251537111469185E-004 -1.07350722426431035E-004  3.90754996221395328E-005 -9.93247521646924955E-006  1.93108044387655450E-006 -3.03400397021168400E-007  3.99569620180446468E-008 -4.52713533552353848E-009  4.49919100298530316E-010 -3.98147479271393114E-011  3.17498475658122322E-012 -2.30388221634797862E-013  1.53895233193343547E-014
  2.25899011534832659E-005 -2.00578369808802785E-005  7.41282219024448909E-006 -1.91512881561400541E-006  3.78524658102509820E-007 -6.04531537385912411E-008  8.09099409250501497E-009 -9.31345025210777780E-010  9.40066058546990813E-011 -8.44615768864330205E-012  6.83599460719992067E-013 -5.03300541660158674E-014
 -3.95765775173350849E-006  3.41520876276475572E-006 -1.21230412221900454E-006  2.99504640470408057E-007 -5.64725022988825161E-008  8.58948644318460456E-009 -1.09330042307067677E-009  1.19524427240205541E-010 -1.14426485811158062E-011  9.73730169322700828E-013 -7.45796535752636147E-014
 -1.84417515039650001E-007  1.83411332055378922E-007 -7.74988035992805199E-008  2.26363181469068471E-008 -4.98299636878206508E-009  8.74314362502397167E-010 -1.27075147363375802E-010  1.57310781115479185E-011 -1.69374463640019498E-012  1.61088518880221373E-013
  3.19511831984293080E-008 -2.83653529449547926E-008  1.03830420600666296E-008 -2.62906799830136857E-009  5.03802190710494682E-010 -7.71386815745238900E-011  9.78019182682351885E-012 -1.05262087430928108E-012  9.87928486157996086E-014
  4.58757716400226403E-010 -5.76323933587006443E-010  3.04473926699564727E-010 -1.05239750001784191E-010  2.63352741815403034E-011 -5.11131286122407350E-012  8.05793319799613579E-013 -1.03990222856792752E-013
 -1.21903489305299780E-010  1.12581990737916023E-010 -4.31169408676303712E-011  1.13430776834242239E-011 -2.23442822892412260E-012  3.47573051527422571E-013 -4.86001496111210841E-014
  9.52446704855628561E-014  5.01598223647012205E-013 -5.39890557899864493E-013  2.51725269112598614E-013 -7.36988068951979965E-014  4.15537691132341026E-015
  2.69958984479798454E-013 -2.61932602150294688E-013  1.06391084204476264E-013 -3.00009527804626074E-014  1.39758122834881621E-014
 -2.73698749724388880E-015  1.42339329966407112E-015 -8.00652759835545772E-016  1.34080835893275569E-014
 -4.14793988565641582E-016  7.29804078627767483E-016 -5.35464326048923495E-015
  3.06296036712489468E-016 -3.41503414470081527E-015
  1.33367133060307528E-015
  9.29880693572554106E-004 -8.20576026912574435E-004  3.00732974539326522E-004 -7.70084495975455999E-005  1.50855424708590438E-005 -2.38817863811406662E-006  3.16893124002604551E-007 -3.61723043710852125E-008  3.62135978363204031E-009 -3.22783143532598184E-010  2.59225648290584479E-011 -1.89409371214206241E-012  1.27383079451083076E-013 -7.85513958740782057E-015
  3.94925268826224482E-004 -3.49691740323588576E-004  1.28750500964780468E-004 -3.31296580585871962E-005  6.52140975453745464E-006 -1.03727825840775628E-006  1.38265592713254183E-007 -1.58512729959779783E-008  1.59350563164927777E-009 -1.42590239162237839E-010  1.14935450090563627E-011 -8.42698773389329737E-013  5.68567310250522646E-014
  2.90699827175390164E-005 -2.57210238567540830E-005  9.45161474280883067E-006 -2.42447341772362560E-006  4.75183866281992189E-007 -7.51607630269634751E-008  9.94984823999072931E-009 -1.13128993203491500E-009  1.12625686310766012E-010 -9.96494294971660888E-012  7.92906353532373644E-013 -5.72864961741536550E-014
 -5.81090099023037601E-008  1.24902853730995878E-007 -8.63677891326551650E-008  3.42851071965187740E-008 -9.35763068797024276E-009  1.93562646736968276E-009 -3.21709551991327961E-010  4.46490856889758355E-011 -5.31674949902254237E-012  5.54227612964052249E-013 -5.13628557175530656E-014
  4.10943650943747213E-008 -2.94824926026714232E-008  6.96458436066629433E-009 -6.05554357768805436E-010 -1.42260325506263908E-010  6.81926644127867898E-011 -1.56736686482113567E-011  2.60980865075792624E-012 -3.49982863428865541E-013  3.96953861766024627E-014
 -9.88013419803769099E-010  6.68997397910376196E-010 -1.38825208227882624E-010  5.03386302520750182E-012  5.38885217023771770E-012 -1.91566291104634438E-012  4.02485569887671419E-013 -6.38177841022437266E-014  8.29080624631794932E-015
  1.42334351876248752E-011  9.14479067148022925E-014 -4.60667341974160372E-012  1.85334709243100449E-012 -3.56105488001251513E-013  2.84959309876515806E-014  4.06221225566123010E-015 -1.90914220968207298E-015
 -1.84159386070659071E-014 -3.00115744363393001E-013  1.79757591087009837E-013 -4.28114697014935597E-014  3.68774898855958910E-015  7.10054426974612289E-016 -3.79095849901326068E-016
 -8.95113206063799795E-015  1.08221812176693121E-014 -2.26534717909881885E-015 -3.88360169451727405E-016  3.44147041424647071E-016 -4.62096860975108133E-016
  2.30166003000526506E-016 -1.23835411885036253E-016 -3.39253176396919659E-017 -5.78088681040236494E-017  9.13247243082102141E-016
 -3.79801687529072931E-018  2.41376502169689447E-017 -3.40972164763547475E-016  3.91875913057042134E-015
 -3.19800031296203062E-017  3.26354430852631246E-016 -4.28409635692567514E-015
  3.26333193480320638E-016 -3.80087946220374806E-015
  4.97295830129934282E-015
  9.04971796587765009E-004 -7.98508953249597170E-004  2.92600610866469290E-004 -7.49131835577652528E-005  1.46724457042889578E-005 -2.32234877467017065E-006  3.08099119483181097E-007 -3.51616363904012877E-008  3.51947796530417609E-009 -3.13638665216942243E-010  2.51829983840277300E-011 -1.83967119446719958E-012  1.23696575412388547E-013 -7.62617767947860083E-015
  3.76450577284717874E-004 -3.33291378113632626E-004  1.22689427778233481E-004 -3.15633109553151427E-005  6.21164051631208163E-006 -9.87762707157555776E-007  1.31630918458244417E-007 -1.50865021761742518E-008  1.51618750498526343E-009 -1.35630786041542124E-010  1.09291369864835803E-011 -8.01053882817685504E-013  5.40283419767132803E-014
  2.49898441835687867E-005 -2.20875511182645978E-005  8.10299624234895967E-006 -2.07435837794432918E-006  4.05626286204495922E-007 -6.39924325759542406E-008  8.44690147709920977E-009 -9.57326176245208187E-010  9.49680758148455948E-011 -8.36956251715018642E-012  6.63058989789100293E-013 -4.76734201818391944E-014
 -4.50507325355017514E-007  4.75015671010055811E-007 -2.16613669417912266E-007  6.81664222790929475E-008 -1.60993757185197167E-008  3.01920921061525193E-009 -4.67594220200361566E-010  6.15319996273888004E-011 -7.02896902198913035E-012  7.08693720856913342E-013 -6.39067174578044519E-014
  2.98142879218527641E-008 -1.97207042989171264E-008  3.50602983482432951E-009  2.40730072945054362E-010 -2.98724935806443856E-010  9.12291519678233911E-011 -1.84646486754574464E-011  2.89372904848607721E-012 -3.74477181977951982E-013  4.14847692568370085E-014
 -8.39720593110281318E-010  4.74571759028559222E-010 -3.12994348833301244E-011 -3.37270110352732846E-011  1.54957385652687641E-011 -3.96123463269266774E-012  7.39439850413863989E-013 -1.10518713889074453E-013  1.38717377035144776E-014
  1.86545215121486490E-012  9.08987248966354637E-012 -6.71314633482136000E-012  1.99704636891797661E-012 -2.90068083700570172E-013  4.34028247572995315E-016  1.04979979971671517E-014 -2.99724378074874839E-015
  3.75149583598513164E-013 -5.52034682552231183E-013  2.14450101742191047E-013 -3.29627775562150430E-014 -2.62776804450078363E-015  2.52737750777440538E-015 -8.00790439268642087E-016
 -1.15722388956575423E-014  8.89857856309701012E-015  1.22283104332135599E-017 -1.19998522307102710E-015  5.10829740897099235E-016 -6.22718940677877724E-016
  1.16246102697984713E-016  7.16001297046832973E-017 -1.14490980741271770E-016 -9.66821574763022055E-017  1.49883362371749743E-015
  3.90611470942202038E-019  2.05552772400137661E-017 -3.45637366537112003E-016  4.02738655558603844E-015
 -3.75551074155919694E-017  3.89190504750903046E-016 -5.20995822847914824E-015
  2.68491309154767106E-016 -3.14591448820654313E-015
  4.72390380513415389E-015
  8.80668666101523472E-004 -7.76980365697356110E-004  2.84667661031357748E-004 -7.28695729547929679E-005  1.42695908759120264E-005 -2.25816055240371441E-006  2.99525721567836407E-007 -3.41764753551095736E-008  3.42018317360009220E-009 -3.04727828686766139E-010  2.44624465554744241E-011 -1.78665679294822485E-012  1.20106072070133476E-013 -7.40321661331204379E-015
  3.58544561635225714E-004 -3.17397179715706045E-004  1.16816134499994883E-004 -3.00457001344693088E-005  5.91155365129514268E-006 -9.39802207962183526E-007  1.25205630444811303E-007 -1.43459886818058560E-008  1.44133445162779859E-009 -1.28894388071565424E-010  1.03829163217917411E-011 -7.60758352299978155E-013  5.12921173305373379E-014
  2.11065593050271624E-005 -1.86297453572954839E-005  6.81978280051521265E-006 -1.74128479569163646E-006  3.39467829005608226E-007 -5.33722081624783065E-008  7.01804996982819153E-009 -7.91980044842000524E-010  7.81895931695627791E-011 -6.85403383070189552E-012  5.39746879315704795E-013 -3.85469877442096521E-014
 -8.04656839591156710E-007  7.90876232132423531E-007 -3.34044256315958614E-007  9.86911170051363095E-008 -2.21680267345089832E-008  3.99367959036756912E-009 -5.98651472394244845E-010  7.66815798251708100E-011 -8.56347778275419877E-012  8.46939605284264008E-013 -7.51167871178637746E-014
  2.26367622338682317E-008 -1.36468067017610089E-008  1.43445798472768702E-009  7.21743299730749556E-010 -3.81545724080598751E-010  1.02265005273292324E-010 -1.96166918144773336E-011  2.98515034369048748E-012 -3.79147797281567243E-013  4.14573672499328142E-014
 -4.85323107994878455E-010  9.51154768389096615E-011  1.45631737762194389E-010 -9.06975379755402125E-011  2.92560489204107863E-011 -6.59856343496474400E-012  1.15662653939756112E-012 -1.66563256081523505E-013  2.04064394395545291E-014
 -9.14031762400735925E-012  1.71565148265424422E-011 -8.63763637038555707E-012  2.14504118426485320E-012 -2.36601883949753635E-013 -2.35009668092231380E-014  1.60634928583674607E-014 -3.94375978213242992E-015
  6.47821320270393826E-013 -6.64848679018366152E-013  1.79057452517197405E-013  9.22684254281577333E-016 -1.50549858019137305E-014  5.57096596472204941E-015 -1.45119924172197167E-015
 -9.97105542717979070E-015  3.45420009259817017E-015  3.40911703455575082E-015 -2.22928673464448265E-015  6.99170170361654020E-016 -7.64371462278332025E-016
 -1.12713896771986549E-016  3.30116946664473225E-016 -1.92196728332470807E-016 -1.52095556100908970E-016  2.17482556288842751E-015
  4.77439666732990727E-018  1.74932719109680001E-017 -3.40103631977387964E-016  3.98641786768709078E-015
 -4.24515287762034883E-017  4.45074612685126041E-016 -6.03601397907001515E-015
  2.13612528041753528E-016 -2.52430775303210147E-015
  4.48301120182788225E-015
  8.56958524309885442E-004 -7.55978876939971084E-004  2.76929892832282801E-004 -7.08765171108474186E-005  1.38767588353428346E-005 -2.19557869330287473E-006  2.91168168744070062E-007 -3.32162682813172877E-008  3.32341907001479566E-009 -2.96045522709663853E-010  2.37604914628059982E-011 -1.73501941830270519E-012  1.16609439881541864E-013 -7.18612265238170481E-015
  3.41193721869866560E-004 -3.01997104264245704E-004  1.11126140843547131E-004 -2.85756589282564680E-005  5.62091656870438054E-006 -8.93359270236030018E-007  1.18984661911502402E-007 -1.36291433133985146E-008  1.36888636596756645E-009 -1.22375585288726203E-010  9.85443605891298611E-012 -7.21778887853274930E-013  4.86457736638300966E-014
  1.74141000964882435E-005 -1.53422196719770027E-005  5.59996452828235910E-006 -1.42472773785088782E-006  2.76603521801348585E-007 -4.32831172820736632E-008  5.66099284628998369E-009 -6.34983154458867238E-010  6.22627765729980139E-011 -5.41585474813303367E-012  4.22764583952543583E-013 -2.98918509813659700E-014
 -1.12225651222281249E-006  1.07400713704678413E-006 -4.39229918871635777E-007  1.26008807054333579E-007 -2.75936369422054189E-008  4.86391865021701360E-009 -7.15545980076309951E-010  9.01757023056625259E-011 -9.92827949196260779E-012  9.69697697881080010E-013 -8.50534641779373423E-014
  1.92535203917767337E-008 -1.09834989589588781E-008  6.45445684027736653E-010  8.65032976598593408E-010 -3.96288422916990057E-010  1.02209454917760971E-010 -1.92543299705841391E-011  2.89874692605627550E-012 -3.65511396624275289E-013  3.97527844762490719E-014
  3.99088685735586747E-011 -4.37499366327909333E-010  3.79889489341017178E-010 -1.62669280167221246E-010  4.60170168761832019E-011 -9.72027084308310544E-012  1.63923807239305133E-012 -2.30194937522322996E-013  2.77126537737951022E-014
 -2.11070476856010026E-011  2.63998367816413436E-011 -1.11839552558805603E-011  2.51217547488668405E-012 -2.39685914536896236E-013 -3.60319911403420597E-014  1.97497661883729087E-014 -4.62969908662049980E-015
  7.37399766502589995E-013 -5.82654558630163696E-013  5.25965752944007151E-014  6.43476225275300786E-014 -3.46958531819980570E-014  1.00189419171616650E-014 -2.35707166108644128E-015
 -3.05443978533092639E-015 -6.67308470159179578E-015  8.46720783515452304E-015 -3.65183978226559495E-015  9.50908501480280703E-016 -8.82816715961278797E-016
 -4.09760500219452214E-016  5.98585938891704733E-016 -2.40525512130544987E-016 -2.31809950412095388E-016  2.92665704192849379E-015
  7.55759840325051530E-018  1.67274210070711703E-017 -3.25934549470954499E-016  3.80761559744790100E-015
 -4.66672375116291966E-017  4.94305442846545779E-016 -6.76679849249826066E-015
  1.61602971654090508E-016 -1.93500423585677563E-015
  4.25007742387123027E-015
  8.33828827356653890E-004 -7.35493308540553065E-004  2.69383151906629629E-004 -6.89329356517794263E-005  1.34937344872593915E-005 -2.13456857419764201E-006  2.83021788169598790E-007 -3.22804725166381179E-008  3.22913037210503961E-009 -2.87586732182353710E-010  2.30767231110937243E-011 -1.68472856990739492E-012  1.13204589763628224E-013 -6.97476460957444161E-015
  3.24384822234341096E-004 -2.87079346963816870E-004  1.05615054564014505E-004 -2.71520436536257753E-005  5.33950127239050404E-006 -8.48397146038011897E-007  1.12963046747014197E-007 -1.29353886094001974E-008  1.29878434329198779E-009 -1.16069027139531288E-010  9.34325822482497830E-012 -6.84082866659447404E-013  4.60870737196141387E-014
  1.39065772844247584E-005 -1.22197112597226508E-005  4.44157791470367865E-006 -1.12417440640672879E-006  2.16930823154504969E-007 -3.37085813579751385E-008  4.37348274938071110E-009 -4.86073377371857687E-010  4.71608057319481047E-011 -4.05258170916765955E-012  3.11911486579153584E-013 -2.16930233548268792E-014
 -1.40495571687378688E-006  1.32588652466298678E-006 -5.32724358039635585E-007  1.50264731832147540E-007 -3.24053795926297809E-008  5.63466435895340978E-009 -8.18922908513484514E-010  1.02089954756306542E-010 -1.11311423610865966E-011  1.07767884951080935E-012 -9.37753680264416898E-014
  1.93686372826584908E-008 -1.14645799962728306E-008  1.03874852166542247E-009  6.97044585707803517E-010 -3.48296099689086511E-010  9.19353550518186472E-011 -1.74971119993733472E-011  2.64860583716691600E-012 -3.35023941793240571E-013  3.65050590112877730E-014
  7.02853954382815778E-010 -1.09334047117460112E-009  6.60129198634165605E-010 -2.46628586908698283E-010  6.51654647854425248E-011 -1.32254851274436850E-011  2.17336360221185632E-012 -2.99763615681474559E-013  3.56191954219829378E-014
 -3.61009527088674932E-011  3.86952276540129076E-011 -1.50671024427946418E-011  3.28955816189309108E-012 -3.38439102200065064E-013 -3.06867861179115674E-014  2.06596755416624444E-014 -4.94982362021133246E-015
  6.01630550290618525E-013 -2.67743793550145457E-013 -1.78926509821783307E-013  1.60930625789232777E-013 -6.22630890898875672E-014  1.59842919953557728E-014 -3.53495458492969114E-015
  1.11260519219213653E-014 -2.34294711895648547E-014  1.60316155269397877E-014 -5.72555655583144334E-015  1.32504153109151868E-015 -9.78095509071671127E-016
 -7.20516498447764669E-016  8.17470025808752668E-016 -2.30708908200645800E-016 -3.44208125278026254E-016  3.74088127379399568E-015
  6.17196617123426997E-018  2.08097956239157346E-017 -3.05001455863683436E-016  3.50238459311960990E-015
 -5.02078048805471574E-017  5.37182832973919989E-016 -7.40671846206602914E-015
  1.12371694292281924E-016 -1.37697453321468524E-015
  4.02490351228744315E-015
  8.11267261578485716E-004 -7.15512687583913054E-004  2.62023360477240839E-004 -6.70377681793383654E-005  1.31203067257941994E-005 -2.07509621613931032E-006  2.75081994230748589E-007 -3.13685555718063282E-008  3.13726283623436471E-009 -2.79346536556077945E-010  2.24107392615780328E-011 -1.63575432610677376E-012  1.09889472425037164E-013 -6.76901380478000249E-015
  3.08104886805009434E-004 -2.72632335132921280E-004  1.00278569980043514E-004 -2.57737332256063722E-005  5.06708428338105302E-006 -8.04879817525042865E-007  1.07135917786026038E-007 -1.22641586469960936E-008  1.23097065936079058E-009 -1.09969470615528501E-010  8.84895367607064785E-012 -6.47638325571542219E-013  4.36138256136358857E-014
  1.05782377150514982E-005 -9.25707909600441075E-006  3.34270495827154413E-006 -8.39123910819645468E-007  1.60349577395124780E-007 -2.46324083283562093E-008  3.15332482808100243E-009 -3.44994723386008675E-010  3.28574897285131534E-011 -2.76182862553634440E-012  2.06991699645415814E-013 -1.39358729247809010E-014
 -1.65435533464019678E-006  1.54794905373976066E-006 -6.15064974659181839E-007  1.71599851157973091E-007 -3.66315674394061278E-008  6.31051477711221958E-009 -9.09408348856575684E-010  1.12497687271863508E-010 -1.21796043298928593E-011  1.17157280974338651E-012 -1.01339377252407677E-013
  2.26981921274240110E-008 -1.48346444274922618E-008  2.51818634279284816E-009  2.43151622372402503E-010 -2.42695254035680087E-010  7.22801794773768284E-011 -1.44597401582736685E-011  2.24824285519782460E-012 -2.89082333154550997E-013  3.18428202887192135E-014
  1.47246209775357531E-009 -1.84434546777797101E-009  9.75714038410216910E-010 -3.39749598360944322E-010  8.61263836736607151E-011 -1.70196081952854193E-011  2.74595690991895898E-012 -3.73721673851564687E-013  4.39655290824636549E-014
 -5.59444140615082890E-011  5.56968864057122360E-011 -2.09177807566267190E-011  4.64576658278743083E-012 -5.67366016543730540E-013 -1.75731135183059207E-015  1.80022379620412470E-014 -4.81191250735968577E-015
  2.16582832300979205E-013  3.00872418240534283E-013 -5.23080979282585739E-013  2.92557648377027032E-013 -9.81113489951115627E-014  2.35200625402331322E-014 -4.99200288931850004E-015
  3.52335353804526258E-014 -4.94165535793467708E-014  2.72010405212382267E-014 -8.77723774677211077E-015  1.89502351098949499E-015 -1.05398809004398367E-015
 -9.91005238816961643E-016  9.28034527491615975E-016 -1.34537817156222046E-016 -4.97521845402371333E-016  4.60497247394806731E-015
 -2.93123489610661560E-018  3.32615928932473277E-017 -2.79560159326799881E-016  3.08180566788177029E-015
 -5.30837359431507680E-017  5.74005302217104314E-016 -7.96005421371570967E-015
  6.58309146923249664E-017 -8.49214661332371176E-016
  3.80729454477137584E-015
  7.89261739803447538E-004 -6.96026243367113876E-004  2.54846516116673195E-004 -6.51899739481243275E-005  1.27562683698650977E-005 -2.01712827393238347E-006  2.67344287121574477E-007 -3.04799949547165142E-008  3.04776324056718884E-009 -2.71320108284773713E-010  2.17621453040502400E-011 -1.58806733466225310E-012  1.06662077707506231E-013 -6.56874402303215688E-015
  2.92341195130750911E-004 -2.58644724305809976E-004  9.51124665173865366E-005 -2.44396287763315024E-005  4.80344656356530139E-006 -7.62771984590648506E-007  1.01498505130225948E-007 -1.16148988458732639E-008  1.16538875028457997E-009 -1.04071778415977176E-010  8.37110194756287273E-012 -6.12413949790836569E-013  4.12238820514129762E-014
  7.42346180326006006E-006 -6.44930164995278901E-006  2.30147231207369679E-006 -5.69087044022068272E-007  1.06761969668324937E-007 -1.60387853517563583E-008  1.99837574486091852E-009 -2.11497223610204055E-010  1.93272550809411235E-011 -1.54126578881667377E-012  1.07813975174897235E-013 -6.60611572802807506E-015
 -1.87200882797799586E-006  1.74158686620705591E-006 -6.86773230835091813E-007  1.90150940219554951E-007 -4.02996718474475512E-008  6.89593116665356414E-009 -9.87609742493890553E-010  1.21470062184831355E-010 -1.30809781997847836E-011  1.25204869764200409E-012 -1.07800667991611933E-013
  2.89699373905997282E-008 -2.08487848497775897E-008  4.99153119305381408E-009 -4.72314853742820416E-010 -8.44017873052656460E-011  4.40469968196315007E-011 -1.02522036924097818E-011  1.71061824173747041E-012 -2.29026038588095480E-013  2.58894423175755591E-014
  2.31967910604247385E-009 -2.66425384895747012E-009  1.31668924518810478E-009 -4.39387428142393464E-010  1.08361549430327385E-010 -2.10140884247786881E-011  3.34480513320741748E-012 -4.50620313485901326E-013  5.26013599349541010E-014
 -8.22286775257251094E-011  7.88493171230382090E-011 -2.92867653527121881E-011  6.72801091015006131E-012 -9.56594662209891979E-013  5.57395312134274856E-014  1.10871828508235068E-014 -4.13605185766290440E-015
 -4.24901127024849969E-013  1.12887350264526121E-012 -9.81550870931757215E-013  4.59526909363913735E-013 -1.42267041634606191E-013  3.26243306137107059E-014 -6.72675510360255398E-015
  7.25141844240588843E-014 -8.77708771281011670E-014  4.32812822975577867E-014 -1.31899735218275258E-014  2.74614260415847278E-015 -1.11750661805532604E-015
 -1.17462772837124454E-015  8.78780975928741203E-016  7.31272960373952297E-017 -6.99140670691017141E-016  5.50714557466498297E-015
 -2.44333830984235331E-017  5.87144385138032106E-017 -2.52307492978371820E-016  2.55666344144135753E-015
 -5.53055591600125485E-017  6.05065488445857846E-016 -8.43096064665314157E-015
  2.18962755503511380E-017 -3.50745891706535825E-016
  3.59705956303506759E-015
  7.67800397702336681E-004 -6.77023404137250696E-004  2.47848690529117179E-004 -6.33885315471660344E-005  1.24014160994338177E-005 -1.96063202581692806E-006  2.59804251443441017E-007 -2.96142780068578953E-008  2.96057936830873950E-009 -2.63502711295721453E-010  2.11305541310864158E-011 -1.54163880334022337E-012  1.03520433936828745E-013 -6.37383147319573332E-015
  2.77081277938762756E-004 -2.45105394391544940E-004  9.01126072739054178E-005 -2.31486532796747706E-005  4.54837344050524472E-006 -7.22039052686299579E-007  9.60461344941975564E-008 -1.09870657748961707E-008  1.10198319270242108E-009 -9.83709171378715804E-011  7.90929110364387877E-012 -5.78379061712131943E-013  3.89151395547211550E-014
  4.43676102207692232E-006 -3.79147463627221091E-006  1.31605044255420053E-006 -3.13586061983875827E-007  5.60724816993287103E-008 -7.91227162905230087E-009  9.06542698965150511E-010 -8.53368160940912486E-011  6.54513399602233631E-012 -3.88618795821753992E-013  1.41916162180915450E-014  3.10190731201193111E-016
 -2.05942329531424376E-006  1.90815053318949591E-006 -7.48355004825306917E-007  2.06050682820003631E-007 -4.34363415577847934E-008  7.39524104463903595E-009 -1.05411629775641087E-009  1.29076102996971861E-010 -1.38423566744557298E-011  1.31975546399746189E-012 -1.13212751370422911E-013
  3.79229746700610829E-008 -2.92723004148687722E-008  8.37039762502139878E-009 -1.42603729036943778E-009  1.21873153839820752E-010  8.00542514042284529E-012 -4.97990960393261909E-012  1.04815215653440550E-012 -1.56138687895904326E-013  1.87631926593459805E-014
  3.21737311733747298E-009 -3.52854065505332463E-009  1.67375705047891701E-009 -5.43071521025865276E-010  1.31368174510547636E-010 -2.51261993233567675E-011  3.95849829590306083E-012 -5.29105941736909905E-013  6.13862367050896706E-014
 -1.16326133404023999E-010  1.09398446946341718E-010 -4.06491294741340313E-011  9.66326048629685534E-012 -1.53210651032967924E-012  1.46099894039301767E-013 -6.80317892825326103E-016 -2.85394952997339433E-015
 -1.31468734351026222E-012  2.20797719900471881E-012 -1.55065085601992156E-012  6.60687400303530653E-013 -1.94456835520198768E-013  4.32449573890783953E-014 -8.72987525327245835E-015
  1.26674287574773821E-013 -1.42051393713837159E-013  6.57417863447316094E-014 -1.93913617865309772E-014  3.97306632228524126E-015 -1.17841802079566728E-015
 -1.23833734692562387E-015  6.31145236218721153E-016  4.12130896638734127E-016 -9.54998256482821504E-016  6.43619298480193874E-015
 -6.42493142673681104E-017  1.03004253156243781E-016 -2.26419290213182233E-016  1.93746881382492357E-015
 -5.68770047090154625E-017  6.30643797853151861E-016 -8.82346741238839733E-015
 -1.95128860265920030E-017  1.19385395983083335E-016
  3.39401149887628207E-015
  7.46871590192094278E-004 -6.58493793875858401E-004  2.41026028349754706E-004 -6.16324385860653288E-005  1.20555503926803291E-005 -1.90557536329945210E-006  2.52457554824799755E-007 -2.87709017421121357E-008  2.87565999118764497E-009 -2.55889699482380192E-010  2.05155860141093509E-011 -1.49644049063714559E-012  1.00462607283200269E-013 -6.18415474719798505E-015
  2.62312912903463387E-004 -2.32003445889561542E-004  8.52749376057150294E-005 -2.18997511814250883E-005  4.30165453335792220E-006 -6.82647120823063367E-007  9.07742255758412656E-008 -1.03801269616547871E-008  1.04069968425448804E-009 -9.28619554929559214E-011  7.46311759136949560E-012 -5.45503609934904048E-013  3.66855376970171195E-014
  1.61277543208371742E-006 -1.27880880296867609E-006  3.84652801690407122E-007 -7.21544667977485156E-008  8.18784826576229619E-009 -2.37791340351564205E-010 -1.24217534642694750E-010  3.37247666989136368E-011 -5.51324718964053557E-012  6.98332508708892363E-013 -7.40576102662969149E-014  6.82665388472507793E-015
 -2.21806050667502775E-006  2.04894998399389801E-006 -8.00300939533656066E-007  2.19427762943394891E-007 -4.60674211137745607E-008  7.81264118175978736E-009 -1.10949939909117145E-009  1.35382742425664424E-010 -1.44706173092701522E-011  1.37532234514673665E-012 -1.17627510089157646E-013
  4.93074374467527742E-008 -3.98804115682943881E-008  1.25701353261906205E-008 -2.59568332661700420E-009  3.71617457495990346E-010 -3.51074336534993218E-011  1.25618934674340220E-012  2.72739745884007397E-013 -7.16496332894529826E-014  1.05773773059261547E-014
  4.14026297645969259E-009 -4.41435187508028774E-009  2.03825226028219122E-009 -6.48499182238869847E-010  1.54677594437721074E-010 -2.92788238940484008E-011  4.57639962261709011E-012 -6.07916652284381525E-013  7.01891669561517854E-014
 -1.59402189041526435E-010  1.48402375529364786E-010 -5.54083304438733607E-011  1.35593329853749062E-011 -2.31595895471805803E-012  2.72969732095894659E-013 -1.78047466901856847E-014 -9.08274223622098919E-016
 -2.43076449173938606E-012  3.51722645845012001E-012 -2.22181882931132962E-012  8.93571191464545588E-013 -2.54134894029074448E-013  5.52841303453470412E-014 -1.09848618764233075E-014
  2.01765637777033095E-013 -2.16134514424465067E-013  9.61751074465543587E-014 -2.78425123142583075E-014  5.67754947786441491E-015 -1.24879611333205874E-015
 -1.16805541930285791E-015  1.64499426239535578E-016  8.95066416148573020E-016 -1.26903203293288768E-015  7.38133752694231025E-015
 -1.29581060196085586E-016  1.73221602225511499E-016 -2.05571301932666613E-016  1.23447648999013069E-015
 -5.77865824598465705E-017  6.51000554386392065E-016 -9.14147844561690252E-015
 -5.84732723866875699E-017  5.62107857953556631E-016
  3.19796709858908510E-015
  7.26463887890642411E-004 -6.40427229129348144E-004  2.34374745961330496E-004 -5.99207113856492835E-005  1.17184754640812233E-005 -1.85192678113038215E-006  2.45299946560903652E-007 -2.79493726878841754E-008  2.79295485317804844E-009 -2.48476515219121323E-010  1.99168684812549234E-011 -1.45244469663990764E-012  9.74867011308386937E-014 -5.99959477980634891E-015
  2.48024120477675317E-004 -2.19328196160993669E-004  8.05954837341900436E-005 -2.06918880349276964E-005  4.06308367989447515E-006 -6.44562969751205006E-007  8.56782904510068629E-008 -9.79356070484740294E-009  9.81485024345890134E-010 -8.75400625513740128E-011  7.03218609598877171E-012 -5.13758158437987606E-013  3.45330583473839280E-014
 -1.05372874975442447E-006  1.09337224560730843E-006 -4.94464987600403456E-007  1.55663206764568958E-007 -3.69829856326336414E-008  6.99937330479295931E-009 -1.09589955089518558E-009  1.45920108608175585E-010 -1.68716793821281674E-011  1.72175507235858704E-012 -1.57111559123466857E-013  1.29565524047564083E-014
 -2.34933792061906336E-006  2.16525541832034755E-006 -8.43086784705307972E-007  2.30406954664593801E-007 -4.82179689538549574E-008  8.15220054655807604E-009 -1.15431300881794410E-009  1.40454869578624370E-010 -1.49724273707704421E-011  1.41935930851026853E-012 -1.21095234184634721E-013
  6.28841805761853615E-008 -5.24579808502902778E-008  1.75097240285165295E-008 -3.95987807863682280E-009  6.60512448135775901E-010 -8.45860792589555797E-011  8.35946936006405585E-012 -6.04234089714759508E-013  2.32645234478499010E-014  1.44048159472511609E-015
  5.06484847702544465E-009 -5.30044152979915801E-009  2.40211846982960077E-009 -7.53529274926116599E-010  1.77853988409836186E-010 -3.34002445954785222E-011  5.18861662282682591E-012 -6.85878797574861859E-013  7.88882442774074617E-014
 -2.12426743607170290E-010  1.96741764917214176E-010 -7.39001592583158321E-011  1.85059472971028831E-011 -3.32650037476692513E-012  4.39380332275260563E-013 -4.07051682107267253E-014  1.74798174009805732E-015
 -3.73859331100179014E-012  5.02421737810223413E-012 -2.98208601228487285E-012  1.15451972198374431E-012 -3.20508876990936918E-013  6.86027005464700626E-014 -1.34687251872405574E-014
  3.02078927540106817E-013 -3.14116461174537687E-013  1.36259175372022305E-013 -3.90278061687739659E-014  7.96629835899456403E-015 -1.34260188099798381E-015
 -9.73369405910178036E-016 -5.19504233243805892E-016  1.52557515665317825E-015 -1.64271229767037877E-015  8.33210071293623940E-015
 -2.28928586046463003E-016  2.77722270502801294E-016 -1.93944507261473192E-016  4.57697955245322425E-016
 -5.79978503436216580E-017  6.66366917975234049E-016 -9.38877095314409067E-015
 -9.50573771411407788E-017  9.78325340221182314E-016
  3.00874684543029050E-015
  7.06566073622488691E-004 -6.22813715884881812E-004  2.27891130327716532E-004 -5.82523846730724048E-005  1.13899992033804507E-005 -1.79965536742626032E-006  2.38327256273200620E-007 -2.71492067285359892E-008  2.71241465445814200E-009 -2.41258687897577380E-010  1.93340361970193868E-011 -1.40962425401969472E-012  9.45908554567731279E-014 -5.82003480895775298E-015
  2.34203159785273439E-004 -2.07069175755030855E-004  7.60703513735613049E-005 -1.95240501421195330E-005  3.83245886460154248E-006 -6.07754050315395153E-007  8.07539319920181715E-008 -9.22685588946072065E-009  9.24287095197819318E-010 -8.24005060116010424E-011  6.61610939858982853E-012 -4.83113875915535522E-013  3.24557249226688122E-014
 -3.56786154239982518E-006  3.32963419089331144E-006 -1.32300593300875292E-006  3.70311601273429617E-007 -7.95289069166000545E-008  1.38135889054290992E-008 -2.01045024501128106E-009  2.51476218707272997E-010 -2.75533819190744248E-011  2.68376365846241668E-012 -2.35143791329071119E-013  1.87128424151106395E-014
 -2.45462968276217514E-006  2.25829820195286016E-006 -8.77173732921076912E-007  2.39109210428604516E-007 -4.99122751759467448E-008  8.41786319617322665E-009 -1.18909406158279621E-009  1.44355376270343225E-010 -1.53542486076886930E-011  1.45245748998035662E-012 -1.23664656009576438E-013
  7.84244764052249502E-008 -6.67992396536900884E-008  2.31116706600728435E-008 -5.49817701656977019E-009  9.84427407669222089E-010 -1.39755717938308418E-010  1.62375129897859440E-011 -1.57188024308470253E-012  1.27478436535916790E-013 -8.54369270729046326E-015
  5.96934243195282438E-009 -6.16711040281620292E-009  2.75788490078327459E-009 -8.56176082389733109E-010  2.00493133323399951E-010 -3.74239387830862154E-011  5.78597292892357645E-012 -7.61903650624716345E-013  8.73702870463549843E-014
 -2.76185274788760610E-010  2.55129878562916230E-010 -9.63965570852155724E-011  2.45757410093801936E-011 -4.57857798353961484E-012  6.47782653495856420E-013 -6.97199924813651773E-014  5.15211656980707185E-015
 -5.19239300619360891E-012  6.68626995700992869E-012 -3.81452524880412785E-012  1.43880425520574619E-012 -3.92564745836276437E-013  8.30243211459187641E-014 -1.61526333382056682E-014
  4.32044830716447913E-013 -4.40222627538101743E-013  1.87722252148734340E-013 -5.34453806824574980E-014  1.09489850060990305E-014 -1.47529085857451513E-015
 -6.91554018294281989E-016 -1.39321082860398408E-015  2.29688589719155941E-015 -2.07463689220001897E-015  9.27818554726556613E-015
 -3.72061412746549668E-016  4.26101630715026151E-016 -1.96216202838571660E-016 -3.83089716603187454E-016
 -5.74386444512166592E-017  6.76934822690238498E-016 -9.56899396011924598E-015
 -1.29333267006172040E-016  1.36891705373762090E-015
  2.82617487994294311E-015
  6.87167138974444612E-004 -6.05643446491103206E-004  2.21571537844250958E-004 -5.66265112813112435E-005  1.10699331154409743E-005 -1.74873079393478544E-006  2.31535392588151681E-007 -2.63699289510932981E-008  2.63399103560205274E-009 -2.34231832484325002E-010  1.87667308436644412E-011 -1.36795251915763735E-012  9.17732462187018465E-014 -5.64536033664729681E-015
  2.20838524574493817E-004 -1.95216124789586388E-004  7.16957243788317767E-005 -1.83952441998880323E-005  3.60958214785072459E-006 -5.72188471983209590E-007  7.59968423097746509E-008 -8.67951180471025313E-009  8.69054843182220442E-010 -7.74386504963091323E-011  6.21450823588315244E-012 -4.53542525272045484E-013  3.04516016475596550E-014
 -5.93461155473308424E-006  5.43443410790784754E-006 -2.10263246151683103E-006  5.72224743287610432E-007 -1.19536675891865772E-007  2.02188775970741840E-008 -2.86976972787475292E-009  3.50614638475325322E-010 -3.75810135774864036E-011  3.58642185295231649E-012 -3.08323656950852991E-013  2.41081636147258908E-014
 -2.53526760617407005E-006  2.32927174618227607E-006 -9.03008749485466292E-007  2.45651747724410228E-007 -5.11738789785314437E-008  8.61345111443196636E-009 -1.21436285162058394E-009  1.47145202493430335E-010 -1.56223419348242244E-011  1.47518962329098839E-012 -1.25382984464556108E-013
  9.57097173993978926E-008 -8.27075208355837429E-008  2.93019086999836241E-008 -7.19103942253238730E-009  1.33941421387929713E-009 -1.99971386656700234E-010  2.48019891624094546E-011 -2.61979125761139611E-012  2.39916553932926531E-013 -1.92758940232324792E-014
  6.83360453541897370E-009 -6.99614638638068852E-009  3.09864384830731545E-009 -9.54603331778592936E-010  2.22221190540346337E-010 -4.12883795209648655E-011  6.35998087302170369E-012 -8.34984154570206221E-013  9.55304884498709264E-014
 -3.51289546872364390E-010  3.24122278036010427E-010 -1.23109301906212013E-010  3.18252533502732118E-011 -6.08373863617188570E-012  9.00080506320053097E-013 -1.05111577171814315E-013  9.33231069988489598E-015
 -6.73636657051896668E-012  8.45154341931298032E-012 -4.69867815728576248E-012  1.74074067639054221E-012 -4.69090408536128098E-013  9.83393931191811838E-014 -1.90025287113889208E-014
  5.96142460966554496E-013 -5.98723666991763787E-013  2.52310473150841056E-013 -7.15983110691307718E-014  1.47364056373562202E-014 -1.66344656675730330E-015
 -3.90954150473125998E-016 -2.39982590325963335E-015  3.19058152991682644E-015 -2.56018776544553947E-015  1.02093730753548280E-014
 -5.69954827633819051E-016  6.29136207964889138E-016 -2.17538191329965682E-016 -1.27833885796998458E-015
 -5.59895235654503281E-017  6.82846168842043050E-016 -9.68566650618090516E-015
 -1.61364404322801240E-016  1.73473778082869174E-015
  2.65007891801822606E-015
  6.68256280900817357E-004 -5.88906796623147591E-004  2.15412393204635793E-004 -5.50421618529951101E-005  1.07580922609658952E-005 -1.69912330644085440E-006  2.24920341835222527E-007 -2.56110734931959089E-008  2.55763656200205155E-009 -2.27391648099624261E-010  1.82146010043571425E-011 -1.32740336340052978E-012  8.90320847518238011E-014 -5.47545909038631564E-015
  2.07918939231106352E-004 -1.83758989385562909E-004  6.74678634137447936E-005 -1.73044969516833012E-005  3.39425959612206870E-006 -5.37834991544634395E-007  7.14028012191182652E-008 -8.15103796470450952E-009  8.15738260436223954E-010 -7.26499558738221049E-011  5.82701116209391621E-012 -4.25016453274301721E-013  2.85187928224169381E-014
 -8.15884830175770010E-006  7.41212253918230803E-006 -2.83496719539802298E-006  7.61826246672948910E-007 -1.57090967045047488E-007  2.62289236709491588E-008 -3.67571222661124630E-009  4.43551547232917753E-010 -4.69766834030586623E-011  4.43174305485183758E-012 -3.76816376765634871E-013  2.91548453184295539E-014
 -2.59254213392507688E-006  2.37933237121066475E-006 -9.21024896302075292E-007  2.50148134177935424E-007 -5.20255857833701119E-008  8.74266699809208045E-009 -1.23062341293694212E-009  1.48883381057859023E-010 -1.57827720311293431E-011  1.48811046149738568E-012 -1.26295938516304630E-013
  1.14531125167616132E-007 -9.99949970810535543E-008  3.60096996983503716E-008 -9.01980241954578876E-009  1.72170209419171207E-009 -2.64617096061298520E-010  3.39685357779299308E-011 -3.73802748881367726E-012  3.59551686660803037E-013 -3.06612911665021764E-014
  7.63907697988716082E-009 -7.77076640910286180E-009  3.41802872563945574E-009 -1.04711837595325834E-009  2.42693524734432944E-010 -4.49368416555589893E-011  6.90281478757448996E-012 -9.04191758178273433E-013  1.03272077456796227E-013
 -4.38187949494993447E-010  4.04126185812781821E-010 -1.54193568481983904E-010  4.02958744334347524E-011 -7.85042277034012000E-012  1.19766260035668999E-012 -1.47070672974324051E-013  1.43081966281246243E-014
 -8.30586691298098600E-012  1.02600978104363231E-011 -5.61096178832762932E-012  2.05379880595709841E-012 -5.48698239744707131E-013  1.14308824091328110E-013 -2.19797151482503639E-014
  7.98814905596882150E-013 -7.93858034598298768E-013  3.31757867221269581E-013 -9.39864605499254308E-014  1.94387774336513669E-014 -1.92443899503282524E-015
 -1.73767136986657526E-016 -3.45083008370158868E-015  4.17557953539826667E-015 -3.09124585741181072E-015  1.11154319209520933E-014
 -8.34694209584679418E-016  8.98695680074473773E-016 -2.63503327379117109E-016 -2.21872965764038068E-015
 -5.34716629575074063E-017  6.84181486596065228E-016 -9.74217557771948445E-015
 -1.91209519529312550E-016  2.07661812173643091E-015
  2.48029016665058563E-015
  6.49822898377435364E-004 -5.72594322291360646E-004  2.09410188284179740E-004 -5.34984245485167390E-005  1.04542951980778776E-005 -1.65080371531178008E-006  2.18478166763799730E-007 -2.48721833932624401E-008  2.48330470851808565E-009 -2.20733916616940157E-010  1.76773020480220906E-011 -1.28795116444492765E-012  8.63656171745517849E-014 -5.31022098524167025E-015
  1.95433354850666169E-004 -1.72687918154011515E-004  6.33831046385408464E-005 -1.62508548443144608E-005  3.18630121326764076E-006 -5.04663001980316282E-007  6.69676747271576184E-008 -7.64095393179683161E-009  7.64288366752627604E-010 -6.80299756048196280E-011  5.45325441293524133E-012 -3.97508580358128632E-013  2.66554420987420669E-014
 -1.02453244835458026E-005  9.26694553530479788E-006 -3.52159371570939184E-006  9.39529512639853426E-007 -1.92274409180309432E-007  3.18570800861015453E-008 -4.43008697057179511E-009  5.30497865867018334E-010 -5.57619613634939132E-011  5.22169145065120093E-012 -4.40783122551556749E-013  3.38649124193982027E-014
 -2.62770328405682353E-006  2.40960015378320457E-006 -9.31641649828744231E-007  2.52708371088434327E-007 -5.24894840447605857E-008  8.80909699203760656E-009 -1.23836389251885783E-009  1.49627081410947276E-010 -1.58414118533279313E-011  1.49175719069155552E-012 -1.26447780034378964E-013
  1.34689465772890898E-007 -1.18482424918792710E-007  4.31675369234597085E-008 -1.09666555614603823E-008  2.12769249276952833E-009 -3.33104991974190005E-010  4.36566448469146822E-011 -4.91710356493681729E-012  4.85403609160840491E-013 -4.26093470026266719E-014
  8.36872179242718236E-009 -8.47555991335912365E-009  3.71019269399519734E-009 -1.13216653030736778E-009  2.61593554164642438E-010 -4.83172130442561479E-011  7.40728501509036898E-012 -9.68673335561654362E-013  1.10505990441885816E-013
 -5.37175476180848720E-010  4.95409522376469717E-010 -1.89751364757095851E-010  5.00147616348212658E-011 -9.88415164726598530E-012  1.54143348717942654E-012 -1.95720715921046000E-013  2.00914074804675595E-014
 -9.82850563059398902E-012  1.20449035331657207E-011 -6.52505542196306399E-012  2.37070639749098353E-012 -6.29846510752125959E-013  1.30667605993808138E-013 -2.50414170068009090E-014
  1.04439154190948198E-012 -1.02976071583081081E-012  4.27758753972904379E-013 -1.21098971653228199E-013  2.51641680544253132E-014 -2.27610714762896174E-015
 -1.78260504020174106E-016 -4.42391214230698757E-015  5.20731357574050368E-015 -3.65596086223643506E-015  1.19860400830263349E-014
 -1.17935082346207028E-015  1.24762839712700863E-015 -3.40101618743225705E-016 -3.19517173535694841E-015
 -4.96344151354997707E-017  6.80948272913433093E-016 -9.74177385632499427E-015
 -2.18922541570003055E-016  2.39536478886789690E-015
  2.31664323740782941E-015
  6.31856589103882080E-004 -5.56696756893163458E-004  2.03561481039175450E-004 -5.19944047583677159E-005  1.01583639247457194E-005 -1.60374338617987871E-006  2.12205005278785944E-007 -2.41528104428406935E-008  2.41094984435168175E-009 -2.14254501282975506E-010  1.71544960158834391E-011 -1.24957079784795772E-012  8.37721238030188968E-014 -5.14953808646953822E-015
  1.83370945369065963E-004 -1.61993258735487956E-004  5.94378584172420473E-005 -1.52333836898616918E-005  2.98552087280145405E-006 -4.72642521496325112E-007  6.26874135442452179E-008 -7.14878914258925810E-009  7.14657191742758589E-010 -6.35743551139543464E-011  5.09288177163464942E-012 -3.70992390587903024E-013  2.48597317622216140E-014
 -1.21986782274457804E-005  1.10030466625428782E-005 -4.16405731345222425E-006  1.10573792654567281E-006 -2.25167624906032267E-007  3.71163748759218262E-008 -5.13465906292803127E-009  6.11659358868977728E-010 -6.39578888283112783E-011  5.95818297279032034E-012 -5.00381096075100658E-013  3.82500912772966215E-014
 -2.64196157724718299E-006  2.42115975929021216E-006 -9.35265213203580963E-007  2.53438975432285024E-007 -5.25869617501654492E-008  8.81621337421309061E-009 -1.23805691668145508E-009  1.49431652650730391E-010 -1.58039470663736576E-011  1.48664983607816441E-012 -1.25881345976454622E-013
  1.55994771219243419E-007 -1.37998894289886044E-007  5.07110510991121751E-008 -1.30146159740759043E-008  2.55395404895254109E-009 -4.04874535075405430E-010  5.37895501195767975E-011 -6.14797514133984171E-012  6.16537690127734999E-013 -5.50336954578128868E-014
  9.00695985514842553E-009 -9.09643385068780831E-009  3.96978786583933117E-009 -1.20832556137986772E-009  2.78631631733958200E-010 -5.13818108336907945E-011  7.86681261248758661E-012 -1.02764818837144521E-012  1.17150553168280698E-013
 -6.48403351595565731E-010  5.98109625697089711E-010 -2.29834847761531355E-010  6.09957239126371609E-011 -1.21877080584874875E-011  1.93184342595898095E-012 -2.51121970408381230E-013  2.66861048757558291E-014
 -1.12252062229755876E-011  1.37328004522070440E-011 -7.41226812418221080E-012  2.68354798587525760E-012 -7.10859763064797677E-013  1.47128217154061947E-013 -2.81413109147788464E-014
  1.33701685147355208E-012 -1.31039788374345996E-012  5.41942419276063134E-013 -1.53407372115707157E-013  3.20170524129553611E-014 -2.73646469616885583E-015
 -5.80460069929493640E-016 -5.16138865063739595E-015  6.22710394152261656E-015 -4.23857255297639990E-015  1.28107182882854735E-014
 -1.61783227277884822E-015  1.68962335171481185E-015 -4.53667021812455240E-016 -4.19880852577187866E-015
 -4.41427388018904330E-017  6.73069188515769012E-016 -9.68757735760176978E-015
 -2.44552593007174479E-016  2.69176095522579054E-015
  2.15897605769872999E-015
  6.14347146253314152E-004 -5.41205008307506924E-004  1.97862894422202952E-004 -5.05292248196439976E-005  9.87012382204712888E-006 -1.55791423076064712E-006  2.06097069194631609E-007 -2.34525150411152333E-008  2.34052721814128629E-009 -2.07949345357946894E-010  1.66458515096747091E-011 -1.21223762866318967E-012  8.12499185742922756E-014 -4.99330457275803765E-015
  1.71721103750621922E-004 -1.51665554390917632E-004  5.56286080442066155E-005 -1.42511683326364664E-005  2.79173625120216833E-006 -4.41744182723222049E-007  5.85580516173071634E-008 -6.67408273655312099E-009  6.66797757268090198E-010 -5.92788301860501720E-011  4.74554443698632339E-012 -3.45441921766814771E-013  2.31298820233401293E-014
 -1.40234352940661454E-005  1.26244689780064111E-005 -4.76386572857355779E-006  1.26084505150733749E-006 -2.55849269480625817E-007  4.20195174505390977E-008 -5.79115033808175458E-009  6.87236734709402280E-010 -7.15849888775920464E-011  6.64308624247462621E-012 -5.55763606792087047E-013  4.23218155356470666E-014
 -2.63648894743618926E-006  2.41506125857876685E-006 -9.32288822631795795E-007  2.52443060357847424E-007 -5.23387226169782367E-008  8.76737719107385711E-009 -1.23015995065717556E-009  1.48350665745213863E-010 -1.56758803920368852E-011  1.47329166053311902E-012 -1.24638079950831377E-013
  1.78266067006640786E-007 -1.58381583572489787E-007  5.85789181954612087E-008 -1.51475040378009646E-008  2.99721768509066235E-009 -4.79391698457332415E-010  6.42941171631712214E-011 -7.42202594352575601E-012  7.52063553278808297E-013 -6.78520217632372688E-014
  9.53961157515238444E-009 -9.62055916400810996E-009  4.19194506975936483E-009 -1.27430032414528475E-009  2.93543956202582049E-010 -5.40872026843302668E-011  8.27540473586636026E-012 -1.08040512876931125E-012  1.23131172842744389E-013
 -7.71888316279866111E-010  7.12241661004329163E-010 -2.74449522006801378E-010  7.32400748667538907E-011 -1.47613106604384650E-011  2.36891719848314823E-012 -3.13275526624964906E-013  3.40894866513130171E-014
 -1.24112035054773484E-011  1.52454081582822068E-011 -8.24188766810047561E-012  2.98385874710562946E-012 -7.89948158655901186E-013  1.63383854293344940E-013 -3.12300310676665295E-014
  1.68058545582309868E-012 -1.63950723303992814E-012  6.75849972741045052E-013 -1.91359269561043963E-013  4.00969913934169113E-014 -3.32342780905298160E-015
 -1.59534197534419150E-015 -5.46907953916257544E-015  7.16170503412297548E-015 -4.81928047039500751E-015  1.35787742204241378E-014
 -2.16471063888517340E-015  2.23905138449829878E-015 -6.10816014029852510E-016 -5.22102417211218437E-015
 -3.65646815361655160E-017  6.60370287090912480E-016 -9.58256302889047138E-015
 -2.68144055458616134E-016  2.96656666243374891E-015
  2.00712977997557408E-015
  5.97284555269252245E-004 -5.26110156031364901E-004  1.92311115313152821E-004 -4.91020237366674152E-005  9.58940359825682946E-006 -1.51328869780476701E-006  2.00150643007562660E-007 -2.27708660515440157E-008  2.27199294327616007E-009 -2.01814470775839613E-010  1.61510435814945369E-011 -1.17592750319994435E-012  7.87973484782105987E-014 -4.84141670009379822E-015
  1.60473438232934540E-004 -1.41695540643290097E-004  5.19519084896987306E-005 -1.33033123211230784E-005  2.60476876221514214E-006 -4.11939222077253274E-007  5.45757046852283297E-008 -6.21638338723158861E-009  6.20664060137030840E-010 -5.51392253865533343E-011  4.41090089340208253E-012 -3.20831755695911079E-013  2.14641503156020230E-014
 -1.57240112475435668E-005  1.41351569728059806E-005 -5.32248987697947797E-006  1.40523481886912484E-006 -2.84396069026506639E-007  4.65789047965632953E-008 -6.40124020508901880E-009  7.57425744573394738E-010 -7.86632764420822264E-011  7.27822349704567119E-012 -6.07080148281488111E-013  4.60912318715697730E-014
 -2.61241963567608088E-006  2.39232092971015703E-006 -9.23093048122063676E-007  2.49820414194727438E-007 -5.17648019901317324E-008  8.66584084431887660E-009 -1.21511565153211582E-009  1.46435954969827125E-010 -1.54625358768922032E-011  1.45216955576533760E-012 -1.22758063183134401E-013
  2.01331105647384875E-007 -1.79475519966584991E-007  6.67127692372924610E-008 -1.73499196023390094E-008  3.45437180184936956E-009 -5.56148182736490324E-010  7.51007358446851070E-011 -8.73105509373974542E-012  8.91133767523617212E-013 -8.09859458279049590E-014
  9.95383916999043929E-009 -1.00363187260162848E-008  4.37225416537224442E-009 -1.32891754492129865E-009  3.06091512935210782E-010 -5.63940328396414161E-011  8.62763069171521835E-012 -1.12629964151019196E-012  1.28380039964842877E-013
 -9.07521577453751641E-010  8.37706728613293852E-010 -3.23557323316353627E-010  8.67374553184195839E-011 -1.76027820957414475E-011  2.85228189972261371E-012 -3.82127156008398519E-013  4.22922749982499684E-014
 -1.32969909362737892E-011  1.64999889459537778E-011 -8.98151141115450892E-012  3.26271352762207000E-012 -8.65225839167196116E-013  1.79111499782284173E-013 -3.42556489009024015E-014
  2.07868310500448022E-012 -2.02054374677789275E-012  8.30913293745803637E-013 -2.35372609866554833E-013  4.94974273426005114E-014 -4.05456425343215412E-015
 -3.47756098006274429E-015 -5.11561001143402400E-015  7.92301849903038284E-015 -5.37415889484189487E-015  1.42792569715756579E-014
 -2.83503117961593639E-015  2.91078826753546879E-015 -8.18378970877703590E-016 -6.25345264482919524E-015
 -2.63590866495964373E-017  6.42569435090376747E-016 -9.42956636903355208E-015
 -2.89736709907421258E-016  3.22051929277075663E-015
  1.86094868905842690E-015
  5.80658990708734731E-004 -5.11403448357723679E-004  1.86902893465765749E-004 -4.77119569056699342E-005  9.31603523374929344E-006 -1.46983976418219480E-006  1.94362082685767837E-007 -2.21074406605963157E-008  2.20530398342596307E-009 -1.95845976824379292E-010  1.56697536252867425E-011 -1.14061674090442617E-012  7.64127929977639091E-014 -4.69377276626802295E-015
  1.49617768627774303E-004 -1.32074141969511000E-004  4.84043851642221507E-005 -1.23889375848355388E-005  2.42444349214057384E-006 -3.83199469281514546E-007  5.07365688559993875E-008 -5.77524913598971815E-009  5.76211055063346385E-010 -5.11514525059121449E-011  4.08861678293435456E-012 -2.97137008579998677E-013  1.98608306014460598E-014
 -1.73047135905967407E-005  1.55389584836567140E-005 -5.84136456572883351E-006  1.53928171556983366E-006 -3.10882858121148402E-007  5.08066275756230271E-008 -6.96656647729637495E-009  8.22417279479360136E-010 -8.52122682770412949E-011  7.86537150212571169E-012 -6.54476473430570331E-013  4.95692056806501806E-014
 -2.57085106746508787E-006  2.35392204489622687E-006 -9.08046088659948177E-007  2.45667578000475137E-007 -5.08845824451888119E-008  8.51475062966246389E-009 -1.19335221463287084E-009  1.43737658575232453E-010 -1.51690630809611649E-011  1.42375442620032631E-012 -1.20280044912649928E-013
  2.25026106038959790E-007 -2.01133345144398589E-007  7.50571020942082430E-008 -1.96072187240287134E-008  3.92245757909378568E-009 -6.34660648413296523E-010  8.61432151764320934E-011 -1.00672647161357039E-011  1.03294256600742644E-012 -9.43609086366186158E-014
  1.02380905351836372E-008 -1.03332567036274564E-008  4.50674489688977774E-009 -1.37112074688418842E-009  3.16059043572384054E-010 -5.82668529398405584E-011  8.91859864080245155E-012 -1.16475112349459520E-012  1.32835839698037434E-013
 -1.05507743431482447E-009  9.74299677411656797E-010 -3.77079590972774469E-010  1.01466626175889531E-010 -2.07077110570317725E-011  3.38119372959294639E-012 -4.57571028285435906E-013  5.12791855436881410E-014
 -1.37892175328400387E-011  1.74102650231866148E-011 -9.59735970596331512E-012  3.51081119732859552E-012 -9.34728325596324156E-013  1.93974829380131939E-013 -3.71641279465292387E-014
  2.53453335814579681E-012 -2.45663065847955465E-012  1.00843597524095391E-012 -2.85830474845657636E-013  6.03045913164534764E-014 -4.94686289092342751E-015
 -6.52174615351170960E-015 -3.83211036325983417E-015  8.40796104848076440E-015 -5.87511413411637025E-015  1.49009210851816736E-014
 -3.64410431005446237E-015  3.72002217033982437E-015 -1.08332532202789736E-015 -7.28798881494639191E-015
 -1.28636802405951305E-017  6.19265067199410669E-016 -9.23127912814680377E-015
 -3.09365955422308920E-016  3.45433410869216359E-015
  1.72028010781191047E-015
  5.64460813131237391E-004 -4.97076299594529031E-004  1.81635040469487521E-004 -4.63581958434877678E-005  9.04985392670550253E-006 -1.42754092609661693E-006  1.88727814477310776E-007 -2.14618242385644712E-008  2.14041813828321055E-009 -1.90040038844462360E-010  1.52016692699234421E-011 -1.10628212636109543E-012  7.40946635579352696E-014 -4.55027307603777090E-015
  1.39144122677251829E-004 -1.22792468541747677E-004  4.49827327013689553E-005 -1.15071841160245878E-005  2.25058913609463568E-006 -3.55497337044958499E-007  4.70369192053357983E-008 -5.35024722827803296E-009  5.33394637882718773E-010 -4.73115090275652523E-011  3.77836477924471285E-012 -2.74333321578518912E-013  1.83182526859742836E-014
 -1.87697438648614477E-005  1.68396265733717012E-005 -6.32188919657392048E-006  1.66335096845311270E-006 -3.35382616774003027E-007  5.47144761231299525E-008 -7.48872618838445571E-009  8.82397465804288649E-010 -9.12509927721958871E-011  8.40626244875268511E-012 -6.98094668389556125E-013  5.27663266993257518E-014
 -2.51284471382109658E-006  2.30081564284455733E-006 -8.87504061904741501E-007  2.40077921667436967E-007 -4.97168091014940253E-008  8.31714922839090877E-009 -1.16528371346585008E-009  1.40304258697480307E-010 -1.48004411882479536E-011  1.38850156570233471E-012 -1.17241472242254641E-013
  2.49195498589902447E-007 -2.23215086073487333E-007  8.35591952177092454E-008 -2.19054909166057493E-008  4.39866438048605904E-009 -7.14469965175045546E-010  9.73586804827903244E-011 -1.14232478155858180E-011  1.17672459351020051E-012 -1.07906061573197403E-013
  1.03820446609239276E-008 -1.05020293188382640E-008  4.59186827415945344E-009 -1.39996531523331869E-009  3.23254044026168715E-010 -5.96739574819090423E-011  9.14393294123450021E-012 -1.19524019917740925E-012  1.36443472497309555E-013
 -1.21422158608946314E-009  1.12171663146795567E-009 -4.34899931007957747E-010  1.17396232336665197E-010 -2.40696084460930862E-011  3.95456381106362817E-012 -5.39453293581056005E-013  6.10293779055935994E-014
 -1.37915360139970589E-011  1.78871914351386096E-011 -1.00545724090025182E-011  3.71855447687979813E-012 -9.96428989270302268E-013  2.07626965562380989E-013 -3.98997546657551338E-014
  3.05094970279986770E-012 -2.95051537929744117E-012  1.20957617718839133E-012 -3.43076395576404520E-013  7.25965172057348013E-014 -6.01652271297088379E-015
 -1.10623939069612829E-014 -1.31228633100241181E-015  8.49847642342905357E-015 -6.28988127103274369E-015  1.54321995826173066E-014
 -4.60728344275876212E-015  4.68204788065565308E-015 -1.41268340992680819E-015 -8.31680122579190941E-015
  4.71631930712965528E-018  5.89925409869474918E-016 -8.99024714040984265E-015
 -3.27063108882200975E-016  3.66870486243700881E-015
  1.58497430144426529E-015
  5.48680566032763804E-004 -4.83120287324059967E-004  1.76504428726440162E-004 -4.50399279202133170E-005  8.79069803961325243E-006 -1.38636619042857087E-006  1.83244333735535605E-007 -2.08336102024223302E-008  2.07729402951580976E-009 -1.84392906948789507E-010  1.47464842738701210E-011 -1.07290090141270445E-012  7.18414029829255976E-014 -4.41081990695808546E-015
  1.29042732464540222E-004 -1.13841813017612539E-004  4.16837137589377981E-005 -1.06572096561703829E-005  2.08303793523064778E-006 -3.28805810897140914E-007  4.34731083964821958E-008 -4.94095395237602958E-009  4.92171629023986113E-010 -4.36154766192216805E-011  3.47982446349189836E-012 -2.52396851499546138E-013  1.68347815386509910E-014
 -2.01231997169960948E-005  1.80408213806836905E-005 -6.76542845801261757E-006  1.77779872556412953E-006 -3.57966506797979152E-007  5.83139463486826393E-008 -7.96927639501162166E-009  9.37547759238135516E-010 -9.67979996001284068E-011  8.90258483571925239E-012 -7.38073225313679114E-013  5.56929145668451223E-014
 -2.43942693634789822E-006  2.23392128673933465E-006 -8.61811288494918201E-007  2.33141718612174898E-007 -4.82796046499025648E-008  8.07597815244006648E-009 -1.13131043330964450E-009  1.36182620522339976E-010 -1.43614830403889279E-011  1.34685102725006076E-012 -1.13678519464477334E-013
  2.73691675996798059E-007 -2.45587930920863224E-007  9.21690232906863157E-008 -2.42315369062905012E-008  4.88032525995847700E-009 -7.95140477841863215E-010  1.08687472846945191E-010 -1.27919764252812961E-011  1.32175368169081739E-012 -1.21554158572582678E-013
  1.03765585656310219E-008 -1.05343569768852136E-008  4.62447847018590775E-009 -1.41461369909569480E-009  3.27505790210546522E-010 -6.05872238292124789E-011  9.29975211739073914E-012 -1.21730611024759524E-012  1.39153783734445860E-013
 -1.38451913093336738E-009  1.27956223707437873E-009 -4.96866973407003302E-010  1.34485538362327276E-010 -2.76800577780954749E-011  4.57098305927344402E-012 -6.27575533013687585E-013  7.15168882346179360E-014
 -1.32054037651786350E-011  1.78396861498130359E-011 -1.03174890379992323E-011  3.87612538628581612E-012 -1.04825462418598879E-012  2.19713081422340224E-013 -4.24055460304840905E-014
  3.63029286722685486E-012 -3.50453016661391846E-012  1.43533130405678983E-012 -4.07410158393324293E-013  8.64421580060717283E-014 -7.27876058597351891E-015
 -1.74733871683238830E-014  2.78716636167884407E-015  8.06168134569218465E-015 -6.58205762232558714E-015  1.58611853884328719E-014
 -5.73973112433619059E-015  5.81205002339367591E-015 -1.81345592445738442E-015 -9.33234632031528892E-015
  2.73189403143893734E-017  5.53878293173656103E-016 -8.70886833815595890E-015
 -3.42855787416189626E-016  3.86430447750047221E-015
  1.45488438073268443E-015
  5.33308972824521701E-004 -4.69527149702205512E-004  1.71507990443312783E-004 -4.37563560957532729E-005  8.53840904655068180E-006 -1.34629006620555022E-006  1.77908203761736917E-007 -2.02223998807035447E-008  2.01589108692692047E-009 -1.78900904759449851E-010  1.43038984214117963E-011 -1.04045075739745229E-012  6.96514849616831983E-014 -4.27531747590028818E-015
  1.19304030878426452E-004 -1.05213647378536436E-004  3.85041578380788726E-005 -9.83818938719721365E-006  1.92162561490750973E-006 -3.03098439176628561E-007  4.00415653209190578E-008 -4.54695448058242614E-009  4.52499757231649627E-010 -4.00595196471202813E-011  3.19268220211354233E-012 -2.31304261635095954E-013  1.54088166231570269E-014
 -2.13690769310407664E-005  1.91461119398282760E-005 -7.17331300601438384E-006  1.88297223447523470E-006 -3.78703907584056859E-007  6.16162455395053035E-008 -8.40973496624798410E-009  9.88045037189637063E-010 -1.01871369205400476E-010  9.35598433732690394E-012 -7.74547113910202707E-013  5.83590243285336723E-014
 -2.35158981654330681E-006  2.15412780808171064E-006 -8.31300571046248574E-007  2.24946219069564230E-007 -4.65904840995420789E-008  7.79408014372001509E-009 -1.09181919855967984E-009  1.31418030715475387E-010 -1.38568390946204459E-011  1.29922798567909512E-012 -1.09626116884870415E-013
  2.98374749572021955E-007 -2.68126009947903700E-007  1.00839174755349191E-007 -2.65728468822415654E-008  5.36491256825213294E-009 -8.76259288659870186E-010  1.20073050797111869E-010 -1.41667900183447557E-011  1.46734165167416169E-012 -1.35241451008862111E-013
  1.02136157145858722E-008 -1.04229777330661657E-008  4.60181522432413788E-009 -1.41433074731077797E-009  3.28664390926833743E-010 -6.09819566756940999E-011  9.38264744166849707E-012 -1.23054417802016133E-012  1.40923302068483066E-013
 -1.56544226361839288E-009  1.44735663739331957E-009 -5.62797025942085453E-010  1.52685136647481184E-010 -3.15288599777864276E-011  5.22874612582794407E-012 -7.21698081126786185E-013  8.27110442462450236E-014
 -1.19308381867651428E-011  1.71753187189925657E-011 -1.03499131159599847E-011  3.97355645842584817E-012 -1.08810015009168746E-012  2.29872860015400609E-013 -4.46236346087927372E-014
  4.27443308703435523E-012 -4.12055731703476651E-012  1.68652442330815564E-012 -4.79084081231865284E-013  1.01900599635640047E-013 -8.74763690000197694E-015
 -2.61671683835736810E-014  8.84582857190862990E-015  6.95013570130194447E-015 -6.71117026560210884E-015  1.61756205910062219E-014
 -7.05617576952365283E-015  7.12487739693983302E-015 -2.29253173935143079E-015 -1.03273838942532851E-014
  5.60354287930632922E-017  5.10301659661303089E-016 -8.38939099102000213E-015
 -3.56768374446874718E-016  4.04178580298420688E-015
  1.32986620450858516E-015
  5.18336933855606335E-004 -4.56288782797124057E-004  1.66642716637978311E-004 -4.25066986602421233E-005  8.29283148124276959E-006 -1.30728755619743314E-006  1.72716054664868354E-007 -1.96278023803732825E-008  1.95616953481941280E-009 -1.73560428164206371E-010  1.38736174204197617E-011 -1.00890982750171718E-012  6.75234135216604605E-014 -4.14367190627119747E-015
  1.09918648130977070E-004 -9.68996198156910630E-005  3.54409601202257480E-005 -9.04931562734729955E-006  1.76619132379274099E-006 -2.78349323171015138E-007  3.67387937596919580E-008 -4.16784271281935726E-009  4.14337643536276549E-010 -3.66398837129594157E-011  2.91663102647613091E-012 -2.11032712735962041E-013  1.40387912356103181E-014
 -2.25112714275069811E-005  2.01589779703163447E-005 -7.54684013358051583E-006  1.97921001768273974E-006 -3.97662451287509636E-007  6.46322980682992064E-008 -8.81158135998775539E-009  1.03406168966561960E-009 -1.06488722136682805E-010  9.76806465676341132E-012 -8.07647851807671425E-013  6.07744518818018618E-014
 -2.25029196959509132E-006  2.06229403661041821E-006 -7.96293467925486325E-007  2.15575722013382877E-007 -4.46663692480029152E-008  7.47420152840304892E-009 -1.04718369392303598E-009  1.26054235129976663E-010 -1.32910013072530393E-011  1.24604309360255180E-012 -1.05117979162564671E-013
  3.23112311023345768E-007 -2.90710181307138443E-007  1.09524771186126463E-007 -2.89175792335489959E-008  5.85003365773801597E-009 -9.57435555650212045E-010  1.31461894192317863E-010 -1.55413841787462983E-011  1.61283714348657386E-012 -1.48907585229539079E-013
  9.88627589240072505E-009 -1.01616020700778688E-008  4.52148674051879633E-009 -1.39847917528420154E-009  3.26599867334278312E-010 -6.08367368712214108E-011  9.38966211619329783E-012 -1.23460333700845531E-012  1.41713986315050104E-013
 -1.75637767978557668E-009  1.62454218173526078E-009 -6.32476627298891395E-010  1.71937628790101754E-010 -3.56041727115913272E-011  5.92587444197882861E-012 -8.21543223440972547E-013  9.45768632356413629E-014
 -9.86712794822447157E-012  1.58009588942992335E-011 -1.01153612269905937E-011  4.00079785766297539E-012 -1.11384247499053432E-012  2.37742813900014963E-013 -4.64956318915834204E-014
  4.98471709468484529E-012 -4.79999867317433382E-012  1.96379234426543409E-012 -5.58299738672067878E-013  1.19020367838612782E-013 -1.04358983381137840E-014
 -3.75935929419866742E-014  1.72785297435829964E-014  5.00222757590239897E-015 -6.63277509332598013E-015  1.63628929967554772E-014
 -8.57066116281771423E-015  8.63481042603026921E-015 -2.85659492967319626E-015 -1.12949935580376110E-014
  9.21193469390189963E-017  4.58214867832632486E-016 -8.03391220958593403E-015
 -3.68822569459037970E-016  4.20178244112385756E-015
  1.20977828176188279E-015
  8.90813868763673383E-002 -4.70227074614026769E-002  9.21499230610191462E-003 -1.21853320837397405E-003  1.21371270116591408E-004 -9.68732192426176272E-006  6.44644365912467552E-007 -3.67650191915973652E-008  1.83377663343673085E-009 -8.12443009305760786E-011  3.23665932437010770E-012 -1.17103104418561516E-013  3.88275989884272057E-015 -1.18488192724806557E-016
  2.27488632229964870E-002 -1.18527967863360818E-002  2.28550264536980536E-003 -2.96656402640480053E-004  2.89342891150594800E-005 -2.25554957783398779E-006  1.46175502702979395E-007 -8.09283102330461514E-009  3.90432803249444907E-010 -1.66619639574670483E-011  6.36337026054258848E-013 -2.19480168196612799E-014  6.89131980480311429E-016
  7.84017829852518867E-004 -3.52155963679934726E-004  5.45509774998298769E-005 -5.09914219185247457E-006  2.79049414154039710E-007 -2.56288494570363100E-009 -1.23907401368397089E-009  1.56824553644832413E-010 -1.24172460093791513E-011  7.67384771514026374E-013 -3.97898827415546736E-014  1.79419323075463685E-015
 -2.88525566013645411E-005  2.20728401711240124E-005 -5.89337283623373399E-006  1.00296533425999422E-006 -1.23457809273171158E-007  1.18221066367770596E-008 -9.22750304440818417E-010  6.06262968412702344E-011 -3.43224657421638095E-012  1.70413365072678042E-013 -7.52342991715383410E-015
 -1.85601845291076060E-007  2.24951654951540538E-007 -6.64715878787101517E-008  1.08828981414674322E-008 -1.16890871202143967E-009  8.71079766571276120E-011 -4.28617314129731426E-012  8.00010123746431649E-014  9.03201592407296018E-015 -1.23906068586920712E-015
  1.62615560369079199E-008 -1.93973222117288405E-008  7.08353876361200489E-009 -1.53382130069726382E-009  2.31213527080053734E-010 -2.65041055156820298E-011  2.44015172395608155E-012 -1.87215022197890450E-013  1.23153250273384375E-014
 -4.54962096134344478E-011 -1.39710503407146183E-011  2.85960791134542915E-011 -1.00489204852287440E-011  1.94986134814743078E-012 -2.60422413133137434E-013  2.64204370797120117E-014 -2.11023844929206995E-015
 -5.97452373651054175E-012  1.01913118158072587E-011 -5.04663044041400960E-012  1.35955679320477456E-012 -2.42779639320357597E-013  3.20318479947641018E-014 -3.61080153345482259E-015
  4.82467342704301491E-014 -5.49311472892242840E-014  4.41439359435980198E-015  4.41547332049741085E-015 -1.68929727363829844E-015  1.87229219215721469E-016
  1.69189928198596332E-015 -3.61131897828461236E-015  2.46684863768175759E-015 -8.61908735864106371E-016  8.76660544097695306E-016
 -1.94881226706928253E-017  3.82826470796489037E-017 -6.32790016449842825E-018 -9.56707011548637264E-017
 -9.28337273717428230E-019  1.16533470718576692E-017 -2.99412082526191649E-016
 -3.67045698047978331E-018  7.19752286544036137E-017
  2.79491126002809130E-017
  8.33458063182464653E-002 -4.39629360081883677E-002  8.60817984716549627E-003 -1.13728599904303149E-003  1.13174264952633412E-004 -9.02443008317713271E-006  5.99936892642186565E-007 -3.41801848758681505E-008  1.70304000604535784E-009 -7.53692651140776184E-011  2.99919722028316169E-012 -1.08384293441209114E-013  3.58930409284188662E-015 -1.09395859950821554E-016
  1.99227621960237702E-002 -1.03475280808271869E-002  1.98764055194792372E-003 -2.56886124492205288E-004  2.49353596451768878E-005 -1.93343887484898088E-006  1.24551571078430243E-007 -6.84924254366136563E-009  3.27914932698198843E-010 -1.38718214868605246E-011  5.24436087668268346E-013 -1.78751648632067431E-014  5.53390843562624385E-016
  4.17239507483845766E-004 -1.59060174065931142E-004  1.68985954542117660E-005 -1.57207167034479730E-007 -2.08197210630684813E-007  3.58138325892100197E-008 -3.75029136119852736E-009  2.97084925695588471E-010 -1.92363844402738922E-011  1.06023232634037484E-012 -5.10237227317011283E-014  2.18240452964325156E-015
 -4.59788493514828894E-005  3.04610085106604197E-005 -7.37569854973832060E-006  1.17412527256731545E-006 -1.37681186253741438E-007  1.27023162052434715E-008 -9.62229632404140378E-010  6.16573436168777043E-011 -3.41564324896745043E-012  1.66317621664948386E-013 -7.21179997540452173E-015
 -1.30428803059757277E-008  4.38577032022865648E-008 -9.34756421566922157E-009  8.88061255905049626E-011  2.65226777575613551E-010 -5.89848434531248061E-011  7.74779083402604552E-012 -7.50694156405754193E-013  5.83279910633740098E-014 -3.80169940612127381E-015
  4.14447012178547818E-008 -3.66446842707203327E-008  1.13724351428670824E-008 -2.23039949133076618E-009  3.14125294715238793E-010 -3.42354293239156568E-011  3.02978671009654462E-012 -2.25108161829132427E-013  1.44307594631268935E-014
 -3.09055147033564133E-010  1.86474616063695084E-010 -3.17847632907401127E-011  2.12016951070738850E-012  1.50193639634614841E-013 -5.30858866930679289E-014  7.01389590055238150E-015 -6.00492218256364980E-016
 -2.23147938354215377E-011  2.53405650543701031E-011 -9.97258393883588352E-012  2.36582217097085469E-012 -3.89692286131806145E-013  4.85771224263799003E-014 -5.23327590955413784E-015
  2.83279470285386841E-013 -2.45417697309670247E-013  5.87082149579157942E-014 -5.53992145783198859E-015 -3.57067023457813263E-016  1.47404042887803529E-016
  8.37399750992392191E-015 -1.17183036046004448E-014  5.87258321762833927E-015 -1.71812171432445905E-015  1.12486009968704772E-015
 -1.46843909739192203E-016  1.63114226183145498E-016 -4.03127911429455711E-017 -2.07398262457609765E-016
 -2.84046490367210297E-018  1.38502264964790802E-017 -2.83772364039545028E-016
 -4.11210384096339225E-018  8.40897504359743921E-017
  2.20665719328780234E-017
  7.79297425118067183E-002 -4.10752748736856535E-002  8.03587749550608091E-003 -1.06071312647284849E-003  1.05454530562420844E-004 -8.40061424061916549E-006  5.57898497683148417E-007 -3.17516963344555528E-008  1.58031807513049682E-009 -6.98594105638908980E-011  2.77670717402302273E-012 -1.00223342590557182E-013  3.31491194452160645E-015 -1.00903451614250020E-016
  1.73166115341619326E-002 -8.96087118523935730E-003  1.71358757473741709E-003 -2.20343849772770123E-004  2.12662866004286814E-005 -1.63835153290769533E-006  1.04774262968978183E-007 -5.71384864412385581E-009  2.70943564974340709E-010 -1.13343525037330579E-011  4.22890226862142651E-013 -1.41878935435463065E-014  4.30815287397871629E-016
  9.87785112639591288E-005  7.98894055105678435E-006 -1.55295127011024117E-005  4.07729838004426717E-006 -6.23276691593237703E-007  6.82911622689027368E-008 -5.85946460639334820E-009  4.13865799649119335E-010 -2.48564807895833464E-011  1.29870074233799213E-012 -6.00404396269470455E-014  2.48850764560971208E-015
 -5.76192378192935466E-005  3.59107825766301328E-005 -8.27350630823994080E-006  1.26690125559415263E-006 -1.43997743424897280E-007  1.29444351041626422E-008 -9.58855595908086587E-010  6.02270689601440111E-011 -3.27569964699708241E-012  1.56746946590315794E-013 -6.68264765579016357E-015
  4.58482759727501897E-007 -2.92003167249753085E-007  7.72304691133012360E-008 -1.44488597645492914E-008  2.05333842473999250E-009 -2.31481727717763753E-010  2.13904672462383540E-011 -1.66305642613842786E-012  1.11103723385139015E-013 -6.48598654754073889E-015
  6.94019249212086454E-008 -5.44908226608691055E-008  1.55620642300550331E-008 -2.88015004338820292E-009  3.88498801473574060E-010 -4.09314523705067842E-011  3.52372626867610874E-012 -2.55810767749044298E-013  1.60956748403323485E-014
 -9.76374619130519557E-010  6.61712780685577073E-010 -1.61051408007374794E-010  2.56797944566472377E-011 -3.03986732461122281E-012  2.88016323090189274E-013 -2.29756743985806906E-014  1.59982982593041513E-015
 -4.71499443326307147E-011  4.58895610040607794E-011 -1.61462237291371705E-011  3.56023507773411846E-012 -5.57246218558168730E-013  6.68705761218281508E-014 -6.98025793766005547E-015
  9.00420333919732600E-013 -7.17712977566959524E-013  1.91585030623151211E-013 -3.00579546617454455E-014  2.96862734569916068E-015 -6.66235350805835741E-017
  2.12181645666448933E-014 -2.53011177339524480E-014  1.10291801331290679E-014 -2.92965097073274372E-015  1.40019353680011150E-015
 -5.26816491263286972E-016  4.93027253298186078E-016 -1.35734565419588193E-016 -3.10583406385334303E-016
 -7.21666929259129003E-018  1.87984336879798451E-017 -2.61561757727786775E-016
 -4.31010372185178659E-018  9.33096640659250422E-017
  1.67698873683852305E-017
  7.28180618542856595E-002 -3.83515116661735100E-002  7.49642470870776241E-003 -9.88587690620258653E-004  9.81886890423741315E-005 -7.81394253774579842E-006  5.18395968722988435E-007 -2.94716744169594190E-008  1.46520291181804848E-009 -6.46959611254032901E-011  2.56841136273030996E-012 -9.25909611188689031E-014  3.05857147527021055E-015 -9.29787019246269153E-017
  1.49177250538705536E-002 -7.68593093355016826E-003  1.46194715440832370E-003 -1.86838431258568748E-004  1.79073439679489721E-005 -1.36865494792717610E-006  8.67308351255602544E-008 -4.67997152058825205E-009  2.19172511213823668E-010 -9.03360281201028828E-012  3.31037756209907830E-013 -1.08612588514937913E-014  3.20542943259493774E-016
 -1.75188507291392409E-004  1.51073587204189266E-004 -4.31559567012339431E-005  7.66233167692544408E-006 -9.72181123636678679E-007  9.53658710024933378E-008 -7.60095135120655699E-009  5.09204926537569090E-010 -2.93832988973645711E-011  1.48766894407418357E-012 -6.70425350056658028E-014  2.72010752801389514E-015
 -6.44457239306735696E-005  3.87885638309985682E-005 -8.66123745237798685E-006  1.29150987755820253E-006 -1.43464219293953408E-007  1.26360803816119741E-008 -9.18686546942525487E-010  5.66945758177768660E-011 -3.03103549247974139E-012  1.42559077746015669E-013 -5.97154890429225369E-015
  1.15766868974786463E-006 -7.43837717017806114E-007  1.85405496825729312E-007 -3.16559991706250649E-008  4.08485453037295602E-009 -4.21266265765041556E-010  3.60156149210312681E-011 -2.62024596082957172E-012  1.65465431298665638E-013 -9.20448696106965393E-015
  9.58361363093131810E-008 -7.06335869220827691E-008  1.91952146172061274E-008 -3.42199704885913788E-009  4.48213048645474776E-010 -4.61029342578036867E-011  3.88955019370234142E-012 -2.77493784224579725E-013  1.72197536939929961E-014
 -2.14750733611032906E-009  1.45925737890377382E-009 -3.67095198119195315E-010  6.14393178027357806E-011 -7.67260321819789237E-012  7.64346860938209975E-013 -6.34311519139191652E-014  4.46489322280401878E-015
 -7.71088837566417137E-011  6.94048952055626435E-011 -2.29258690630934647E-011  4.83210252728033078E-012 -7.31420560438593867E-013  8.55166817252926973E-014 -8.72994323062222688E-015
  2.12026566242917239E-012 -1.61353561825426325E-012  4.37018343073470811E-013 -7.45765332958139620E-014  8.93591086020184774E-015 -5.17954037952892863E-016
  3.94835385093496770E-014 -4.37140047261231027E-014  1.77254517072815859E-014 -4.45176350331249769E-015  1.69201349350042494E-015
 -1.37642509082850261E-015  1.18498189678630712E-015 -3.35657173816973779E-016 -3.93856539859725726E-016
 -1.40231447437124333E-017  2.68055464635270014E-017 -2.34266643581445147E-016
 -4.13771878735565810E-018  9.97877317292233410E-017
  1.20200446315283517E-017
  6.79962498561885592E-002 -3.57837718681648029E-002  6.98822970057609745E-003 -9.20692249273169679E-004  9.13543436316321348E-005 -7.26256476120993045E-006  4.81301763497187897E-007 -2.73325777738556184E-008  1.35730420529704766E-009 -5.98609576526923462E-011  2.37356606729626592E-012 -8.54591524865177808E-014  2.81931571741857359E-015 -8.55907439588365927E-017
  1.27140039527482759E-002 -6.51613317977392092E-003  1.23138816094747489E-003 -1.56187736156680361E-004  1.48397423399130693E-005 -1.12279457449363479E-006  7.03139733695559467E-008 -3.74125728587143619E-009  1.72272500545798725E-010 -6.95440384643964030E-012  2.48249826372668944E-013 -7.87156441954957428E-015  2.21754203232829310E-016
 -4.08265368600669567E-004  2.72155701937947057E-004 -6.63787680969249921E-005  1.06524547627106861E-005 -1.26054892264373324E-006  1.17505174648096766E-007 -9.00704883053315698E-009  5.85016835890339240E-010 -3.29161519964995231E-011  1.63171564013666824E-012 -7.22199325361828567E-014  2.88431630560217004E-015
 -6.70790092079021132E-005  3.94325709959317481E-005 -8.60755702407670766E-006  1.25736748660135933E-006 -1.37053756022054931E-007  1.18578655251671301E-008 -8.47291280048672229E-010  5.13896176163868699E-011 -2.69873054429299789E-012  1.24539919380739501E-013 -5.11100165824638126E-015
  2.02110350039950563E-006 -1.27720042083363550E-006  3.08213827762485709E-007 -5.05825636533129719E-008  6.26219023396176733E-009 -6.20312174188098211E-010  5.10733241635553826E-011 -3.59000579632572992E-012  2.19760073987394597E-013 -1.18808538995387576E-014
  1.17256668198520888E-007 -8.32152269091339555E-008  2.19060199788627039E-008 -3.80754879388246520E-009  4.88474279906384981E-010 -4.93719365444760828E-011  4.10262020822684540E-012 -2.88794369500132224E-013  1.77362961990197360E-014
 -3.87030258867993299E-009  2.59801582996041519E-009 -6.51970860461068694E-010  1.09404770321028659E-010 -1.37171004662585585E-011  1.37047427454466732E-012 -1.13759990553420485E-013  7.94158108835411879E-015
 -1.07062624190017545E-010  9.25262120036935942E-011 -2.94900179631615474E-011  6.04746088975798605E-012 -8.95958686367596205E-013  1.02950974673958096E-013 -1.03496285298808114E-014
  4.15783581207821381E-012 -3.06684622275127219E-012  8.26203823240472474E-013 -1.43962525991168506E-013  1.81117447893116568E-014 -1.26233825751973102E-015
  5.97134837195584172E-014 -6.45537794237457684E-014  2.53235653520525087E-014 -6.17035749408855484E-015  1.98237587874270563E-015
 -2.96919663292097762E-015  2.43135950572169514E-015 -6.91418371488549466E-016 -4.45022217608211577E-016
 -2.12429628424249769E-017  3.68085468169042064E-017 -2.02899781817450963E-016
 -3.39804986502758873E-018  1.03609383462247155E-016
  7.77886443955861207E-018
  6.34503889290105733E-002 -3.33645066608593693E-002  6.50976695113613182E-003 -8.56818473764860318E-004  8.49300428074593476E-005 -6.74470933930103729E-006  4.46493800041114440E-007 -2.53271902913362048E-008  1.25624860380760588E-009 -5.53372272743566499E-011  2.19146038206847952E-012 -7.88011651067876978E-014  2.59622097689439151E-015 -7.87100429490178827E-017
  1.06939139484327345E-002 -5.44521225180603051E-003  1.02064232450214216E-003 -1.28218290404006870E-004  1.20455917696256732E-005 -8.99290814274730626E-007  5.54215750437803257E-008 -2.89166292077060942E-009  1.29930494858188019E-010 -5.08234067653563245E-012  1.73929081190202926E-013 -5.19630995286799082E-015  1.33669749367347094E-016
 -6.03846348656016715E-004  3.73082441690106693E-004 -8.55725277612741901E-005  1.30989909986898364E-005 -1.49368121135103959E-006  1.35148114185974928E-007 -1.01080903706613770E-008  6.43098635786966712E-010 -3.55482080290869553E-011  1.73513361345032285E-012 -7.57505800721321305E-014  2.98777644003254451E-015
 -6.60913614566426130E-005  3.81544216839345976E-005 -8.17567954139574283E-006  1.17313555468757164E-006 -1.25660664886503678E-007  1.06838019725976285E-008 -7.49777263311088978E-010  4.46143010128368637E-011 -2.29441449833001674E-012  1.03407759306553523E-013 -4.13057914892746502E-015
  2.99270079361407726E-006 -1.86167795631582383E-006  4.39519872429370603E-007 -7.03934403939371650E-008  8.49978656555818434E-009 -8.21602051095988429E-010  6.60842849264221856E-011 -4.54431499266235393E-012  2.72556987198266817E-013 -1.44490342365421998E-014
  1.30898934827503079E-007 -9.07777699430375043E-008  2.34107016102350014E-008 -3.99979925621214124E-009  5.05678639957322646E-010 -5.04601730546677745E-011  4.14525553404108197E-012 -2.88765862286096087E-013  1.75995685309541738E-014
 -6.14842687791707215E-009  4.07275537519078391E-009 -1.01282555462886438E-009  1.68909484709764316E-010 -2.10730978770871515E-011  2.09524987755340104E-012 -1.72977652688009448E-013  1.19547697369973162E-014
 -1.30672076202116758E-010  1.11271143364771258E-010 -3.49007181279979647E-011  7.05797254732232056E-012 -1.03330918740217368E-012  1.17519805994601879E-013 -1.17016835031617859E-014
  7.19978129557293803E-012 -5.19132172903589976E-012  1.38499922758215516E-012 -2.42159331220260896E-013  3.09454757972913708E-014 -2.34489984171328039E-015
  7.54277155650356980E-014 -8.35162966697380284E-014  3.27363861867069066E-014 -7.89991931431150361E-015  2.24583375021776088E-015
 -5.61458924663105406E-015  4.44631773345019642E-015 -1.25923512130144479E-015 -4.51588076530852684E-016
 -2.38515128141691963E-017  4.57241035348742054E-017 -1.67851809542471917E-016
 -1.82366752776427488E-018  1.04793542562107156E-016
  4.00794051608220176E-018
  5.91671368808548981E-002 -3.10864811379811257E-002  6.05957479657586329E-003 -7.96766815787204792E-004  7.88952455429479764E-005 -6.25868043573771929E-006  4.13855253789813238E-007 -2.34486089381445669E-008  1.16167907733141950E-009 -5.11083536759522195E-011  2.02141496742672529E-012 -7.25914447357443274E-014  2.38840515896710988E-015 -7.23083370822889202E-017
  8.84646318786945669E-003 -4.46719882942242519E-003  8.28501753400235469E-004 -1.02764935082256181E-004  9.50786589775710379E-006 -6.96736011257611425E-007  4.19565389624880988E-008 -2.12544367676990180E-009  9.18490273789601302E-011 -3.40372112724378255E-012  1.07508359905842477E-013 -2.81414143643715799E-015  5.55480091737603617E-017
 -7.65125784466354143E-004  4.55591467505147044E-004 -1.01089450409166243E-004  1.50501755904674810E-005 -1.67655757594766482E-006  1.48706878842700258E-007 -1.09325381151282129E-008  6.85135587591500045E-010 -3.73667830547700390E-011  1.80194345201013983E-012 -7.78010283296049036E-014  3.03668454779155495E-015
 -6.20093543568560687E-005  3.52406437047900339E-005 -7.42368024107417422E-006  1.04676401661638142E-006 -1.10104977662658215E-007  9.18168251874555262E-009 -6.30817591605524705E-010  3.66447112775575346E-011 -1.83235278868951274E-012  7.98172931591670094E-014 -3.05707767135534862E-015
  4.02315985378599557E-006 -2.47059070048979960E-006  5.73954448173812500E-007 -9.03598307251752159E-008  1.07232018529361273E-008 -1.01905057439299345E-009  8.06343697479250830E-011 -5.45906091375700362E-012  3.22630537207136832E-013 -1.68525305729322394E-014
  1.34649532805300297E-007 -9.22214311494165631E-008  2.34989426791468040E-008 -3.97191858254864433E-009  4.97284286378131833E-010 -4.91781657933052972E-011  4.00596575324436081E-012 -2.76831245807899504E-013  1.67823746717483135E-014
 -8.94866335037984364E-009  5.85816593413996091E-009 -1.44274352496619314E-009  2.38732790792551298E-010 -2.95835604116388931E-011  2.92287560054044989E-012 -2.39783254366271977E-013  1.64120710759531490E-014
 -1.40864876186117514E-010  1.21300391604776830E-010 -3.81585667229394539E-011  7.70863351143225932E-012 -1.12543947782686147E-012  1.27549153016055848E-013 -1.26486904773444646E-014
  1.13866414730558474E-011 -8.07067479769267452E-012  2.13196343569724356E-012 -3.71919746181116080E-013  4.77415415212010822E-014 -3.79767113922634501E-015
  7.70561246763367814E-014 -9.43886836182255641E-014  3.84333069536559406E-014 -9.38551818009568631E-015  2.44967092642270715E-015
 -9.63144712144070029E-015  7.44890433361948081E-015 -2.09615806487904167E-015 -4.01383299706756217E-016
 -1.28632060990861910E-017  4.78524970582423711E-017 -1.28757223780786187E-016
  9.13435184690580653E-019  1.03299988255099039E-016
  6.67364565327539193E-019
  5.51337060996888936E-002 -2.89427628978245997E-002  5.63625309683354371E-003 -7.40346184982251646E-004  7.32302876933312502E-005 -5.80285513827164734E-006  3.83274361325742462E-007 -2.16902320123428802E-008  1.07325430134720065E-009 -4.71586483690607861E-011  1.86278084396056487E-012 -6.68055884590211282E-014  2.19502615807523342E-015 -6.63585887784087081E-017
  7.16118090400949536E-003 -3.57640823377013747E-003  6.53816536736545714E-004 -7.96704945848446109E-005  7.21036731045587719E-006 -5.13791550583608250E-007  2.98265626329778870E-008 -1.43714091665285462E-009  5.77455643461353680E-011 -1.90554598212190087E-012  4.84494450778419575E-014 -7.04803073380748087E-016 -1.33174204802382067E-017
 -8.95107313632034860E-004  5.21316025897068853E-004 -1.13260427537714538E-004  1.65513003183267065E-005 -1.81385121413052118E-006  1.58568077919225204E-007 -1.15070721416951223E-008  7.12706462858095609E-010 -3.84536231480396075E-011  1.83590673874697249E-012 -7.85269869438799435E-014  3.03681596363145674E-015
 -5.53164846489243966E-005  3.09541186504822365E-005 -6.40479232759525736E-006  8.85532653643032160E-007 -9.11367919037959473E-008  7.41344729508439343E-009 -4.94676709979216278E-010  2.77324632178266867E-011 -1.32552844229018416E-012  5.43634631434701039E-014 -1.91466036223150978E-015
  5.06945563825237403E-006 -3.08071050192766696E-006  7.06856459812227395E-007 -1.09851102094286501E-007  1.28682532146293355E-008 -1.20743195069596313E-009  9.43695177478054647E-011 -6.31372979894915577E-012  3.68943748032394943E-013 -1.90437139439440683E-014
  1.26976505490617752E-007 -8.67659008227699056E-008  2.20258616016584214E-008 -3.70612794509637124E-009  4.61692464777131802E-010 -4.54151646140813706E-011  3.67873797753854680E-012 -2.52739926394278302E-013  1.52738350712852120E-014
 -1.22075357876833453E-008  7.91254512007453033E-009 -1.93151173070486886E-009  3.17207533543395908E-010 -3.90460606255735917E-011  3.83386982655347669E-012 -3.12627924536977640E-013  2.12080791000316308E-014
 -1.30247036740439052E-010  1.18146215889591667E-010 -3.82500257318158567E-011  7.84438985364740422E-012 -1.15453256087565638E-012  1.31403395075009819E-013 -1.30578213802499610E-014
  1.67995912895819634E-011 -1.17514989694745094E-011  3.07692701919091190E-012 -5.34614456187398249E-013  6.86402868308832579E-014 -5.63785005136204870E-015
  5.20727591138146626E-014 -8.91537402316051814E-014  4.04695466219805644E-014 -1.03081163893861611E-014  2.55449652852600929E-015
 -1.53176816973919491E-014  1.16441793962751597E-014 -3.25564149594645787E-015 -2.83228112529677553E-016
  2.54782424011429949E-017  3.43760631907442199E-017 -8.43834940645694800E-017
  5.18097940221532709E-018  9.90435312553032489E-017
 -2.28569335593834994E-018
  5.13378434045051735E-002 -2.69267110026268908E-002  5.23846097858729921E-003 -6.87373636999956492E-004  6.79163494781074689E-005 -5.37568073933801078E-006  3.54644230579917716E-007 -2.00457477762679453E-008  9.90648061030292256E-010 -4.34731229178128976E-011  1.71493822701415505E-012 -6.14203002286077896E-014  2.01528031254027946E-015 -6.08349491673810451E-017
  5.62809679760834652E-003 -2.76742911602430048E-003  4.95492428984571111E-004 -5.87854561815811172E-005  5.13769409209817548E-006 -3.49185057837796140E-007  1.89439465275521440E-008 -8.21570379653239812E-010  2.73518890593669201E-011 -5.75480235772477945E-013 -3.75814522965233935E-015  1.15090908755339816E-015 -7.36003312358697064E-017
 -9.96612760025328065E-004  5.71789834983629937E-004 -1.22396030155465756E-004  1.76448526668886530E-005 -1.90994349474933716E-006  1.65093963024904735E-007 -1.18566760905481256E-008  7.27288689679262717E-010 -3.88851751699521870E-011  1.84053871869304734E-012 -7.80738586676893727E-014  2.99355003200848196E-015
 -4.64556714574301181E-005  2.55354602766284383E-005 -5.16769075044431981E-006  6.96090594787886296E-007 -6.94404178423022242E-008  5.43553297678677574E-009 -3.45234953503546162E-010  1.81061804545017234E-011 -7.85720136471875979E-013  2.75851184304567212E-014 -7.24998200354025170E-016
  6.09435681803841580E-006 -3.67199402269306679E-006  8.34217809002599658E-007 -1.28327092833933766E-007  1.48802059515271411E-008 -1.38231142878713269E-009  1.06990906465042107E-010 -7.09111482123931505E-012  4.10632858643341808E-013 -2.09831815160504835E-014
  1.06864502658233662E-007 -7.39143591403659205E-008  1.89045533063305731E-008 -3.19265436826112528E-009  3.98137077748714590E-010 -3.91297905344268404E-011  3.16237546592039739E-012 -2.16527651279690255E-013  1.30773566615207019E-014
 -1.58373006578166968E-008  1.01811297987829645E-008 -2.46631156553651946E-009  4.02317138704030947E-010 -4.92230453061022302E-011  4.80593786300036147E-012 -3.89776354969534861E-013  2.62281558021526339E-014
 -9.14548666979320612E-011  9.74073885627823018E-011 -3.41876986868105081E-011  7.31575497338154343E-012 -1.10357684411487573E-012  1.27534907134038695E-013 -1.28045170228808670E-014
  2.34511536027204233E-011 -1.62383441349083765E-011  4.22003179614619781E-012 -7.30107187629604215E-013  9.36059232656344328E-014 -7.86669251214835340E-015
 -1.47075033622612503E-014 -5.81852298162629764E-014  3.65343929427970904E-014 -1.02925442917077977E-014  2.51512941441534049E-015
 -2.29180661969436369E-014  1.72034196729139321E-014 -4.78295752023999316E-015 -8.76212921819187435E-017
  1.10311178477878286E-016 -7.01704372324968388E-018 -3.25497763928772025E-017
  1.13547277090707101E-017  9.19148804367298721E-017
 -4.89846690264661993E-018
  4.77678105451682170E-002 -2.50319652946645287E-002  4.86491465146404473E-003 -6.37674071718051278E-004  6.29354240270354006E-005 -4.97567210606039249E-006  3.27862657297066342E-007 -1.85091234682426389E-008  9.13548675292220582E-010 -4.00374620944661844E-011  1.57729540039668553E-012 -5.64133479039152392E-014  1.84840092465360373E-015 -5.57127380874893529E-017
  4.23772112239652159E-003 -2.03511253321749484E-003  3.52488614161819305E-004 -3.99676606365492756E-005  3.27520753644183040E-006 -2.01707695736823109E-007  9.22540519060257644E-009 -2.73810858141040783E-010  4.13507625270840374E-013  5.98174636828411653E-013 -4.95983223440616496E-014  2.77119187484559037E-015 -1.25944388496686439E-016
 -1.07229067720639084E-003  6.08451781823056361E-004 -1.28787472628591075E-004  1.83706495395927513E-005 -1.96893794858935358E-006  1.68623602369988704E-007 -1.20047194203231168E-008  7.30263295535558827E-010 -3.87328467884034645E-011  1.81912046107921339E-012 -7.65772524400653772E-014  2.91189604213120927E-015
 -3.58316421503581797E-005  1.92043301185924431E-005 -3.75676301455727828E-006  4.84494006577211706E-007 -4.56383343876851291E-008  3.29920585107046327E-009 -1.86011948445492568E-010  7.97290577482454298E-012 -2.23576604302097021E-013 -3.14958883334459073E-017  4.92590844797116639E-016
  7.06597064561975443E-006 -4.22733096977927726E-006  9.52631390966148690E-007 -1.45330849863344500E-007  1.67130087291377448E-008 -1.53998069827023724E-009  1.18250398803812517E-010 -7.77704085648407559E-012  4.46992768529005078E-013 -2.26391542840540724E-014
  7.37545785084097739E-008 -5.34200748081730956E-008  1.40991684598745837E-008 -2.42876130126392391E-009  3.06582297863939088E-010 -3.03413642783954879E-011  2.45988495188457577E-012 -1.68479397720241423E-013  1.02087797456876148E-014
 -1.97313485831088016E-008  1.25990973672201993E-008 -3.03234152455008692E-009  4.91782914795004161E-010 -5.98510609741790182E-011  5.81475337073495454E-012 -4.69361993801596371E-013  3.13517898906896078E-014
 -1.74522794294802575E-011  5.49135025985875181E-011 -2.50441756413404109E-011  5.98351416990164019E-012 -9.56858297299923398E-013  1.14525272603567132E-013 -1.17755299051345504E-014
  3.12793943511473077E-011 -2.14907493318996592E-011  5.55118158821299928E-012 -9.56688250512770832E-013  1.22420738021525809E-013 -1.04689617070095286E-014
 -1.40703265457422380E-013  9.48505955231933037E-015  2.40143243370444893E-014 -8.91755549558206942E-015  2.28170870408094588E-015
 -3.25917494174120633E-014  2.42443178902154883E-014 -6.71064862950594326E-015  1.92582327434684526E-016
  2.66529696439458475E-016 -9.23618485330102356E-017  2.99202132878706688E-017
  1.97766682357514828E-017  8.18077539891297011E-017
 -7.22404763509113595E-018
  4.44123653322271925E-002 -2.32524360587517305E-002  4.51438529534188126E-003 -5.91079941328011738E-004  5.82702869589031417E-005 -4.60140913698907593E-006  3.02831947580407133E-007 -1.70745946799137094E-008  8.41658440072021526E-010 -3.68379979363974946E-011  1.44928762808903594E-012 -5.17635217525238220E-014  1.69365684620660611E-015 -5.09684414050729295E-017
  2.98102545247563681E-003 -1.37456139957013615E-003  2.23815547143154742E-004 -2.30820035439200303E-005  1.60900098093474017E-006 -7.02115552414984312E-008  5.91884971457791203E-010  2.10806726804175250E-010 -2.33109242724704844E-011  1.62650742557107494E-012 -8.95295503005055591E-014  4.17327810516141454E-015 -1.70965487938795048E-016
 -1.12462456086865909E-003  6.32650437198273470E-004 -1.32707538933784862E-004  1.87659657381319986E-005 -1.99467370927061089E-006  1.69474008720859689E-007 -1.19730364051449599E-008  7.22919653498462394E-010 -3.80632561100949878E-011  1.77471053347510951E-012 -7.41634760245776512E-014  2.79651966552085724E-015
 -2.38132089908511791E-005  1.21606927023530538E-005 -2.21236751275013289E-006  2.56242039682493629E-007 -2.02949614560239652E-008  1.05087936012652207E-009 -2.01889181530311461E-011 -2.48055480438146454E-012  3.51312472399580292E-013 -2.80494146323707612E-014  1.72100384430923795E-015
  7.95731347082317539E-006 -4.73230656043974358E-006  1.05924204230615222E-006 -1.60481780166956669E-007  1.83285725195833944E-008 -1.67739700065677220E-009  1.27946252820385727E-010 -8.36010521628690844E-012  4.77463331558671626E-013 -2.39869103490021413E-014
  2.74883818830426704E-008 -2.52554502606036504E-008  7.61850198884736402E-009 -1.41785089081932369E-009  1.87627793939868476E-010 -1.91218832556597773E-011  1.57791005745035067E-012 -1.09095072683609923E-013  6.69468825281136798E-015
 -2.37690545139494433E-008  1.50942587697917834E-008 -3.61337543332629042E-009  5.83142245805755794E-010 -7.06490082261263048E-011  6.83465675359449439E-012 -5.49436312841888147E-013  3.64555598656790265E-014
  9.82217044856053218E-011 -1.31386645799672712E-011 -9.98001613374770105E-012  3.72259769145107928E-012 -7.00363675804971295E-013  9.11188674664124858E-014 -9.87138796576580410E-015
  4.01451552830273620E-011 -2.74219810936257951E-011  7.04985089148573586E-012 -1.21105884101637349E-012  1.54684728577746667E-013 -1.34128612648921435E-014
 -3.45042044323664881E-013  1.25845593033762104E-013  6.73746204541251396E-017 -5.72743955930477680E-015  1.80097332985476198E-015
 -4.43808388026764944E-014  3.28119436029396852E-014 -9.05418154652474236E-015  5.61527820032191218E-016
  5.24893870116145104E-016 -2.41484174117590071E-016  1.07208284038339689E-016
  3.07041740293776646E-017  6.86515286967725099E-017
 -9.32271766812248488E-018
  4.12607433784651575E-002 -2.15822940210866447E-002  4.18569701667592144E-003 -5.47430967998878762E-004  5.39044669627929547E-005 -4.25153430302116936E-006  2.79458746336566999E-007 -1.57366550883830075E-008  7.74693090306891713E-010 -3.38616846776079040E-011  1.33037610280862735E-012 -4.74505943671106244E-014  1.55035112905041365E-015 -4.65797268554176035E-017
  1.84942411136298449E-003 -7.81120301965431232E-004  1.08532869781811201E-004 -8.00014705551934722E-006  1.25869729885994475E-007  4.63928617983149234E-008 -7.03161182064804444E-009  6.36709863233643984E-010 -4.40501542288232870E-011  2.52002297561933866E-012 -1.23985928870067545E-013  5.37347811896218588E-015 -2.09253927737181909E-016
 -1.15594074128051011E-003  6.45648393912484305E-004 -1.34411472570084137E-004  1.88656573817268635E-005 -1.99073842268815634E-006  1.67941222575303659E-007 -1.17820019825457743E-008  7.06460038436485779E-010 -3.69384712766165574E-011  1.71015620457647032E-012 -7.09500088879774426E-014  2.65176971094564479E-015
 -1.07354407019620989E-005  4.58601263429506022E-006 -5.71079853168746432E-007  1.63110987146445111E-008  6.07974436862905294E-009 -1.26758328795322290E-009  1.49370064360517191E-010 -1.30863517145962102E-011  9.30348946878767617E-013 -5.60777867329954865E-014  2.94521567044329028E-015
  8.74590576897525864E-006 -5.17497758975075698E-006  1.15170030865563630E-006 -1.73469197599448873E-007  1.96960913469381628E-008 -1.79212578646267828E-009  1.35919082535671470E-010 -8.83143362491209241E-012  5.01616459579054121E-013 -2.50082498794450601E-014
 -3.17434970201840057E-008  1.04166181374781297E-008 -4.89936550519467255E-010 -1.68634080104708832E-010  4.24211581822688314E-011 -5.58861175455139022E-012  5.26208283411683609E-013 -3.90578692792686675E-014  2.57087076057251596E-015
 -2.78201139151967192E-008  1.75894641582421379E-008 -4.19226062068920567E-009  6.73818295732245828E-010 -8.13254913423129995E-011  7.83927620694618893E-012 -6.28012556882267929E-013  4.14157312488839373E-014
  2.61250751819148821E-010 -1.10074193372039484E-010  1.17335954639789588E-011  4.25198391599371532E-013 -3.22102990097926280E-013  5.62495209504138865E-014 -7.00833311418366569E-015
  4.98319142919843815E-011 -3.38992455649793035E-011  8.68520241002346362E-012 -1.48835908218565619E-012  1.89819904786039646E-013 -1.66503854349709459E-014
 -6.47963689681949587E-013  3.03543950169295957E-013 -3.82944981070125582E-014 -2.44726782494110485E-016  1.01765980348519960E-015
 -5.81811704862671798E-014  4.28610992653683128E-014 -1.18079367163656355E-014  1.01976893126358280E-015
  9.21862526656467971E-016 -4.77899508430013390E-016  2.04473388851894480E-016
  4.42516078797628210E-017  5.24485194690543718E-017
 -1.12630677669050779E-017
  3.83026404344316632E-002 -2.00159606746560699E-002  3.87772487183199281E-003 -5.06573870838293258E-004  4.98222173523657318E-005 -3.92475027001862574E-006  2.57653871445920966E-007 -1.44900465325882685E-008  7.12381280025025615E-010 -3.10960745285615127E-011  1.22004693032506514E-012 -4.34552819561009343E-014  1.41781973974323867E-015 -4.25254789498995704E-017
  8.34756242662896479E-004 -2.50365668519580086E-004  5.74739956115113335E-006  5.39975831715832046E-006 -1.18671796685738746E-006  1.49139071279908432E-007 -1.37161965375459778E-008  1.00809461154666587E-009 -6.20208662315995776E-011  3.28866705273763287E-012 -1.53378237557861664E-013  6.38721977656413183E-015 -2.41376343512985910E-016
 -1.16841596637144523E-003  6.48626434483409449E-004 -1.34137831345288854E-004  1.87022804360072763E-005 -1.96048064287743803E-006  1.64301352069342713E-007 -1.14506045588914868E-008  6.82003999678213357E-010 -3.54162403666338411E-011  1.62810419175036387E-012 -6.70459559646926792E-014  2.48170497883052709E-015
  3.09826706799202902E-006 -3.35560421967583516E-006  1.13407236050817210E-006 -2.30812500718783824E-007  3.30268640678332024E-008 -3.61858086615480261E-009  3.20097836518280847E-010 -2.36943727893941892E-011  1.50586193710609998E-012 -8.37688616172641727E-014  4.15214222807326803E-015
  9.41339058705259757E-006 -5.54566149193727359E-006  1.22811890571308783E-006 -1.84046247245789428E-007  2.07914029517229238E-008 -1.88228675804925475E-009  1.42048058395873978E-010 -9.18445074726598040E-012  5.19143998656301473E-013 -2.56909883353840570E-014
 -1.03449249085663730E-007  5.32691908175946412E-008 -1.01453970279674613E-008  1.30563517377724194E-009 -1.27422860506232190E-010  1.01027493589713941E-011 -6.82830826691105635E-013  4.07948672463206217E-014 -2.11907945005934385E-015
 -3.17484003708011624E-008  2.00047410346094548E-008 -4.75136019284082509E-009  7.61181814365825824E-010 -9.15853261889074309E-011  8.80207683155937482E-012 -7.03104362294337875E-013  4.61105160845699284E-014
  4.76380083502097433E-010 -2.38652092469228843E-010  4.06970214768225950E-011 -3.99679467801343134E-012  1.87641114860294479E-013  9.06091339040310410E-015 -3.11978497056258629E-015
  6.00478966951595519E-011 -4.07451614460759506E-011  1.04164683936476695E-011 -1.78223335340956648E-012  2.27078562183696671E-013 -2.01180247025823829E-014
 -1.07017560208474160E-012  5.55499780898801327E-013 -9.41179079405590327E-014  8.01642704838976896E-015 -1.24026800057793355E-016
 -7.37161737109421364E-014  5.42405849317491364E-014 -1.49416420387181594E-014  1.56374523178275079E-015
  1.49914472635294090E-015 -8.28541583946853001E-016  3.27784610028369294E-016
  6.03261049565057569E-017  3.33148315605802498E-017
 -1.31228119050637789E-017
  3.55281953006717499E-002 -1.85480989216666656E-002  3.58939295546578923E-003 -4.68362101877526596E-004  4.60084885644707102E-005 -3.61981760070631616E-006  2.37332153488302235E-007 -1.33297494236716497E-008  6.54464080018455030E-010 -2.85292942788835269E-011  1.11781014844903347E-012 -3.97592069666057603E-014  1.29543033679417890E-015 -3.87858528143718115E-017
 -7.07314971150646321E-005  2.21903720502449850E-004 -8.53888114378474188E-005  1.72333421351506506E-005 -2.34064891217348554E-006  2.39006949501340290E-007 -1.95292577816602959E-008  1.32893540471820735E-009 -7.74281946493183524E-011  3.94185031246635821E-012 -1.78094941793718208E-013  7.22908695007268550E-015 -2.67877357153900746E-016
 -1.16408468580067809E-003  6.42687533951565547E-004 -1.32109308217079997E-004  1.83062045162912489E-005 -1.90702173166316440E-006  1.58811571082594909E-007 -1.09965158757943762E-008  6.50592556394733459E-010 -3.35502119360117015E-011  1.53101096896888511E-012 -6.25524829290681867E-014  2.29012097447538112E-015
  1.74142185209615250E-005 -1.15163233269732098E-005  2.87338585325287800E-006 -4.81101425672615649E-007  6.01352537652645093E-008 -5.96849967810471171E-009  4.89704879683883725E-010 -3.41710831099370096E-011  2.07104667459473748E-012 -1.10815121809855109E-013  5.33050406328293005E-015
  9.94517435392419057E-006 -5.83673780945533759E-006  1.28703175190091610E-006 -1.92024190223258933E-007  2.15963875602980452E-008 -1.94650314390120191E-009  1.46247336427570899E-010 -9.41466460085983731E-012  5.29846342285537329E-013 -2.60284749688516005E-014
 -1.86879853818617757E-007  1.02835667173976311E-007 -2.12389323614655206E-008  2.98786511158139012E-009 -3.19896694694471445E-010  2.77643456846831104E-011 -2.03462864714757571E-012  1.29498404706306940E-013 -7.32503623448707030E-015
 -3.54153781887845505E-008  2.22591836939836457E-008 -5.27294335202064386E-009  8.42605603277634720E-010 -1.01135266177024322E-010  9.69684293890716164E-012 -7.72759612071871943E-013  5.04220212256677576E-014
[truncated: 12,096,288 more chars]
