# Supplementary material for: Quantum-mechanical exploration of the phase diagram of water
Source: Nat Commun. 2021 Jan 26;12:588. doi: 10.1038/s41467-020-20821-w (PMC7838264; doi:10.1038/s41467-020-20821-w)
Supplement: Supplementary file 3 — Supplementary Data 1 [file 41467_2020_20821_MOESM3_ESM.zip › supplemental_data/DFT_inputs/basis/BASIS_ADMM]

# H
H GTH-def2-QZVP
 12
 2 0 0 7 1
     11.478000339908  0.024916243200
      3.700758562763  0.079825490000
      1.446884268432  0.128862675300
      0.716814589696  0.379448894600
      0.247918564176  0.324552432600
      0.066918004004  0.037148121400
      0.021708243634 -0.001125195500
  1  0  0  1  1
          6.50959430          1.00000000
  1  0  0  1  1
          1.84124550          1.00000000
  1  0  0  1  1
          0.59853725          1.00000000
  1  0  0  1  1
          0.21397624          1.00000000
  1  0  0  1  1
          0.08031629          1.00000000
  1  1  1  1  1
          2.29200000          1.00000000
  1  1  1  1  1
          0.83800000          1.00000000
  1  1  1  1  1
          0.29200000          1.00000000
  1  2  2  1  1
          2.06200000          1.00000000
  1  2  2  1  1
          0.66200000          1.00000000
  1  3  3  1  1
          1.39700000          1.00000000

# H
H aug-GTH-def2-QZVP
 13
 2 0 0 7 1
     11.478000339908  0.024916243200
      3.700758562763  0.079825490000
      1.446884268432  0.128862675300
      0.716814589696  0.379448894600
      0.247918564176  0.324552432600
      0.066918004004  0.037148121400
      0.021708243634 -0.001125195500
  1  0  0  1  1
          6.50959430          1.00000000
  1  0  0  1  1
          1.84124550          1.00000000
  1  0  0  1  1
          0.59853725          1.00000000
  1  0  0  1  1
          0.21397624          1.00000000
  1  0  0  1  1
          0.08031629          1.00000000
  1  1  1  1  1
          2.29200000          1.00000000
  1  1  1  1  1
          0.83800000          1.00000000
  1  1  1  1  1
          0.29200000          1.00000000
  1  2  2  1  1
          2.06200000          1.00000000
  1  2  2  1  1
          0.66200000          1.00000000
  1  3  3  1  1
          1.39700000          1.00000000
  1  0  0  1  1
          0.02363000          1.00000000

# H
H cFIT3
  2
  1  0  0  1  1
  0.11329 1.0
  1  0  0  2  1
  0.55125 4.93597199937744246512
  3.58503 1.0

# H
H cpFIT3
  3
  1  0  0  1  1
  0.11329 1.0
  1  0  0  2  1
  0.55125 4.93597199937744246512
  3.58503 1.0
  1  1  1  1  1
  1.00000000          1.00000000

# H
H aug-cFIT3
  3
  1  0  0  1  1
  0.11329 1.0
  1  0  0  2  1
  0.55125 4.93597199937744246512
  3.58503 1.0
  1  0  0  1  1
  0.0377633 1.0

# H
H aug-cpFIT3
  4
  1  0  0  1  1
  0.11329 1.0
  1  0  0  2  1
  0.55125 4.93597199937744246512
  3.58503 1.0
  1  0  0  1  1
  0.0377633 1.0
  1  1  1  1  1
  1.00000000          1.00000000

# H
H FIT3
  3
  1  0  0  1  1
  0.11329 1.0
  1  0  0  1  1
  0.55125 1.0
  1  0  0  1  1
  3.58503 1.0

# H
H pFIT3
  4
  1  0  0  1  1
  0.11329 1.0
  1  0  0  1  1
  0.55125 1.0
  1  0  0  1  1
  3.58503 1.0
  1  1  1  1  1
          1.00000000          1.00000000

# H
H aug-FIT3
  4
  1  0  0  1  1
  0.11329 1.0
  1  0  0  1  1
  0.55125 1.0
  1  0  0  1  1
  3.58503 1.0
  1  0  0  1  1
  0.0377633 1.0

# H
H aug-pFIT3
  5
  1  0  0  1  1
  0.11329 1.0
  1  0  0  1  1
  0.55125 1.0
  1  0  0  1  1
  3.58503 1.0
  1  1  1  1  1
          1.00000000          1.00000000
  1  0  0  1  1
  0.0377633 1.0

# He
He GTH-def2-QZVP
 11
 2 0 0 4 1
     11.042785405048 -0.057709039524
      2.784477928537 -0.186997538114
      0.777508803064 -0.356165765185
      0.222222544418 -0.270871722171
  1  0  0  1  1
          3.57255745          0.16170512
  1  0  0  1  1
          1.24294160          1.00000000
  1  0  0  1  1
          0.44807669          1.00000000
  1  0  0  1  1
          0.16411579          1.00000000
  1  1  1  1  1
          5.99400000          1.00000000
  1  1  1  1  1
          1.74500000          1.00000000
  1  1  1  1  1
          0.56000000          1.00000000
  1  2  2  1  1
          4.29900000          1.00000000
  1  2  2  1  1
          1.22300000          1.00000000
  1  3  3  1  1
          2.68000000          1.00000000

# He
He cFIT3
  2
  1  0  0  1  1
  0.31337 1.0
  1  0  0  2  1
  1.47706 3.39487576369235233287
  7.95844 1.0

# He
He cpFIT3
  3
  1  0  0  1  1
  0.31337 1.0
  1  0  0  2  1
  1.47706 3.39487576369235233287
  7.95844 1.0
  1  1  1  1  1
  1.45000000          1.00000000

# He
He FIT3
  3
  1  0  0  1  1
  0.31337 1.0
  1  0  0  1  1
  1.47706 1.0
  1  0  0  1  1
  7.95844 1.0

# He
He pFIT3
  4
  1  0  0  1  1
  0.31337 1.0
  1  0  0  1  1
  1.47706 1.0
  1  0  0  1  1
  7.95844 1.0
  1  1  1  1  1
          1.45000000          1.00000000

# Li
Li GTH-def2-QZVP
 15
 2 0 0 5 2
      7.133127574876  0.277443782336  0.081564852833
      1.999997046722  0.418209986449  0.163120764751
      0.612030939985  0.305912589369  0.178229873051
      0.084366737836  0.210640845338 -0.467205177084
      0.032613166298  0.112523830865 -0.297593804585
  1  0  0  1  1
          2.60270439          1.00000000
  1  0  0  1  1
          1.08972454          1.00000000
  1  0  0  1  1
          0.46067471          1.00000000
  1  0  0  1  1
          0.09661717          1.00000000
  1  0  0  1  1
          0.04591545          1.00000000
  1  0  0  1  1
          0.02114005          1.00000000
  1  1  1  1  1
          0.65003043          0.04761412
  1  1  1  1  1
          0.16941671          0.21001138
  1  1  1  1  1
          0.05573234          1.00000000
  1  1  1  1  1
          0.02048996          1.00000000
  1  1  1  1  1
          3.32700000          1.00000000
  1  2  2  1  1
          0.23000000          1.00000000
  1  2  2  1  1
          0.07570000          1.00000000
  1  3  3  1  1
          0.13500000          1.00000000

# Li
Li cFIT3
  2
  1  0  0  1  1
  0.04424 1.0
  1  0  0  3  2
  0.63103 0.79876867120013361756 0.55342089527597959631
  2.06717 1.11085222814203010699 1.0
  7.20756 1.0    1.23697433107521992390

# Li
Li cpFIT3
  3
  1  0  0  1  1
  0.04424 1.0
  1  0  0  3  2
  0.63103 0.79876867120013361756 0.55342089527597959631
  2.06717 1.11085222814203010699 1.0
  7.20756 1.0    1.23697433107521992390
  1  1  1  1  1
  0.33000000          1.00000000

# Li
Li FIT3
  4
  1  0  0  1  1
  0.04424 1.0
  1  0  0  1  1
  0.63103 1.0
  1  0  0  1  1
  2.06717 1.0
  1  0  0  1  1
  7.20756 1.0

# Li
Li pFIT3
  5
  1  0  0  1  1
  0.04424 1.0
  1  0  0  1  1
  0.63103 1.0
  1  0  0  1  1
  2.06717 1.0
  1  0  0  1  1
  7.20756 1.0
  1  1  1  1  1
          0.33000000          1.00000000

# Be
Be GTH-def2-QZVP
 14
 2 0 0 6 2
     14.927410410930 -0.101692281035  0.108892279587
      6.934611958494 -0.211895541408  0.237670602277
      2.222208384565 -0.279935231472  0.429698556888
      0.732913986617 -0.091068265926  0.213557818158
      0.225007132266 -0.115295308010 -0.652182396204
      0.074144067364 -0.173251908170 -0.905622978118
  1  0  0  1  1
          6.62363542          0.80000038
  1  0  0  1  1
          2.22895950          1.00000000
  1  0  0  1  1
          0.95302433          1.00000000
  1  0  0  1  1
          0.24651602          1.00000000
  1  0  0  1  1
          0.10153895          1.00000000
  1  0  0  1  1
          0.04155137          1.00000000
  1  1  1  4  1
         14.09978945          0.00385089
          3.18031885          0.02415238
          0.90489220          0.09792693
          0.30411586          0.29470380
  1  1  1  1  1
          0.11302607          1.00000000
  1  1  1  1  1
          0.04283173          1.00000000
  1  1  1  1  1
          6.40000000          1.00000000
  1  2  2  1  1
          0.36000000          1.00000000
  1  2  2  1  1
          0.09000000          1.00000000
  1  3  3  1  1
          0.29000000          1.00000000

# Be
Be cFIT3
  2
  1  0  0  1  1
  0.10746 1.0
  1  0  0  3  2
  1.19989  0.91329286599300962823  0.85733554449696947053
  3.64586  1.09603160086517181782  1.0
  11.85065 1.0     1.06920825056139889853

# Be
Be cpFIT3
  3
  1  0  0  1  1
  0.10746 1.0
  1  0  0  3  2
  1.19989  0.91329286599300962823  0.85733554449696947053
  3.64586  1.09603160086517181782  1.0
  11.85065 1.0     1.06920825056139889853
  1  1  1  1  1
  0.43000000          1.00000000

# Be
Be FIT3
  4
  1  0  0  1  1
  0.10746 1.0
  1  0  0  1  1
  1.19989 1.0
  1  0  0  1  1
  3.64586 1.0
  1  0  0  1  1
  11.85065 1.0

# Be
Be pFIT3
  5
  1  0  0  1  1
  0.10746 1.0
  1  0  0  1  1
  1.19989 1.0
  1  0  0  1  1
  3.64586 1.0
  1  0  0  1  1
  11.85065 1.0
  1  1  1  1  1
          0.43000000          1.00000000

# B
B GTH-def2-QZVP
 17
  2 0 1 4 1 1
      3.053444073497  0.142389531583 -0.124774394633
      0.915483968316  0.070304308347 -0.383517801425
      0.329920053516 -0.657626233726 -0.645201457411
      0.101655384143 -0.417625483973 -0.369557407831
  1  0  0  1  1
          3.60040914          1.00000000
  1  0  0  1  1
          1.56170237          1.00000000
  1  0  0  1  1
          0.44997371          1.00000000
  1  0  0  1  1
          0.18075230          1.00000000
  1  0  0  1  1
          0.07159670          1.00000000
  1  1  1  1  1
          1.85083507          0.10432358
  1  1  1  1  1
          0.72206783          0.26164138
  1  1  1  1  1
          0.29491018          1.00000000
  1  1  1  1  1
          0.12201142          1.00000000
  1  1  1  1  1
          0.04986539          1.00000000
  1  2  2  1  1
          1.11000000          1.00000000
  1  2  2  1  1
          0.40200000          1.00000000
  1  2  2  1  1
          0.14500000          1.00000000
  1  3  3  1  1
          0.88200000          1.00000000
  1  3  3  1  1
          0.31100000          1.00000000
  1  4  4  1  1
          0.67300000          1.00000000

# B
B cFIT3
  4
  1  0  0  1  1
  0.09303 1.0
  1  0  0  2  1
  0.28435 -4.47450063435704858961
  2.87331 1.0
  1  1  1  1  1
  0.09166 1.0
  1  1  1  2  1
  0.40340 3.38692383473683600315
  1.90898 1.0

# B
B cpFIT3
  5
  1  0  0  1  1
  0.09303 1.0
  1  0  0  2  1
  0.28435 -4.47450063435704858961
  2.87331 1.0
  1  1  1  1  1
  0.09166 1.0
  1  1  1  2  1
  0.40340 3.38692383473683600315
  1.90898 1.0
  1  2  2  1  1
  0.70000000          1.00000000

# B
B FIT3
  6
  1  0  0  1  1
  0.09303 1.0
  1  0  0  1  1
  0.28435 1.0
  1  0  0  1  1
  2.87331 1.0
  1  1  1  1  1
  0.09166 1.0
  1  1  1  1  1
  0.40340 1.0
  1  1  1  1  1
  1.90898 1.0

# B
B pFIT3
  7
  1  0  0  1  1
  0.09303 1.0
  1  0  0  1  1
  0.28435 1.0
  1  0  0  1  1
  2.87331 1.0
  1  1  1  1  1
  0.09166 1.0
  1  1  1  1  1
  0.40340 1.0
  1  1  1  1  1
  1.90898 1.0
  1  2  2  1  1
          0.70000000          1.00000000

# C
C GTH-def2-QZVP
 17
  2 0 1 7 1 1
      6.132624767898 -0.105576563700  0.035098108400
      2.625196064782 -0.174866621100  0.114197930900
      1.045456957247  0.064464981400  0.215908137300
      0.478316330874  0.830447035300  0.355929151000
      0.178617414302  0.371911373800  0.271541842000
      0.075144725465  0.006174464000  0.056256557700
      0.030286753006  0.008966477300  0.004998059700
  1  0  0  1  1
          5.24039575          1.00000000
  1  0  0  1  1
          2.29050224          1.00000000
  1  0  0  1  1
          0.69673283          1.00000000
  1  0  0  1  1
          0.27599337          1.00000000
  1  0  0  1  1
          0.10739884          1.00000000
  1  1  1  1  1
          2.84070018          1.00000000
  1  1  1  1  1
          1.12271373          1.00000000
  1  1  1  1  1
          0.46050726          1.00000000
  1  1  1  1  1
          0.18937531          1.00000000
  1  1  1  1  1
          0.07598379          1.00000000
  1  2  2  1  1
          1.84800000          1.00000000
  1  2  2  1  1
          0.64900000          1.00000000
  1  2  2  1  1
          0.22800000          1.00000000
  1  3  3  1  1
          1.41900000          1.00000000
  1  3  3  1  1
          0.48500000          1.00000000
  1  4  4  1  1
          1.01100000          1.00000000

# C
C aug-GTH-def2-QZVP
 19
  2 0 1 7 1 1
      6.132624767898 -0.105576563700  0.035098108400
      2.625196064782 -0.174866621100  0.114197930900
      1.045456957247  0.064464981400  0.215908137300
      0.478316330874  0.830447035300  0.355929151000
      0.178617414302  0.371911373800  0.271541842000
      0.075144725465  0.006174464000  0.056256557700
      0.030286753006  0.008966477300  0.004998059700
  1  0  0  1  1
          5.24039575          1.00000000
  1  0  0  1  1
          2.29050224          1.00000000
  1  0  0  1  1
          0.69673283          1.00000000
  1  0  0  1  1
          0.27599337          1.00000000
  1  0  0  1  1
          0.10739884          1.00000000
  1  1  1  1  1
          2.84070018          1.00000000
  1  1  1  1  1
          1.12271373          1.00000000
  1  1  1  1  1
          0.46050726          1.00000000
  1  1  1  1  1
          0.18937531          1.00000000
  1  1  1  1  1
          0.07598379          1.00000000
  1  2  2  1  1
          1.84800000          1.00000000
  1  2  2  1  1
          0.64900000          1.00000000
  1  2  2  1  1
          0.22800000          1.00000000
  1  3  3  1  1
          1.41900000          1.00000000
  1  3  3  1  1
          0.48500000          1.00000000
  1  4  4  1  1
          1.01100000          1.00000000
  1  0  0  1  1
          0.04145000          1.00000000
  1  1  1  1  1
          0.03218000          1.00000000

# C
C cFIT3
 4
  1  0  0  1  1
  0.14349 1.0
  1  0  0  2  1
  0.45084 -4.34472738561060012330
  4.42095 1.0
  1  1  1  1  1
  0.15215 1.0
  1  1  1  2  1
  0.67082 3.15327551231188074610
  3.05390 1.0

# C
C cpFIT3
 5
  1  0  0  1  1
  0.14349 1.0
  1  0  0  2  1
  0.45084 -4.34472738561060012330
  4.42095 1.0
  1  1  1  1  1
  0.15215 1.0
  1  1  1  2  1
  0.67082 3.15327551231188074610
  3.05390 1.0
  1  2  2  1  1
  0.80000000          1.00000000

# C
C aug-cFIT3
 6
  1  0  0  1  1
  0.14349 1.0
  1  0  0  2  1
  0.45084 -4.34472738561060012330
  4.42095 1.0
  1  1  1  1  1
  0.15215 1.0
  1  1  1  2  1
  0.67082 3.15327551231188074610
  3.05390 1.0
  1  0  0  1  1
  0.04783 1.0
  1  1  1  1  1
  0.050717 1.0

# C
C aug-cpFIT3
 7
  1  0  0  1  1
  0.14349 1.0
  1  0  0  2  1
  0.45084 -4.34472738561060012330
  4.42095 1.0
  1  1  1  1  1
  0.15215 1.0
  1  1  1  2  1
  0.67082 3.15327551231188074610
  3.05390 1.0
  1  0  0  1  1
  0.04783 1.0
  1  1  1  1  1
  0.050717 1.0
  1  2  2  1  1
  0.80000000          1.00000000

# C
C FIT3
 6
  1  0  0  1  1
  0.14349 1.0
  1  0  0  1  1
  0.45084 1.0
  1  0  0  1  1
  4.42095 1.0
  1  1  1  1  1
  0.15215 1.0
  1  1  1  1  1
  0.67082 1.0
  1  1  1  1  1
  3.05390 1.0

# C
C pFIT3
 7
  1  0  0  1  1
  0.14349 1.0
  1  0  0  1  1
  0.45084 1.0
  1  0  0  1  1
  4.42095 1.0
  1  1  1  1  1
  0.15215 1.0
  1  1  1  1  1
  0.67082 1.0
  1  1  1  1  1
  3.05390 1.0
  1  2  2  1  1
          0.80000000          1.00000000

# C
C aug-FIT3
  8
  1  0  0  1  1
  0.14349 1.0
  1  0  0  1  1
  0.45084 1.0
  1  0  0  1  1
  4.42095 1.0
  1  1  1  1  1
  0.15215 1.0
  1  1  1  1  1
  0.67082 1.0
  1  1  1  1  1
  3.05390 1.0
  1  0  0  1  1
  0.04783 1.0
  1  1  1  1  1
  0.050717 1.0

# C
C aug-pFIT3
  9
  1  0  0  1  1
  0.14349 1.0
  1  0  0  1  1
  0.45084 1.0
  1  0  0  1  1
  4.42095 1.0
  1  1  1  1  1
  0.15215 1.0
  1  1  1  1  1
  0.67082 1.0
  1  1  1  1  1
  3.05390 1.0
  1  2  2  1  1
          0.80000000          1.00000000
  1  0  0  1  1
  0.04783 1.0
  1  1  1  1  1
  0.050717 1.0

# N
N GTH-def2-QZVP
 17
 2 0 1 7 1 1
      9.042730397298 -0.057711157700  0.031469526900
      3.882224940673 -0.121876730300  0.109126355100
      1.512880320070  0.094844857800  0.238123330300
      0.586630738140  0.558583487700  0.376105481500
      0.222851091943  0.346456981000  0.249727365300
      0.084582888713  0.031196738600  0.054673928900
      0.039193834928  0.010393976200 -0.000181794900
  1  0  0  1  1
          7.12925880          1.00000000
  1  0  0  1  1
          3.13243049          1.00000000
  1  0  0  1  1
          0.98755779          1.00000000
  1  0  0  1  1
          0.38765721          1.00000000
  1  0  0  1  1
          0.14909883          1.00000000
  1  1  1  1  1
          4.09003052          1.00000000
  1  1  1  1  1
          1.62205731          1.00000000
  1  1  1  1  1
          0.66442262          1.00000000
  1  1  1  1  1
          0.27099770          1.00000000
  1  1  1  1  1
          0.10688750          1.00000000
  1  2  2  1  1
          2.83700000          1.00000000
  1  2  2  1  1
          0.96800000          1.00000000
  1  2  2  1  1
          0.33500000          1.00000000
  1  3  3  1  1
          2.02700000          1.00000000
  1  3  3  1  1
          0.68500000          1.00000000
  1  4  4  1  1
          1.42700000          1.00000000

# N
N aug-GTH-def2-QZVP
 19
 2 0 1 7 1 1
      9.042730397298 -0.057711157700  0.031469526900
      3.882224940673 -0.121876730300  0.109126355100
      1.512880320070  0.094844857800  0.238123330300
      0.586630738140  0.558583487700  0.376105481500
      0.222851091943  0.346456981000  0.249727365300
      0.084582888713  0.031196738600  0.054673928900
      0.039193834928  0.010393976200 -0.000181794900
  1  0  0  1  1
          7.12925880          1.00000000
  1  0  0  1  1
          3.13243049          1.00000000
  1  0  0  1  1
          0.98755779          1.00000000
  1  0  0  1  1
          0.38765721          1.00000000
  1  0  0  1  1
          0.14909883          1.00000000
  1  1  1  1  1
          4.09003052          1.00000000
  1  1  1  1  1
          1.62205731          1.00000000
  1  1  1  1  1
          0.66442262          1.00000000
  1  1  1  1  1
          0.27099770          1.00000000
  1  1  1  1  1
          0.10688750          1.00000000
  1  2  2  1  1
          2.83700000          1.00000000
  1  2  2  1  1
          0.96800000          1.00000000
  1  2  2  1  1
          0.33500000          1.00000000
  1  3  3  1  1
          2.02700000          1.00000000
  1  3  3  1  1
          0.68500000          1.00000000
  1  4  4  1  1
          1.42700000          1.00000000
  1  0  0  1  1
          0.05464000          1.00000000
  1  1  1  1  1
          0.04402000          1.00000000

# N
N cFIT3
 4
 1  0  0  1  1
 0.20270 1.0
 1  0  0  2  1
 0.65119 -4.28678356318662601154
 6.29509 1.0
 1  1  1  1  1
 0.22513 1.0
 1  1  1  2  1
 0.99770 3.02025008070573619534
 4.44720 1.0

# N
N cpFIT3
 5
 1  0  0  1  1
 0.20270 1.0
 1  0  0  2  1
 0.65119 -4.28678356318662601154
 6.29509 1.0
 1  1  1  1  1
 0.22513 1.0
 1  1  1  2  1
 0.99770 3.02025008070573619534
 4.44720 1.0
 1  2  2  1  1
 0.90000000          1.00000000

# N
N aug-cFIT3
 6
 1  0  0  1  1
 0.20270 1.0
 1  0  0  2  1
 0.65119 -4.28678356318662601154
 6.29509 1.0
 1  1  1  1  1
 0.22513 1.0
 1  1  1  2  1
 0.99770 3.02025008070573619534
 4.44720 1.0
 1  0  0  1  1
 0.067567 1.0
 1  1  1  1  1
 0.075043 1.0

# N
N aug-cpFIT3
 7
 1  0  0  1  1
 0.20270 1.0
 1  0  0  2  1
 0.65119 -4.28678356318662601154
 6.29509 1.0
 1  1  1  1  1
 0.22513 1.0
 1  1  1  2  1
 0.99770 3.02025008070573619534
 4.44720 1.0
 1  0  0  1  1
 0.067567 1.0
 1  1  1  1  1
 0.075043 1.0
 1  2  2  1  1
 0.90000000          1.00000000

# N
N FIT3
 6
 1  0  0  1  1
 0.20270 1.0
 1  0  0  1  1
 0.65119 1.0
 1  0  0  1  1
 6.29509 1.0
 1  1  1  1  1
 0.22513 1.0
 1  1  1  1  1
 0.99770 1.0
 1  1  1  1  1
 4.44720 1.0

# N
N pFIT3
 7
 1  0  0  1  1
 0.20270 1.0
 1  0  0  1  1
 0.65119 1.0
 1  0  0  1  1
 6.29509 1.0
 1  1  1  1  1
 0.22513 1.0
 1  1  1  1  1
 0.99770 1.0
 1  1  1  1  1
 4.44720 1.0
 1  2  2  1  1
          0.90000000          1.00000000

# N
N aug-FIT3
 8
 1  0  0  1  1
 0.20270 1.0
 1  0  0  1  1
 0.65119 1.0
 1  0  0  1  1
 6.29509 1.0
 1  1  1  1  1
 0.22513 1.0
 1  1  1  1  1
 0.99770 1.0
 1  1  1  1  1
 4.44720 1.0
 1  0  0  1  1
 0.067567 1.0
 1  1  1  1  1
 0.075043 1.0

# N
N aug-pFIT3
 9
 1  0  0  1  1
 0.20270 1.0
 1  0  0  1  1
 0.65119 1.0
 1  0  0  1  1
 6.29509 1.0
 1  1  1  1  1
 0.22513 1.0
 1  1  1  1  1
 0.99770 1.0
 1  1  1  1  1
 4.44720 1.0
 1  2  2  1  1
          0.90000000          1.00000000
 1  0  0  1  1
 0.067567 1.0
 1  1  1  1  1
 0.075043 1.0

# O
O GTH-def2-QZVP
 17
 2 0 1 7 1 1
     12.015954705512 -0.060190841200  0.036543638800
      5.108150287385 -0.129597923300  0.120927648700
      2.048398039874  0.118175889400  0.251093670300
      0.832381575582  0.462964485000  0.352639910300
      0.352316246455  0.450353782600  0.294708645200
      0.142977330880  0.092715833600  0.173039869300
      0.046760918300 -0.000255945800  0.009726110600
  1  0  0  1  1
          9.28228246          1.00000000
  1  0  0  1  1
          4.09477285          1.00000000
  1  0  0  1  1
          1.32553491          1.00000000
  1  0  0  1  1
          0.51877231          1.00000000
  1  0  0  1  1
          0.19772676          1.00000000
  1  1  1  1  1
          5.24223718          1.00000000
  1  1  1  1  1
          2.07924186          1.00000000
  1  1  1  1  1
          0.84282371          1.00000000
  1  1  1  1  1
          0.33617695          1.00000000
  1  1  1  1  1
          0.12863998          1.00000000
  1  2  2  1  1
          3.77500000          1.00000000
  1  2  2  1  1
          1.30000000          1.00000000
  1  2  2  1  1
          0.44400000          1.00000000
  1  3  3  1  1
          2.66600000          1.00000000
  1  3  3  1  1
          0.85900000          1.00000000
  1  4  4  1  1
          1.84600000          1.00000000

# O
O aug-GTH-def2-QZVP
  13
  2 0 1 1 1 1
      12.015954705512 1.0 1.0
  2 0 1 1 1 1
       5.108150287385 1.0 1.0
  2 0 1 1 1 1
       2.048398039874 1.0 1.0
  2 0 1 1 1 1
       0.832381575582 1.0 1.0
  2 0 1 1 1 1
       0.352316246455 1.0 1.0
  2 0 1 1 1 1
       0.142977330880 1.0 1.0
  2 0 1 1 1 1
       0.046760918300 1.0 1.0
  1  2  2  1  1
          3.77500000          1.00000000
  1  2  2  1  1
          1.30000000          1.00000000
  1  2  2  1  1
          0.44400000          1.00000000
  1  3  3  1  1
          2.66600000          1.00000000
  1  3  3  1  1
          0.85900000          1.00000000
  1  4  4  1  1
          1.84600000          1.00000000

# O
O cFIT3
 4
 1  0  0  1  1
 0.27061 1.0
 1  0  0  2  1
 0.88493 1.0
 8.50409 -0.23485406547006335010
 1  1  1  1  1
 0.31040 1.0
 1  1  1  2  1
 1.38256 1.0
 6.08264 0.34108818521609718388

# O
O cpFIT3
 5
 1  0  0  1  1
 0.27061 1.0
 1  0  0  2  1
 0.88493 1.0
 8.50409 -0.23485406547006335010
 1  1  1  1  1
 0.31040 1.0
 1  1  1  2  1
 1.38256 1.0
 6.08264 0.34108818521609718388
 1  2  2  1  1
 1.00000000          1.00000000

# O
O aug-cFIT3
 6
 1  0  0  1  1
 0.27061 1.0
 1  0  0  2  1
 0.88493 1.0
 8.50409 -0.23485406547006335010
 1  1  1  1  1
 0.31040 1.0
 1  1  1  2  1
 1.38256 1.0
 6.08264 0.34108818521609718388
 1  0  0  1  1
 0.090203 1.0
 1  1  1  1  1
 0.103467 1.0

# O
O aug-cpFIT3
 7
 1  0  0  1  1
 0.27061 1.0
 1  0  0  2  1
 0.88493 1.0
 8.50409 -0.23485406547006335010
 1  1  1  1  1
 0.31040 1.0
 1  1  1  2  1
 1.38256 1.0
 6.08264 0.34108818521609718388
 1  0  0  1  1
 0.090203 1.0
 1  1  1  1  1
 0.103467 1.0
 1  2  2  1  1
 1.00000000          1.00000000

# O
O FIT3
 6
 1  0  0  1  1
 0.27061 1.0
 1  0  0  1  1
 0.88493 1.0
 1  0  0  1  1
 8.50409 1.0
 1  1  1  1  1
 0.31040 1.0
 1  1  1  1  1
 1.38256 1.0
 1  1  1  1  1
 6.08264 1.0

# O
O pFIT3
 7
 1  0  0  1  1
 0.27061 1.0
 1  0  0  1  1
 0.88493 1.0
 1  0  0  1  1
 8.50409 1.0
 1  1  1  1  1
 0.31040 1.0
 1  1  1  1  1
 1.38256 1.0
 1  1  1  1  1
 6.08264 1.0
 1  2  2  1  1
          1.00000000          1.00000000

# O
O aug-FIT3
 8
 1  0  0  1  1
 0.27061 1.0
 1  0  0  1  1
 0.88493 1.0
 1  0  0  1  1
 8.50409 1.0
 1  1  1  1  1
 0.31040 1.0
 1  1  1  1  1
 1.38256 1.0
 1  1  1  1  1
 6.08264 1.0
 1  0  0  1  1
 0.090203 1.0
 1  1  1  1  1
 0.103467 1.0

# O
O aug-pFIT3
 9
 1  0  0  1  1
 0.27061 1.0
 1  0  0  1  1
 0.88493 1.0
 1  0  0  1  1
 8.50409 1.0
 1  1  1  1  1
 0.31040 1.0
 1  1  1  1  1
 1.38256 1.0
 1  1  1  1  1
 6.08264 1.0
 1  2  2  1  1
          1.00000000          1.00000000
 1  0  0  1  1
   0.090203 1.0
 1  1  1  1  1
   0.10347 1.0

# F
F GTH-def2-QZVP
 17
  2 0 1 7 1 1
     15.025672765127 -0.076135699000  0.043030876500
      6.156800581515 -0.145492650600  0.138591822100
      2.411456205564  0.195144281500  0.283251574300
      0.963986369687  0.553654166300  0.357678749700
      0.396229721431  0.454888028100  0.300622862100
      0.157658905678  0.078338198300  0.138839114100
      0.048130255107  0.002175323600  0.008740274300
  1  0  0  1  1
         10.81428327          1.00000000
  1  0  0  1  1
          4.81728868          1.00000000
  1  0  0  1  1
          1.65593342          1.00000000
  1  0  0  1  1
          0.64893520          1.00000000
  1  0  0  1  1
          0.24778105          1.00000000
  1  1  1  1  1
          6.64574046          1.00000000
  1  1  1  1  1
          2.63757229          1.00000000
  1  1  1  1  1
          1.06382172          1.00000000
  1  1  1  1  1
          0.41932563          1.00000000
  1  1  1  1  1
          0.15747588          1.00000000
  1  2  2  1  1
          5.01400000          1.00000000
  1  2  2  1  1
          1.72500000          1.00000000
  1  2  2  1  1
          0.58600000          1.00000000
  1  3  3  1  1
          3.56200000          1.00000000
  1  3  3  1  1
          1.14800000          1.00000000
  1  4  4  1  1
          2.37600000          1.00000000

# F
F aug-GTH-def2-QZVP
 17
  2 0 1 7 1 1
     15.025672765127 -0.076135699000  0.043030876500
      6.156800581515 -0.145492650600  0.138591822100
      2.411456205564  0.195144281500  0.283251574300
      0.963986369687  0.553654166300  0.357678749700
      0.396229721431  0.454888028100  0.300622862100
      0.157658905678  0.078338198300  0.138839114100
      0.048130255107  0.002175323600  0.008740274300
  1  0  0  1  1
         10.81428327          1.00000000
  1  0  0  1  1
          4.81728868          1.00000000
  1  0  0  1  1
          1.65593342          1.00000000
  1  0  0  1  1
          0.64893520          1.00000000
  1  0  0  1  1
          0.24778105          1.00000000
  1  1  1  1  1
          6.64574046          1.00000000
  1  1  1  1  1
          2.63757229          1.00000000
  1  1  1  1  1
          1.06382172          1.00000000
  1  1  1  1  1
          0.41932563          1.00000000
  1  1  1  1  1
          0.15747588          1.00000000
  1  2  2  1  1
          5.01400000          1.00000000
  1  2  2  1  1
          1.72500000          1.00000000
  1  2  2  1  1
          0.58600000          1.00000000
  1  3  3  1  1
          3.56200000          1.00000000
  1  3  3  1  1
          1.14800000          1.00000000
  1  4  4  1  1
          2.37600000          1.00000000

# F
F cFIT3
 4
 1  0  0  1  1
 0.34721 1.0
 1  0  0  2  1
 1.15205  1.0
 11.04819 -0.23558878701885199725
 1  1  1  1  1
 0.40801 1.0
 1  1  1  2  1
 1.82583 1.0
 7.96473 0.34853108779095753889

# F
F cpFIT3
 5
 1  0  0  1  1
 0.34721 1.0
 1  0  0  2  1
 1.15205  1.0
 11.04819 -0.23558878701885199725
 1  1  1  1  1
 0.40801 1.0
 1  1  1  2  1
 1.82583 1.0
 7.96473 0.34853108779095753889
 1  2  2  1  1
 1.10000000          1.00000000

# F
F aug-cFIT3
 6
 1  0  0  1  1
 0.34721 1.0
 1  0  0  2  1
 1.15205  1.0
 11.04819 -0.23558878701885199725
 1  1  1  1  1
 0.40801 1.0
 1  1  1  2  1
 1.82583 1.0
 7.96473 0.34853108779095753889
 1  0  0  1  1
 0.1157367 1.0
 1  1  1  1  1
 0.136003 1.0

# F
F aug-cpFIT3
 7
 1  0  0  1  1
 0.34721 1.0
 1  0  0  2  1
 1.15205  1.0
 11.04819 -0.23558878701885199725
 1  1  1  1  1
 0.40801 1.0
 1  1  1  2  1
 1.82583 1.0
 7.96473 0.34853108779095753889
 1  0  0  1  1
 0.1157367 1.0
 1  1  1  1  1
 0.136003 1.0
 1  2  2  1  1
 1.10000000          1.00000000

# F
F FIT3
 6
 1  0  0  1  1
 0.34721 1.0
 1  0  0  1  1
 1.15205 1.0
 1  0  0  1  1
 11.04819 1.0
 1  1  1  1  1
 0.40801 1.0
 1  1  1  1  1
 1.82583 1.0
 1  1  1  1  1
 7.96473 1.0

# F
F pFIT3
 7
 1  0  0  1  1
 0.34721 1.0
 1  0  0  1  1
 1.15205 1.0
 1  0  0  1  1
 11.04819 1.0
 1  1  1  1  1
 0.40801 1.0
 1  1  1  1  1
 1.82583 1.0
 1  1  1  1  1
 7.96473 1.0
 1  2  2  1  1
          1.10000000          1.00000000

# F
F aug-FIT3
 8
 1  0  0  1  1
 0.34721 1.0
 1  0  0  1  1
 1.15205 1.0
 1  0  0  1  1
 11.04819 1.0
 1  1  1  1  1
 0.40801 1.0
 1  1  1  1  1
 1.82583 1.0
 1  1  1  1  1
 7.96473 1.0
 1  0  0  1  1
 0.1157367 1.0
 1  1  1  1  1
 0.136003 1.0

# F
F aug-pFIT3
 9
 1  0  0  1  1
 0.34721 1.0
 1  0  0  1  1
 1.15205 1.0
 1  0  0  1  1
 11.04819 1.0
 1  1  1  1  1
 0.40801 1.0
 1  1  1  1  1
 1.82583 1.0
 1  1  1  1  1
 7.96473 1.0
 1  2  2  1  1
          1.10000000          1.00000000
 1  0  0  1  1
 0.115736 1.0
 1  1  1  1  1
 0.136003 1.0

# Na
Na GTH-def2-QZVP
 20
 2 0 1 7 2 1
     23.518800761960  0.037798268053  0.005040470618 -0.041235150854
     11.135656103275  0.180415272016  0.031210048356 -0.102704065658
      4.647813820246 -0.084235489885 -0.021214584887 -0.276507156374
      1.866708259982 -0.502007239468 -0.088006426680 -0.405087985600
      0.734683697196 -0.487454712994 -0.241562643580 -0.345669762598
      0.275672995860 -0.088909855778  0.046069503612 -0.128294724774
      0.049895108245 -0.000245624853  1.008694292400 -0.002074313963
  1  0  0  1  1
         13.99542262          0.79337385
  1  0  0  1  1
          5.98277974          1.00000000
  1  0  0  1  1
          2.48304551          1.00000000
  1  0  0  1  1
          1.04525062          1.00000000
  1  0  0  1  1
          0.43875640          1.00000000
  1  0  0  1  1
          0.06559563          1.00000000
  1  0  0  1  1
          0.03056193          1.00000000
  1  0  0  1  1
          0.01550906          1.00000000
  1  1  1  2  1
          8.13203788          0.15879329
          3.49690684          0.29049363
  1  1  1  1  1
          1.51172441          0.36368131
  1  1  1  1  1
          0.64479295          0.28195867
  1  1  1  1  1
          0.26145823          1.00000000
  1  1  1  1  1
          0.11704726          1.00000000
  1  1  1  1  1
          0.04049475          1.00000000
  1  1  1  1  1
          0.01566671          1.00000000
  1  2  2  1  1
          2.90000000          1.00000000
  1  2  2  1  1
          0.23000000          1.00000000
  1  2  2  1  1
          0.07570000          1.00000000
  1  3  3  1  1
          0.13500000          1.00000000

# Na
Na cFIT3
 4
 1  0  0  1  1
   0.03918 1.0
 1  0  0  3  2
 0.60779  1.07762245169768866582 0.72741444972783986245
 1.87200  1.49865344114590914870 1.0
 14.67903 1.0    0.60468085896546353020
 1  1  1  1  1
    0.48887 1.0
 1  1  1  3  1
 1.63877  1.57466302681337921854
 5.16162  1.0
 17.77584 0.29305696075115927890

# Na
Na cpFIT3
 5
 1  0  0  1  1
   0.03918 1.0
 1  0  0  3  2
 0.60779  1.07762245169768866582 0.72741444972783986245
 1.87200  1.49865344114590914870 1.0
 14.67903 1.0    0.60468085896546353020
 1  1  1  1  1
    0.48887 1.0
 1  1  1  3  1
 1.63877  1.57466302681337921854
 5.16162  1.0
 17.77584 0.29305696075115927890
 1  1  1  1  1
 0.07500000          1.00000000

# Na
Na FIT3
 8
 1  0  0  1  1
 0.03918 1.0
 1  0  0  1  1
 0.60779 1.0
 1  0  0  1  1
 1.87200 1.0
 1  0  0  1  1
 14.67903 1.0
 1  1  1  1  1
 0.48887 1.0
 1  1  1  1  1
 1.63877 1.0
 1  1  1  1  1
 5.16162 1.0
 1  1  1  1  1
 17.77584 1.0

# Na
Na pFIT3
 9
 1  0  0  1  1
 0.03918 1.0
 1  0  0  1  1
 0.60779 1.0
 1  0  0  1  1
 1.87200 1.0
 1  0  0  1  1
 14.67903 1.0
 1  1  1  1  1
 0.48887 1.0
 1  1  1  1  1
 1.63877 1.0
 1  1  1  1  1
 5.16162 1.0
 1  1  1  1  1
 17.77584 1.0
 1  1  1  1  1
          0.07500000          1.00000000

# Mg
Mg GTH-def2-QZVP
 20
 2 0 1 7 2 1
     30.653047963189  0.054377184080 -0.008503364657  0.041949376018
     12.924389070531  0.180093043263 -0.033268853396  0.154513485142
      4.968377097667 -0.183378978769  0.039287763681  0.347080006586
      1.851827556019 -0.641604001295  0.169148911336  0.456042413582
      0.673565331978 -0.382610049904  0.233823708921  0.275294822235
      0.168626419621 -0.012877428759 -0.474103906013  0.029266033687
      0.059428253135 -0.011565253116 -0.681875195374 -0.006397458869
  1  0  0  1  1
          9.80568269          1.00000000
  1  0  0  1  1
          3.54029893          1.00000000
  1  0  0  1  1
          1.54508500          1.00000000
  1  0  0  1  1
          0.66540195          1.00000000
  1  0  0  1  1
          0.14355439          1.00000000
  1  0  0  1  1
          0.06662467          1.00000000
  1  0  0  1  1
          0.02977265          1.00000000
  1  1  1  1  1
          4.59341265          1.00000000
  1  1  1  1  1
          2.01004698          1.00000000
  1  1  1  1  1
          0.87384842          1.00000000
  1  1  1  1  1
          0.35615077          1.00000000
  1  1  1  1  1
          0.18995954          1.00000000
  1  1  1  1  1
          0.07458014          1.00000000
  1  1  1  1  1
          0.02922164          1.00000000
  1  2  2  1  1
          3.81000000          1.00000000
  1  2  2  1  1
          0.65000000          1.00000000
  1  2  2  1  1
          0.20000000          1.00000000
  1  2  2  1  1
          0.05200000          1.00000000
  1  3  3  1  1
          0.16000000          1.00000000

# Mg
Mg cFIT3
 4
 1  0  0  1  1
 0.07512 1.0
 1  0  0  3  2
 0.81994 1.0 1.0
 2.39276 -0.68059199306888695791 0.61792706870189917367
 19.71631 0.57673266796331679185 -0.06525805607438731060
 1  1  1  1  1
 0.70731 1.0
 1  1  1  3  1
 2.29581 1.62376243307227685619
 7.21663 1.0
 23.09878 0.29693669696681779246

# Mg
Mg cpFIT3
 5
 1  0  0  1  1
 0.07512 1.0
 1  0  0  3  2
 0.81994 1.0 1.0
 2.39276 -0.68059199306888695791 0.61792706870189917367
 19.71631 0.57673266796331679185 -0.06525805607438731060
 1  1  1  1  1
 0.70731 1.0
 1  1  1  3  1
 2.29581 1.62376243307227685619
 7.21663 1.0
 23.09878 0.29693669696681779246
 1  1  1  1  1
 0.13500000          1.00000000

# Mg
Mg FIT3
 8
 1  0  0  1  1
 0.07512 1.0
 1  0  0  1  1
 0.81994 1.0
 1  0  0  1  1
 2.39276 1.0
 1  0  0  1  1
 19.71631 1.0
 1  1  1  1  1
 0.70731 1.0
 1  1  1  1  1
 2.29581 1.0
 1  1  1  1  1
 7.21663 1.0
 1  1  1  1  1
 23.09878 1.0

# Mg
Mg pFIT3
 9
 1  0  0  1  1
 0.07512 1.0
 1  0  0  1  1
 0.81994 1.0
 1  0  0  1  1
 2.39276 1.0
 1  0  0  1  1
 19.71631 1.0
 1  1  1  1  1
 0.70731 1.0
 1  1  1  1  1
 2.29581 1.0
 1  1  1  1  1
 7.21663 1.0
 1  1  1  1  1
 23.09878 1.0
 1  1  1  1  1
          0.13500000          1.00000000

# Al
Al GTH-def2-QZVP
  20
  2 0 1 4 1 1
      1.212902319099  0.095248915182  0.017523273525
      0.454181446881  0.238368062117  0.031530615904
      0.242418503788 -0.551005849330 -0.395233201731
      0.078268495175 -0.241350820340 -0.270737591969
  1  0  0  1  1
          4.58787860          1.00000000
  1  0  0  1  1
          2.05713381          1.00000000
  1  0  0  1  1
          0.90864549          1.00000000
  1  0  0  1  1
          0.24226988          1.00000000
  1  0  0  1  1
          0.11248137          1.00000000
  1  0  0  1  1
          0.04815649          1.00000000
  1  1  1  1  1
          3.60903995          1.00000000
  1  1  1  1  1
          1.25530836          1.00000000
  1  1  1  1  1
          0.73635534          1.00000000
  1  1  1  1  1
          0.24686466          1.00000000
  1  1  1  1  1
          0.09482197          1.00000000
  1  1  1  1  1
          0.03621417          1.00000000
  1  2  2  1  1
          1.97000000          1.00000000
  1  2  2  1  1
          0.43700000          1.00000000
  1  2  2  1  1
          0.19500000          1.00000000
  1  2  2  1  1
          0.08000000          1.00000000
  1  3  3  1  1
          0.15400000          1.00000000
  1  3  3  1  1
          0.40100000          1.00000000
  1  4  4  1  1
          0.35700000          1.00000000

# Al
Al cFIT3
 4
 1  0  0  1  1
 0.06210 1.0
 1  0  0  2  1
 0.16802 -3.02293832005251017492
 0.99681 1.0
 1  1  1  1   1
 0.04928 1.0
 1  1  1  2  1
 0.18620 1.0
 1.36002 -0.00986010592805244834

# Al
Al cpFIT3
 5
 1  0  0  1  1
 0.06210 1.0
 1  0  0  2  1
 0.16802 -3.02293832005251017492
 0.99681 1.0
 1  1  1  1   1
 0.04928 1.0
 1  1  1  2  1
 0.18620 1.0
 1.36002 -0.00986010592805244834
 1  2  2  1  1
 0.40000000          1.00000000

# Al
Al FIT3
 6
 1  0  0  1  1
 0.06210 1.0
 1  0  0  1  1
 0.16802 1.0
 1  0  0  1  1
 0.99681 1.0
 1  1  1  1   1
 0.04928 1.0
 1  1  1  1  1
 0.18620 1.0
 1  1  1  1  1
 1.36002 1.0

# Al
Al pFIT3
 7
 1  0  0  1  1
 0.06210 1.0
 1  0  0  1  1
 0.16802 1.0
 1  0  0  1  1
 0.99681 1.0
 1  1  1  1   1
 0.04928 1.0
 1  1  1  1  1
 0.18620 1.0
 1  1  1  1  1
 1.36002 1.0
 1  2  2  1  1
          0.40000000          1.00000000

# Si
Si GTH-def2-QZVP
 19
 2 0 1 4 1 1
      1.256767641387  0.227718466600  0.067776267500
      0.506394122478 -0.024323599300 -0.213716770200
      0.238883845662 -0.558639778900 -0.409893726600
      0.087336883836 -0.207272502200 -0.353922302700
  1  0  0  1  1
          5.72575148          1.00000000
  1  0  0  1  1
          2.61465210          1.00000000
  1  0  0  1  1
          1.17578332          1.00000000
  1  0  0  1  1
          0.35432331          1.00000000
  1  0  0  1  1
          0.16248336          1.00000000
  1  0  0  1  1
          0.06833246          1.00000000
  1  1  1  1  1
          2.00969644          0.32885932
  1  1  1  1  1
          0.92337222          1.00000000
  1  1  1  1  1
          0.34515720          1.00000000
  1  1  1  1  1
          0.13656835          1.00000000
  1  1  1  1  1
          0.05298706          1.00000000
  1  2  2  1  1
          2.64500000          1.00000000
  1  2  2  1  1
          0.60800000          1.00000000
  1  2  2  1  1
          0.27200000          1.00000000
  1  2  2  1  1
          0.11300000          1.00000000
  1  3  3  1  1
          0.21200000          1.00000000
  1  3  3  1  1
          0.54100000          1.00000000
  1  4  4  1  1
          0.46100000          1.00000000

# Si
Si aug-GTH-def2-QZVP
 21
 2 0 1 4 1 1
      1.256767641387  0.227718466600  0.067776267500
      0.506394122478 -0.024323599300 -0.213716770200
      0.238883845662 -0.558639778900 -0.409893726600
      0.087336883836 -0.207272502200 -0.353922302700
  1  0  0  1  1
          5.72575148          1.00000000
  1  0  0  1  1
          2.61465210          1.00000000
  1  0  0  1  1
          1.17578332          1.00000000
  1  0  0  1  1
          0.35432331          1.00000000
  1  0  0  1  1
          0.16248336          1.00000000
  1  0  0  1  1
          0.06833246          1.00000000
  1  1  1  1  1
          2.00969644          0.32885932
  1  1  1  1  1
          0.92337222          1.00000000
  1  1  1  1  1
          0.34515720          1.00000000
  1  1  1  1  1
          0.13656835          1.00000000
  1  1  1  1  1
          0.05298706          1.00000000
  1  2  2  1  1
          2.64500000          1.00000000
  1  2  2  1  1
          0.60800000          1.00000000
  1  2  2  1  1
          0.27200000          1.00000000
  1  2  2  1  1
          0.11300000          1.00000000
  1  3  3  1  1
          0.21200000          1.00000000
  1  3  3  1  1
          0.54100000          1.00000000
  1  4  4  1  1
          0.46100000          1.00000000
  1  0  0  1  1
          0.02750000          1.00000000
  1  1  1  1  1
          0.02000000          1.00000000

# Si
Si cFIT3
 4
 1  0  0  1  1
  0.09648 1.0
 1  0  0  2  1
  0.24696 -2.46797807998998619539
  1.27756 1.0
 1  1  1  1  1
  0.08949 1.0
 1  1  1  2  1
  0.29563 1.0
  2.20247 -0.03233631711903797723

# Si
Si cpFIT3
 5
 1  0  0  1  1
  0.09648 1.0
 1  0  0  2  1
  0.24696 -2.46797807998998619539
  1.27756 1.0
 1  1  1  1  1
  0.08949 1.0
 1  1  1  2  1
  0.29563 1.0
  2.20247 -0.03233631711903797723
 1  2  2  1  1
 0.45000000          1.00000000

# Si
Si aug-cFIT3
 6
 1  0  0  1  1
  0.09648 1.0
 1  0  0  2  1
  0.24696 -2.46797807998998619539
  1.27756 1.0
 1  1  1  1  1
  0.08949 1.0
 1  1  1  2  1
  0.29563 1.0
  2.20247 -0.03233631711903797723
 1  0  0  1  1
  0.032160 1.0
 1  1  1  1  1
  0.029830 1.0

# Si
Si aug-cpFIT3
 7
 1  0  0  1  1
  0.09648 1.0
 1  0  0  2  1
  0.24696 -2.46797807998998619539
  1.27756 1.0
 1  1  1  1  1
  0.08949 1.0
 1  1  1  2  1
  0.29563 1.0
  2.20247 -0.03233631711903797723
 1  0  0  1  1
  0.032160 1.0
 1  1  1  1  1
  0.029830 1.0
 1  2  2  1  1
 0.45000000          1.00000000

# Si
Si FIT3
 6
 1  0  0  1  1
  0.09648 1.0
 1  0  0  1  1
  0.24696 1.0
 1  0  0  1  1
  1.27756 1.0
 1  1  1  1  1
  0.08949 1.0
 1  1  1  1  1
  0.29563 1.0
 1  1  1  1  1
  2.20247 1.0

# Si
Si pFIT3
 7
 1  0  0  1  1
  0.09648 1.0
 1  0  0  1  1
  0.24696 1.0
 1  0  0  1  1
  1.27756 1.0
 1  1  1  1  1
  0.08949 1.0
 1  1  1  1  1
  0.29563 1.0
 1  1  1  1  1
  2.20247 1.0
 1  2  2  1  1
  0.45000000          1.00000000

# Si
Si aug-FIT3
 8
 1  0  0  1  1
  0.09648 1.0
 1  0  0  1  1
  0.24696 1.0
 1  0  0  1  1
  1.27756 1.0
 1  1  1  1  1
  0.08949 1.0
 1  1  1  1  1
  0.29563 1.0
 1  1  1  1  1
  2.20247 1.0
 1  0  0  1  1
  0.032160 1.0
 1  1  1  1  1
  0.029830 1.0

# Si
Si aug-pFIT3
 9
 1  0  0  1  1
  0.09648 1.0
 1  0  0  1  1
  0.24696 1.0
 1  0  0  1  1
  1.27756 1.0
 1  1  1  1  1
  0.08949 1.0
 1  1  1  1  1
  0.29563 1.0
 1  1  1  1  1
  2.20247 1.0
 1  2  2  1  1
  0.45000000          1.00000000
 1  0  0  1  1
  0.03216 1.0
 1  1  1  1  1
  0.02983 1.0

# P
P GTH-def2-QZVP
 20
  2 0 1 6 1 1
      3.338153406523  0.039454247900 -0.012783546700
      1.833919672496 -0.306814659300 -0.038865450000
      0.688531765653 -0.113978610700  0.127534067400
      0.372376701254  0.668025394000  0.401195491100
      0.166131443191  0.491467475700  0.369849381300
      0.075778343330  0.087478573600  0.184268604800
  1  0  0  1  1
          6.96445569          1.00000000
  1  0  0  1  1
          3.21980921          1.00000000
  1  0  0  1  1
          1.46699440          1.00000000
  1  0  0  1  1
          0.47765438          1.00000000
  1  0  0  1  1
          0.21637789          1.00000000
  1  0  0  1  1
          0.09023589          1.00000000
  1  1  1  1  1
          4.96247913          1.00000000
  1  1  1  1  1
          2.30029123          1.00000000
  1  1  1  1  1
          1.06344017          1.00000000
  1  1  1  1  1
          0.45022152          1.00000000
  1  1  1  1  1
          0.18267271          1.00000000
  1  1  1  1  1
          0.07161033          1.00000000
  1  2  2  1  1
          3.34300000          1.00000000
  1  2  2  1  1
          0.80700000          1.00000000
  1  2  2  1  1
          0.36500000          1.00000000
  1  2  2  1  1
          0.15400000          1.00000000
  1  3  3  1  1
          0.28000000          1.00000000
  1  3  3  1  1
          0.70300000          1.00000000
  1  4  4  1  1
          0.59700000          1.00000000

# P
P aug-GTH-def2-QZVP
 22
  2 0 1 6 1 1
      3.338153406523  0.039454247900 -0.012783546700
      1.833919672496 -0.306814659300 -0.038865450000
      0.688531765653 -0.113978610700  0.127534067400
      0.372376701254  0.668025394000  0.401195491100
      0.166131443191  0.491467475700  0.369849381300
      0.075778343330  0.087478573600  0.184268604800
  1  0  0  1  1
          6.96445569          1.00000000
  1  0  0  1  1
          3.21980921          1.00000000
  1  0  0  1  1
          1.46699440          1.00000000
  1  0  0  1  1
          0.47765438          1.00000000
  1  0  0  1  1
          0.21637789          1.00000000
  1  0  0  1  1
          0.09023589          1.00000000
  1  1  1  1  1
          4.96247913          1.00000000
  1  1  1  1  1
          2.30029123          1.00000000
  1  1  1  1  1
          1.06344017          1.00000000
  1  1  1  1  1
          0.45022152          1.00000000
  1  1  1  1  1
          0.18267271          1.00000000
  1  1  1  1  1
          0.07161033          1.00000000
  1  2  2  1  1
          3.34300000          1.00000000
  1  2  2  1  1
          0.80700000          1.00000000
  1  2  2  1  1
          0.36500000          1.00000000
  1  2  2  1  1
          0.15400000          1.00000000
  1  3  3  1  1
          0.28000000          1.00000000
  1  3  3  1  1
          0.70300000          1.00000000
  1  4  4  1  1
          0.59700000          1.00000000
  1  0  0  1  1
          0.03540000          1.00000000
  1  1  1  1  1
          0.02720000          1.00000000

# P
P cFIT3
 4
 1  0  0  1  1
 0.12765 1.0
 1  0  0  2  1
 0.33137 -1.86408077261819582482
 1.58142 1.0
 1  1  1  1  1
 0.12175 1.0
 1  1  1  2  1
 0.40217 1.0
 3.07684 -0.05121373685185368063

# P
P cpFIT3
 5
 1  0  0  1  1
 0.12765 1.0
 1  0  0  2  1
 0.33137 -1.86408077261819582482
 1.58142 1.0
 1  1  1  1  1
 0.12175 1.0
 1  1  1  2  1
 0.40217 1.0
 3.07684 -0.05121373685185368063
 1  2  2  1  1
 0.50000000          1.00000000

# P
P aug-cFIT3
 6
 1  0  0  1  1
 0.12765 1.0
 1  0  0  2  1
 0.33137 -1.86408077261819582482
 1.58142 1.0
 1  1  1  1  1
 0.12175 1.0
 1  1  1  2  1
 0.40217 1.0
 3.07684 -0.05121373685185368063
 1  0  0  1  1
 0.042550 1.0
 1  1  1  1  1
 0.040583 1.0

# P
P aug-cpFIT3
 7
 1  0  0  1  1
 0.12765 1.0
 1  0  0  2  1
 0.33137 -1.86408077261819582482
 1.58142 1.0
 1  1  1  1  1
 0.12175 1.0
 1  1  1  2  1
 0.40217 1.0
 3.07684 -0.05121373685185368063
 1  0  0  1  1
 0.042550 1.0
 1  1  1  1  1
 0.040583 1.0
 1  2  2  1  1
 0.50000000          1.00000000

# P
P FIT3
 6
 1  0  0  1  1
 0.12765 1.0
 1  0  0  1  1
 0.33137 1.0
 1  0  0  1  1
 1.58142 1.0
 1  1  1  1  1
 0.12175 1.0
 1  1  1  1  1
 0.40217 1.0
 1  1  1  1  1
 3.07684 1.0

# P
P pFIT3
 7
 1  0  0  1  1
 0.12765 1.0
 1  0  0  1  1
 0.33137 1.0
 1  0  0  1  1
 1.58142 1.0
 1  1  1  1  1
 0.12175 1.0
 1  1  1  1  1
 0.40217 1.0
 1  1  1  1  1
 3.07684 1.0
  1  2  2  1  1
          0.50000000          1.00000000

# P
P aug-FIT3
 8
 1  0  0  1  1
 0.12765 1.0
 1  0  0  1  1
 0.33137 1.0
 1  0  0  1  1
 1.58142 1.0
 1  1  1  1  1
 0.12175 1.0
 1  1  1  1  1
 0.40217 1.0
 1  1  1  1  1
 3.07684 1.0
 1  0  0  1  1
 0.042550 1.0
 1  1  1  1  1
 0.040583 1.0

# P
P aug-pFIT3
 9
 1  0  0  1  1
 0.12765 1.0
 1  0  0  1  1
 0.33137 1.0
 1  0  0  1  1
 1.58142 1.0
 1  1  1  1  1
 0.12175 1.0
 1  1  1  1  1
 0.40217 1.0
 1  1  1  1  1
 3.07684 1.0
  1  2  2  1  1
          0.50000000          1.00000000
 1  0  0  1  1
 0.04255 1.0
 1  1  1  1  1
 0.0405833 1.0

# S
S GTH-def2-QZVP
 18
 2 0 1 6 1 1
      3.817590656735  0.075558928000 -0.019219238100
      2.362751931093 -0.351216488200 -0.035664835200
      0.861004180298 -0.099160602500  0.160834397000
      0.417524512433  0.862753116400  0.507608206800
      0.181513540673  0.307053614900  0.249563613200
      0.070570776865  0.001592872500  0.025974500500
  1  0  0  1  1
          3.86293457          1.00000000
  1  0  0  1  1
          1.77946848          1.00000000
  1  0  0  1  1
          0.61064260          1.00000000
  1  0  0  1  1
          0.27412269          1.00000000
  1  0  0  1  1
          0.11325939          1.00000000
  1  1  1  1  1
          2.47019118          1.00000000
  1  1  1  1  1
          1.08282620          1.00000000
  1  1  1  1  1
          0.49271277          1.00000000
  1  1  1  1  1
          0.20483451          1.00000000
  1  1  1  1  1
          0.08074362          1.00000000
  1  2  2  1  1
          4.15900000          1.00000000
  1  2  2  1  1
          1.01900000          1.00000000
  1  2  2  1  1
          0.46400000          1.00000000
  1  2  2  1  1
          0.19400000          1.00000000
  1  3  3  1  1
          0.33500000          1.00000000
  1  3  3  1  1
          0.86900000          1.00000000
  1  4  4  1  1
          0.68300000          1.00000000

# S
S aug-GTH-def2-QZVP
 20
 2 0 1 6 1 1
      3.817590656735  0.075558928000 -0.019219238100
      2.362751931093 -0.351216488200 -0.035664835200
      0.861004180298 -0.099160602500  0.160834397000
      0.417524512433  0.862753116400  0.507608206800
      0.181513540673  0.307053614900  0.249563613200
      0.070570776865  0.001592872500  0.025974500500
  1  0  0  1  1
          3.86293457          1.00000000
  1  0  0  1  1
          1.77946848          1.00000000
  1  0  0  1  1
          0.61064260          1.00000000
  1  0  0  1  1
          0.27412269          1.00000000
  1  0  0  1  1
          0.11325939          1.00000000
  1  1  1  1  1
          2.47019118          1.00000000
  1  1  1  1  1
          1.08282620          1.00000000
  1  1  1  1  1
          0.49271277          1.00000000
  1  1  1  1  1
          0.20483451          1.00000000
  1  1  1  1  1
          0.08074362          1.00000000
  1  2  2  1  1
          4.15900000          1.00000000
  1  2  2  1  1
          1.01900000          1.00000000
  1  2  2  1  1
          0.46400000          1.00000000
  1  2  2  1  1
          0.19400000          1.00000000
  1  3  3  1  1
          0.33500000          1.00000000
  1  3  3  1  1
          0.86900000          1.00000000
  1  4  4  1  1
          0.68300000          1.00000000
  1  0  0  1  1
          0.04280000          1.00000000
  1  1  1  1  1
          0.03170000          1.00000000

# S
S cFIT3
 4
 1  0  0  1  1
 0.16200   1.0
 1  0  0  2  1
 0.42758 -1.80160621054742464686
 1.89759 1.0
 1  1  1  1  1
 0.15744 1.0
 1  1  1  2  1
 0.52147 1.0
 3.84884 -0.06006386253139327919

# S
S cpFIT3
 5
 1  0  0  1  1
 0.16200   1.0
 1  0  0  2  1
 0.42758 -1.80160621054742464686
 1.89759 1.0
 1  1  1  1  1
 0.15744 1.0
 1  1  1  2  1
 0.52147 1.0
 3.84884 -0.06006386253139327919
 1  2  2  1  1
 0.55000000          1.00000000

# S
S aug-cFIT3
 6
 1  0  0  1  1
 0.16200   1.0
 1  0  0  2  1
 0.42758 -1.80160621054742464686
 1.89759 1.0
 1  1  1  1  1
 0.15744 1.0
 1  1  1  2  1
 0.52147 1.0
 3.84884 -0.06006386253139327919
 1  0  0  1  1
 0.0540   1.0
 1  1  1  1  1
 0.052480 1.0

# S
S aug-cpFIT3
 7
 1  0  0  1  1
 0.16200   1.0
 1  0  0  2  1
 0.42758 -1.80160621054742464686
 1.89759 1.0
 1  1  1  1  1
 0.15744 1.0
 1  1  1  2  1
 0.52147 1.0
 3.84884 -0.06006386253139327919
 1  0  0  1  1
 0.0540   1.0
 1  1  1  1  1
 0.052480 1.0
 1  2  2  1  1
 0.55000000          1.00000000

# S
S FIT3
 6
 1  0  0  1  1
 0.16200   1.0
 1  0  0  1  1
 0.42758 1.0
 1  0  0  1  1
 1.89759 1.0
 1  1  1  1  1
 0.15744 1.0
 1  1  1  1  1
 0.52147 1.0
 1  1  1  1  1
 3.84884 1.0

# S
S pFIT3
 7
 1  0  0  1  1
 0.16200   1.0
 1  0  0  1  1
 0.42758 1.0
 1  0  0  1  1
 1.89759 1.0
 1  1  1  1  1
 0.15744 1.0
 1  1  1  1  1
 0.52147 1.0
 1  1  1  1  1
 3.84884 1.0
 1  2  2  1  1
  0.55000000          1.00000000

# S
S aug-FIT3
 8
 1  0  0  1  1
 0.16200   1.0
 1  0  0  1  1
 0.42758 1.0
 1  0  0  1  1
 1.89759 1.0
 1  1  1  1  1
 0.15744 1.0
 1  1  1  1  1
 0.52147 1.0
 1  1  1  1  1
 3.84884 1.0
 1  0  0  1  1
 0.0540   1.0
 1  1  1  1  1
 0.052480 1.0

# S
S aug-pFIT3
 9
 1  0  0  1  1
 0.16200   1.0
 1  0  0  1  1
 0.42758 1.0
 1  0  0  1  1
 1.89759 1.0
 1  1  1  1  1
 0.15744 1.0
 1  1  1  1  1
 0.52147 1.0
 1  1  1  1  1
 3.84884 1.0
 1  2  2  1  1
  0.55000000          1.00000000
 1  0  0  1  1
 0.054   1.0
 1  1  1  1  1
 0.05248 1.0

# Cl
Cl GTH-def2-QZVP
 19
 2 0 1 6 1 1
      4.577034194110  0.065051807700 -0.018555371400
      2.685006367322 -0.363216561500 -0.038757218600
      1.107869270111 -0.013978112200  0.165913669300
      0.515012065056  0.656897397000  0.409671142600
      0.225105420962  0.492961793600  0.367216031300
      0.089684813445  0.053468914400  0.129741292500
  1  0  0  1  1
          9.70835403          1.00000000
  1  0  0  1  1
          4.56406967          1.00000000
  1  0  0  1  1
          2.11947448          1.00000000
  1  0  0  1  1
          0.75722365          1.00000000
  1  0  0  1  1
          0.33747225          1.00000000
  1  0  0  1  1
          0.13860775          1.00000000
  1  1  1  1  1
          6.73697385          1.00000000
  1  1  1  1  1
          1.24210958          1.00000000
  1  1  1  1  1
          0.55669714          1.00000000
  1  1  1  1  1
          0.23387801          1.00000000
  1  1  1  1  1
          0.09316449          1.00000000
  1  2  2  1  1
          5.19100000          1.00000000
  1  2  2  1  1
          1.27600000          1.00000000
  1  2  2  1  1
          0.58300000          1.00000000
  1  2  2  1  1
          0.24300000          1.00000000
  1  3  3  1  1
          0.42300000          1.00000000
  1  3  3  1  1
          1.08900000          1.00000000
  1  4  4  1  1
          0.82700000          1.00000000

# Cl
Cl aug-GTH-def2-QZVP
 21
 2 0 1 6 1 1
      4.577034194110  0.065051807700 -0.018555371400
      2.685006367322 -0.363216561500 -0.038757218600
      1.107869270111 -0.013978112200  0.165913669300
      0.515012065056  0.656897397000  0.409671142600
      0.225105420962  0.492961793600  0.367216031300
      0.089684813445  0.053468914400  0.129741292500
  1  0  0  1  1
          9.70835403          1.00000000
  1  0  0  1  1
          4.56406967          1.00000000
  1  0  0  1  1
          2.11947448          1.00000000
  1  0  0  1  1
          0.75722365          1.00000000
  1  0  0  1  1
          0.33747225          1.00000000
  1  0  0  1  1
          0.13860775          1.00000000
  1  1  1  1  1
          6.73697385          1.00000000
  1  1  1  1  1
          1.24210958          1.00000000
  1  1  1  1  1
          0.55669714          1.00000000
  1  1  1  1  1
          0.23387801          1.00000000
  1  1  1  1  1
          0.09316449          1.00000000
  1  2  2  1  1
          5.19100000          1.00000000
  1  2  2  1  1
          1.27600000          1.00000000
  1  2  2  1  1
          0.58300000          1.00000000
  1  2  2  1  1
          0.24300000          1.00000000
  1  3  3  1  1
          0.42300000          1.00000000
  1  3  3  1  1
          1.08900000          1.00000000
  1  4  4  1  1
          0.82700000          1.00000000
  1  0  0  1  1
          0.05190000          1.00000000
  1  1  1  1  1
          0.03760000          1.00000000

# Cl
Cl cFIT3
 4
 1  0  0  1  1
 0.18587 1.0
 1  0  0  2  1
 0.52041 -2.18405793161604089292
 2.25403 1.0
 1  1  1  1  1
 0.17926 1.0
 1  1  1  2  1
 0.63495 1.0
 4.72390 -0.05317939115468837269

# Cl
Cl cpFIT3
 5
 1  0  0  1  1
 0.18587 1.0
 1  0  0  2  1
 0.52041 -2.18405793161604089292
 2.25403 1.0
 1  1  1  1  1
 0.17926 1.0
 1  1  1  2  1
 0.63495 1.0
 4.72390 -0.05317939115468837269
 1  2  2  1  1
 0.60000000          1.00000000

# Cl
Cl aug-cFIT3
 6
 1  0  0  1  1
 0.18587 1.0
 1  0  0  2  1
 0.52041 -2.18405793161604089292
 2.25403 1.0
 1  1  1  1  1
 0.17926 1.0
 1  1  1  2  1
 0.63495 1.0
 4.72390 -0.05317939115468837269
 1  0  0  1  1
 0.0619566 1.0
 1  1  1  1  1
 0.059753 1.0

# Cl
Cl aug-cpFIT3
 7
 1  0  0  1  1
 0.18587 1.0
 1  0  0  2  1
 0.52041 -2.18405793161604089292
 2.25403 1.0
 1  1  1  1  1
 0.17926 1.0
 1  1  1  2  1
 0.63495 1.0
 4.72390 -0.05317939115468837269
 1  0  0  1  1
 0.0619566 1.0
 1  1  1  1  1
 0.059753 1.0
 1  2  2  1  1
 0.60000000          1.00000000

# Cl
Cl FIT3
 6
 1  0  0  1  1
 0.18587 1.0
 1  0  0  1  1
 0.52041 1.0
 1  0  0  1  1
 2.25403 1.0
 1  1  1  1  1
 0.17926 1.0
 1  1  1  1  1
 0.63495 1.0
 1  1  1  1  1
 4.72390 1.0

# Cl
Cl pFIT3
 7
 1  0  0  1  1
 0.18587 1.0
 1  0  0  1  1
 0.52041 1.0
 1  0  0  1  1
 2.25403 1.0
 1  1  1  1  1
 0.17926 1.0
 1  1  1  1  1
 0.63495 1.0
 1  1  1  1  1
 4.72390 1.0
 1  2  2  1  1
          0.60000000          1.00000000

# Cl
Cl aug-FIT3
 8
 1  0  0  1  1
 0.18587 1.0
 1  0  0  1  1
 0.52041 1.0
 1  0  0  1  1
 2.25403 1.0
 1  1  1  1  1
 0.17926 1.0
 1  1  1  1  1
 0.63495 1.0
 1  1  1  1  1
 4.72390 1.0
 1  0  0  1  1
 0.0619566 1.0
 1  1  1  1  1
 0.059753 1.0

# Cl
Cl aug-pFIT3
 9
 1  0  0  1  1
 0.18587 1.0
 1  0  0  1  1
 0.52041 1.0
 1  0  0  1  1
 2.25403 1.0
 1  1  1  1  1
 0.17926 1.0
 1  1  1  1  1
 0.63495 1.0
 1  1  1  1  1
 4.72390 1.0
 1  2  2  1  1
          0.60000000          1.00000000
 1  0  0  1  1
 0.061957 1.0
 1  1  1  1  1
 0.059753 1.0

# Br
Br GTH-def2-QZVP
 16
  1  0  0  1  1
          3.96661806          1.00000000
  1  0  0  1  1
          1.83568160          1.00000000
  1  0  0  1  1
          0.59084779          1.00000000
  1  0  0  1  1
          0.28863218          1.00000000
  1  0  0  1  1
          0.12153381          1.00000000
  1  1  1  1  1
          2.43828455          1.00000000
  1  1  1  1  1
          1.18000000          1.00000000
  1  1  1  1  1
          0.51047565          1.00000000
  1  1  1  1  1
          0.21215852          1.00000000
  1  1  1  1  1
          0.08394360          1.00000000
  1  2  2  1  1
          1.43935918          1.00000000
  1  2  2  1  1
          0.59350441          1.00000000
  1  2  2  1  1
          0.23000000          1.00000000
  1  3  3  1  1
          0.34070000          1.00000000
  1  3  3  1  1
          0.82570000          1.00000000
  1  4  4  1  1
          0.64910000          1.00000000

# Br
Br cFIT3
 4
 1  0  0  1  1
 0.17274 1.0
 1  0  0  2  1
 0.47655 -1.77344089111734826147
 1.59504 1.0
 1  1  1  1  1
 0.13852 1.0
 1  1  1  2  1
 0.45762 1.0
 2.72043 -0.12094629352397937017

# Br
Br cpFIT3
 5
 1  0  0  1  1
 0.17274 1.0
 1  0  0  2  1
 0.47655 -1.77344089111734826147
 1.59504 1.0
 1  1  1  1  1
 0.13852 1.0
 1  1  1  2  1
 0.45762 1.0
 2.72043 -0.12094629352397937017
 1  2  2  1  1
 1.32429969          1.00000000

# Br
Br FIT3
 6
 1  0  0  1  1
 0.17274 1.0
 1  0  0  1  1
 0.47655 1.0
 1  0  0  1  1
 1.59504 1.0
 1  1  1  1  1
 0.13852 1.0
 1  1  1  1  1
 0.45762 1.0
 1  1  1  1  1
 2.72043 1.0

# Br
Br pFIT3
 7
 1  0  0  1  1
 0.17274 1.0
 1  0  0  1  1
 0.47655 1.0
 1  0  0  1  1
 1.59504 1.0
 1  1  1  1  1
 0.13852 1.0
 1  1  1  1  1
 0.45762 1.0
 1  1  1  1  1
 2.72043 1.0
 1  2  2  1  1
          1.32429969          1.00000000
