# Supplementary material for: Quantum-mechanical exploration of the phase diagram of water
Source: Nat Commun. 2021 Jan 26;12:588. doi: 10.1038/s41467-020-20821-w (PMC7838264; doi:10.1038/s41467-020-20821-w)
Supplement: Supplementary file 3 — Supplementary Data 1 [file 41467_2020_20821_MOESM3_ESM.zip › supplemental_data/DFT_inputs/basis/dftd3.dat]

      161925       32385
      3.0267      1.0000      1.0000      0.9118      0.9118      2.0835      2.0000      1.0000      0.0000      0.9118
      1.5583      2.0000      2.0000      0.0000      0.0000     38.9448      3.0000      1.0000      0.0000      0.9118
     22.1508      3.0000      2.0000      0.0000      0.0000   1163.4454      3.0000      3.0000      0.0000      0.0000
     24.4415      4.0000      1.0000      0.0000      0.9118     14.8246      4.0000      2.0000      0.0000      0.0000
    494.6190      4.0000      3.0000      0.0000      0.0000    257.4863      4.0000      4.0000      0.0000      0.0000
     17.3143      5.0000      1.0000      0.0000      0.9118     11.0975      5.0000      2.0000      0.0000      0.0000
    283.7308      5.0000      3.0000      0.0000      0.0000    161.5971      5.0000      4.0000      0.0000      0.0000
    107.1777      5.0000      5.0000      0.0000      0.0000     12.1402      6.0000      1.0000      0.0000      0.9118
      8.1841      6.0000      2.0000      0.0000      0.0000    169.9030      6.0000      3.0000      0.0000      0.0000
    102.9560      6.0000      4.0000      0.0000      0.0000     71.2794      6.0000      5.0000      0.0000      0.0000
     49.1130      6.0000      6.0000      0.0000      0.0000      8.7171      7.0000      1.0000      0.0000      0.9118
      6.1380      7.0000      2.0000      0.0000      0.0000    108.4854      7.0000      3.0000      0.0000      0.0000
     68.6458      7.0000      4.0000      0.0000      0.0000     49.1132      7.0000      5.0000      0.0000      0.0000
     34.8146      7.0000      6.0000      0.0000      0.0000     25.2685      7.0000      7.0000      0.0000      0.0000
      6.7180      8.0000      1.0000      0.0000      0.9118      4.8949      8.0000      2.0000      0.0000      0.0000
     76.9613      8.0000      3.0000      0.0000      0.0000     50.1252      8.0000      4.0000      0.0000      0.0000
     36.7247      8.0000      5.0000      0.0000      0.0000     26.5929      8.0000      6.0000      0.0000      0.0000
     19.6546      8.0000      7.0000      0.0000      0.0000     15.5059      8.0000      8.0000      0.0000      0.0000
      5.1616      9.0000      1.0000      0.0000      0.9118      3.8825      9.0000      2.0000      0.0000      0.0000
     55.0933      9.0000      3.0000      0.0000      0.0000     36.7453      9.0000      4.0000      0.0000      0.0000
     27.4821      9.0000      5.0000      0.0000      0.0000     20.2827      9.0000      6.0000      0.0000      0.0000
     15.2418      9.0000      7.0000      0.0000      0.0000     12.1834      9.0000      8.0000      0.0000      0.0000
      9.6916      9.0000      9.0000      0.0000      0.0000      4.0112     10.0000      1.0000      0.0000      0.9118
      3.1025     10.0000      2.0000      0.0000      0.0000     40.4731     10.0000      3.0000      0.0000      0.0000
     27.4867     10.0000      4.0000      0.0000      0.0000     20.9022     10.0000      5.0000      0.0000      0.0000
     15.6740     10.0000      6.0000      0.0000      0.0000     11.9479     10.0000      7.0000      0.0000      0.0000
      9.6606     10.0000      8.0000      0.0000      0.0000      7.7691     10.0000      9.0000      0.0000      0.0000
      6.2896     10.0000     10.0000      0.0000      0.0000     46.8232     11.0000      1.0000      0.0000      0.9118
     26.8628     11.0000      2.0000      0.0000      0.0000   1367.3272     11.0000      3.0000      0.0000      0.0000
    587.4563     11.0000      4.0000      0.0000      0.0000    338.7212     11.0000      5.0000      0.0000      0.0000
    203.7631     11.0000      6.0000      0.0000      0.0000    130.6563     11.0000      7.0000      0.0000      0.0000
     93.0263     11.0000      8.0000      0.0000      0.0000     66.8423     11.0000      9.0000      0.0000      0.0000
     49.2799     11.0000     10.0000      0.0000      0.0000   1608.0286     11.0000     11.0000      0.0000      0.0000
     38.3531     12.0000      1.0000      0.0000      0.9118     23.0320     12.0000      2.0000      0.0000      0.0000
    830.8156     12.0000      3.0000      0.0000      0.0000    418.2164     12.0000      4.0000      0.0000      0.0000
    258.1303     12.0000      5.0000      0.0000      0.0000    162.6082     12.0000      6.0000      0.0000      0.0000
    107.6150     12.0000      7.0000      0.0000      0.0000     78.2250     12.0000      8.0000      0.0000      0.0000
     57.1605     12.0000      9.0000      0.0000      0.0000     42.6771     12.0000     10.0000      0.0000      0.0000
    985.1697     12.0000     11.0000      0.0000      0.0000    683.3758     12.0000     12.0000      0.0000      0.0000
     36.2909     13.0000      1.0000      0.0000      0.9118     22.3224     13.0000      2.0000      0.0000      0.0000
    705.8254     13.0000      3.0000      0.0000      0.0000    372.6302     13.0000      4.0000      0.0000      0.0000
    236.4780     13.0000      5.0000      0.0000      0.0000    152.0934     13.0000      6.0000      0.0000      0.0000
    102.2000     13.0000      7.0000      0.0000      0.0000     75.0755     13.0000      8.0000      0.0000      0.0000
     55.3412     13.0000      9.0000      0.0000      0.0000     41.5966     13.0000     10.0000      0.0000      0.0000
    838.9648     13.0000     11.0000      0.0000      0.0000    603.4689     13.0000     12.0000      0.0000      0.0000
    540.5406     13.0000     13.0000      0.0000      0.0000     29.5947     14.0000      1.0000      0.0000      0.9118
     18.8500     14.0000      2.0000      0.0000      0.0000    495.3449     14.0000      3.0000      0.0000      0.0000
    279.7863     14.0000      4.0000      0.0000      0.0000    184.5111     14.0000      5.0000      0.0000      0.0000
    122.1387     14.0000      6.0000      0.0000      0.0000     83.8498     14.0000      7.0000      0.0000      0.0000
     62.5349     14.0000      8.0000      0.0000      0.0000     46.6936     14.0000      9.0000      0.0000      0.0000
     35.4550     14.0000     10.0000      0.0000      0.0000    591.0458     14.0000     11.0000      0.0000      0.0000
    447.6423     14.0000     12.0000      0.0000      0.0000    408.9606     14.0000     13.0000      0.0000      0.0000
    317.8574     14.0000     14.0000      0.0000      0.0000     23.7604     15.0000      1.0000      0.0000      0.9118
     15.6689     15.0000      2.0000      0.0000      0.0000    350.8030     15.0000      3.0000      0.0000      0.0000
    208.7331     15.0000      4.0000      0.0000      0.0000    142.3481     15.0000      5.0000      0.0000      0.0000
     96.7503     15.0000      6.0000      0.0000      0.0000     67.7873     15.0000      7.0000      0.0000      0.0000
     51.3098     15.0000      8.0000      0.0000      0.0000     38.8084     15.0000      9.0000      0.0000      0.0000
     29.7767     15.0000     10.0000      0.0000      0.0000    420.0064     15.0000     11.0000      0.0000      0.0000
    330.7801     15.0000     12.0000      0.0000      0.0000    307.2965     15.0000     13.0000      0.0000      0.0000
    244.3546     15.0000     14.0000      0.0000      0.0000    191.6887     15.0000     15.0000      0.0000      0.0000
     20.0948     16.0000      1.0000      0.0000      0.9118     13.6108     16.0000      2.0000      0.0000      0.0000
    273.7867     16.0000      3.0000      0.0000      0.0000    167.9513     16.0000      4.0000      0.0000      0.0000
    117.1121     16.0000      5.0000      0.0000      0.0000     81.0919     16.0000      6.0000      0.0000      0.0000
     57.6734     16.0000      7.0000      0.0000      0.0000     44.1470     16.0000      8.0000      0.0000      0.0000
     33.7264     16.0000      9.0000      0.0000      0.0000     26.0940     16.0000     10.0000      0.0000      0.0000
    328.5990     16.0000     11.0000      0.0000      0.0000    264.6665     16.0000     12.0000      0.0000      0.0000
    248.5008     16.0000     13.0000      0.0000      0.0000    200.5374     16.0000     14.0000      0.0000      0.0000
    159.4898     16.0000     15.0000      0.0000      0.0000    134.0066     16.0000     16.0000      0.0000      0.0000
     16.7052     17.0000      1.0000      0.0000      0.9118     11.6302     17.0000      2.0000      0.0000      0.0000
    210.6626     17.0000      3.0000      0.0000      0.0000    132.9808     17.0000      4.0000      0.0000      0.0000
     94.7612     17.0000      5.0000      0.0000      0.0000     66.8407     17.0000      6.0000      0.0000      0.0000
     48.2624     17.0000      7.0000      0.0000      0.0000     37.3688     17.0000      8.0000      0.0000      0.0000
     28.8445     17.0000      9.0000      0.0000      0.0000     22.5121     17.0000     10.0000      0.0000      0.0000
    253.5136     17.0000     11.0000      0.0000      0.0000    208.4978     17.0000     12.0000      0.0000      0.0000
    197.7594     17.0000     13.0000      0.0000      0.0000    161.8686     17.0000     14.0000      0.0000      0.0000
    130.4725     17.0000     15.0000      0.0000      0.0000    110.7006     17.0000     16.0000      0.0000      0.0000
     92.3460     17.0000     17.0000      0.0000      0.0000     13.8700     18.0000      1.0000      0.0000      0.9118
      9.9130     18.0000      2.0000      0.0000      0.0000    163.5497     18.0000      3.0000      0.0000      0.0000
    105.7229     18.0000      4.0000      0.0000      0.0000     76.7949     18.0000      5.0000      0.0000      0.0000
     55.0898     18.0000      6.0000      0.0000      0.0000     40.3435     18.0000      7.0000      0.0000      0.0000
     31.5783     18.0000      8.0000      0.0000      0.0000     24.6178     18.0000      9.0000      0.0000      0.0000
     19.3774     18.0000     10.0000      0.0000      0.0000    197.3440     18.0000     11.0000      0.0000      0.0000
    165.1006     18.0000     12.0000      0.0000      0.0000    157.9595     18.0000     13.0000      0.0000      0.0000
    130.8927     18.0000     14.0000      0.0000      0.0000    106.7698     18.0000     15.0000      0.0000      0.0000
     91.4014     18.0000     16.0000      0.0000      0.0000     76.9383     18.0000     17.0000      0.0000      0.0000
     64.6462     18.0000     18.0000      0.0000      0.0000     76.2376     19.0000      1.0000      0.0000      0.9118
     44.0411     19.0000      2.0000      0.0000      0.0000   2387.1574     19.0000      3.0000      0.0000      0.0000
    972.3197     19.0000      4.0000      0.0000      0.0000    554.1980     19.0000      5.0000      0.0000      0.0000
    332.2694     19.0000      6.0000      0.0000      0.0000    213.2001     19.0000      7.0000      0.0000      0.0000
    152.1420     19.0000      8.0000      0.0000      0.0000    109.6439     19.0000      9.0000      0.0000      0.0000
     81.0861     19.0000     10.0000      0.0000      0.0000   2798.6124     19.0000     11.0000      0.0000      0.0000
   1642.0587     19.0000     12.0000      0.0000      0.0000   1387.9361     19.0000     13.0000      0.0000      0.0000
    967.6283     19.0000     14.0000      0.0000      0.0000    684.4968     19.0000     15.0000      0.0000      0.0000
    535.2384     19.0000     16.0000      0.0000      0.0000    413.1512     19.0000     17.0000      0.0000      0.0000
    322.1155     19.0000     18.0000      0.0000      0.0000   4983.5009     19.0000     19.0000      0.0000      0.0000
     65.8180     20.0000      1.0000      0.0000      0.9118     39.0701     20.0000      2.0000      0.0000      0.0000
   1614.4719     20.0000      3.0000      0.0000      0.0000    757.9070     20.0000      4.0000      0.0000      0.0000
    454.8439     20.0000      5.0000      0.0000      0.0000    281.7035     20.0000      6.0000      0.0000      0.0000
    184.5498     20.0000      7.0000      0.0000      0.0000    133.3847     20.0000      8.0000      0.0000      0.0000
     97.0824     20.0000      9.0000      0.0000      0.0000     72.3072     20.0000     10.0000      0.0000      0.0000
   1907.7081     20.0000     11.0000      0.0000      0.0000   1252.5932     20.0000     12.0000      0.0000      0.0000
   1088.8420     20.0000     13.0000      0.0000      0.0000    790.6347     20.0000     14.0000      0.0000      0.0000
    575.4627     20.0000     15.0000      0.0000      0.0000    456.8443     20.0000     16.0000      0.0000      0.0000
    357.4737     20.0000     17.0000      0.0000      0.0000    281.6823     20.0000     18.0000      0.0000      0.0000
   3240.4393     20.0000     19.0000      0.0000      0.0000   2352.6862     20.0000     20.0000      0.0000      0.0000
     54.9669     21.0000      1.0000      0.0000      0.9118     32.8995     21.0000      2.0000      0.0000      0.0000
   1278.1183     21.0000      3.0000      0.0000      0.0000    617.3358     21.0000      4.0000      0.0000      0.0000
    375.0418     21.0000      5.0000      0.0000      0.0000    234.1950     21.0000      6.0000      0.0000      0.0000
    154.2947     21.0000      7.0000      0.0000      0.0000    111.9359     21.0000      8.0000      0.0000      0.0000
     81.7242     21.0000      9.0000      0.0000      0.0000     61.0154     21.0000     10.0000      0.0000      0.0000
   1512.5338     21.0000     11.0000      0.0000      0.0000   1015.5454     21.0000     12.0000      0.0000      0.0000
    888.6025     21.0000     13.0000      0.0000      0.0000    651.2040     21.0000     14.0000      0.0000      0.0000
    477.2797     21.0000     15.0000      0.0000      0.0000    380.4107     21.0000     16.0000      0.0000      0.0000
    298.7686     21.0000     17.0000      0.0000      0.0000    236.1417     21.0000     18.0000      0.0000      0.0000
   2549.9412     21.0000     19.0000      0.0000      0.0000   1888.7902     21.0000     20.0000      0.0000      0.0000
   1522.4676     21.0000     21.0000      0.0000      0.0000     53.6875     22.0000      1.0000      0.0000      0.9118
     32.5316     22.0000      2.0000      0.0000      0.0000   1192.9128     22.0000      3.0000      0.0000      0.0000
    587.4898     22.0000      4.0000      0.0000      0.0000    361.0865     22.0000      5.0000      0.0000      0.0000
    227.5723     22.0000      6.0000      0.0000      0.0000    151.0199     22.0000      7.0000      0.0000      0.0000
    110.1452     22.0000      8.0000      0.0000      0.0000     80.7975     22.0000      9.0000      0.0000      0.0000
     60.5594     22.0000     10.0000      0.0000      0.0000   1413.1570     22.0000     11.0000      0.0000      0.0000
    962.9831     22.0000     12.0000      0.0000      0.0000    847.4615     22.0000     13.0000      0.0000      0.0000
    626.2353     22.0000     14.0000      0.0000      0.0000    462.3247     22.0000     15.0000      0.0000      0.0000
    370.2631     22.0000     16.0000      0.0000      0.0000    292.1853     22.0000     17.0000      0.0000      0.0000
    231.9208     22.0000     18.0000      0.0000      0.0000   2374.6690     22.0000     19.0000      0.0000      0.0000
   1779.5162     22.0000     20.0000      0.0000      0.0000   1438.2841     22.0000     21.0000      0.0000      0.0000
   1361.9185     22.0000     22.0000      0.0000      0.0000     49.4819     23.0000      1.0000      0.0000      0.9118
     30.1851     23.0000      2.0000      0.0000      0.0000   1069.0426     23.0000      3.0000      0.0000      0.0000
    533.3499     23.0000      4.0000      0.0000      0.0000    330.1023     23.0000      5.0000      0.0000      0.0000
    209.1450     23.0000      6.0000      0.0000      0.0000    139.3512     23.0000      7.0000      0.0000      0.0000
    101.9325     23.0000      8.0000      0.0000      0.0000     74.9671     23.0000      9.0000      0.0000      0.0000
     56.3108     23.0000     10.0000      0.0000      0.0000   1267.3139     23.0000     11.0000      0.0000      0.0000
    872.2579     23.0000     12.0000      0.0000      0.0000    770.3432     23.0000     13.0000      0.0000      0.0000
    572.1129     23.0000     14.0000      0.0000      0.0000    424.1470     23.0000     15.0000      0.0000      0.0000
    340.6020     23.0000     16.0000      0.0000      0.0000    269.4863     23.0000     17.0000      0.0000      0.0000
    214.4002     23.0000     18.0000      0.0000      0.0000   2124.1985     23.0000     19.0000      0.0000      0.0000
   1604.9178     23.0000     20.0000      0.0000      0.0000   1299.5197     23.0000     21.0000      0.0000      0.0000
   1232.3235     23.0000     22.0000      0.0000      0.0000   1116.0984     23.0000     23.0000      0.0000      0.0000
     39.1221     24.0000      1.0000      0.0000      0.9118     24.1463     24.0000      2.0000      0.0000      0.0000
    844.0936     24.0000      3.0000      0.0000      0.0000    418.1635     24.0000      4.0000      0.0000      0.0000
    259.3021     24.0000      5.0000      0.0000      0.0000    164.9882     24.0000      6.0000      0.0000      0.0000
    110.4861     24.0000      7.0000      0.0000      0.0000     81.2000     24.0000      8.0000      0.0000      0.0000
     60.0099     24.0000      9.0000      0.0000      0.0000     45.2820     24.0000     10.0000      0.0000      0.0000
   1000.4652     24.0000     11.0000      0.0000      0.0000    684.4015     24.0000     12.0000      0.0000      0.0000
    604.4071     24.0000     13.0000      0.0000      0.0000    449.2216     24.0000     14.0000      0.0000      0.0000
    333.8380     24.0000     15.0000      0.0000      0.0000    268.8029     24.0000     16.0000      0.0000      0.0000
    213.3668     24.0000     17.0000      0.0000      0.0000    170.3465     24.0000     18.0000      0.0000      0.0000
   1683.6701     24.0000     19.0000      0.0000      0.0000   1263.0809     24.0000     20.0000      0.0000      0.0000
   1021.6871     24.0000     21.0000      0.0000      0.0000    968.8565     24.0000     22.0000      0.0000      0.0000
    877.3855     24.0000     23.0000      0.0000      0.0000    690.7425     24.0000     24.0000      0.0000      0.0000
     43.0028     25.0000      1.0000      0.0000      0.9118     26.4978     25.0000      2.0000      0.0000      0.0000
    891.9756     25.0000      3.0000      0.0000      0.0000    453.3686     25.0000      4.0000      0.0000      0.0000
    283.4744     25.0000      5.0000      0.0000      0.0000    181.0035     25.0000      6.0000      0.0000      0.0000
    121.3233     25.0000      7.0000      0.0000      0.0000     89.1346     25.0000      8.0000      0.0000      0.0000
     65.8112     25.0000      9.0000      0.0000      0.0000     49.5959     25.0000     10.0000      0.0000      0.0000
   1058.5103     25.0000     11.0000      0.0000      0.0000    739.0411     25.0000     12.0000      0.0000      0.0000
    656.0738     25.0000     13.0000      0.0000      0.0000    490.8156     25.0000     14.0000      0.0000      0.0000
    366.1204     25.0000     15.0000      0.0000      0.0000    295.1737     25.0000     16.0000      0.0000      0.0000
    234.4533     25.0000     17.0000      0.0000      0.0000    187.1728     25.0000     18.0000      0.0000      0.0000
   1768.0322     25.0000     19.0000      0.0000      0.0000   1351.4785     25.0000     20.0000      0.0000      0.0000
   1097.1539     25.0000     21.0000      0.0000      0.0000   1042.6625     25.0000     22.0000      0.0000      0.0000
    945.6072     25.0000     23.0000      0.0000      0.0000    743.3179     25.0000     24.0000      0.0000      0.0000
    802.7484     25.0000     25.0000      0.0000      0.0000     33.9110     26.0000      1.0000      0.0000      0.9118
     21.1750     26.0000      2.0000      0.0000      0.0000    698.4539     26.0000      3.0000      0.0000      0.0000
    353.5358     26.0000      4.0000      0.0000      0.0000    221.7547     26.0000      5.0000      0.0000      0.0000
    142.3467     26.0000      6.0000      0.0000      0.0000     95.9782     26.0000      7.0000      0.0000      0.0000
     70.8942     26.0000      8.0000      0.0000      0.0000     52.6310     26.0000      9.0000      0.0000      0.0000
     39.8659     26.0000     10.0000      0.0000      0.0000    828.8936     26.0000     11.0000      0.0000      0.0000
    576.5121     26.0000     12.0000      0.0000      0.0000    512.0823     26.0000     13.0000      0.0000      0.0000
    383.7445     26.0000     14.0000      0.0000      0.0000    287.1606     26.0000     15.0000      0.0000      0.0000
    232.2625     26.0000     16.0000      0.0000      0.0000    185.1823     26.0000     17.0000      0.0000      0.0000
    148.4319     26.0000     18.0000      0.0000      0.0000   1388.9522     26.0000     19.0000      0.0000      0.0000
   1056.5193     26.0000     20.0000      0.0000      0.0000    857.1730     26.0000     21.0000      0.0000      0.0000
    814.8402     26.0000     22.0000      0.0000      0.0000    739.0542     26.0000     23.0000      0.0000      0.0000
    581.8114     26.0000     24.0000      0.0000      0.0000    627.5403     26.0000     25.0000      0.0000      0.0000
    491.3349     26.0000     26.0000      0.0000      0.0000     36.3234     27.0000      1.0000      0.0000      0.9118
     22.7233     27.0000      2.0000      0.0000      0.0000    701.5324     27.0000      3.0000      0.0000      0.0000
    369.1928     27.0000      4.0000      0.0000      0.0000    234.8693     27.0000      5.0000      0.0000      0.0000
    151.8703     27.0000      6.0000      0.0000      0.0000    102.7503     27.0000      7.0000      0.0000      0.0000
     75.9912     27.0000      8.0000      0.0000      0.0000     56.4307     27.0000      9.0000      0.0000      0.0000
     42.7270     27.0000     10.0000      0.0000      0.0000    834.1826     27.0000     11.0000      0.0000      0.0000
    598.3302     27.0000     12.0000      0.0000      0.0000    535.9706     27.0000     13.0000      0.0000      0.0000
    405.9907     27.0000     14.0000      0.0000      0.0000    305.9256     27.0000     15.0000      0.0000      0.0000
    248.2116     27.0000     16.0000      0.0000      0.0000    198.3570     27.0000     17.0000      0.0000      0.0000
    159.1957     27.0000     18.0000      0.0000      0.0000   1382.9771     27.0000     19.0000      0.0000      0.0000
   1081.7690     27.0000     20.0000      0.0000      0.0000    882.4503     27.0000     21.0000      0.0000      0.0000
    841.8335     27.0000     22.0000      0.0000      0.0000    765.3178     27.0000     23.0000      0.0000      0.0000
    601.4178     27.0000     24.0000      0.0000      0.0000    651.9688     27.0000     25.0000      0.0000      0.0000
    509.7764     27.0000     26.0000      0.0000      0.0000    532.7794     27.0000     27.0000      0.0000      0.0000
     37.1596     28.0000      1.0000      0.0000      0.9118     23.0792     28.0000      2.0000      0.0000      0.0000
    738.8580     28.0000      3.0000      0.0000      0.0000    383.9140     28.0000      4.0000      0.0000      0.0000
    242.4174     28.0000      5.0000      0.0000      0.0000    155.8507     28.0000      6.0000      0.0000      0.0000
    104.9834     28.0000      7.0000      0.0000      0.0000     77.4010     28.0000      8.0000      0.0000      0.0000
     57.3248     28.0000      9.0000      0.0000      0.0000     43.3129     28.0000     10.0000      0.0000      0.0000
    877.9354     28.0000     11.0000      0.0000      0.0000    623.6305     28.0000     12.0000      0.0000      0.0000
    556.5389     28.0000     13.0000      0.0000      0.0000    419.3593     28.0000     14.0000      0.0000      0.0000
    314.5698     28.0000     15.0000      0.0000      0.0000    254.4683     28.0000     16.0000      0.0000      0.0000
    202.7705     28.0000     17.0000      0.0000      0.0000    162.3264     28.0000     18.0000      0.0000      0.0000
   1458.4501     28.0000     19.0000      0.0000      0.0000   1132.1074     28.0000     20.0000      0.0000      0.0000
    921.8990     28.0000     21.0000      0.0000      0.0000    878.0939     28.0000     22.0000      0.0000      0.0000
    797.5195     28.0000     23.0000      0.0000      0.0000    626.6472     28.0000     24.0000      0.0000      0.0000
    678.4531     28.0000     25.0000      0.0000      0.0000    530.3221     28.0000     26.0000      0.0000      0.0000
    553.0834     28.0000     27.0000      0.0000      0.0000    574.7436     28.0000     28.0000      0.0000      0.0000
     28.5940     29.0000      1.0000      0.0000      0.9118     18.0216     29.0000      2.0000      0.0000      0.0000
    569.4526     29.0000      3.0000      0.0000      0.0000    292.7955     29.0000      4.0000      0.0000      0.0000
    185.1741     29.0000      5.0000      0.0000      0.0000    119.6350     29.0000      6.0000      0.0000      0.0000
     81.0855     29.0000      7.0000      0.0000      0.0000     60.1335     29.0000      8.0000      0.0000      0.0000
     44.8098     29.0000      9.0000      0.0000      0.0000     34.0544     29.0000     10.0000      0.0000      0.0000
    676.4773     29.0000     11.0000      0.0000      0.0000    476.2426     29.0000     12.0000      0.0000      0.0000
    424.7723     29.0000     13.0000      0.0000      0.0000    320.1913     29.0000     14.0000      0.0000      0.0000
    240.7974     29.0000     15.0000      0.0000      0.0000    195.4075     29.0000     16.0000      0.0000      0.0000
    156.3161     29.0000     17.0000      0.0000      0.0000    125.6776     29.0000     18.0000      0.0000      0.0000
   1129.9518     29.0000     19.0000      0.0000      0.0000    868.3674     29.0000     20.0000      0.0000      0.0000
    706.0720     29.0000     21.0000      0.0000      0.0000    672.4128     29.0000     22.0000      0.0000      0.0000
    610.5700     29.0000     23.0000      0.0000      0.0000    480.6938     29.0000     24.0000      0.0000      0.0000
    519.3078     29.0000     25.0000      0.0000      0.0000    406.7268     29.0000     26.0000      0.0000      0.0000
    423.0877     29.0000     27.0000      0.0000      0.0000    439.6365     29.0000     28.0000      0.0000      0.0000
    337.1808     29.0000     29.0000      0.0000      0.0000     29.8689     30.0000      1.0000      0.0000      0.9118
     18.9695     30.0000      2.0000      0.0000      0.0000    540.9160     30.0000      3.0000      0.0000      0.0000
    293.3106     30.0000      4.0000      0.0000      0.0000    189.6293     30.0000      5.0000      0.0000      0.0000
    124.1032     30.0000      6.0000      0.0000      0.0000     84.7311     30.0000      7.0000      0.0000      0.0000
     63.0774     30.0000      8.0000      0.0000      0.0000     47.1122     30.0000      9.0000      0.0000      0.0000
     35.8427     30.0000     10.0000      0.0000      0.0000    644.3408     30.0000     11.0000      0.0000      0.0000
    472.9143     30.0000     12.0000      0.0000      0.0000    427.1610     30.0000     13.0000      0.0000      0.0000
    327.2810     30.0000     14.0000      0.0000      0.0000    248.9743     30.0000     15.0000      0.0000      0.0000
    203.2427     30.0000     16.0000      0.0000      0.0000    163.3848     30.0000     17.0000      0.0000      0.0000
    131.8119     30.0000     18.0000      0.0000      0.0000   1062.5928     30.0000     19.0000      0.0000      0.0000
    846.8527     30.0000     20.0000      0.0000      0.0000    693.6787     30.0000     21.0000      0.0000      0.0000
    664.1009     30.0000     22.0000      0.0000      0.0000    605.0623     30.0000     23.0000      0.0000      0.0000
    475.5594     30.0000     24.0000      0.0000      0.0000    517.0910     30.0000     25.0000      0.0000      0.0000
    404.5558     30.0000     26.0000      0.0000      0.0000    424.8790     30.0000     27.0000      0.0000      0.0000
    440.0900     30.0000     28.0000      0.0000      0.0000    336.6493     30.0000     29.0000      0.0000      0.0000
    340.5213     30.0000     30.0000      0.0000      0.0000     35.1697     31.0000      1.0000      0.0000      0.9118
     22.0458     31.0000      2.0000      0.0000      0.0000    656.7441     31.0000      3.0000      0.0000      0.0000
    351.1141     31.0000      4.0000      0.0000      0.0000    225.3933     31.0000      5.0000      0.0000      0.0000
    146.5544     31.0000      6.0000      0.0000      0.0000     99.4407     31.0000      7.0000      0.0000      0.0000
     73.6253     31.0000      8.0000      0.0000      0.0000     54.6782     31.0000      9.0000      0.0000      0.0000
     41.3681     31.0000     10.0000      0.0000      0.0000    781.3524     31.0000     11.0000      0.0000      0.0000
    567.1638     31.0000     12.0000      0.0000      0.0000    510.5854     31.0000     13.0000      0.0000      0.0000
    389.2656     31.0000     14.0000      0.0000      0.0000    294.7925     31.0000     15.0000      0.0000      0.0000
    239.8183     31.0000     16.0000      0.0000      0.0000    192.0578     31.0000     17.0000      0.0000      0.0000
    154.3423     31.0000     18.0000      0.0000      0.0000   1292.8121     31.0000     19.0000      0.0000      0.0000
   1019.8835     31.0000     20.0000      0.0000      0.0000    833.7424     31.0000     21.0000      0.0000      0.0000
    796.8617     31.0000     22.0000      0.0000      0.0000    725.2514     31.0000     23.0000      0.0000      0.0000
    569.7645     31.0000     24.0000      0.0000      0.0000    618.8387     31.0000     25.0000      0.0000      0.0000
    483.7815     31.0000     26.0000      0.0000      0.0000    507.1316     31.0000     27.0000      0.0000      0.0000
    525.8162     31.0000     28.0000      0.0000      0.0000    401.9613     31.0000     29.0000      0.0000      0.0000
    405.4565     31.0000     30.0000      0.0000      0.0000    483.7516     31.0000     31.0000      0.0000      0.0000
     31.8170     32.0000      1.0000      0.0000      0.9118     20.4318     32.0000      2.0000      0.0000      0.0000
    527.9268     32.0000      3.0000      0.0000      0.0000    298.4220     32.0000      4.0000      0.0000      0.0000
    197.3448     32.0000      5.0000      0.0000      0.0000    131.0954     32.0000      6.0000      0.0000      0.0000
     90.3328     32.0000      7.0000      0.0000      0.0000     67.5932     32.0000      8.0000      0.0000      0.0000
     50.6412     32.0000      9.0000      0.0000      0.0000     38.5746     32.0000     10.0000      0.0000      0.0000
    630.1041     32.0000     11.0000      0.0000      0.0000    477.3744     32.0000     12.0000      0.0000      0.0000
    436.5060     32.0000     13.0000      0.0000      0.0000    339.8328     32.0000     14.0000      0.0000      0.0000
    261.8235     32.0000     15.0000      0.0000      0.0000    215.3101     32.0000     16.0000      0.0000      0.0000
    174.1969     32.0000     17.0000      0.0000      0.0000    141.2063     32.0000     18.0000      0.0000      0.0000
   1032.6651     32.0000     19.0000      0.0000      0.0000    843.3644     32.0000     20.0000      0.0000      0.0000
    694.7024     32.0000     21.0000      0.0000      0.0000    668.3786     32.0000     22.0000      0.0000      0.0000
    610.7639     32.0000     23.0000      0.0000      0.0000    479.9639     32.0000     24.0000      0.0000      0.0000
    524.1848     32.0000     25.0000      0.0000      0.0000    410.2106     32.0000     26.0000      0.0000      0.0000
    433.8508     32.0000     27.0000      0.0000      0.0000    447.9868     32.0000     28.0000      0.0000      0.0000
    342.4261     32.0000     29.0000      0.0000      0.0000    349.9885     32.0000     30.0000      0.0000      0.0000
    415.9530     32.0000     31.0000      0.0000      0.0000    363.5474     32.0000     32.0000      0.0000      0.0000
     27.7884     33.0000      1.0000      0.0000      0.9118     18.3284     33.0000      2.0000      0.0000      0.0000
    415.1532     33.0000      3.0000      0.0000      0.0000    245.4831     33.0000      4.0000      0.0000      0.0000
    166.9060     33.0000      5.0000      0.0000      0.0000    113.2616     33.0000      6.0000      0.0000      0.0000
     79.3086     33.0000      7.0000      0.0000      0.0000     60.0289     33.0000      8.0000      0.0000      0.0000
     45.4180     33.0000      9.0000      0.0000      0.0000     34.8686     33.0000     10.0000      0.0000      0.0000
    496.9338     33.0000     11.0000      0.0000      0.0000    389.4927     33.0000     12.0000      0.0000      0.0000
    361.1913     33.0000     13.0000      0.0000      0.0000    286.5909     33.0000     14.0000      0.0000      0.0000
    224.4774     33.0000     15.0000      0.0000      0.0000    186.6348     33.0000     16.0000      0.0000      0.0000
    152.6035     33.0000     17.0000      0.0000      0.0000    124.8561     33.0000     18.0000      0.0000      0.0000
    810.6554     33.0000     19.0000      0.0000      0.0000    679.0044     33.0000     20.0000      0.0000      0.0000
    562.6947     33.0000     21.0000      0.0000      0.0000    544.6797     33.0000     22.0000      0.0000      0.0000
    499.4970     33.0000     23.0000      0.0000      0.0000    393.1922     33.0000     24.0000      0.0000      0.0000
    430.9146     33.0000     25.0000      0.0000      0.0000    338.0096     33.0000     26.0000      0.0000      0.0000
    359.7150     33.0000     27.0000      0.0000      0.0000    370.0359     33.0000     28.0000      0.0000      0.0000
    283.3323     33.0000     29.0000      0.0000      0.0000    292.5030     33.0000     30.0000      0.0000      0.0000
    346.3508     33.0000     31.0000      0.0000      0.0000    307.1010     33.0000     32.0000      0.0000      0.0000
    262.9498     33.0000     33.0000      0.0000      0.0000     25.3098     34.0000      1.0000      0.0000      0.9118
     17.0243     34.0000      2.0000      0.0000      0.0000    354.5429     34.0000      3.0000      0.0000      0.0000
    215.0238     34.0000      4.0000      0.0000      0.0000    148.8008     34.0000      5.0000      0.0000      0.0000
    102.4346     34.0000      6.0000      0.0000      0.0000     72.5403     34.0000      7.0000      0.0000      0.0000
     55.3627     34.0000      8.0000      0.0000      0.0000     42.1923     34.0000      9.0000      0.0000      0.0000
     32.5843     34.0000     10.0000      0.0000      0.0000    425.1864     34.0000     11.0000      0.0000      0.0000
    339.5742     34.0000     12.0000      0.0000      0.0000    317.6182     34.0000     13.0000      0.0000      0.0000
    255.0099     34.0000     14.0000      0.0000      0.0000    201.9019     34.0000     15.0000      0.0000      0.0000
    169.1308     34.0000     16.0000      0.0000      0.0000    139.3163     34.0000     17.0000      0.0000      0.0000
    114.7449     34.0000     18.0000      0.0000      0.0000    692.9116     34.0000     19.0000      0.0000      0.0000
    587.9647     34.0000     20.0000      0.0000      0.0000    488.8715     34.0000     21.0000      0.0000      0.0000
    475.0348     34.0000     22.0000      0.0000      0.0000    436.5718     34.0000     23.0000      0.0000      0.0000
    344.2956     34.0000     24.0000      0.0000      0.0000    377.8276     34.0000     25.0000      0.0000      0.0000
    297.0396     34.0000     26.0000      0.0000      0.0000    317.0174     34.0000     27.0000      0.0000      0.0000
    325.3419     34.0000     28.0000      0.0000      0.0000    249.6385     34.0000     29.0000      0.0000      0.0000
    259.0459     34.0000     30.0000      0.0000      0.0000    305.9501     34.0000     31.0000      0.0000      0.0000
    273.6530     34.0000     32.0000      0.0000      0.0000    236.3473     34.0000     33.0000      0.0000      0.0000
    213.6738     34.0000     34.0000      0.0000      0.0000     22.4834     35.0000      1.0000      0.0000      0.9118
     15.4553     35.0000      2.0000      0.0000      0.0000    294.7897     35.0000      3.0000      0.0000      0.0000
    183.3742     35.0000      4.0000      0.0000      0.0000    129.2495     35.0000      5.0000      0.0000      0.0000
     90.3424     35.0000      6.0000      0.0000      0.0000     64.7632     35.0000      7.0000      0.0000      0.0000
     49.8795     35.0000      8.0000      0.0000      0.0000     38.3225     35.0000      9.0000      0.0000      0.0000
     29.7958     35.0000     10.0000      0.0000      0.0000    354.2869     35.0000     11.0000      0.0000      0.0000
    288.2736     35.0000     12.0000      0.0000      0.0000    272.0098     35.0000     13.0000      0.0000      0.0000
    221.0537     35.0000     14.0000      0.0000      0.0000    176.9930     35.0000     15.0000      0.0000      0.0000
    149.4563     35.0000     16.0000      0.0000      0.0000    124.0909     35.0000     17.0000      0.0000      0.0000
    102.9471     35.0000     18.0000      0.0000      0.0000    577.2318     35.0000     19.0000      0.0000      0.0000
    495.9754     35.0000     20.0000      0.0000      0.0000    413.7468     35.0000     21.0000      0.0000      0.0000
    403.6576     35.0000     22.0000      0.0000      0.0000    371.8071     35.0000     23.0000      0.0000      0.0000
    293.9185     35.0000     24.0000      0.0000      0.0000    322.8433     35.0000     25.0000      0.0000      0.0000
    254.5306     35.0000     26.0000      0.0000      0.0000    272.3053     35.0000     27.0000      0.0000      0.0000
    278.7705     35.0000     28.0000      0.0000      0.0000    214.5059     35.0000     29.0000      0.0000      0.0000
    223.6348     35.0000     30.0000      0.0000      0.0000    263.3458     35.0000     31.0000      0.0000      0.0000
    237.6295     35.0000     32.0000      0.0000      0.0000    207.0772     35.0000     33.0000      0.0000      0.0000
    188.3605     35.0000     34.0000      0.0000      0.0000    167.1297     35.0000     35.0000      0.0000      0.0000
     19.8182     36.0000      1.0000      0.0000      0.9118     13.9211     36.0000      2.0000      0.0000      0.0000
    244.5554     36.0000      3.0000      0.0000      0.0000    155.5616     36.0000      4.0000      0.0000      0.0000
    111.5371     36.0000      5.0000      0.0000      0.0000     79.1080     36.0000      6.0000      0.0000      0.0000
     57.3895     36.0000      7.0000      0.0000      0.0000     44.6003     36.0000      8.0000      0.0000      0.0000
     34.5452     36.0000      9.0000      0.0000      0.0000     27.0430     36.0000     10.0000      0.0000      0.0000
    294.5574     36.0000     11.0000      0.0000      0.0000    243.5965     36.0000     12.0000      0.0000      0.0000
    231.6904     36.0000     13.0000      0.0000      0.0000    190.3934     36.0000     14.0000      0.0000      0.0000
    154.0575     36.0000     15.0000      0.0000      0.0000    131.0928     36.0000     16.0000      0.0000      0.0000
    109.6839     36.0000     17.0000      0.0000      0.0000     91.6430     36.0000     18.0000      0.0000      0.0000
    480.2472     36.0000     19.0000      0.0000      0.0000    416.9777     36.0000     20.0000      0.0000      0.0000
    348.8474     36.0000     21.0000      0.0000      0.0000    341.6273     36.0000     22.0000      0.0000      0.0000
    315.3251     36.0000     23.0000      0.0000      0.0000    249.9413     36.0000     24.0000      0.0000      0.0000
    274.6419     36.0000     25.0000      0.0000      0.0000    217.2071     36.0000     26.0000      0.0000      0.0000
    232.7594     36.0000     27.0000      0.0000      0.0000    237.7447     36.0000     28.0000      0.0000      0.0000
    183.5347     36.0000     29.0000      0.0000      0.0000    192.0484     36.0000     30.0000      0.0000      0.0000
    225.4537     36.0000     31.0000      0.0000      0.0000    205.0598     36.0000     32.0000      0.0000      0.0000
    180.1818     36.0000     33.0000      0.0000      0.0000    164.8494     36.0000     34.0000      0.0000      0.0000
    147.1830     36.0000     35.0000      0.0000      0.0000    130.4017     36.0000     36.0000      0.0000      0.0000
     85.9499     37.0000      1.0000      0.0000      0.9118     50.0491     37.0000      2.0000      0.0000      0.0000
   2647.3331     37.0000      3.0000      0.0000      0.0000   1082.7052     37.0000      4.0000      0.0000      0.0000
    620.0878     37.0000      5.0000      0.0000      0.0000    373.5384     37.0000      6.0000      0.0000      0.0000
    240.6940     37.0000      7.0000      0.0000      0.0000    172.3398     37.0000      8.0000      0.0000      0.0000
    124.5879     37.0000      9.0000      0.0000      0.0000     92.3827     37.0000     10.0000      0.0000      0.0000
   3104.1016     37.0000     11.0000      0.0000      0.0000   1826.4648     37.0000     12.0000      0.0000      0.0000
   1546.9229     37.0000     13.0000      0.0000      0.0000   1082.0563     37.0000     14.0000      0.0000      0.0000
    768.1335     37.0000     15.0000      0.0000      0.0000    602.2221     37.0000     16.0000      0.0000      0.0000
    466.1565     37.0000     17.0000      0.0000      0.0000    364.4067     37.0000     18.0000      0.0000      0.0000
   5530.2806     37.0000     19.0000      0.0000      0.0000   3599.4349     37.0000     20.0000      0.0000      0.0000
   2834.0920     37.0000     21.0000      0.0000      0.0000   2641.2435     37.0000     22.0000      0.0000      0.0000
   2363.7175     37.0000     23.0000      0.0000      0.0000   1874.0326     37.0000     24.0000      0.0000      0.0000
   1968.7631     37.0000     25.0000      0.0000      0.0000   1547.1982     37.0000     26.0000      0.0000      0.0000
   1541.8997     37.0000     27.0000      0.0000      0.0000   1625.1034     37.0000     28.0000      0.0000      0.0000
   1259.4427     37.0000     29.0000      0.0000      0.0000   1186.2631     37.0000     30.0000      0.0000      0.0000
   1442.3807     37.0000     31.0000      0.0000      0.0000   1155.1526     37.0000     32.0000      0.0000      0.0000
    909.4257     37.0000     33.0000      0.0000      0.0000    778.9204     37.0000     34.0000      0.0000      0.0000
    650.3606     37.0000     35.0000      0.0000      0.0000    542.3160     37.0000     36.0000      0.0000      0.0000
   6138.7755     37.0000     37.0000      0.0000      0.0000     78.3901     38.0000      1.0000      0.0000      0.9118
     46.6658     38.0000      2.0000      0.0000      0.0000   1944.2260     38.0000      3.0000      0.0000      0.0000
    903.9265     38.0000      4.0000      0.0000      0.0000    541.5729     38.0000      5.0000      0.0000      0.0000
    335.4597     38.0000      6.0000      0.0000      0.0000    219.9608     38.0000      7.0000      0.0000      0.0000
    159.1460     38.0000      8.0000      0.0000      0.0000    115.9647     38.0000      9.0000      0.0000      0.0000
     86.4627     38.0000     10.0000      0.0000      0.0000   2296.1906     38.0000     11.0000      0.0000      0.0000
   1495.8141     38.0000     12.0000      0.0000      0.0000   1298.5356     38.0000     13.0000      0.0000      0.0000
    941.4121     38.0000     14.0000      0.0000      0.0000    684.9632     38.0000     15.0000      0.0000      0.0000
    543.9627     38.0000     16.0000      0.0000      0.0000    425.8997     38.0000     17.0000      0.0000      0.0000
    335.8690     38.0000     18.0000      0.0000      0.0000   3915.3529     38.0000     19.0000      0.0000      0.0000
   2819.4935     38.0000     20.0000      0.0000      0.0000   2260.4217     38.0000     21.0000      0.0000      0.0000
   2128.3951     38.0000     22.0000      0.0000      0.0000   1918.6941     38.0000     23.0000      0.0000      0.0000
   1511.3043     38.0000     24.0000      0.0000      0.0000   1614.7190     38.0000     25.0000      0.0000      0.0000
   1263.2327     38.0000     26.0000      0.0000      0.0000   1290.8718     38.0000     27.0000      0.0000      0.0000
   1351.3702     38.0000     28.0000      0.0000      0.0000   1037.7284     38.0000     29.0000      0.0000      0.0000
   1009.6809     38.0000     30.0000      0.0000      0.0000   1216.5138     38.0000     31.0000      0.0000      0.0000
   1004.4824     38.0000     32.0000      0.0000      0.0000    808.3370     38.0000     33.0000      0.0000      0.0000
    700.0532     38.0000     34.0000      0.0000      0.0000    590.7326     38.0000     35.0000      0.0000      0.0000
    496.9120     38.0000     36.0000      0.0000      0.0000   4349.2577     38.0000     37.0000      0.0000      0.0000
   3381.3672     38.0000     38.0000      0.0000      0.0000     70.0570     39.0000      1.0000      0.0000      0.9118
     42.4195     39.0000      2.0000      0.0000      0.0000   1585.3950     39.0000      3.0000      0.0000      0.0000
    771.4844     39.0000      4.0000      0.0000      0.0000    472.4364     39.0000      5.0000      0.0000      0.0000
    297.2171     39.0000      6.0000      0.0000      0.0000    197.0611     39.0000      7.0000      0.0000      0.0000
    143.6602     39.0000      8.0000      0.0000      0.0000    105.3447     39.0000      9.0000      0.0000      0.0000
     78.9316     39.0000     10.0000      0.0000      0.0000   1876.8634     39.0000     11.0000      0.0000      0.0000
   1266.7602     39.0000     12.0000      0.0000      0.0000   1112.2980     39.0000     13.0000      0.0000      0.0000
    819.5418     39.0000     14.0000      0.0000      0.0000    603.9916     39.0000     15.0000      0.0000      0.0000
    483.3797     39.0000     16.0000      0.0000      0.0000    381.2462     39.0000     17.0000      0.0000      0.0000
    302.5143     39.0000     18.0000      0.0000      0.0000   3166.0625     39.0000     19.0000      0.0000      0.0000
   2350.8018     39.0000     20.0000      0.0000      0.0000   1896.7809     39.0000     21.0000      0.0000      0.0000
   1794.3180     39.0000     22.0000      0.0000      0.0000   1622.4689     39.0000     23.0000      0.0000      0.0000
   1276.4352     39.0000     24.0000      0.0000      0.0000   1371.4492     39.0000     25.0000      0.0000      0.0000
   1072.3265     39.0000     26.0000      0.0000      0.0000   1105.3016     39.0000     27.0000      0.0000      0.0000
   1153.5737     39.0000     28.0000      0.0000      0.0000    884.1648     39.0000     29.0000      0.0000      0.0000
    870.6935     39.0000     30.0000      0.0000      0.0000   1045.5505     39.0000     31.0000      0.0000      0.0000
    874.7836     39.0000     32.0000      0.0000      0.0000    711.7506     39.0000     33.0000      0.0000      0.0000
    620.3334     39.0000     34.0000      0.0000      0.0000    526.8299     39.0000     35.0000      0.0000      0.0000
    445.7013     39.0000     36.0000      0.0000      0.0000   3520.9466     39.0000     37.0000      0.0000      0.0000
   2813.7007     39.0000     38.0000      0.0000      0.0000   2365.8925     39.0000     39.0000      0.0000      0.0000
     63.7801     40.0000      1.0000      0.0000      0.9118     39.1088     40.0000      2.0000      0.0000      0.0000
   1363.2842     40.0000      3.0000      0.0000      0.0000    681.5283     40.0000      4.0000      0.0000      0.0000
    423.2302     40.0000      5.0000      0.0000      0.0000    269.0490     40.0000      6.0000      0.0000      0.0000
    179.7777     40.0000      7.0000      0.0000      0.0000    131.7852     40.0000      8.0000      0.0000      0.0000
     97.0977     40.0000      9.0000      0.0000      0.0000     73.0315     40.0000     10.0000      0.0000      0.0000
   1616.2863     40.0000     11.0000      0.0000      0.0000   1113.8339     40.0000     12.0000      0.0000      0.0000
    985.0494     40.0000     13.0000      0.0000      0.0000    733.1807     40.0000     14.0000      0.0000      0.0000
    544.8882     40.0000     15.0000      0.0000      0.0000    438.3890     40.0000     16.0000      0.0000      0.0000
    347.5334     40.0000     17.0000      0.0000      0.0000    276.9908     40.0000     18.0000      0.0000      0.0000
   2711.1542     40.0000     19.0000      0.0000      0.0000   2048.5251     40.0000     20.0000      0.0000      0.0000
   1659.1156     40.0000     21.0000      0.0000      0.0000   1574.1401     40.0000     22.0000      0.0000      0.0000
   1426.0687     40.0000     23.0000      0.0000      0.0000   1121.5489     40.0000     24.0000      0.0000      0.0000
   1208.7451     40.0000     25.0000      0.0000      0.0000    945.1713     40.0000     26.0000      0.0000      0.0000
    978.9767     40.0000     27.0000      0.0000      0.0000   1019.7589     40.0000     28.0000      0.0000      0.0000
    781.1133     40.0000     29.0000      0.0000      0.0000    774.5871     40.0000     30.0000      0.0000      0.0000
    928.1982     40.0000     31.0000      0.0000      0.0000    782.9442     40.0000     32.0000      0.0000      0.0000
    641.5564     40.0000     33.0000      0.0000      0.0000    561.5474     40.0000     34.0000      0.0000      0.0000
    479.0040     40.0000     35.0000      0.0000      0.0000    406.8727     40.0000     36.0000      0.0000      0.0000
   3017.6856     40.0000     37.0000      0.0000      0.0000   2449.4723     40.0000     38.0000      0.0000      0.0000
   2072.6170     40.0000     39.0000      0.0000      0.0000   1822.7181     40.0000     40.0000      0.0000      0.0000
     58.6768     41.0000      1.0000      0.0000      0.9118     36.3418     41.0000      2.0000      0.0000      0.0000
   1209.0304     41.0000      3.0000      0.0000      0.0000    613.9850     41.0000      4.0000      0.0000      0.0000
    384.9072     41.0000      5.0000      0.0000      0.0000    246.5241     41.0000      6.0000      0.0000      0.0000
    165.6943     41.0000      7.0000      0.0000      0.0000    121.9868     41.0000      8.0000      0.0000      0.0000
     90.2234     41.0000      9.0000      0.0000      0.0000     68.0769     41.0000     10.0000      0.0000      0.0000
   1434.6641     41.0000     11.0000      0.0000      0.0000   1000.5663     41.0000     12.0000      0.0000      0.0000
    889.0302     41.0000     13.0000      0.0000      0.0000    666.1507     41.0000     14.0000      0.0000      0.0000
    497.9703     41.0000     15.0000      0.0000      0.0000    402.1974     41.0000     16.0000      0.0000      0.0000
    320.0676     41.0000     17.0000      0.0000      0.0000    255.9769     41.0000     18.0000      0.0000      0.0000
   2400.6918     41.0000     19.0000      0.0000      0.0000   1830.8523     41.0000     20.0000      0.0000      0.0000
   1486.0620     41.0000     21.0000      0.0000      0.0000   1412.6818     41.0000     22.0000      0.0000      0.0000
   1281.3349     41.0000     23.0000      0.0000      0.0000   1007.8571     41.0000     24.0000      0.0000      0.0000
   1087.9837     41.0000     25.0000      0.0000      0.0000    851.0634     41.0000     26.0000      0.0000      0.0000
    883.8890     41.0000     27.0000      0.0000      0.0000    919.5354     41.0000     28.0000      0.0000      0.0000
    704.3789     41.0000     29.0000      0.0000      0.0000    701.3549     41.0000     30.0000      0.0000      0.0000
    839.2828     41.0000     31.0000      0.0000      0.0000    711.6823     41.0000     32.0000      0.0000      0.0000
    586.0084     41.0000     33.0000      0.0000      0.0000    514.5077     41.0000     34.0000      0.0000      0.0000
    440.2999     41.0000     35.0000      0.0000      0.0000    375.1339     41.0000     36.0000      0.0000      0.0000
   2673.9344     41.0000     37.0000      0.0000      0.0000   2188.2864     41.0000     38.0000      0.0000      0.0000
   1858.6377     41.0000     39.0000      0.0000      0.0000   1638.4938     41.0000     40.0000      0.0000      0.0000
   1475.2500     41.0000     41.0000      0.0000      0.0000     46.0406     42.0000      1.0000      0.0000      0.9118
     29.1617     42.0000      2.0000      0.0000      0.0000    890.5126     42.0000      3.0000      0.0000      0.0000
    463.3065     42.0000      4.0000      0.0000      0.0000    295.3592     42.0000      5.0000      0.0000      0.0000
    191.9528     42.0000      6.0000      0.0000      0.0000    130.6045     42.0000      7.0000      0.0000      0.0000
     97.0675     42.0000      8.0000      0.0000      0.0000     72.4186     42.0000      9.0000      0.0000      0.0000
     55.0487     42.0000     10.0000      0.0000      0.0000   1058.3899     42.0000     11.0000      0.0000      0.0000
    751.6628     42.0000     12.0000      0.0000      0.0000    673.1193     42.0000     13.0000      0.0000      0.0000
    510.2352     42.0000     14.0000      0.0000      0.0000    385.5895     42.0000     15.0000      0.0000      0.0000
    313.8657     42.0000     16.0000      0.0000      0.0000    251.7723     42.0000     17.0000      0.0000      0.0000
    202.8572     42.0000     18.0000      0.0000      0.0000   1765.8946     42.0000     19.0000      0.0000      0.0000
   1365.4837     42.0000     20.0000      0.0000      0.0000   1112.0098     42.0000     21.0000      0.0000      0.0000
   1060.6255     42.0000     22.0000      0.0000      0.0000    963.9434     42.0000     23.0000      0.0000      0.0000
    758.9955     42.0000     24.0000      0.0000      0.0000    820.9313     42.0000     25.0000      0.0000      0.0000
    643.1247     42.0000     26.0000      0.0000      0.0000    670.3490     42.0000     27.0000      0.0000      0.0000
    695.8348     42.0000     28.0000      0.0000      0.0000    533.6535     42.0000     29.0000      0.0000      0.0000
    534.5207     42.0000     30.0000      0.0000      0.0000    637.9233     42.0000     31.0000      0.0000      0.0000
    545.7845     42.0000     32.0000      0.0000      0.0000    453.4186     42.0000     33.0000      0.0000      0.0000
    400.4998     42.0000     34.0000      0.0000      0.0000    344.9826     42.0000     35.0000      0.0000      0.0000
    295.7994     42.0000     36.0000      0.0000      0.0000   1969.4796     42.0000     37.0000      0.0000      0.0000
   1631.5424     42.0000     38.0000      0.0000      0.0000   1394.0976     42.0000     39.0000      0.0000      0.0000
   1233.9095     42.0000     40.0000      0.0000      0.0000   1114.0924     42.0000     41.0000      0.0000      0.0000
    845.8972     42.0000     42.0000      0.0000      0.0000     51.0527     43.0000      1.0000      0.0000      0.9118
     32.0588     43.0000      2.0000      0.0000      0.0000   1011.6099     43.0000      3.0000      0.0000      0.0000
    521.4249     43.0000      4.0000      0.0000      0.0000    330.3257     43.0000      5.0000      0.0000      0.0000
    213.4799     43.0000      6.0000      0.0000      0.0000    144.5697     43.0000      7.0000      0.0000      0.0000
    107.0588     43.0000      8.0000      0.0000      0.0000     79.6121     43.0000      9.0000      0.0000      0.0000
     60.3521     43.0000     10.0000      0.0000      0.0000   1201.5234     43.0000     11.0000      0.0000      0.0000
    847.3497     43.0000     12.0000      0.0000      0.0000    756.6195     43.0000     13.0000      0.0000      0.0000
    571.0501     43.0000     14.0000      0.0000      0.0000    429.7677     43.0000     15.0000      0.0000      0.0000
    348.7744     43.0000     16.0000      0.0000      0.0000    278.9123     43.0000     17.0000      0.0000      0.0000
    224.0794     43.0000     18.0000      0.0000      0.0000   2007.6137     43.0000     19.0000      0.0000      0.0000
   1543.4258     43.0000     20.0000      0.0000      0.0000   1255.3446     43.0000     21.0000      0.0000      0.0000
   1195.8434     43.0000     22.0000      0.0000      0.0000   1086.0231     43.0000     23.0000      0.0000      0.0000
    854.7474     43.0000     24.0000      0.0000      0.0000    923.8743     43.0000     25.0000      0.0000      0.0000
    723.3202     43.0000     26.0000      0.0000      0.0000    752.9678     43.0000     27.0000      0.0000      0.0000
    782.2483     43.0000     28.0000      0.0000      0.0000    599.6192     43.0000     29.0000      0.0000      0.0000
    599.3141     43.0000     30.0000      0.0000      0.0000    715.9811     43.0000     31.0000      0.0000      0.0000
    610.5327     43.0000     32.0000      0.0000      0.0000    505.5091     43.0000     33.0000      0.0000      0.0000
    445.4778     43.0000     34.0000      0.0000      0.0000    382.7591     43.0000     35.0000      0.0000      0.0000
    327.3827     43.0000     36.0000      0.0000      0.0000   2237.9665     43.0000     37.0000      0.0000      0.0000
   1844.3774     43.0000     38.0000      0.0000      0.0000   1572.3759     43.0000     39.0000      0.0000      0.0000
   1389.5979     43.0000     40.0000      0.0000      0.0000   1253.3465     43.0000     41.0000      0.0000      0.0000
    949.6490     43.0000     42.0000      0.0000      0.0000   1067.0169     43.0000     43.0000      0.0000      0.0000
     39.5745     44.0000      1.0000      0.0000      0.9118     25.4622     44.0000      2.0000      0.0000      0.0000
    730.5533     44.0000      3.0000      0.0000      0.0000    387.2681     44.0000      4.0000      0.0000      0.0000
    249.9382     44.0000      5.0000      0.0000      0.0000    164.1279     44.0000      6.0000      0.0000      0.0000
    112.6378     44.0000      7.0000      0.0000      0.0000     84.2725     44.0000      8.0000      0.0000      0.0000
     63.2599     44.0000      9.0000      0.0000      0.0000     48.3429     44.0000     10.0000      0.0000      0.0000
    869.3774     44.0000     11.0000      0.0000      0.0000    626.2104     44.0000     12.0000      0.0000      0.0000
    564.0716     44.0000     13.0000      0.0000      0.0000    431.2132     44.0000     14.0000      0.0000      0.0000
    328.4072     44.0000     15.0000      0.0000      0.0000    268.7824     44.0000     16.0000      0.0000      0.0000
    216.8070     44.0000     17.0000      0.0000      0.0000    175.5876     44.0000     18.0000      0.0000      0.0000
   1447.3048     44.0000     19.0000      0.0000      0.0000   1131.1769     44.0000     20.0000      0.0000      0.0000
    923.5811     44.0000     21.0000      0.0000      0.0000    883.1492     44.0000     22.0000      0.0000      0.0000
    803.8807     44.0000     23.0000      0.0000      0.0000    633.4394     44.0000     24.0000      0.0000      0.0000
    686.1772     44.0000     25.0000      0.0000      0.0000    538.1435     44.0000     26.0000      0.0000      0.0000
    562.4800     44.0000     27.0000      0.0000      0.0000    582.9014     44.0000     28.0000      0.0000      0.0000
    447.4259     44.0000     29.0000      0.0000      0.0000    450.1543     44.0000     30.0000      0.0000      0.0000
    536.1093     44.0000     31.0000      0.0000      0.0000    461.6795     44.0000     32.0000      0.0000      0.0000
    385.9883     44.0000     33.0000      0.0000      0.0000    342.3814     44.0000     34.0000      0.0000      0.0000
    296.2668     44.0000     35.0000      0.0000      0.0000    255.1516     44.0000     36.0000      0.0000      0.0000
   1615.8387     44.0000     37.0000      0.0000      0.0000   1351.1988     44.0000     38.0000      0.0000      0.0000
   1159.9071     44.0000     39.0000      0.0000      0.0000   1029.7665     44.0000     40.0000      0.0000      0.0000
    931.7445     44.0000     41.0000      0.0000      0.0000    710.2837     44.0000     42.0000      0.0000      0.0000
    796.1951     44.0000     43.0000      0.0000      0.0000    598.1988     44.0000     44.0000      0.0000      0.0000
     43.1661     45.0000      1.0000      0.0000      0.9118     27.5745     45.0000      2.0000      0.0000      0.0000
    794.2006     45.0000      3.0000      0.0000      0.0000    424.4120     45.0000      4.0000      0.0000      0.0000
    273.7195     45.0000      5.0000      0.0000      0.0000    179.2708     45.0000      6.0000      0.0000      0.0000
    122.6426     45.0000      7.0000      0.0000      0.0000     91.4959     45.0000      8.0000      0.0000      0.0000
     68.4888     45.0000      9.0000      0.0000      0.0000     52.2072     45.0000     10.0000      0.0000      0.0000
    945.4221     45.0000     11.0000      0.0000      0.0000    685.6628     45.0000     12.0000      0.0000      0.0000
    617.9244     45.0000     13.0000      0.0000      0.0000    472.3738     45.0000     14.0000      0.0000      0.0000
    359.2547     45.0000     15.0000      0.0000      0.0000    293.5214     45.0000     16.0000      0.0000      0.0000
    236.2750     45.0000     17.0000      0.0000      0.0000    190.9352     45.0000     18.0000      0.0000      0.0000
   1567.4954     45.0000     19.0000      0.0000      0.0000   1234.6013     45.0000     20.0000      0.0000      0.0000
   1009.1933     45.0000     21.0000      0.0000      0.0000    965.2308     45.0000     22.0000      0.0000      0.0000
    878.8027     45.0000     23.0000      0.0000      0.0000    691.6314     45.0000     24.0000      0.0000      0.0000
    750.3251     45.0000     25.0000      0.0000      0.0000    587.7544     45.0000     26.0000      0.0000      0.0000
    615.4364     45.0000     27.0000      0.0000      0.0000    637.7634     45.0000     28.0000      0.0000      0.0000
    488.7501     45.0000     29.0000      0.0000      0.0000    492.6319     45.0000     30.0000      0.0000      0.0000
    586.7732     45.0000     31.0000      0.0000      0.0000    505.4452     45.0000     32.0000      0.0000      0.0000
    422.1971     45.0000     33.0000      0.0000      0.0000    374.0632     45.0000     34.0000      0.0000      0.0000
    323.1941     45.0000     35.0000      0.0000      0.0000    277.8680     45.0000     36.0000      0.0000      0.0000
   1749.7615     45.0000     37.0000      0.0000      0.0000   1473.5487     45.0000     38.0000      0.0000      0.0000
   1266.8436     45.0000     39.0000      0.0000      0.0000   1125.3403     45.0000     40.0000      0.0000      0.0000
   1018.2915     45.0000     41.0000      0.0000      0.0000    775.8353     45.0000     42.0000      0.0000      0.0000
    869.8962     45.0000     43.0000      0.0000      0.0000    653.1775     45.0000     44.0000      0.0000      0.0000
    713.9427     45.0000     45.0000      0.0000      0.0000     40.2372     46.0000      1.0000      0.0000      0.9118
     25.8716     46.0000      2.0000      0.0000      0.0000    722.4294     46.0000      3.0000      0.0000      0.0000
    390.4310     46.0000      4.0000      0.0000      0.0000    253.3425     46.0000      5.0000      0.0000      0.0000
    166.7111     46.0000      6.0000      0.0000      0.0000    114.4763     46.0000      7.0000      0.0000      0.0000
     85.6427     46.0000      8.0000      0.0000      0.0000     64.2707     46.0000      9.0000      0.0000      0.0000
     49.0990     46.0000     10.0000      0.0000      0.0000    860.6209     46.0000     11.0000      0.0000      0.0000
    629.5912     46.0000     12.0000      0.0000      0.0000    569.1410     46.0000     13.0000      0.0000      0.0000
    436.9463     46.0000     14.0000      0.0000      0.0000    333.5219     46.0000     15.0000      0.0000      0.0000
    273.1568     46.0000     16.0000      0.0000      0.0000    220.4099     46.0000     17.0000      0.0000      0.0000
    178.5021     46.0000     18.0000      0.0000      0.0000   1424.0271     46.0000     19.0000      0.0000      0.0000
   1129.6670     46.0000     20.0000      0.0000      0.0000    924.8556     46.0000     21.0000      0.0000      0.0000
    885.7657     46.0000     22.0000      0.0000      0.0000    807.1258     46.0000     23.0000      0.0000      0.0000
    635.3257     46.0000     24.0000      0.0000      0.0000    689.9647     46.0000     25.0000      0.0000      0.0000
    540.6599     46.0000     26.0000      0.0000      0.0000    567.1044     46.0000     27.0000      0.0000      0.0000
    587.1819     46.0000     28.0000      0.0000      0.0000    450.0559     46.0000     29.0000      0.0000      0.0000
    454.8031     46.0000     30.0000      0.0000      0.0000    541.1501     46.0000     31.0000      0.0000      0.0000
    467.7042     46.0000     32.0000      0.0000      0.0000    391.8528     46.0000     33.0000      0.0000      0.0000
    347.8393     46.0000     34.0000      0.0000      0.0000    301.1390     46.0000     35.0000      0.0000      0.0000
    259.3964     46.0000     36.0000      0.0000      0.0000   1590.4415     46.0000     37.0000      0.0000      0.0000
   1347.9007     46.0000     38.0000      0.0000      0.0000   1161.9289     46.0000     39.0000      0.0000      0.0000
   1033.8735     46.0000     40.0000      0.0000      0.0000    936.5528     46.0000     41.0000      0.0000      0.0000
    714.9495     46.0000     42.0000      0.0000      0.0000    801.0442     46.0000     43.0000      0.0000      0.0000
    602.7956     46.0000     44.0000      0.0000      0.0000    658.8753     46.0000     45.0000      0.0000      0.0000
    608.5041     46.0000     46.0000      0.0000      0.0000     33.5413     47.0000      1.0000      0.0000      0.9118
     21.7896     47.0000      2.0000      0.0000      0.0000    614.1477     47.0000      3.0000      0.0000      0.0000
    325.5775     47.0000      4.0000      0.0000      0.0000    210.6811     47.0000      5.0000      0.0000      0.0000
    138.8758     47.0000      6.0000      0.0000      0.0000     95.7137     47.0000      7.0000      0.0000      0.0000
     71.8926     47.0000      8.0000      0.0000      0.0000     54.1903     47.0000      9.0000      0.0000      0.0000
     41.5780     47.0000     10.0000      0.0000      0.0000    731.0832     47.0000     11.0000      0.0000      0.0000
    526.4776     47.0000     12.0000      0.0000      0.0000    474.5713     47.0000     13.0000      0.0000      0.0000
    363.3585     47.0000     14.0000      0.0000      0.0000    277.3577     47.0000     15.0000      0.0000      0.0000
    227.5024     47.0000     16.0000      0.0000      0.0000    183.9876     47.0000     17.0000      0.0000      0.0000
    149.4269     47.0000     18.0000      0.0000      0.0000   1218.4699     47.0000     19.0000      0.0000      0.0000
    951.4935     47.0000     20.0000      0.0000      0.0000    776.8914     47.0000     21.0000      0.0000      0.0000
    743.2041     47.0000     22.0000      0.0000      0.0000    676.6553     47.0000     23.0000      0.0000      0.0000
    533.6878     47.0000     24.0000      0.0000      0.0000    577.8127     47.0000     25.0000      0.0000      0.0000
    453.6327     47.0000     26.0000      0.0000      0.0000    473.9244     47.0000     27.0000      0.0000      0.0000
    490.9783     47.0000     28.0000      0.0000      0.0000    377.3531     47.0000     29.0000      0.0000      0.0000
    379.5655     47.0000     30.0000      0.0000      0.0000    451.5887     47.0000     31.0000      0.0000      0.0000
    389.3075     47.0000     32.0000      0.0000      0.0000    326.0371     47.0000     33.0000      0.0000      0.0000
    289.6469     47.0000     34.0000      0.0000      0.0000    251.1189     47.0000     35.0000      0.0000      0.0000
    216.7336     47.0000     36.0000      0.0000      0.0000   1360.7517     47.0000     37.0000      0.0000      0.0000
   1136.9099     47.0000     38.0000      0.0000      0.0000    976.2025     47.0000     39.0000      0.0000      0.0000
    867.0056     47.0000     40.0000      0.0000      0.0000    784.8188     47.0000     41.0000      0.0000      0.0000
    599.0530     47.0000     42.0000      0.0000      0.0000    671.1717     47.0000     43.0000      0.0000      0.0000
    505.0269     47.0000     44.0000      0.0000      0.0000    551.0802     47.0000     45.0000      0.0000      0.0000
    508.7742     47.0000     46.0000      0.0000      0.0000    426.7450     47.0000     47.0000      0.0000      0.0000
     35.6879     48.0000      1.0000      0.0000      0.9118     23.1563     48.0000      2.0000      0.0000      0.0000
    621.0536     48.0000      3.0000      0.0000      0.0000    340.4122     48.0000      4.0000      0.0000      0.0000
    222.6273     48.0000      5.0000      0.0000      0.0000    147.4138     48.0000      6.0000      0.0000      0.0000
    101.7377     48.0000      7.0000      0.0000      0.0000     76.4092     48.0000      8.0000      0.0000      0.0000
     57.5500     48.0000      9.0000      0.0000      0.0000     44.1062     48.0000     10.0000      0.0000      0.0000
    740.5787     48.0000     11.0000      0.0000      0.0000    547.6721     48.0000     12.0000      0.0000      0.0000
    497.0337     48.0000     13.0000      0.0000      0.0000    383.6790     48.0000     14.0000      0.0000      0.0000
    294.2465     48.0000     15.0000      0.0000      0.0000    241.7614     48.0000     16.0000      0.0000      0.0000
    195.7044     48.0000     17.0000      0.0000      0.0000    158.9650     48.0000     18.0000      0.0000      0.0000
   1222.5553     48.0000     19.0000      0.0000      0.0000    978.4251     48.0000     20.0000      0.0000      0.0000
    802.6020     48.0000     21.0000      0.0000      0.0000    770.0303     48.0000     22.0000      0.0000      0.0000
    702.4213     48.0000     23.0000      0.0000      0.0000    553.0919     48.0000     24.0000      0.0000      0.0000
    601.4053     48.0000     25.0000      0.0000      0.0000    471.5329     48.0000     26.0000      0.0000      0.0000
    495.6313     48.0000     27.0000      0.0000      0.0000    512.6220     48.0000     28.0000      0.0000      0.0000
    393.0510     48.0000     29.0000      0.0000      0.0000    398.4572     48.0000     30.0000      0.0000      0.0000
    473.4203     48.0000     31.0000      0.0000      0.0000    410.9058     48.0000     32.0000      0.0000      0.0000
    345.6085     48.0000     33.0000      0.0000      0.0000    307.5539     48.0000     34.0000      0.0000      0.0000
    266.9700     48.0000     35.0000      0.0000      0.0000    230.5493     48.0000     36.0000      0.0000      0.0000
   1366.3938     48.0000     37.0000      0.0000      0.0000   1167.0471     48.0000     38.0000      0.0000      0.0000
   1009.4418     48.0000     39.0000      0.0000      0.0000    900.1154     48.0000     40.0000      0.0000      0.0000
    816.5495     48.0000     41.0000      0.0000      0.0000    624.9506     48.0000     42.0000      0.0000      0.0000
    699.5382     48.0000     43.0000      0.0000      0.0000    527.9387     48.0000     44.0000      0.0000      0.0000
    577.0107     48.0000     45.0000      0.0000      0.0000    533.4134     48.0000     46.0000      0.0000      0.0000
    445.8701     48.0000     47.0000      0.0000      0.0000    468.1900     48.0000     48.0000      0.0000      0.0000
     44.0417     49.0000      1.0000      0.0000      0.9118     27.9586     49.0000      2.0000      0.0000      0.0000
    828.9673     49.0000      3.0000      0.0000      0.0000    438.3396     49.0000      4.0000      0.0000      0.0000
    281.1737     49.0000      5.0000      0.0000      0.0000    183.3368     49.0000      6.0000      0.0000      0.0000
    124.9798     49.0000      7.0000      0.0000      0.0000     92.9968     49.0000      8.0000      0.0000      0.0000
     69.4558     49.0000      9.0000      0.0000      0.0000     52.8517     49.0000     10.0000      0.0000      0.0000
    986.0999     49.0000     11.0000      0.0000      0.0000    709.3565     49.0000     12.0000      0.0000      0.0000
    637.5832     49.0000     13.0000      0.0000      0.0000    485.5392     49.0000     14.0000      0.0000      0.0000
    368.0275     49.0000     15.0000      0.0000      0.0000    299.9853     49.0000     16.0000      0.0000      0.0000
    240.9104     49.0000     17.0000      0.0000      0.0000    194.2646     49.0000     18.0000      0.0000      0.0000
   1638.8153     49.0000     19.0000      0.0000      0.0000   1281.2612     49.0000     20.0000      0.0000      0.0000
   1045.8401     49.0000     21.0000      0.0000      0.0000    999.0971     49.0000     22.0000      0.0000      0.0000
    908.9753     49.0000     23.0000      0.0000      0.0000    715.2799     49.0000     24.0000      0.0000      0.0000
    775.2736     49.0000     25.0000      0.0000      0.0000    607.0964     49.0000     26.0000      0.0000      0.0000
    634.7263     49.0000     27.0000      0.0000      0.0000    658.2526     49.0000     28.0000      0.0000      0.0000
    504.3802     49.0000     29.0000      0.0000      0.0000    507.2452     49.0000     30.0000      0.0000      0.0000
    604.7183     49.0000     31.0000      0.0000      0.0000    519.3501     49.0000     32.0000      0.0000      0.0000
    432.6167     49.0000     33.0000      0.0000      0.0000    382.5968     49.0000     34.0000      0.0000      0.0000
    329.9250     49.0000     35.0000      0.0000      0.0000    283.1269     49.0000     36.0000      0.0000      0.0000
   1828.5696     49.0000     37.0000      0.0000      0.0000   1529.6862     49.0000     38.0000      0.0000      0.0000
   1311.8922     49.0000     39.0000      0.0000      0.0000   1163.5963     49.0000     40.0000      0.0000      0.0000
   1051.8917     49.0000     41.0000      0.0000      0.0000    799.9994     49.0000     42.0000      0.0000      0.0000
    897.6451     49.0000     43.0000      0.0000      0.0000    672.6516     49.0000     44.0000      0.0000      0.0000
    735.2525     49.0000     45.0000      0.0000      0.0000    678.0996     49.0000     46.0000      0.0000      0.0000
    567.3303     49.0000     47.0000      0.0000      0.0000    593.3574     49.0000     48.0000      0.0000      0.0000
    757.7397     49.0000     49.0000      0.0000      0.0000     41.5334     50.0000      1.0000      0.0000      0.9118
     26.7862     50.0000      2.0000      0.0000      0.0000    708.4597     50.0000      3.0000      0.0000      0.0000
    393.7991     50.0000      4.0000      0.0000      0.0000    258.7146     50.0000      5.0000      0.0000      0.0000
    171.4367     50.0000      6.0000      0.0000      0.0000    118.1509     50.0000      7.0000      0.0000      0.0000
     88.5408     50.0000      8.0000      0.0000      0.0000     66.4996     50.0000      9.0000      0.0000      0.0000
     50.8110     50.0000     10.0000      0.0000      0.0000    845.1348     50.0000     11.0000      0.0000      0.0000
    631.9434     50.0000     12.0000      0.0000      0.0000    575.4018     50.0000     13.0000      0.0000      0.0000
    445.7623     50.0000     14.0000      0.0000      0.0000    342.4169     50.0000     15.0000      0.0000      0.0000
    281.3255     50.0000     16.0000      0.0000      0.0000    227.5635     50.0000     17.0000      0.0000      0.0000
    184.5845     50.0000     18.0000      0.0000      0.0000   1390.2912     50.0000     19.0000      0.0000      0.0000
   1123.0616     50.0000     20.0000      0.0000      0.0000    923.0182     50.0000     21.0000      0.0000      0.0000
    886.6318     50.0000     22.0000      0.0000      0.0000    809.4134     50.0000     23.0000      0.0000      0.0000
    636.6561     50.0000     24.0000      0.0000      0.0000    693.7442     50.0000     25.0000      0.0000      0.0000
    543.3629     50.0000     26.0000      0.0000      0.0000    572.8169     50.0000     27.0000      0.0000      0.0000
    592.0464     50.0000     28.0000      0.0000      0.0000    453.2089     50.0000     29.0000      0.0000      0.0000
    461.1971     50.0000     30.0000      0.0000      0.0000    548.0549     50.0000     31.0000      0.0000      0.0000
    477.1034     50.0000     32.0000      0.0000      0.0000    401.9415     50.0000     33.0000      0.0000      0.0000
    357.7871     50.0000     34.0000      0.0000      0.0000    310.5093     50.0000     35.0000      0.0000      0.0000
    267.9532     50.0000     36.0000      0.0000      0.0000   1554.3698     50.0000     37.0000      0.0000      0.0000
   1338.5665     50.0000     38.0000      0.0000      0.0000   1161.3674     50.0000     39.0000      0.0000      0.0000
   1037.2812     50.0000     40.0000      0.0000      0.0000    941.7792     50.0000     41.0000      0.0000      0.0000
    721.2906     50.0000     42.0000      0.0000      0.0000    807.2358     50.0000     43.0000      0.0000      0.0000
    609.6152     50.0000     44.0000      0.0000      0.0000    666.8954     50.0000     45.0000      0.0000      0.0000
    616.7522     50.0000     46.0000      0.0000      0.0000    514.4477     50.0000     47.0000      0.0000      0.0000
    541.5490     50.0000     48.0000      0.0000      0.0000    685.6138     50.0000     49.0000      0.0000      0.0000
    627.5677     50.0000     50.0000      0.0000      0.0000     37.7681     51.0000      1.0000      0.0000      0.9118
     24.8583     51.0000      2.0000      0.0000      0.0000    586.6888     51.0000      3.0000      0.0000      0.0000
    340.3030     51.0000      4.0000      0.0000      0.0000    229.0421     51.0000      5.0000      0.0000      0.0000
    154.4851     51.0000      6.0000      0.0000      0.0000    107.8436     51.0000      7.0000      0.0000      0.0000
     81.5358     51.0000      8.0000      0.0000      0.0000     61.6912     51.0000      9.0000      0.0000      0.0000
     47.4073     51.0000     10.0000      0.0000      0.0000    701.6903     51.0000     11.0000      0.0000      0.0000
    541.9826     51.0000     12.0000      0.0000      0.0000    499.7292     51.0000     13.0000      0.0000      0.0000
    393.6899     51.0000     14.0000      0.0000      0.0000    306.6912     51.0000     15.0000      0.0000      0.0000
    254.2418     51.0000     16.0000      0.0000      0.0000    207.4043     51.0000     17.0000      0.0000      0.0000
    169.4533     51.0000     18.0000      0.0000      0.0000   1147.6700     51.0000     19.0000      0.0000      0.0000
    950.6543     51.0000     20.0000      0.0000      0.0000    785.8323     51.0000     21.0000      0.0000      0.0000
    758.9406     51.0000     22.0000      0.0000      0.0000    695.0683     51.0000     23.0000      0.0000      0.0000
    547.1981     51.0000     24.0000      0.0000      0.0000    598.5168     51.0000     25.0000      0.0000      0.0000
    469.4569     51.0000     26.0000      0.0000      0.0000    498.0472     51.0000     27.0000      0.0000      0.0000
    513.0585     51.0000     28.0000      0.0000      0.0000    393.0249     51.0000     29.0000      0.0000      0.0000
    403.8621     51.0000     30.0000      0.0000      0.0000    478.3993     51.0000     31.0000      0.0000      0.0000
    421.8616     51.0000     32.0000      0.0000      0.0000    359.5564     51.0000     33.0000      0.0000      0.0000
    322.3608     51.0000     34.0000      0.0000      0.0000    281.8050     51.0000     35.0000      0.0000      0.0000
    244.7902     51.0000     36.0000      0.0000      0.0000   1286.1750     51.0000     37.0000      0.0000      0.0000
   1132.1713     51.0000     38.0000      0.0000      0.0000    992.4001     51.0000     39.0000      0.0000      0.0000
    892.0877     51.0000     40.0000      0.0000      0.0000    813.4345     51.0000     41.0000      0.0000      0.0000
    627.6849     51.0000     42.0000      0.0000      0.0000    700.5163     51.0000     43.0000      0.0000      0.0000
    533.3804     51.0000     44.0000      0.0000      0.0000    583.3346     51.0000     45.0000      0.0000      0.0000
    540.9125     51.0000     46.0000      0.0000      0.0000    450.6427     51.0000     47.0000      0.0000      0.0000
    476.5783     51.0000     48.0000      0.0000      0.0000    598.2891     51.0000     49.0000      0.0000      0.0000
    553.3592     51.0000     50.0000      0.0000      0.0000    492.9379     51.0000     51.0000      0.0000      0.0000
     35.4841     52.0000      1.0000      0.0000      0.9118     23.6911     52.0000      2.0000      0.0000      0.0000
    521.2511     52.0000      3.0000      0.0000      0.0000    309.5439     52.0000      4.0000      0.0000      0.0000
    211.4898     52.0000      5.0000      0.0000      0.0000    144.3032     52.0000      6.0000      0.0000      0.0000
    101.6124     52.0000      7.0000      0.0000      0.0000     77.2970     52.0000      8.0000      0.0000      0.0000
     58.7881     52.0000      9.0000      0.0000      0.0000     45.3613     52.0000     10.0000      0.0000      0.0000
    624.4076     52.0000     11.0000      0.0000      0.0000    490.8760     52.0000     12.0000      0.0000      0.0000
    456.0400     52.0000     13.0000      0.0000      0.0000    362.9518     52.0000     14.0000      0.0000      0.0000
    285.2779     52.0000     15.0000      0.0000      0.0000    237.9018     52.0000     16.0000      0.0000      0.0000
    195.1861     52.0000     17.0000      0.0000      0.0000    160.2674     52.0000     18.0000      0.0000      0.0000
   1019.3121     52.0000     19.0000      0.0000      0.0000    855.1882     52.0000     20.0000      0.0000      0.0000
    709.1303     52.0000     21.0000      0.0000      0.0000    687.1235     52.0000     22.0000      0.0000      0.0000
    630.4901     52.0000     23.0000      0.0000      0.0000    496.9143     52.0000     24.0000      0.0000      0.0000
    544.4156     52.0000     25.0000      0.0000      0.0000    427.6439     52.0000     26.0000      0.0000      0.0000
    455.0836     52.0000     27.0000      0.0000      0.0000    467.8493     52.0000     28.0000      0.0000      0.0000
    358.8167     52.0000     29.0000      0.0000      0.0000    370.5936     52.0000     30.0000      0.0000      0.0000
    438.1102     52.0000     31.0000      0.0000      0.0000    389.2997     52.0000     32.0000      0.0000      0.0000
    334.2234     52.0000     33.0000      0.0000      0.0000    301.0545     52.0000     34.0000      0.0000      0.0000
    264.4516     52.0000     35.0000      0.0000      0.0000    230.7426     52.0000     36.0000      0.0000      0.0000
   1144.1913     52.0000     37.0000      0.0000      0.0000   1018.3413     52.0000     38.0000      0.0000      0.0000
    897.8043     52.0000     39.0000      0.0000      0.0000    810.1028     52.0000     40.0000      0.0000      0.0000
    740.6211     52.0000     41.0000      0.0000      0.0000    574.2932     52.0000     42.0000      0.0000      0.0000
    639.7465     52.0000     43.0000      0.0000      0.0000    489.6956     52.0000     44.0000      0.0000      0.0000
    535.2189     52.0000     45.0000      0.0000      0.0000    497.0959     52.0000     46.0000      0.0000      0.0000
    414.1512     52.0000     47.0000      0.0000      0.0000    438.8861     52.0000     48.0000      0.0000      0.0000
    548.1267     52.0000     49.0000      0.0000      0.0000    509.9698     52.0000     50.0000      0.0000      0.0000
    457.1057     52.0000     51.0000      0.0000      0.0000    425.5355     52.0000     52.0000      0.0000      0.0000
     32.5171     53.0000      1.0000      0.0000      0.9118     22.0813     53.0000      2.0000      0.0000      0.0000
    449.8512     53.0000      3.0000      0.0000      0.0000    273.7398     53.0000      4.0000      0.0000      0.0000
    190.1094     53.0000      5.0000      0.0000      0.0000    131.4051     53.0000      6.0000      0.0000      0.0000
     93.4562     53.0000      7.0000      0.0000      0.0000     71.6059     53.0000      8.0000      0.0000      0.0000
     54.7990     53.0000      9.0000      0.0000      0.0000     42.4954     53.0000     10.0000      0.0000      0.0000
    539.8536     53.0000     11.0000      0.0000      0.0000    432.1792     53.0000     12.0000      0.0000      0.0000
    404.7631     53.0000     13.0000      0.0000      0.0000    325.6912     53.0000     14.0000      0.0000      0.0000
    258.5121     53.0000     15.0000      0.0000      0.0000    217.0337     53.0000     16.0000      0.0000      0.0000
    179.2306     53.0000     17.0000      0.0000      0.0000    148.0216     53.0000     18.0000      0.0000      0.0000
    880.1741     53.0000     19.0000      0.0000      0.0000    747.9306     53.0000     20.0000      0.0000      0.0000
    622.1841     53.0000     21.0000      0.0000      0.0000    605.0508     53.0000     22.0000      0.0000      0.0000
    556.3166     53.0000     23.0000      0.0000      0.0000    439.1660     53.0000     24.0000      0.0000      0.0000
    481.8077     53.0000     25.0000      0.0000      0.0000    379.2212     53.0000     26.0000      0.0000      0.0000
    404.6929     53.0000     27.0000      0.0000      0.0000    415.1303     53.0000     28.0000      0.0000      0.0000
    318.9642     53.0000     29.0000      0.0000      0.0000    331.0651     53.0000     30.0000      0.0000      0.0000
    390.4542     53.0000     31.0000      0.0000      0.0000    349.7760     53.0000     32.0000      0.0000      0.0000
    302.6743     53.0000     33.0000      0.0000      0.0000    274.0630     53.0000     34.0000      0.0000      0.0000
    242.0556     53.0000     35.0000      0.0000      0.0000    212.2820     53.0000     36.0000      0.0000      0.0000
    989.8921     53.0000     37.0000      0.0000      0.0000    890.6723     53.0000     38.0000      0.0000      0.0000
    790.0257     53.0000     39.0000      0.0000      0.0000    715.7318     53.0000     40.0000      0.0000      0.0000
    656.2276     53.0000     41.0000      0.0000      0.0000    511.6772     53.0000     42.0000      0.0000      0.0000
    568.7909     53.0000     43.0000      0.0000      0.0000    437.9992     53.0000     44.0000      0.0000      0.0000
    478.2481     53.0000     45.0000      0.0000      0.0000    444.9662     53.0000     46.0000      0.0000      0.0000
    370.9344     53.0000     47.0000      0.0000      0.0000    393.7655     53.0000     48.0000      0.0000      0.0000
    488.9709     53.0000     49.0000      0.0000      0.0000    457.7156     53.0000     50.0000      0.0000      0.0000
    412.9852     53.0000     51.0000      0.0000      0.0000    386.0997     53.0000     52.0000      0.0000      0.0000
    351.9667     53.0000     53.0000      0.0000      0.0000     29.6055     54.0000      1.0000      0.0000      0.9118
     20.4594     54.0000      2.0000      0.0000      0.0000    386.9969     54.0000      3.0000      0.0000      0.0000
    240.7689     54.0000      4.0000      0.0000      0.0000    169.8578     54.0000      5.0000      0.0000      0.0000
    118.9178     54.0000      6.0000      0.0000      0.0000     85.4293     54.0000      7.0000      0.0000      0.0000
     65.9403     54.0000      8.0000      0.0000      0.0000     50.7900     54.0000      9.0000      0.0000      0.0000
     39.5951     54.0000     10.0000      0.0000      0.0000    465.2817     54.0000     11.0000      0.0000      0.0000
    378.6134     54.0000     12.0000      0.0000      0.0000    357.2960     54.0000     13.0000      0.0000      0.0000
    290.4985     54.0000     14.0000      0.0000      0.0000    232.7786     54.0000     15.0000      0.0000      0.0000
    196.7374     54.0000     16.0000      0.0000      0.0000    163.5368     54.0000     17.0000      0.0000      0.0000
    135.8592     54.0000     18.0000      0.0000      0.0000    758.3253     54.0000     19.0000      0.0000      0.0000
    651.5392     54.0000     20.0000      0.0000      0.0000    543.5631     54.0000     21.0000      0.0000      0.0000
    530.4312     54.0000     22.0000      0.0000      0.0000    488.6522     54.0000     23.0000      0.0000      0.0000
    386.5067     54.0000     24.0000      0.0000      0.0000    424.4125     54.0000     25.0000      0.0000      0.0000
    334.8259     54.0000     26.0000      0.0000      0.0000    358.0954     54.0000     27.0000      0.0000      0.0000
    366.5597     54.0000     28.0000      0.0000      0.0000    282.2888     54.0000     29.0000      0.0000      0.0000
    294.2138     54.0000     30.0000      0.0000      0.0000    346.1345     54.0000     31.0000      0.0000      0.0000
    312.4265     54.0000     32.0000      0.0000      0.0000    272.4110     54.0000     33.0000      0.0000      0.0000
    247.9275     54.0000     34.0000      0.0000      0.0000    220.1581     54.0000     35.0000      0.0000      0.0000
    194.0699     54.0000     36.0000      0.0000      0.0000    854.5223     54.0000     37.0000      0.0000      0.0000
    776.0859     54.0000     38.0000      0.0000      0.0000    692.2386     54.0000     39.0000      0.0000      0.0000
    629.5230     54.0000     40.0000      0.0000      0.0000    578.7876     54.0000     41.0000      0.0000      0.0000
    453.7998     54.0000     42.0000      0.0000      0.0000    503.3811     54.0000     43.0000      0.0000      0.0000
    389.9532     54.0000     44.0000      0.0000      0.0000    425.2684     54.0000     45.0000      0.0000      0.0000
    396.3468     54.0000     46.0000      0.0000      0.0000    330.7646     54.0000     47.0000      0.0000      0.0000
    351.5285     54.0000     48.0000      0.0000      0.0000    434.0932     54.0000     49.0000      0.0000      0.0000
    408.5952     54.0000     50.0000      0.0000      0.0000    370.9572     54.0000     51.0000      0.0000      0.0000
    348.2239     54.0000     52.0000      0.0000      0.0000    318.8905     54.0000     53.0000      0.0000      0.0000
    290.2223     54.0000     54.0000      0.0000      0.0000    105.0096     55.0000      1.0000      0.0000      0.9118
     61.3184     55.0000      2.0000      0.0000      0.0000   3242.2404     55.0000      3.0000      0.0000      0.0000
   1316.2189     55.0000      4.0000      0.0000      0.0000    754.9243     55.0000      5.0000      0.0000      0.0000
    455.6960     55.0000      6.0000      0.0000      0.0000    294.1483     55.0000      7.0000      0.0000      0.0000
    210.8672     55.0000      8.0000      0.0000      0.0000    152.5672     55.0000      9.0000      0.0000      0.0000
    113.1764     55.0000     10.0000      0.0000      0.0000   3798.9439     55.0000     11.0000      0.0000      0.0000
   2220.9652     55.0000     12.0000      0.0000      0.0000   1881.7164     55.0000     13.0000      0.0000      0.0000
   1317.0056     55.0000     14.0000      0.0000      0.0000    936.3069     55.0000     15.0000      0.0000      0.0000
    735.0061     55.0000     16.0000      0.0000      0.0000    569.6701     55.0000     17.0000      0.0000      0.0000
    445.8171     55.0000     18.0000      0.0000      0.0000   6808.3900     55.0000     19.0000      0.0000      0.0000
   4387.1669     55.0000     20.0000      0.0000      0.0000   3450.8369     55.0000     21.0000      0.0000      0.0000
   3215.8544     55.0000     22.0000      0.0000      0.0000   2877.5279     55.0000     23.0000      0.0000      0.0000
   2283.0674     55.0000     24.0000      0.0000      0.0000   2396.3445     55.0000     25.0000      0.0000      0.0000
   1884.2824     55.0000     26.0000      0.0000      0.0000   1875.7209     55.0000     27.0000      0.0000      0.0000
   1976.8609     55.0000     28.0000      0.0000      0.0000   1533.4063     55.0000     29.0000      0.0000      0.0000
   1443.0004     55.0000     30.0000      0.0000      0.0000   1755.5105     55.0000     31.0000      0.0000      0.0000
   1406.2206     55.0000     32.0000      0.0000      0.0000   1108.3145     55.0000     33.0000      0.0000      0.0000
    950.1975     55.0000     34.0000      0.0000      0.0000    794.2184     55.0000     35.0000      0.0000      0.0000
    662.9556     55.0000     36.0000      0.0000      0.0000   7560.4361     55.0000     37.0000      0.0000      0.0000
   5305.1627     55.0000     38.0000      0.0000      0.0000   4289.6097     55.0000     39.0000      0.0000      0.0000
   3674.8556     55.0000     40.0000      0.0000      0.0000   3256.3633     55.0000     41.0000      0.0000      0.0000
   2398.7520     55.0000     42.0000      0.0000      0.0000   2726.0486     55.0000     43.0000      0.0000      0.0000
   1968.3066     55.0000     44.0000      0.0000      0.0000   2129.9275     55.0000     45.0000      0.0000      0.0000
   1935.8392     55.0000     46.0000      0.0000      0.0000   1657.7829     55.0000     47.0000      0.0000      0.0000
   1663.0447     55.0000     48.0000      0.0000      0.0000   2226.4867     55.0000     49.0000      0.0000      0.0000
   1891.9207     55.0000     50.0000      0.0000      0.0000   1566.5042     55.0000     51.0000      0.0000      0.0000
   1394.5709     55.0000     52.0000      0.0000      0.0000   1207.5672     55.0000     53.0000      0.0000      0.0000
   1043.3955     55.0000     54.0000      0.0000      0.0000   9330.7294     55.0000     55.0000      0.0000      0.0000
     99.4579     56.0000      1.0000      0.0000      0.9118     59.1141     56.0000      2.0000      0.0000      0.0000
   2551.5260     56.0000      3.0000      0.0000      0.0000   1160.4419     56.0000      4.0000      0.0000      0.0000
    690.6852     56.0000      5.0000      0.0000      0.0000    426.3667     56.0000      6.0000      0.0000      0.0000
    279.0742     56.0000      7.0000      0.0000      0.0000    201.7411     56.0000      8.0000      0.0000      0.0000
    146.9174     56.0000      9.0000      0.0000      0.0000    109.5000     56.0000     10.0000      0.0000      0.0000
   3009.7233     56.0000     11.0000      0.0000      0.0000   1926.3504     56.0000     12.0000      0.0000      0.0000
   1665.7662     56.0000     13.0000      0.0000      0.0000   1201.2021     56.0000     14.0000      0.0000      0.0000
    871.1647     56.0000     15.0000      0.0000      0.0000    690.8651     56.0000     16.0000      0.0000      0.0000
    540.3160     56.0000     17.0000      0.0000      0.0000    425.7909     56.0000     18.0000      0.0000      0.0000
   5171.2978     56.0000     19.0000      0.0000      0.0000   3659.1655     56.0000     20.0000      0.0000      0.0000
   2924.4395     56.0000     21.0000      0.0000      0.0000   2748.9797     56.0000     22.0000      0.0000      0.0000
   2475.1427     56.0000     23.0000      0.0000      0.0000   1952.1126     56.0000     24.0000      0.0000      0.0000
   2079.4950     56.0000     25.0000      0.0000      0.0000   1628.4040     56.0000     26.0000      0.0000      0.0000
   1656.9384     56.0000     27.0000      0.0000      0.0000   1736.3987     56.0000     28.0000      0.0000      0.0000
   1335.7319     56.0000     29.0000      0.0000      0.0000   1292.6630     56.0000     30.0000      0.0000      0.0000
   1559.7012     56.0000     31.0000      0.0000      0.0000   1281.9152     56.0000     32.0000      0.0000      0.0000
   1028.5424     56.0000     33.0000      0.0000      0.0000    889.6147     56.0000     34.0000      0.0000      0.0000
    749.8475     56.0000     35.0000      0.0000      0.0000    630.2436     56.0000     36.0000      0.0000      0.0000
   5743.5673     56.0000     37.0000      0.0000      0.0000   4394.3607     56.0000     38.0000      0.0000      0.0000
   3639.4735     56.0000     39.0000      0.0000      0.0000   3160.1776     56.0000     40.0000      0.0000      0.0000
   2819.5147     56.0000     41.0000      0.0000      0.0000   2098.4813     56.0000     42.0000      0.0000      0.0000
   2373.9131     56.0000     43.0000      0.0000      0.0000   1735.4827     56.0000     44.0000      0.0000      0.0000
   1890.1371     56.0000     45.0000      0.0000      0.0000   1727.2738     56.0000     46.0000      0.0000      0.0000
   1460.5858     56.0000     47.0000      0.0000      0.0000   1493.7369     56.0000     48.0000      0.0000      0.0000
   1964.0913     56.0000     49.0000      0.0000      0.0000   1710.8832     56.0000     50.0000      0.0000      0.0000
   1442.5135     56.0000     51.0000      0.0000      0.0000   1295.6354     56.0000     52.0000      0.0000      0.0000
   1131.7221     56.0000     53.0000      0.0000      0.0000    985.1266     56.0000     54.0000      0.0000      0.0000
   7016.4917     56.0000     55.0000      0.0000      0.0000   5726.9887     56.0000     56.0000      0.0000      0.0000
     89.1018     57.0000      1.0000      0.0000      0.9118     53.7982     57.0000      2.0000      0.0000      0.0000
   2085.0661     57.0000      3.0000      0.0000      0.0000    994.0316     57.0000      4.0000      0.0000      0.0000
    604.4915     57.0000      5.0000      0.0000      0.0000    378.7928     57.0000      6.0000      0.0000      0.0000
    250.5577     57.0000      7.0000      0.0000      0.0000    182.4075     57.0000      8.0000      0.0000      0.0000
    133.6123     57.0000      9.0000      0.0000      0.0000    100.0277     57.0000     10.0000      0.0000      0.0000
   2465.5965     57.0000     11.0000      0.0000      0.0000   1637.1586     57.0000     12.0000      0.0000      0.0000
   1431.7496     57.0000     13.0000      0.0000      0.0000   1049.1934     57.0000     14.0000      0.0000      0.0000
    770.4924     57.0000     15.0000      0.0000      0.0000    615.5559     57.0000     16.0000      0.0000      0.0000
    484.7691     57.0000     17.0000      0.0000      0.0000    384.2306     57.0000     18.0000      0.0000      0.0000
   4185.8968     57.0000     19.0000      0.0000      0.0000   3059.8941     57.0000     20.0000      0.0000      0.0000
   2461.7619     57.0000     21.0000      0.0000      0.0000   2324.7454     57.0000     22.0000      0.0000      0.0000
   2099.5853     57.0000     23.0000      0.0000      0.0000   1653.4435     57.0000     24.0000      0.0000      0.0000
   1771.7653     57.0000     25.0000      0.0000      0.0000   1386.3132     57.0000     26.0000      0.0000      0.0000
   1423.4023     57.0000     27.0000      0.0000      0.0000   1487.1454     57.0000     28.0000      0.0000      0.0000
   1141.4078     57.0000     29.0000      0.0000      0.0000   1118.3973     57.0000     30.0000      0.0000      0.0000
   1344.7968     57.0000     31.0000      0.0000      0.0000   1120.0021     57.0000     32.0000      0.0000      0.0000
    908.3670     57.0000     33.0000      0.0000      0.0000    790.4855     57.0000     34.0000      0.0000      0.0000
    670.3843     57.0000     35.0000      0.0000      0.0000    566.5101     57.0000     36.0000      0.0000      0.0000
   4653.7454     57.0000     37.0000      0.0000      0.0000   3666.6556     57.0000     38.0000      0.0000      0.0000
   3069.3037     57.0000     39.0000      0.0000      0.0000   2682.0879     57.0000     40.0000      0.0000      0.0000
   2401.9326     57.0000     41.0000      0.0000      0.0000   1798.1970     57.0000     42.0000      0.0000      0.0000
   2029.6163     57.0000     43.0000      0.0000      0.0000   1493.8895     57.0000     44.0000      0.0000      0.0000
   1629.9126     57.0000     45.0000      0.0000      0.0000   1493.4855     57.0000     46.0000      0.0000      0.0000
   1257.4297     57.0000     47.0000      0.0000      0.0000   1295.9364     57.0000     48.0000      0.0000      0.0000
   1689.4085     57.0000     49.0000      0.0000      0.0000   1489.0440     57.0000     50.0000      0.0000      0.0000
   1268.2622     57.0000     51.0000      0.0000      0.0000   1145.5595     57.0000     52.0000      0.0000      0.0000
   1006.5104     57.0000     53.0000      0.0000      0.0000    880.8202     57.0000     54.0000      0.0000      0.0000
   5675.7434     57.0000     55.0000      0.0000      0.0000   4754.4826     57.0000     56.0000      0.0000      0.0000
   3990.6172     57.0000     57.0000      0.0000      0.0000     44.5104     58.0000      1.0000      2.7991      0.9118
     29.3081     58.0000      2.0000      2.7991      0.0000    704.3345     58.0000      3.0000      2.7991      0.0000
    403.7427     58.0000      4.0000      2.7991      0.0000    270.6187     58.0000      5.0000      2.7991      0.0000
    182.2164     58.0000      6.0000      2.7991      0.0000    127.1355     58.0000      7.0000      2.7991      0.0000
     96.1189     58.0000      8.0000      2.7991      0.0000     72.7359     58.0000      9.0000      2.7991      0.0000
     55.9048     58.0000     10.0000      2.7991      0.0000    841.8986     58.0000     11.0000      2.7991      0.0000
    644.2220     58.0000     12.0000      2.7991      0.0000    592.4047     58.0000     13.0000      2.7991      0.0000
    465.2631     58.0000     14.0000      2.7991      0.0000    361.8015     58.0000     15.0000      2.7991      0.0000
    299.7447     58.0000     16.0000      2.7991      0.0000    244.4468     58.0000     17.0000      2.7991      0.0000
    199.7138     58.0000     18.0000      2.7991      0.0000   1381.0183     58.0000     19.0000      2.7991      0.0000
   1134.6748     58.0000     20.0000      2.7991      0.0000    936.4068     58.0000     21.0000      2.7991      0.0000
    903.3306     58.0000     22.0000      2.7991      0.0000    826.7047     58.0000     23.0000      2.7991      0.0000
    651.1440     58.0000     24.0000      2.7991      0.0000    711.1423     58.0000     25.0000      2.7991      0.0000
    558.0177     58.0000     26.0000      2.7991      0.0000    590.7387     58.0000     27.0000      2.7991      0.0000
    608.9242     58.0000     28.0000      2.7991      0.0000    466.8110     58.0000     29.0000      2.7991      0.0000
    478.3350     58.0000     30.0000      2.7991      0.0000    566.8783     58.0000     31.0000      2.7991      0.0000
    498.6284     58.0000     32.0000      2.7991      0.0000    424.2906     58.0000     33.0000      2.7991      0.0000
    380.1606     58.0000     34.0000      2.7991      0.0000    332.1884     58.0000     35.0000      2.7991      0.0000
    288.5010     58.0000     36.0000      2.7991      0.0000   1547.0780     58.0000     37.0000      2.7991      0.0000
   1352.0803     58.0000     38.0000      2.7991      0.0000   1182.0124     58.0000     39.0000      2.7991      0.0000
   1060.9721     58.0000     40.0000      2.7991      0.0000    966.6201     58.0000     41.0000      2.7991      0.0000
    745.1176     58.0000     42.0000      2.7991      0.0000    831.8360     58.0000     43.0000      2.7991      0.0000
    632.6639     58.0000     44.0000      2.7991      0.0000    691.5646     58.0000     45.0000      2.7991      0.0000
    640.9611     58.0000     46.0000      2.7991      0.0000    534.5993     58.0000     47.0000      2.7991      0.0000
    564.3910     58.0000     48.0000      2.7991      0.0000    709.5009     58.0000     49.0000      2.7991      0.0000
    654.6723     58.0000     50.0000      2.7991      0.0000    582.1618     58.0000     51.0000      2.7991      0.0000
    539.4167     58.0000     52.0000      2.7991      0.0000    487.0333     58.0000     53.0000      2.7991      0.0000
    437.2834     58.0000     54.0000      2.7991      0.0000   1884.4554     58.0000     55.0000      2.7991      0.0000
   1724.7415     58.0000     56.0000      2.7991      0.0000   1512.2504     58.0000     57.0000      2.7991      0.0000
    688.0353     58.0000     58.0000      2.7991      2.7991     88.6877     59.0000      1.0000      0.0000      0.9118
     53.1523     59.0000      2.0000      0.0000      0.0000   2210.3168     59.0000      3.0000      0.0000      0.0000
   1018.9540     59.0000      4.0000      0.0000      0.0000    610.7615     59.0000      5.0000      0.0000      0.0000
    379.1038     59.0000      6.0000      0.0000      0.0000    249.2633     59.0000      7.0000      0.0000      0.0000
    180.8383     59.0000      8.0000      0.0000      0.0000    132.1584     59.0000      9.0000      0.0000      0.0000
     98.8220     59.0000     10.0000      0.0000      0.0000   2609.0440     59.0000     11.0000      0.0000      0.0000
   1687.5419     59.0000     12.0000      0.0000      0.0000   1464.4446     59.0000     13.0000      0.0000      0.0000
   1061.5213     59.0000     14.0000      0.0000      0.0000    773.1721     59.0000     15.0000      0.0000      0.0000
    614.8652     59.0000     16.0000      0.0000      0.0000    482.2509     59.0000     17.0000      0.0000      0.0000
    381.0503     59.0000     18.0000      0.0000      0.0000   4473.7784     59.0000     19.0000      0.0000      0.0000
   3190.2086     59.0000     20.0000      0.0000      0.0000   2554.7353     59.0000     21.0000      0.0000      0.0000
   2405.0561     59.0000     22.0000      0.0000      0.0000   2167.6325     59.0000     23.0000      0.0000      0.0000
   1709.1137     59.0000     24.0000      0.0000      0.0000   1823.7858     59.0000     25.0000      0.0000      0.0000
   1428.1039     59.0000     26.0000      0.0000      0.0000   1457.0358     59.0000     27.0000      0.0000      0.0000
   1525.4141     59.0000     28.0000      0.0000      0.0000   1172.9549     59.0000     29.0000      0.0000      0.0000
   1139.4352     59.0000     30.0000      0.0000      0.0000   1372.8649     59.0000     31.0000      0.0000      0.0000
   1133.1627     59.0000     32.0000      0.0000      0.0000    912.5263     59.0000     33.0000      0.0000      0.0000
    791.0214     59.0000     34.0000      0.0000      0.0000    668.3328     59.0000     35.0000      0.0000      0.0000
    563.0156     59.0000     36.0000      0.0000      0.0000   4971.0778     59.0000     37.0000      0.0000      0.0000
   3828.9626     59.0000     38.0000      0.0000      0.0000   3181.4405     59.0000     39.0000      0.0000      0.0000
   2767.9894     59.0000     40.0000      0.0000      0.0000   2472.6905     59.0000     41.0000      0.0000      0.0000
   1844.0715     59.0000     42.0000      0.0000      0.0000   2084.5975     59.0000     43.0000      0.0000      0.0000
   1527.6056     59.0000     44.0000      0.0000      0.0000   1664.4640     59.0000     45.0000      0.0000      0.0000
   1522.4806     59.0000     46.0000      0.0000      0.0000   1286.0441     59.0000     47.0000      0.0000      0.0000
   1318.2791     59.0000     48.0000      0.0000      0.0000   1728.2162     59.0000     49.0000      0.0000      0.0000
   1511.0459     59.0000     50.0000      0.0000      0.0000   1278.3406     59.0000     51.0000      0.0000      0.0000
   1150.4200     59.0000     52.0000      0.0000      0.0000   1007.0198     59.0000     53.0000      0.0000      0.0000
    878.3798     59.0000     54.0000      0.0000      0.0000   6073.8935     59.0000     55.0000      0.0000      0.0000
   4983.3126     59.0000     56.0000      0.0000      0.0000   4150.3203     59.0000     57.0000      0.0000      0.0000
   1527.1461     59.0000     58.0000      0.0000      2.7991   4342.2386     59.0000     59.0000      0.0000      0.0000
     85.4080     60.0000      1.0000      0.0000      0.9118     51.2952     60.0000      2.0000      0.0000      0.0000
   2091.5068     60.0000      3.0000      0.0000      0.0000    974.6167     60.0000      4.0000      0.0000      0.0000
    586.1896     60.0000      5.0000      0.0000      0.0000    364.6519     60.0000      6.0000      0.0000      0.0000
    240.1139     60.0000      7.0000      0.0000      0.0000    174.3678     60.0000      8.0000      0.0000      0.0000
    127.5308     60.0000      9.0000      0.0000      0.0000     95.4202     60.0000     10.0000      0.0000      0.0000
   2470.6020     60.0000     11.0000      0.0000      0.0000   1611.7831     60.0000     12.0000      0.0000      0.0000
   1401.3191     60.0000     13.0000      0.0000      0.0000   1018.5098     60.0000     14.0000      0.0000      0.0000
    743.2407     60.0000     15.0000      0.0000      0.0000    591.6752     60.0000     16.0000      0.0000      0.0000
    464.5062     60.0000     17.0000      0.0000      0.0000    367.3163     60.0000     18.0000      0.0000      0.0000
   4216.3998     60.0000     19.0000      0.0000      0.0000   3036.3662     60.0000     20.0000      0.0000      0.0000
   2435.0889     60.0000     21.0000      0.0000      0.0000   2294.2857     60.0000     22.0000      0.0000      0.0000
   2068.9809     60.0000     23.0000      0.0000      0.0000   1630.6018     60.0000     24.0000      0.0000      0.0000
   1742.1942     60.0000     25.0000      0.0000      0.0000   1363.8456     60.0000     26.0000      0.0000      0.0000
   1394.0822     60.0000     27.0000      0.0000      0.0000   1458.7399     60.0000     28.0000      0.0000      0.0000
   1120.9931     60.0000     29.0000      0.0000      0.0000   1091.5722     60.0000     30.0000      0.0000      0.0000
   1314.2306     60.0000     31.0000      0.0000      0.0000   1087.2533     60.0000     32.0000      0.0000      0.0000
    877.0066     60.0000     33.0000      0.0000      0.0000    760.8949     60.0000     34.0000      0.0000      0.0000
    643.4305     60.0000     35.0000      0.0000      0.0000    542.4383     60.0000     36.0000      0.0000      0.0000
   4685.0846     60.0000     37.0000      0.0000      0.0000   3642.0492     60.0000     38.0000      0.0000      0.0000
   3032.9183     60.0000     39.0000      0.0000      0.0000   2642.0526     60.0000     40.0000      0.0000      0.0000
   2361.6974     60.0000     41.0000      0.0000      0.0000   1763.1139     60.0000     42.0000      0.0000      0.0000
   1992.1534     60.0000     43.0000      0.0000      0.0000   1461.6458     60.0000     44.0000      0.0000      0.0000
   1593.3696     60.0000     45.0000      0.0000      0.0000   1458.1671     60.0000     46.0000      0.0000      0.0000
   1230.4969     60.0000     47.0000      0.0000      0.0000   1263.3482     60.0000     48.0000      0.0000      0.0000
   1653.5039     60.0000     49.0000      0.0000      0.0000   1448.8711     60.0000     50.0000      0.0000      0.0000
   1227.7455     60.0000     51.0000      0.0000      0.0000   1105.8143     60.0000     52.0000      0.0000      0.0000
    968.7947     60.0000     53.0000      0.0000      0.0000    845.6703     60.0000     54.0000      0.0000      0.0000
   5716.7999     60.0000     55.0000      0.0000      0.0000   4733.4185     60.0000     56.0000      0.0000      0.0000
   3951.9956     60.0000     57.0000      0.0000      0.0000   1465.9695     60.0000     58.0000      0.0000      2.7991
   4125.9023     60.0000     59.0000      0.0000      0.0000   3924.4211     60.0000     60.0000      0.0000      0.0000
     83.3310     61.0000      1.0000      0.0000      0.9118     50.0748     61.0000      2.0000      0.0000      0.0000
   2031.2740     61.0000      3.0000      0.0000      0.0000    949.1255     61.0000      4.0000      0.0000      0.0000
    571.4113     61.0000      5.0000      0.0000      0.0000    355.6712     61.0000      6.0000      0.0000      0.0000
    234.2913     61.0000      7.0000      0.0000      0.0000    170.1817     61.0000      8.0000      0.0000      0.0000
    124.4946     61.0000      9.0000      0.0000      0.0000     93.1635     61.0000     10.0000      0.0000      0.0000
   2399.8207     61.0000     11.0000      0.0000      0.0000   1568.9885     61.0000     12.0000      0.0000      0.0000
   1364.8494     61.0000     13.0000      0.0000      0.0000    992.7507     61.0000     14.0000      0.0000      0.0000
    724.8197     61.0000     15.0000      0.0000      0.0000    577.1696     61.0000     16.0000      0.0000      0.0000
    453.2313     61.0000     17.0000      0.0000      0.0000    358.4721     61.0000     18.0000      0.0000      0.0000
   4092.0575     61.0000     19.0000      0.0000      0.0000   2952.9794     61.0000     20.0000      0.0000      0.0000
   2369.1244     61.0000     21.0000      0.0000      0.0000   2232.6503     61.0000     22.0000      0.0000      0.0000
   2013.7194     61.0000     23.0000      0.0000      0.0000   1586.8512     61.0000     24.0000      0.0000      0.0000
   1696.0441     61.0000     25.0000      0.0000      0.0000   1327.6064     61.0000     26.0000      0.0000      0.0000
   1357.7395     61.0000     27.0000      0.0000      0.0000   1420.5045     61.0000     28.0000      0.0000      0.0000
   1091.4214     61.0000     29.0000      0.0000      0.0000   1063.4898     61.0000     30.0000      0.0000      0.0000
   1280.1762     61.0000     31.0000      0.0000      0.0000   1059.7536     61.0000     32.0000      0.0000      0.0000
    855.2177     61.0000     33.0000      0.0000      0.0000    742.1649     61.0000     34.0000      0.0000      0.0000
    627.7342     61.0000     35.0000      0.0000      0.0000    529.3070     61.0000     36.0000      0.0000      0.0000
   4547.0720     61.0000     37.0000      0.0000      0.0000   3541.4930     61.0000     38.0000      0.0000      0.0000
   2950.9303     61.0000     39.0000      0.0000      0.0000   2571.4964     61.0000     40.0000      0.0000      0.0000
   2299.0481     61.0000     41.0000      0.0000      0.0000   1716.8038     61.0000     42.0000      0.0000      0.0000
   1939.6215     61.0000     43.0000      0.0000      0.0000   1423.5531     61.0000     44.0000      0.0000      0.0000
   1552.0522     61.0000     45.0000      0.0000      0.0000   1420.5469     61.0000     46.0000      0.0000      0.0000
   1198.4194     61.0000     47.0000      0.0000      0.0000   1230.9598     61.0000     48.0000      0.0000      0.0000
   1610.4142     61.0000     49.0000      0.0000      0.0000   1411.9588     61.0000     50.0000      0.0000      0.0000
   1197.0157     61.0000     51.0000      0.0000      0.0000   1078.3854     61.0000     52.0000      0.0000      0.0000
    944.9814     61.0000     53.0000      0.0000      0.0000    825.0473     61.0000     54.0000      0.0000      0.0000
   5547.4900     61.0000     55.0000      0.0000      0.0000   4601.2171     61.0000     56.0000      0.0000      0.0000
   3844.0367     61.0000     57.0000      0.0000      0.0000   1429.0690     61.0000     58.0000      0.0000      2.7991
   4011.3635     61.0000     59.0000      0.0000      0.0000   3816.1118     61.0000     60.0000      0.0000      0.0000
   3710.9375     61.0000     61.0000      0.0000      0.0000     81.4123     62.0000      1.0000      0.0000      0.9118
     48.9406     62.0000      2.0000      0.0000      0.0000   1976.6955     62.0000      3.0000      0.0000      0.0000
    925.8158     62.0000      4.0000      0.0000      0.0000    557.8380     62.0000      5.0000      0.0000      0.0000
    347.3921     62.0000      6.0000      0.0000      0.0000    228.9065     62.0000      7.0000      0.0000      0.0000
    166.3004     62.0000      8.0000      0.0000      0.0000    121.6727     62.0000      9.0000      0.0000      0.0000
     91.0614     62.0000     10.0000      0.0000      0.0000   2335.6474     62.0000     11.0000      0.0000      0.0000
   1529.9120     62.0000     12.0000      0.0000      0.0000   1331.4786     62.0000     13.0000      0.0000      0.0000
    969.1026     62.0000     14.0000      0.0000      0.0000    707.8604     62.0000     15.0000      0.0000      0.0000
    563.7890     62.0000     16.0000      0.0000      0.0000    442.8095     62.0000     17.0000      0.0000      0.0000
    350.2812     62.0000     18.0000      0.0000      0.0000   3979.6309     62.0000     19.0000      0.0000      0.0000
   2877.0680     62.0000     20.0000      0.0000      0.0000   2308.9962     62.0000     21.0000      0.0000      0.0000
   2176.4184     62.0000     22.0000      0.0000      0.0000   1963.2723     62.0000     23.0000      0.0000      0.0000
   1546.9195     62.0000     24.0000      0.0000      0.0000   1653.8773     62.0000     25.0000      0.0000      0.0000
   1294.4951     62.0000     26.0000      0.0000      0.0000   1324.4770     62.0000     27.0000      0.0000      0.0000
   1385.5313     62.0000     28.0000      0.0000      0.0000   1064.3798     62.0000     29.0000      0.0000      0.0000
   1037.7490     62.0000     30.0000      0.0000      0.0000   1248.9915     62.0000     31.0000      0.0000      0.0000
   1034.5024     62.0000     32.0000      0.0000      0.0000    835.1622     62.0000     33.0000      0.0000      0.0000
    724.8987     62.0000     34.0000      0.0000      0.0000    613.2405     62.0000     35.0000      0.0000      0.0000
    517.1617     62.0000     36.0000      0.0000      0.0000   4422.2696     62.0000     37.0000      0.0000      0.0000
   3449.9906     62.0000     38.0000      0.0000      0.0000   2876.1716     62.0000     39.0000      0.0000      0.0000
   2507.0805     62.0000     40.0000      0.0000      0.0000   2241.8085     62.0000     41.0000      0.0000      0.0000
   1674.4360     62.0000     42.0000      0.0000      0.0000   1891.5883     62.0000     43.0000      0.0000      0.0000
   1388.6668     62.0000     44.0000      0.0000      0.0000   1514.2016     62.0000     45.0000      0.0000      0.0000
   1386.0622     62.0000     46.0000      0.0000      0.0000   1169.0360     62.0000     47.0000      0.0000      0.0000
   1201.2473     62.0000     48.0000      0.0000      0.0000   1570.9643     62.0000     49.0000      0.0000      0.0000
   1378.0830     62.0000     50.0000      0.0000      0.0000   1168.7524     62.0000     51.0000      0.0000      0.0000
   1053.1255     62.0000     52.0000      0.0000      0.0000    923.0194     62.0000     53.0000      0.0000      0.0000
    806.0002     62.0000     54.0000      0.0000      0.0000   5394.4846     62.0000     55.0000      0.0000      0.0000
   4481.0449     62.0000     56.0000      0.0000      0.0000   3745.6921     62.0000     57.0000      0.0000      0.0000
   1395.1471     62.0000     58.0000      0.0000      2.7991   3907.1923     62.0000     59.0000      0.0000      0.0000
   3717.5407     62.0000     60.0000      0.0000      0.0000   3615.2067     62.0000     61.0000      0.0000      0.0000
   3522.0508     62.0000     62.0000      0.0000      0.0000     79.7138     63.0000      1.0000      0.0000      0.9118
     47.9365     63.0000      2.0000      0.0000      0.0000   1928.0810     63.0000      3.0000      0.0000      0.0000
    905.1101     63.0000      4.0000      0.0000      0.0000    545.8015     63.0000      5.0000      0.0000      0.0000
    340.0580     63.0000      6.0000      0.0000      0.0000    224.1383     63.0000      7.0000      0.0000      0.0000
    162.8638     63.0000      8.0000      0.0000      0.0000    119.1734     63.0000      9.0000      0.0000      0.0000
     89.1988     63.0000     10.0000      0.0000      0.0000   2278.4898     63.0000     11.0000      0.0000      0.0000
   1495.1792     63.0000     12.0000      0.0000      0.0000   1301.8438     63.0000     13.0000      0.0000      0.0000
    948.1288     63.0000     14.0000      0.0000      0.0000    692.8338     63.0000     15.0000      0.0000      0.0000
    551.9390     63.0000     16.0000      0.0000      0.0000    433.5831     63.0000     17.0000      0.0000      0.0000
    343.0307     63.0000     18.0000      0.0000      0.0000   3879.4729     63.0000     19.0000      0.0000      0.0000
   2809.5233     63.0000     20.0000      0.0000      0.0000   2255.5157     63.0000     21.0000      0.0000      0.0000
   2126.4190     63.0000     22.0000      0.0000      0.0000   1918.4254     63.0000     23.0000      0.0000      0.0000
   1511.4156     63.0000     24.0000      0.0000      0.0000   1616.4023     63.0000     25.0000      0.0000      0.0000
   1265.0643     63.0000     26.0000      0.0000      0.0000   1294.9313     63.0000     27.0000      0.0000      0.0000
   1354.4595     63.0000     28.0000      0.0000      0.0000   1040.3490     63.0000     29.0000      0.0000      0.0000
   1014.8959     63.0000     30.0000      0.0000      0.0000   1221.3030     63.0000     31.0000      0.0000      0.0000
   1012.1053     63.0000     32.0000      0.0000      0.0000    817.3888     63.0000     33.0000      0.0000      0.0000
    709.6039     63.0000     34.0000      0.0000      0.0000    600.4064     63.0000     35.0000      0.0000      0.0000
    506.4098     63.0000     36.0000      0.0000      0.0000   4311.0961     63.0000     37.0000      0.0000      0.0000
   3368.5646     63.0000     38.0000      0.0000      0.0000   2809.6885     63.0000     39.0000      0.0000      0.0000
   2449.8188     63.0000     40.0000      0.0000      0.0000   2190.9387     63.0000     41.0000      0.0000      0.0000
   1636.7956     63.0000     42.0000      0.0000      0.0000   1848.9097     63.0000     43.0000      0.0000      0.0000
   1357.6810     63.0000     44.0000      0.0000      0.0000   1480.5878     63.0000     45.0000      0.0000      0.0000
   1355.4425     63.0000     46.0000      0.0000      0.0000   1142.9352     63.0000     47.0000      0.0000      0.0000
   1174.8699     63.0000     48.0000      0.0000      0.0000   1535.9254     63.0000     49.0000      0.0000      0.0000
   1348.0216     63.0000     50.0000      0.0000      0.0000   1143.6919     63.0000     51.0000      0.0000      0.0000
   1030.7380     63.0000     52.0000      0.0000      0.0000    903.5630     63.0000     53.0000      0.0000      0.0000
    789.1320     63.0000     54.0000      0.0000      0.0000   5258.2068     63.0000     55.0000      0.0000      0.0000
   4374.0826     63.0000     56.0000      0.0000      0.0000   3658.2120     63.0000     57.0000      0.0000      0.0000
   1365.0615     63.0000     58.0000      0.0000      2.7991   3814.4921     63.0000     59.0000      0.0000      0.0000
   3629.8268     63.0000     60.0000      0.0000      0.0000   3530.0228     63.0000     61.0000      0.0000      0.0000
   3439.1601     63.0000     62.0000      0.0000      0.0000   3358.3122     63.0000     63.0000      0.0000      0.0000
     64.1880     64.0000      1.0000      0.0000      0.9118     39.5786     64.0000      2.0000      0.0000      0.0000
   1407.7335     64.0000      3.0000      0.0000      0.0000    689.9287     64.0000      4.0000      0.0000      0.0000
    426.4897     64.0000      5.0000      0.0000      0.0000    270.9183     64.0000      6.0000      0.0000      0.0000
    181.2581     64.0000      7.0000      0.0000      0.0000    133.1438     64.0000      8.0000      0.0000      0.0000
     98.3573     64.0000      9.0000      0.0000      0.0000     74.1912     64.0000     10.0000      0.0000      0.0000
   1667.3895     64.0000     11.0000      0.0000      0.0000   1130.8198     64.0000     12.0000      0.0000      0.0000
    996.7924     64.0000     13.0000      0.0000      0.0000    739.0200     64.0000     14.0000      0.0000      0.0000
    548.3633     64.0000     15.0000      0.0000      0.0000    441.2303     64.0000     16.0000      0.0000      0.0000
    350.0369     64.0000     17.0000      0.0000      0.0000    279.3515     64.0000     18.0000      0.0000      0.0000
   2817.6333     64.0000     19.0000      0.0000      0.0000   2094.5326     64.0000     20.0000      0.0000      0.0000
   1691.7052     64.0000     21.0000      0.0000      0.0000   1602.8927     64.0000     22.0000      0.0000      0.0000
   1450.7174     64.0000     23.0000      0.0000      0.0000   1142.7015     64.0000     24.0000      0.0000      0.0000
   1228.0426     64.0000     25.0000      0.0000      0.0000    961.5600     64.0000     26.0000      0.0000      0.0000
    992.0673     64.0000     27.0000      0.0000      0.0000   1034.1932     64.0000     28.0000      0.0000      0.0000
    793.8763     64.0000     29.0000      0.0000      0.0000    783.5114     64.0000     30.0000      0.0000      0.0000
    939.3652     64.0000     31.0000      0.0000      0.0000    789.6369     64.0000     32.0000      0.0000      0.0000
    645.9849     64.0000     33.0000      0.0000      0.0000    565.2991     64.0000     34.0000      0.0000      0.0000
    482.3172     64.0000     35.0000      0.0000      0.0000    409.9803     64.0000     36.0000      0.0000      0.0000
   3135.9242     64.0000     37.0000      0.0000      0.0000   2507.7589     64.0000     38.0000      0.0000      0.0000
   2113.2076     64.0000     39.0000      0.0000      0.0000   1854.4837     64.0000     40.0000      0.0000      0.0000
   1665.4372     64.0000     41.0000      0.0000      0.0000   1253.0730     64.0000     42.0000      0.0000      0.0000
   1411.6759     64.0000     43.0000      0.0000      0.0000   1045.0617     64.0000     44.0000      0.0000      0.0000
   1140.4525     64.0000     45.0000      0.0000      0.0000   1047.1279     64.0000     46.0000      0.0000      0.0000
    880.5313     64.0000     47.0000      0.0000      0.0000    911.0796     64.0000     48.0000      0.0000      0.0000
   1179.9720     64.0000     49.0000      0.0000      0.0000   1048.0976     64.0000     50.0000      0.0000      0.0000
    899.5162     64.0000     51.0000      0.0000      0.0000    816.3047     64.0000     52.0000      0.0000      0.0000
    720.9847     64.0000     53.0000      0.0000      0.0000    634.2163     64.0000     54.0000      0.0000      0.0000
   3823.8426     64.0000     55.0000      0.0000      0.0000   3243.6561     64.0000     56.0000      0.0000      0.0000
   2740.5478     64.0000     57.0000      0.0000      0.0000   1070.9597     64.0000     58.0000      0.0000      2.7991
   2838.1357     64.0000     59.0000      0.0000      0.0000   2705.6826     64.0000     60.0000      0.0000      0.0000
   2632.6657     64.0000     61.0000      0.0000      0.0000   2566.0607     64.0000     62.0000      0.0000      0.0000
   2506.8352     64.0000     63.0000      0.0000      0.0000   1891.6719     64.0000     64.0000      0.0000      0.0000
     70.1794     65.0000      1.0000      0.0000      0.9118     42.3679     65.0000      2.0000      0.0000      0.0000
   1802.3852     65.0000      3.0000      0.0000      0.0000    808.4866     65.0000      4.0000      0.0000      0.0000
    482.7977     65.0000      5.0000      0.0000      0.0000    299.8469     65.0000      6.0000      0.0000      0.0000
    197.6234     65.0000      7.0000      0.0000      0.0000    143.7754     65.0000      8.0000      0.0000      0.0000
    105.3970     65.0000      9.0000      0.0000      0.0000     79.0484     65.0000     10.0000      0.0000      0.0000
   2124.0831     65.0000     11.0000      0.0000      0.0000   1343.3651     65.0000     12.0000      0.0000      0.0000
   1162.1560     65.0000     13.0000      0.0000      0.0000    839.1776     65.0000     14.0000      0.0000      0.0000
    610.8318     65.0000     15.0000      0.0000      0.0000    486.2319     65.0000     16.0000      0.0000      0.0000
    381.9584     65.0000     17.0000      0.0000      0.0000    302.4149     65.0000     18.0000      0.0000      0.0000
   3687.6305     65.0000     19.0000      0.0000      0.0000   2564.1443     65.0000     20.0000      0.0000      0.0000
   2045.4927     65.0000     21.0000      0.0000      0.0000   1922.8302     65.0000     22.0000      0.0000      0.0000
   1730.9890     65.0000     23.0000      0.0000      0.0000   1368.0049     65.0000     24.0000      0.0000      0.0000
   1454.1614     65.0000     25.0000      0.0000      0.0000   1140.8713     65.0000     26.0000      0.0000      0.0000
   1157.9011     65.0000     27.0000      0.0000      0.0000   1213.2014     65.0000     28.0000      0.0000      0.0000
    935.7544     65.0000     29.0000      0.0000      0.0000    903.5991     65.0000     30.0000      0.0000      0.0000
   1090.0939     65.0000     31.0000      0.0000      0.0000    896.4651     65.0000     32.0000      0.0000      0.0000
    721.2042     65.0000     33.0000      0.0000      0.0000    625.4480     65.0000     34.0000      0.0000      0.0000
    528.9381     65.0000     35.0000      0.0000      0.0000    446.2084     65.0000     36.0000      0.0000      0.0000
   4098.5678     65.0000     37.0000      0.0000      0.0000   3083.9899     65.0000     38.0000      0.0000      0.0000
   2548.5911     65.0000     39.0000      0.0000      0.0000   2211.4907     65.0000     40.0000      0.0000      0.0000
   1973.5648     65.0000     41.0000      0.0000      0.0000   1470.5265     65.0000     42.0000      0.0000      0.0000
   1663.1347     65.0000     43.0000      0.0000      0.0000   1217.3511     65.0000     44.0000      0.0000      0.0000
   1323.5223     65.0000     45.0000      0.0000      0.0000   1209.6847     65.0000     46.0000      0.0000      0.0000
   1025.6835     65.0000     47.0000      0.0000      0.0000   1046.5789     65.0000     48.0000      0.0000      0.0000
   1375.6067     65.0000     49.0000      0.0000      0.0000   1197.5597     65.0000     50.0000      0.0000      0.0000
   1011.2975     65.0000     51.0000      0.0000      0.0000    909.9127     65.0000     52.0000      0.0000      0.0000
    796.6995     65.0000     53.0000      0.0000      0.0000    695.4350     65.0000     54.0000      0.0000      0.0000
   5022.6967     65.0000     55.0000      0.0000      0.0000   4030.0910     65.0000     56.0000      0.0000      0.0000
   3335.7435     65.0000     57.0000      0.0000      0.0000   1209.6287     65.0000     58.0000      0.0000      2.7991
   3507.1716     65.0000     59.0000      0.0000      0.0000   3325.0797     65.0000     60.0000      0.0000      0.0000
   3231.3241     65.0000     61.0000      0.0000      0.0000   3146.1740     65.0000     62.0000      0.0000      0.0000
   3070.3853     65.0000     63.0000      0.0000      0.0000   2276.2532     65.0000     64.0000      0.0000      0.0000
   2851.6677     65.0000     65.0000      0.0000      0.0000     67.9580     66.0000      1.0000      0.0000      0.9118
     41.1622     66.0000      2.0000      0.0000      0.0000   1720.7353     66.0000      3.0000      0.0000      0.0000
    775.7718     66.0000      4.0000      0.0000      0.0000    465.2439     66.0000      5.0000      0.0000      0.0000
    289.8455     66.0000      6.0000      0.0000      0.0000    191.4550     66.0000      7.0000      0.0000      0.0000
    139.4937     66.0000      8.0000      0.0000      0.0000    102.3811     66.0000      9.0000      0.0000      0.0000
     76.8557     66.0000     10.0000      0.0000      0.0000   2027.8568     66.0000     11.0000      0.0000      0.0000
   1287.2471     66.0000     12.0000      0.0000      0.0000   1116.0341     66.0000     13.0000      0.0000      0.0000
    808.3322     66.0000     14.0000      0.0000      0.0000    589.8941     66.0000     15.0000      0.0000      0.0000
    470.2977     66.0000     16.0000      0.0000      0.0000    369.9833     66.0000     17.0000      0.0000      0.0000
    293.2905     66.0000     18.0000      0.0000      0.0000   3526.9705     66.0000     19.0000      0.0000      0.0000
   2451.7734     66.0000     20.0000      0.0000      0.0000   1957.4581     66.0000     21.0000      0.0000      0.0000
   1841.5883     66.0000     22.0000      0.0000      0.0000   1658.7019     66.0000     23.0000      0.0000      0.0000
   1310.7538     66.0000     24.0000      0.0000      0.0000   1394.4853     66.0000     25.0000      0.0000      0.0000
   1094.0016     66.0000     26.0000      0.0000      0.0000   1111.8174     66.0000     27.0000      0.0000      0.0000
   1164.2755     66.0000     28.0000      0.0000      0.0000    897.8373     66.0000     29.0000      0.0000      0.0000
    868.7577     66.0000     30.0000      0.0000      0.0000   1047.5640     66.0000     31.0000      0.0000      0.0000
    863.5860     66.0000     32.0000      0.0000      0.0000    696.2760     66.0000     33.0000      0.0000      0.0000
    604.6048     66.0000     34.0000      0.0000      0.0000    511.9716     66.0000     35.0000      0.0000      0.0000
    432.3893     66.0000     36.0000      0.0000      0.0000   3921.6962     66.0000     37.0000      0.0000      0.0000
   2948.5688     66.0000     38.0000      0.0000      0.0000   2440.1762     66.0000     39.0000      0.0000      0.0000
   2119.4908     66.0000     40.0000      0.0000      0.0000   1892.7858     66.0000     41.0000      0.0000      0.0000
   1411.7363     66.0000     42.0000      0.0000      0.0000   1596.2074     66.0000     43.0000      0.0000      0.0000
   1169.6785     66.0000     44.0000      0.0000      0.0000   1271.8937     66.0000     45.0000      0.0000      0.0000
   1163.0374     66.0000     46.0000      0.0000      0.0000    985.5697     66.0000     47.0000      0.0000      0.0000
   1006.8382     66.0000     48.0000      0.0000      0.0000   1321.5257     66.0000     49.0000      0.0000      0.0000
   1152.7975     66.0000     50.0000      0.0000      0.0000    975.4435     66.0000     51.0000      0.0000      0.0000
    878.6753     66.0000     52.0000      0.0000      0.0000    770.2908     66.0000     53.0000      0.0000      0.0000
    673.1394     66.0000     54.0000      0.0000      0.0000   4812.3323     66.0000     55.0000      0.0000      0.0000
   3852.2949     66.0000     56.0000      0.0000      0.0000   3192.4039     66.0000     57.0000      0.0000      0.0000
   1166.1633     66.0000     58.0000      0.0000      2.7991   3355.8765     66.0000     59.0000      0.0000      0.0000
   3179.9629     66.0000     60.0000      0.0000      0.0000   3090.4072     66.0000     61.0000      0.0000      0.0000
   3009.0778     66.0000     62.0000      0.0000      0.0000   2936.7065     66.0000     63.0000      0.0000      0.0000
   2181.0675     66.0000     64.0000      0.0000      0.0000   2729.9739     66.0000     65.0000      0.0000      0.0000
   2617.3310     66.0000     66.0000      0.0000      0.0000     72.2203     67.0000      1.0000      0.0000      0.9118
     43.5711     67.0000      2.0000      0.0000      0.0000   1704.9679     67.0000      3.0000      0.0000      0.0000
    811.3688     67.0000      4.0000      0.0000      0.0000    491.8875     67.0000      5.0000      0.0000      0.0000
    307.5198     67.0000      6.0000      0.0000      0.0000    203.1554     67.0000      7.0000      0.0000      0.0000
    147.8355     67.0000      8.0000      0.0000      0.0000    108.3076     67.0000      9.0000      0.0000      0.0000
     81.1416     67.0000     10.0000      0.0000      0.0000   2016.3392     67.0000     11.0000      0.0000      0.0000
   1337.4783     67.0000     12.0000      0.0000      0.0000   1167.9358     67.0000     13.0000      0.0000      0.0000
    854.0740     67.0000     14.0000      0.0000      0.0000    625.9394     67.0000     15.0000      0.0000      0.0000
    499.4576     67.0000     16.0000      0.0000      0.0000    392.9385     67.0000     17.0000      0.0000      0.0000
    311.2487     67.0000     18.0000      0.0000      0.0000   3419.5160     67.0000     19.0000      0.0000      0.0000
   2501.4164     67.0000     20.0000      0.0000      0.0000   2012.0352     67.0000     21.0000      0.0000      0.0000
   1899.2044     67.0000     22.0000      0.0000      0.0000   1714.8635     67.0000     23.0000      0.0000      0.0000
   1350.2932     67.0000     24.0000      0.0000      0.0000   1446.6020     67.0000     25.0000      0.0000      0.0000
   1131.7710     67.0000     26.0000      0.0000      0.0000   1161.4905     67.0000     27.0000      0.0000      0.0000
   1213.9348     67.0000     28.0000      0.0000      0.0000    931.6793     67.0000     29.0000      0.0000      0.0000
    912.0082     67.0000     30.0000      0.0000      0.0000   1096.4450     67.0000     31.0000      0.0000      0.0000
    911.7223     67.0000     32.0000      0.0000      0.0000    738.2129     67.0000     33.0000      0.0000      0.0000
    641.7452     67.0000     34.0000      0.0000      0.0000    543.7162     67.0000     35.0000      0.0000      0.0000
    459.1205     67.0000     36.0000      0.0000      0.0000   3800.8304     67.0000     37.0000      0.0000      0.0000
   2997.0212     67.0000     38.0000      0.0000      0.0000   2507.3572     67.0000     39.0000      0.0000      0.0000
   2190.0272     67.0000     40.0000      0.0000      0.0000   1960.5194     67.0000     41.0000      0.0000      0.0000
   1466.8017     67.0000     42.0000      0.0000      0.0000   1655.9466     67.0000     43.0000      0.0000      0.0000
   1218.0651     67.0000     44.0000      0.0000      0.0000   1329.1426     67.0000     45.0000      0.0000      0.0000
   1217.6582     67.0000     46.0000      0.0000      0.0000   1025.3902     67.0000     47.0000      0.0000      0.0000
   1056.3718     67.0000     48.0000      0.0000      0.0000   1377.8901     67.0000     49.0000      0.0000      0.0000
   1213.1043     67.0000     50.0000      0.0000      0.0000   1031.8071     67.0000     51.0000      0.0000      0.0000
    931.1239     67.0000     52.0000      0.0000      0.0000    817.3220     67.0000     53.0000      0.0000      0.0000
    714.6477     67.0000     54.0000      0.0000      0.0000   4632.8428     67.0000     55.0000      0.0000      0.0000
   3885.5093     67.0000     56.0000      0.0000      0.0000   3259.9132     67.0000     57.0000      0.0000      0.0000
   1230.5989     67.0000     58.0000      0.0000      2.7991   3391.5411     67.0000     59.0000      0.0000      0.0000
   3229.8168     67.0000     60.0000      0.0000      0.0000   3141.6098     67.0000     61.0000      0.0000      0.0000
   3061.2537     67.0000     62.0000      0.0000      0.0000   2989.7660     67.0000     63.0000      0.0000      0.0000
   2237.9026     67.0000     64.0000      0.0000      0.0000   2724.3602     67.0000     65.0000      0.0000      0.0000
   2606.5136     67.0000     66.0000      0.0000      0.0000   2664.1668     67.0000     67.0000      0.0000      0.0000
     70.7154     68.0000      1.0000      0.0000      0.9118     42.6658     68.0000      2.0000      0.0000      0.0000
   1664.7700     68.0000      3.0000      0.0000      0.0000    793.6877     68.0000      4.0000      0.0000      0.0000
    481.4385     68.0000      5.0000      0.0000      0.0000    301.0692     68.0000      6.0000      0.0000      0.0000
    198.9185     68.0000      7.0000      0.0000      0.0000    144.7587     68.0000      8.0000      0.0000      0.0000
    106.0552     68.0000      9.0000      0.0000      0.0000     79.4539     68.0000     10.0000      0.0000      0.0000
   1968.9928     68.0000     11.0000      0.0000      0.0000   1307.9814     68.0000     12.0000      0.0000      0.0000
   1142.5656     68.0000     13.0000      0.0000      0.0000    835.8969     68.0000     14.0000      0.0000      0.0000
    612.7809     68.0000     15.0000      0.0000      0.0000    489.0107     68.0000     16.0000      0.0000      0.0000
    384.7496     68.0000     17.0000      0.0000      0.0000    304.7748     68.0000     18.0000      0.0000      0.0000
   3337.2227     68.0000     19.0000      0.0000      0.0000   2444.6758     68.0000     20.0000      0.0000      0.0000
   1966.9050     68.0000     21.0000      0.0000      0.0000   1856.8743     68.0000     22.0000      0.0000      0.0000
   1676.8129     68.0000     23.0000      0.0000      0.0000   1320.1912     68.0000     24.0000      0.0000      0.0000
   1414.7048     68.0000     25.0000      0.0000      0.0000   1106.7246     68.0000     26.0000      0.0000      0.0000
   1136.1897     68.0000     27.0000      0.0000      0.0000   1187.3873     68.0000     28.0000      0.0000      0.0000
    911.1707     68.0000     29.0000      0.0000      0.0000    892.3332     68.0000     30.0000      0.0000      0.0000
   1072.6768     68.0000     31.0000      0.0000      0.0000    892.3017     68.0000     32.0000      0.0000      0.0000
    722.6654     68.0000     33.0000      0.0000      0.0000    628.2934     68.0000     34.0000      0.0000      0.0000
    532.3641     68.0000     35.0000      0.0000      0.0000    449.5592     68.0000     36.0000      0.0000      0.0000
   3709.4297     68.0000     37.0000      0.0000      0.0000   2928.7164     68.0000     38.0000      0.0000      0.0000
   2451.1775     68.0000     39.0000      0.0000      0.0000   2141.4202     68.0000     40.0000      0.0000      0.0000
   1917.2203     68.0000     41.0000      0.0000      0.0000   1434.6130     68.0000     42.0000      0.0000      0.0000
   1619.5186     68.0000     43.0000      0.0000      0.0000   1191.4716     68.0000     44.0000      0.0000      0.0000
   1300.2637     68.0000     45.0000      0.0000      0.0000   1191.2962     68.0000     46.0000      0.0000      0.0000
   1002.9797     68.0000     47.0000      0.0000      0.0000   1033.6009     68.0000     48.0000      0.0000      0.0000
   1347.8497     68.0000     49.0000      0.0000      0.0000   1187.1040     68.0000     50.0000      0.0000      0.0000
   1009.9583     68.0000     51.0000      0.0000      0.0000    911.5137     68.0000     52.0000      0.0000      0.0000
    800.1918     68.0000     53.0000      0.0000      0.0000    699.7231     68.0000     54.0000      0.0000      0.0000
   4520.9645     68.0000     55.0000      0.0000      0.0000   3796.0924     68.0000     56.0000      0.0000      0.0000
   3186.2327     68.0000     57.0000      0.0000      0.0000   1204.4185     68.0000     58.0000      0.0000      2.7991
   3313.8879     68.0000     59.0000      0.0000      0.0000   3156.1992     68.0000     60.0000      0.0000      0.0000
   3070.0842     68.0000     61.0000      0.0000      0.0000   2991.6275     68.0000     62.0000      0.0000      0.0000
   2921.8310     68.0000     63.0000      0.0000      0.0000   2187.7803     68.0000     64.0000      0.0000      0.0000
   2661.1461     68.0000     65.0000      0.0000      0.0000   2546.1249     68.0000     66.0000      0.0000      0.0000
   2603.9653     68.0000     67.0000      0.0000      0.0000   2545.1713     68.0000     68.0000      0.0000      0.0000
     69.3791     69.0000      1.0000      0.0000      0.9118     41.8727     69.0000      2.0000      0.0000      0.0000
   1627.0951     69.0000      3.0000      0.0000      0.0000    777.4602     69.0000      4.0000      0.0000      0.0000
    471.9860     69.0000      5.0000      0.0000      0.0000    295.3014     69.0000      6.0000      0.0000      0.0000
    195.1630     69.0000      7.0000      0.0000      0.0000    142.0478     69.0000      8.0000      0.0000      0.0000
    104.0800     69.0000      9.0000      0.0000      0.0000     77.9788     69.0000     10.0000      0.0000      0.0000
   1924.6593     69.0000     11.0000      0.0000      0.0000   1280.7911     69.0000     12.0000      0.0000      0.0000
   1119.3391     69.0000     13.0000      0.0000      0.0000    819.4280     69.0000     14.0000      0.0000      0.0000
    600.9701     69.0000     15.0000      0.0000      0.0000    479.6909     69.0000     16.0000      0.0000      0.0000
    377.4873     69.0000     17.0000      0.0000      0.0000    299.0622     69.0000     18.0000      0.0000      0.0000
   3259.9368     69.0000     19.0000      0.0000      0.0000   2391.9954     69.0000     20.0000      0.0000      0.0000
   1925.1263     69.0000     21.0000      0.0000      0.0000   1817.7881     69.0000     22.0000      0.0000      0.0000
   1641.7354     69.0000     23.0000      0.0000      0.0000   1292.4384     69.0000     24.0000      0.0000      0.0000
   1385.3712     69.0000     25.0000      0.0000      0.0000   1083.6957     69.0000     26.0000      0.0000      0.0000
   1113.0259     69.0000     27.0000      0.0000      0.0000   1163.0369     69.0000     28.0000      0.0000      0.0000
    892.3516     69.0000     29.0000      0.0000      0.0000    874.3961     69.0000     30.0000      0.0000      0.0000
   1050.9705     69.0000     31.0000      0.0000      0.0000    874.7132     69.0000     32.0000      0.0000      0.0000
    708.6950     69.0000     33.0000      0.0000      0.0000    616.2658     69.0000     34.0000      0.0000      0.0000
    522.2655     69.0000     35.0000      0.0000      0.0000    441.0932     69.0000     36.0000      0.0000      0.0000
   3623.6511     69.0000     37.0000      0.0000      0.0000   2865.2613     69.0000     38.0000      0.0000      0.0000
   2399.2487     69.0000     39.0000      0.0000      0.0000   2096.6400     69.0000     40.0000      0.0000      0.0000
   1877.4174     69.0000     41.0000      0.0000      0.0000   1405.1352     69.0000     42.0000      0.0000      0.0000
   1586.1100     69.0000     43.0000      0.0000      0.0000   1167.1878     69.0000     44.0000      0.0000      0.0000
   1273.9026     69.0000     45.0000      0.0000      0.0000   1167.2707     69.0000     46.0000      0.0000      0.0000
    982.5210     69.0000     47.0000      0.0000      0.0000   1012.8904     69.0000     48.0000      0.0000      0.0000
   1320.3887     69.0000     49.0000      0.0000      0.0000   1163.4988     69.0000     50.0000      0.0000      0.0000
    990.2588     69.0000     51.0000      0.0000      0.0000    893.9080     69.0000     52.0000      0.0000      0.0000
    784.8841     69.0000     53.0000      0.0000      0.0000    686.4452     69.0000     54.0000      0.0000      0.0000
   4415.9694     69.0000     55.0000      0.0000      0.0000   3712.8812     69.0000     56.0000      0.0000      0.0000
   3118.0001     69.0000     57.0000      0.0000      0.0000   1180.7776     69.0000     58.0000      0.0000      2.7991
   3241.7266     69.0000     59.0000      0.0000      0.0000   3087.8489     69.0000     60.0000      0.0000      0.0000
   3003.6922     69.0000     61.0000      0.0000      0.0000   2927.0118     69.0000     62.0000      0.0000      0.0000
   2858.7977     69.0000     63.0000      0.0000      0.0000   2141.5264     69.0000     64.0000      0.0000      0.0000
   2602.3122     69.0000     65.0000      0.0000      0.0000   2489.9643     69.0000     66.0000      0.0000      0.0000
   2548.1802     69.0000     67.0000      0.0000      0.0000   2490.6989     69.0000     68.0000      0.0000      0.0000
   2437.4539     69.0000     69.0000      0.0000      0.0000     68.4949     70.0000      1.0000      0.0000      0.9118
     41.2866     70.0000      2.0000      0.0000      0.0000   1612.7581     70.0000      3.0000      0.0000      0.0000
    769.3983     70.0000      4.0000      0.0000      0.0000    466.6099     70.0000      5.0000      0.0000      0.0000
    291.6817     70.0000      6.0000      0.0000      0.0000    192.6324     70.0000      7.0000      0.0000      0.0000
    140.1300     70.0000      8.0000      0.0000      0.0000    102.6251     70.0000      9.0000      0.0000      0.0000
     76.8581     70.0000     10.0000      0.0000      0.0000   1907.5332     70.0000     11.0000      0.0000      0.0000
   1267.8866     70.0000     12.0000      0.0000      0.0000   1107.5215     70.0000     13.0000      0.0000      0.0000
    810.1845     70.0000     14.0000      0.0000      0.0000    593.7911     70.0000     15.0000      0.0000      0.0000
    473.7390     70.0000     16.0000      0.0000      0.0000    372.6267     70.0000     17.0000      0.0000      0.0000
    295.0836     70.0000     18.0000      0.0000      0.0000   3231.7117     70.0000     19.0000      0.0000      0.0000
   2369.0958     70.0000     20.0000      0.0000      0.0000   1906.2802     70.0000     21.0000      0.0000      0.0000
   1799.6377     70.0000     22.0000      0.0000      0.0000   1625.1430     70.0000     23.0000      0.0000      0.0000
   1279.3493     70.0000     24.0000      0.0000      0.0000   1371.1198     70.0000     25.0000      0.0000      0.0000
   1072.4959     70.0000     26.0000      0.0000      0.0000   1101.2182     70.0000     27.0000      0.0000      0.0000
   1150.8553     70.0000     28.0000      0.0000      0.0000    882.9919     70.0000     29.0000      0.0000      0.0000
    864.8546     70.0000     30.0000      0.0000      0.0000   1039.6601     70.0000     31.0000      0.0000      0.0000
    864.7996     70.0000     32.0000      0.0000      0.0000    700.2718     70.0000     33.0000      0.0000      0.0000
    608.7174     70.0000     34.0000      0.0000      0.0000    515.6649     70.0000     35.0000      0.0000      0.0000
    435.3535     70.0000     36.0000      0.0000      0.0000   3592.0465     70.0000     37.0000      0.0000      0.0000
   2837.9423     70.0000     38.0000      0.0000      0.0000   2375.4679     70.0000     39.0000      0.0000      0.0000
   2075.3417     70.0000     40.0000      0.0000      0.0000   1858.0353     70.0000     41.0000      0.0000      0.0000
   1390.2059     70.0000     42.0000      0.0000      0.0000   1569.4426     70.0000     43.0000      0.0000      0.0000
   1154.5209     70.0000     44.0000      0.0000      0.0000   1260.0764     70.0000     45.0000      0.0000      0.0000
   1154.4639     70.0000     46.0000      0.0000      0.0000    971.8093     70.0000     47.0000      0.0000      0.0000
   1001.6214     70.0000     48.0000      0.0000      0.0000   1306.2023     70.0000     49.0000      0.0000      0.0000
   1150.4571     70.0000     50.0000      0.0000      0.0000    978.6871     70.0000     51.0000      0.0000      0.0000
    883.1919     70.0000     52.0000      0.0000      0.0000    775.2091     70.0000     53.0000      0.0000      0.0000
    677.7544     70.0000     54.0000      0.0000      0.0000   4377.4766     70.0000     55.0000      0.0000      0.0000
   3677.9606     70.0000     56.0000      0.0000      0.0000   3087.5154     70.0000     57.0000      0.0000      0.0000
   1167.0799     70.0000     58.0000      0.0000      2.7991   3210.8489     70.0000     59.0000      0.0000      0.0000
   3058.2277     70.0000     60.0000      0.0000      0.0000   2974.8238     70.0000     61.0000      0.0000      0.0000
   2898.8349     70.0000     62.0000      0.0000      0.0000   2831.2344     70.0000     63.0000      0.0000      0.0000
   2119.9794     70.0000     64.0000      0.0000      0.0000   2577.8005     70.0000     65.0000      0.0000      0.0000
   2466.3583     70.0000     66.0000      0.0000      0.0000   2523.3630     70.0000     67.0000      0.0000      0.0000
   2466.4143     70.0000     68.0000      0.0000      0.0000   2413.6514     70.0000     69.0000      0.0000      0.0000
   2390.1227     70.0000     70.0000      0.0000      0.0000     58.6519     71.0000      1.0000      0.0000      0.9118
     35.9516     71.0000      2.0000      0.0000      0.0000   1294.7583     71.0000      3.0000      0.0000      0.0000
    634.5881     71.0000      4.0000      0.0000      0.0000    391.4652     71.0000      5.0000      0.0000      0.0000
    247.9557     71.0000      6.0000      0.0000      0.0000    165.4184     71.0000      7.0000      0.0000      0.0000
    121.2148     71.0000      8.0000      0.0000      0.0000     89.3405     71.0000      9.0000      0.0000      0.0000
     67.2575     71.0000     10.0000      0.0000      0.0000   1533.2675     71.0000     11.0000      0.0000      0.0000
   1040.1825     71.0000     12.0000      0.0000      0.0000    916.3824     71.0000     13.0000      0.0000      0.0000
    678.5541     71.0000     14.0000      0.0000      0.0000    502.5517     71.0000     15.0000      0.0000      0.0000
    403.6718     71.0000     16.0000      0.0000      0.0000    319.6286     71.0000     17.0000      0.0000      0.0000
    254.5979     71.0000     18.0000      0.0000      0.0000   2592.1299     71.0000     19.0000      0.0000      0.0000
   1925.5453     71.0000     20.0000      0.0000      0.0000   1555.3939     71.0000     21.0000      0.0000      0.0000
   1473.4091     71.0000     22.0000      0.0000      0.0000   1333.4027     71.0000     23.0000      0.0000      0.0000
   1049.6142     71.0000     24.0000      0.0000      0.0000   1128.5309     71.0000     25.0000      0.0000      0.0000
    883.0217     71.0000     26.0000      0.0000      0.0000    911.4150     71.0000     27.0000      0.0000      0.0000
    950.3278     71.0000     28.0000      0.0000      0.0000    728.8926     71.0000     29.0000      0.0000      0.0000
    719.5241     71.0000     30.0000      0.0000      0.0000    862.9139     71.0000     31.0000      0.0000      0.0000
    724.7513     71.0000     32.0000      0.0000      0.0000    592.0587     71.0000     33.0000      0.0000      0.0000
    517.4576     71.0000     34.0000      0.0000      0.0000    440.8428     71.0000     35.0000      0.0000      0.0000
    374.1402     71.0000     36.0000      0.0000      0.0000   2884.7585     71.0000     37.0000      0.0000      0.0000
   2304.8558     71.0000     38.0000      0.0000      0.0000   1942.1387     71.0000     39.0000      0.0000      0.0000
   1704.0440     71.0000     40.0000      0.0000      0.0000   1529.9721     71.0000     41.0000      0.0000      0.0000
   1150.1604     71.0000     42.0000      0.0000      0.0000   1296.2701     71.0000     43.0000      0.0000      0.0000
    958.6992     71.0000     44.0000      0.0000      0.0000   1046.7597     71.0000     45.0000      0.0000      0.0000
    960.9128     71.0000     46.0000      0.0000      0.0000    807.4406     71.0000     47.0000      0.0000      0.0000
    835.8310     71.0000     48.0000      0.0000      0.0000   1083.3008     71.0000     49.0000      0.0000      0.0000
    961.8402     71.0000     50.0000      0.0000      0.0000    824.6964     71.0000     51.0000      0.0000      0.0000
    747.7579     71.0000     52.0000      0.0000      0.0000    659.7049     71.0000     53.0000      0.0000      0.0000
    579.5911     71.0000     54.0000      0.0000      0.0000   3519.5236     71.0000     55.0000      0.0000      0.0000
   2980.6436     71.0000     56.0000      0.0000      0.0000   2518.2192     71.0000     57.0000      0.0000      0.0000
    981.7531     71.0000     58.0000      0.0000      2.7991   2608.9193     71.0000     59.0000      0.0000      0.0000
   2486.1931     71.0000     60.0000      0.0000      0.0000   2419.1164     71.0000     61.0000      0.0000      0.0000
   2357.9439     71.0000     62.0000      0.0000      0.0000   2303.5540     71.0000     63.0000      0.0000      0.0000
   1737.6565     71.0000     64.0000      0.0000      0.0000   2091.9380     71.0000     65.0000      0.0000      0.0000
   2005.9243     71.0000     66.0000      0.0000      0.0000   2056.5310     71.0000     67.0000      0.0000      0.0000
   2010.5203     71.0000     68.0000      0.0000      0.0000   1968.0474     71.0000     69.0000      0.0000      0.0000
   1948.3102     71.0000     70.0000      0.0000      0.0000   1597.4796     71.0000     71.0000      0.0000      0.0000
     58.8504     72.0000      1.0000      0.0000      0.9118     36.5749     72.0000      2.0000      0.0000      0.0000
   1177.2268     72.0000      3.0000      0.0000      0.0000    607.5859     72.0000      4.0000      0.0000      0.0000
    383.5084     72.0000      5.0000      0.0000      0.0000    246.6826     72.0000      6.0000      0.0000      0.0000
    166.2472     72.0000      7.0000      0.0000      0.0000    122.5913     72.0000      8.0000      0.0000      0.0000
     90.7784     72.0000      9.0000      0.0000      0.0000     68.5505     72.0000     10.0000      0.0000      0.0000
   1398.1254     72.0000     11.0000      0.0000      0.0000    987.5239     72.0000     12.0000      0.0000      0.0000
    880.7902     72.0000     13.0000      0.0000      0.0000    663.3314     72.0000     14.0000      0.0000      0.0000
    497.7015     72.0000     15.0000      0.0000      0.0000    402.7947     72.0000     16.0000      0.0000      0.0000
    321.1145     72.0000     17.0000      0.0000      0.0000    257.1651     72.0000     18.0000      0.0000      0.0000
   2330.0562     72.0000     19.0000      0.0000      0.0000   1797.1024     72.0000     20.0000      0.0000      0.0000
   1461.9589     72.0000     21.0000      0.0000      0.0000   1391.9848     72.0000     22.0000      0.0000      0.0000
   1263.8660     72.0000     23.0000      0.0000      0.0000    993.6282     72.0000     24.0000      0.0000      0.0000
   1074.7287     72.0000     25.0000      0.0000      0.0000    840.4537     72.0000     26.0000      0.0000      0.0000
    875.4336     72.0000     27.0000      0.0000      0.0000    909.8407     72.0000     28.0000      0.0000      0.0000
    696.4283     72.0000     29.0000      0.0000      0.0000    696.2135     72.0000     30.0000      0.0000      0.0000
    832.3249     72.0000     31.0000      0.0000      0.0000    708.6971     72.0000     32.0000      0.0000      0.0000
    585.4250     72.0000     33.0000      0.0000      0.0000    514.8784     72.0000     34.0000      0.0000      0.0000
    441.3377     72.0000     35.0000      0.0000      0.0000    376.5287     72.0000     36.0000      0.0000      0.0000
   2596.4033     72.0000     37.0000      0.0000      0.0000   2146.4040     72.0000     38.0000      0.0000      0.0000
   1829.7515     72.0000     39.0000      0.0000      0.0000   1616.4737     72.0000     40.0000      0.0000      0.0000
   1457.2492     72.0000     41.0000      0.0000      0.0000   1102.5669     72.0000     42.0000      0.0000      0.0000
   1239.5201     72.0000     43.0000      0.0000      0.0000    923.4198     72.0000     44.0000      0.0000      0.0000
   1009.7527     72.0000     45.0000      0.0000      0.0000    929.4676     72.0000     46.0000      0.0000      0.0000
    777.7995     72.0000     47.0000      0.0000      0.0000    811.2040     72.0000     48.0000      0.0000      0.0000
   1042.2993     72.0000     49.0000      0.0000      0.0000    936.6361     72.0000     50.0000      0.0000      0.0000
    811.4869     72.0000     51.0000      0.0000      0.0000    740.0669     72.0000     52.0000      0.0000      0.0000
    656.8171     72.0000     53.0000      0.0000      0.0000    580.1377     72.0000     54.0000      0.0000      0.0000
   3160.6446     72.0000     55.0000      0.0000      0.0000   2760.9094     72.0000     56.0000      0.0000      0.0000
   2360.9186     72.0000     57.0000      0.0000      0.0000    963.4773     72.0000     58.0000      0.0000      2.7991
   2424.0491     72.0000     59.0000      0.0000      0.0000   2317.0514     72.0000     60.0000      0.0000      0.0000
   2256.0584     72.0000     61.0000      0.0000      0.0000   2200.2906     72.0000     62.0000      0.0000      0.0000
   2150.7417     72.0000     63.0000      0.0000      0.0000   1640.6567     72.0000     64.0000      0.0000      0.0000
   1930.9949     72.0000     65.0000      0.0000      0.0000   1852.9581     72.0000     66.0000      0.0000      0.0000
   1926.5925     72.0000     67.0000      0.0000      0.0000   1884.3048     72.0000     68.0000      0.0000      0.0000
   1845.5050     72.0000     69.0000      0.0000      0.0000   1826.2149     72.0000     70.0000      0.0000      0.0000
   1507.2441     72.0000     71.0000      0.0000      0.0000   1441.2394     72.0000     72.0000      0.0000      0.0000
     54.4015     73.0000      1.0000      0.0000      0.9118     34.2834     73.0000      2.0000      0.0000      0.0000
   1027.3577     73.0000      3.0000      0.0000      0.0000    544.4355     73.0000      4.0000      0.0000      0.0000
    348.6285     73.0000      5.0000      0.0000      0.0000    226.7159     73.0000      6.0000      0.0000      0.0000
    154.0696     73.0000      7.0000      0.0000      0.0000    114.2967     73.0000      8.0000      0.0000      0.0000
     85.0814     73.0000      9.0000      0.0000      0.0000     64.5238     73.0000     10.0000      0.0000      0.0000
   1222.0335     73.0000     11.0000      0.0000      0.0000    880.8469     73.0000     12.0000      0.0000      0.0000
    791.4135     73.0000     13.0000      0.0000      0.0000    602.1347     73.0000     14.0000      0.0000      0.0000
    455.6970     73.0000     15.0000      0.0000      0.0000    370.8723     73.0000     16.0000      0.0000      0.0000
    297.2839     73.0000     17.0000      0.0000      0.0000    239.2291     73.0000     18.0000      0.0000      0.0000
   2026.6698     73.0000     19.0000      0.0000      0.0000   1589.4883     73.0000     20.0000      0.0000      0.0000
   1297.7826     73.0000     21.0000      0.0000      0.0000   1239.5033     73.0000     22.0000      0.0000      0.0000
   1127.5812     73.0000     23.0000      0.0000      0.0000    886.5880     73.0000     24.0000      0.0000      0.0000
    961.5194     73.0000     25.0000      0.0000      0.0000    752.3104     73.0000     26.0000      0.0000      0.0000
    787.0327     73.0000     27.0000      0.0000      0.0000    816.3455     73.0000     28.0000      0.0000      0.0000
    624.8408     73.0000     29.0000      0.0000      0.0000    628.6741     73.0000     30.0000      0.0000      0.0000
    749.9776     73.0000     31.0000      0.0000      0.0000    643.7301     73.0000     32.0000      0.0000      0.0000
    535.6015     73.0000     33.0000      0.0000      0.0000    473.1685     73.0000     34.0000      0.0000      0.0000
    407.4691     73.0000     35.0000      0.0000      0.0000    349.1305     73.0000     36.0000      0.0000      0.0000
   2260.8400     73.0000     37.0000      0.0000      0.0000   1896.9799     73.0000     38.0000      0.0000      0.0000
   1627.2670     73.0000     39.0000      0.0000      0.0000   1443.1973     73.0000     40.0000      0.0000      0.0000
   1304.3213     73.0000     41.0000      0.0000      0.0000    991.1657     73.0000     42.0000      0.0000      0.0000
   1112.4511     73.0000     43.0000      0.0000      0.0000    832.8191     73.0000     44.0000      0.0000      0.0000
    910.8426     73.0000     45.0000      0.0000      0.0000    839.8351     73.0000     46.0000      0.0000      0.0000
    701.9284     73.0000     47.0000      0.0000      0.0000    734.5659     73.0000     48.0000      0.0000      0.0000
    938.7702     73.0000     49.0000      0.0000      0.0000    849.2579     73.0000     50.0000      0.0000      0.0000
    740.5101     73.0000     51.0000      0.0000      0.0000    677.9430     73.0000     52.0000      0.0000      0.0000
    604.1918     73.0000     53.0000      0.0000      0.0000    535.7773     73.0000     54.0000      0.0000      0.0000
   2751.6509     73.0000     55.0000      0.0000      0.0000   2434.4207     73.0000     56.0000      0.0000      0.0000
   2094.8531     73.0000     57.0000      0.0000      0.0000    878.1098     73.0000     58.0000      0.0000      2.7991
   2141.7667     73.0000     59.0000      0.0000      0.0000   2049.6125     73.0000     60.0000      0.0000      0.0000
   1996.2879     73.0000     61.0000      0.0000      0.0000   1947.4669     73.0000     62.0000      0.0000      0.0000
   1904.1085     73.0000     63.0000      0.0000      0.0000   1462.3131     73.0000     64.0000      0.0000      0.0000
   1702.6705     73.0000     65.0000      0.0000      0.0000   1635.5752     73.0000     66.0000      0.0000      0.0000
   1708.4912     73.0000     67.0000      0.0000      0.0000   1671.3110     73.0000     68.0000      0.0000      0.0000
   1637.3225     73.0000     69.0000      0.0000      0.0000   1619.7710     73.0000     70.0000      0.0000      0.0000
   1342.8697     73.0000     71.0000      0.0000      0.0000   1292.5836     73.0000     72.0000      0.0000      0.0000
   1163.8241     73.0000     73.0000      0.0000      0.0000     46.4813     74.0000      1.0000      0.0000      0.9118
     29.8206     74.0000      2.0000      0.0000      0.0000    842.4123     74.0000      3.0000      0.0000      0.0000
    451.9861     74.0000      4.0000      0.0000      0.0000    292.9015     74.0000      5.0000      0.0000      0.0000
    192.5984     74.0000      6.0000      0.0000      0.0000    132.1410     74.0000      7.0000      0.0000      0.0000
     98.7666     74.0000      8.0000      0.0000      0.0000     74.0309     74.0000      9.0000      0.0000      0.0000
     56.4767     74.0000     10.0000      0.0000      0.0000   1002.9508     74.0000     11.0000      0.0000      0.0000
    729.3352     74.0000     12.0000      0.0000      0.0000    658.7471     74.0000     13.0000      0.0000      0.0000
    505.1890     74.0000     14.0000      0.0000      0.0000    385.4109     74.0000     15.0000      0.0000      0.0000
    315.5632     74.0000     16.0000      0.0000      0.0000    254.5287     74.0000     17.0000      0.0000      0.0000
    206.0286     74.0000     18.0000      0.0000      0.0000   1664.4321     74.0000     19.0000      0.0000      0.0000
   1311.7641     74.0000     20.0000      0.0000      0.0000   1072.8050     74.0000     21.0000      0.0000      0.0000
   1026.9214     74.0000     22.0000      0.0000      0.0000    935.3859     74.0000     23.0000      0.0000      0.0000
    736.5063     74.0000     24.0000      0.0000      0.0000    799.1758     74.0000     25.0000      0.0000      0.0000
    626.3380     74.0000     26.0000      0.0000      0.0000    656.2260     74.0000     27.0000      0.0000      0.0000
    679.6314     74.0000     28.0000      0.0000      0.0000    521.0822     74.0000     29.0000      0.0000      0.0000
    525.8894     74.0000     30.0000      0.0000      0.0000    626.2203     74.0000     31.0000      0.0000      0.0000
    540.6984     74.0000     32.0000      0.0000      0.0000    452.7837     74.0000     33.0000      0.0000      0.0000
    401.8429     74.0000     34.0000      0.0000      0.0000    347.7963     74.0000     35.0000      0.0000      0.0000
    299.4880     74.0000     36.0000      0.0000      0.0000   1858.7683     74.0000     37.0000      0.0000      0.0000
   1565.9413     74.0000     38.0000      0.0000      0.0000   1347.8163     74.0000     39.0000      0.0000      0.0000
   1198.3202     74.0000     40.0000      0.0000      0.0000   1085.0878     74.0000     41.0000      0.0000      0.0000
    827.8625     74.0000     42.0000      0.0000      0.0000    927.7407     74.0000     43.0000      0.0000      0.0000
    697.6346     74.0000     44.0000      0.0000      0.0000    762.2660     74.0000     45.0000      0.0000      0.0000
    703.7619     74.0000     46.0000      0.0000      0.0000    588.7029     74.0000     47.0000      0.0000      0.0000
    616.6410     74.0000     48.0000      0.0000      0.0000    784.7096     74.0000     49.0000      0.0000      0.0000
    712.9494     74.0000     50.0000      0.0000      0.0000    624.9010     74.0000     51.0000      0.0000      0.0000
    574.1584     74.0000     52.0000      0.0000      0.0000    513.8315     74.0000     53.0000      0.0000      0.0000
    457.5853     74.0000     54.0000      0.0000      0.0000   2263.9013     74.0000     55.0000      0.0000      0.0000
   2008.7751     74.0000     56.0000      0.0000      0.0000   1733.9129     74.0000     57.0000      0.0000      0.0000
    740.6863     74.0000     58.0000      0.0000      2.7991   1769.4139     74.0000     59.0000      0.0000      0.0000
   1693.8988     74.0000     60.0000      0.0000      0.0000   1650.0004     74.0000     61.0000      0.0000      0.0000
   1609.7798     74.0000     62.0000      0.0000      0.0000   1574.0661     74.0000     63.0000      0.0000      0.0000
   1214.4448     74.0000     64.0000      0.0000      0.0000   1407.8390     74.0000     65.0000      0.0000      0.0000
   1353.3433     74.0000     66.0000      0.0000      0.0000   1413.2821     74.0000     67.0000      0.0000      0.0000
   1382.5761     74.0000     68.0000      0.0000      0.0000   1354.5779     74.0000     69.0000      0.0000      0.0000
   1339.7711     74.0000     70.0000      0.0000      0.0000   1114.3056     74.0000     71.0000      0.0000      0.0000
   1076.3807     74.0000     72.0000      0.0000      0.0000    971.9524     74.0000     73.0000      0.0000      0.0000
    814.3622     74.0000     74.0000      0.0000      0.0000     47.4814     75.0000      1.0000      0.0000      0.9118
     30.5492     75.0000      2.0000      0.0000      0.0000    840.3029     75.0000      3.0000      0.0000      0.0000
    456.8687     75.0000      4.0000      0.0000      0.0000    297.6936     75.0000      5.0000      0.0000      0.0000
    196.4073     75.0000      6.0000      0.0000      0.0000    135.0406     75.0000      7.0000      0.0000      0.0000
    101.0669     75.0000      8.0000      0.0000      0.0000     75.8337     75.0000      9.0000      0.0000      0.0000
     57.8970     75.0000     10.0000      0.0000      0.0000   1001.1833     75.0000     11.0000      0.0000      0.0000
    735.6553     75.0000     12.0000      0.0000      0.0000    666.5308     75.0000     13.0000      0.0000      0.0000
    513.2145     75.0000     14.0000      0.0000      0.0000    392.6604     75.0000     15.0000      0.0000      0.0000
    322.0022     75.0000     16.0000      0.0000      0.0000    260.0805     75.0000     17.0000      0.0000      0.0000
    210.7497     75.0000     18.0000      0.0000      0.0000   1656.3829     75.0000     19.0000      0.0000      0.0000
   1317.2961     75.0000     20.0000      0.0000      0.0000   1079.3168     75.0000     21.0000      0.0000      0.0000
   1034.5489     75.0000     22.0000      0.0000      0.0000    943.1423     75.0000     23.0000      0.0000      0.0000
    742.3839     75.0000     24.0000      0.0000      0.0000    806.7845     75.0000     25.0000      0.0000      0.0000
    632.2088     75.0000     26.0000      0.0000      0.0000    663.8871     75.0000     27.0000      0.0000      0.0000
    687.0143     75.0000     28.0000      0.0000      0.0000    526.4859     75.0000     29.0000      0.0000      0.0000
    532.9962     75.0000     30.0000      0.0000      0.0000    634.1662     75.0000     31.0000      0.0000      0.0000
    549.3281     75.0000     32.0000      0.0000      0.0000    461.1531     75.0000     33.0000      0.0000      0.0000
    409.8108     75.0000     34.0000      0.0000      0.0000    355.1378     75.0000     35.0000      0.0000      0.0000
    306.1306     75.0000     36.0000      0.0000      0.0000   1850.6131     75.0000     37.0000      0.0000      0.0000
   1571.6863     75.0000     38.0000      0.0000      0.0000   1356.8533     75.0000     39.0000      0.0000      0.0000
   1208.4737     75.0000     40.0000      0.0000      0.0000   1095.4282     75.0000     41.0000      0.0000      0.0000
    837.0708     75.0000     42.0000      0.0000      0.0000    937.5301     75.0000     43.0000      0.0000      0.0000
    706.2358     75.0000     44.0000      0.0000      0.0000    771.9567     75.0000     45.0000      0.0000      0.0000
    713.1846     75.0000     46.0000      0.0000      0.0000    595.9980     75.0000     47.0000      0.0000      0.0000
    625.4199     75.0000     48.0000      0.0000      0.0000    794.2301     75.0000     49.0000      0.0000      0.0000
    723.6726     75.0000     50.0000      0.0000      0.0000    635.8161     75.0000     51.0000      0.0000      0.0000
    584.9270     75.0000     52.0000      0.0000      0.0000    524.1275     75.0000     53.0000      0.0000      0.0000
    467.2642     75.0000     54.0000      0.0000      0.0000   2253.5037     75.0000     55.0000      0.0000      0.0000
   2013.4740     75.0000     56.0000      0.0000      0.0000   1743.3791     75.0000     57.0000      0.0000      0.0000
    753.1369     75.0000     58.0000      0.0000      2.7991   1775.3357     75.0000     59.0000      0.0000      0.0000
   1700.5706     75.0000     60.0000      0.0000      0.0000   1656.7768     75.0000     61.0000      0.0000      0.0000
   1616.6266     75.0000     62.0000      0.0000      0.0000   1580.9835     75.0000     63.0000      0.0000      0.0000
   1223.4224     75.0000     64.0000      0.0000      0.0000   1410.5904     75.0000     65.0000      0.0000      0.0000
   1356.7115     75.0000     66.0000      0.0000      0.0000   1420.7081     75.0000     67.0000      0.0000      0.0000
   1389.9934     75.0000     68.0000      0.0000      0.0000   1362.0334     75.0000     69.0000      0.0000      0.0000
   1346.9951     75.0000     70.0000      0.0000      0.0000   1122.5706     75.0000     71.0000      0.0000      0.0000
   1087.6931     75.0000     72.0000      0.0000      0.0000    983.7591     75.0000     73.0000      0.0000      0.0000
    824.9615     75.0000     74.0000      0.0000      0.0000    836.3310     75.0000     75.0000      0.0000      0.0000
     43.5027     76.0000      1.0000      0.0000      0.9118     28.3546     76.0000      2.0000      0.0000      0.0000
    731.9234     76.0000      3.0000      0.0000      0.0000    407.1646     76.0000      4.0000      0.0000      0.0000
    268.7304     76.0000      5.0000      0.0000      0.0000    179.0563     76.0000      6.0000      0.0000      0.0000
    124.0510     76.0000      7.0000      0.0000      0.0000     93.3597     76.0000      8.0000      0.0000      0.0000
     70.3954     76.0000      9.0000      0.0000      0.0000     53.9642     76.0000     10.0000      0.0000      0.0000
    873.3589     76.0000     11.0000      0.0000      0.0000    653.0750     76.0000     12.0000      0.0000      0.0000
    595.5628     76.0000     13.0000      0.0000      0.0000    462.6840     76.0000     14.0000      0.0000      0.0000
    356.7088     76.0000     15.0000      0.0000      0.0000    294.0021     76.0000     16.0000      0.0000      0.0000
    238.6415     76.0000     17.0000      0.0000      0.0000    194.2314     76.0000     18.0000      0.0000      0.0000
   1439.6620     76.0000     19.0000      0.0000      0.0000   1161.2618     76.0000     20.0000      0.0000      0.0000
    954.4533     76.0000     21.0000      0.0000      0.0000    917.4690     76.0000     22.0000      0.0000      0.0000
    837.8455     76.0000     23.0000      0.0000      0.0000    659.8204     76.0000     24.0000      0.0000      0.0000
    718.5059     76.0000     25.0000      0.0000      0.0000    563.5059     76.0000     26.0000      0.0000      0.0000
    593.7533     76.0000     27.0000      0.0000      0.0000    613.3513     76.0000     28.0000      0.0000      0.0000
    470.2553     76.0000     29.0000      0.0000      0.0000    478.5375     76.0000     30.0000      0.0000      0.0000
    568.2251     76.0000     31.0000      0.0000      0.0000    495.6146     76.0000     32.0000      0.0000      0.0000
    418.6892     76.0000     33.0000      0.0000      0.0000    373.5590     76.0000     34.0000      0.0000      0.0000
    325.0694     76.0000     35.0000      0.0000      0.0000    281.3019     76.0000     36.0000      0.0000      0.0000
   1610.3754     76.0000     37.0000      0.0000      0.0000   1384.8254     76.0000     38.0000      0.0000      0.0000
   1202.1044     76.0000     39.0000      0.0000      0.0000   1074.3491     76.0000     40.0000      0.0000      0.0000
    976.0842     76.0000     41.0000      0.0000      0.0000    748.9418     76.0000     42.0000      0.0000      0.0000
    837.5275     76.0000     43.0000      0.0000      0.0000    633.7886     76.0000     44.0000      0.0000      0.0000
    692.6754     76.0000     45.0000      0.0000      0.0000    640.8968     76.0000     46.0000      0.0000      0.0000
    535.2869     76.0000     47.0000      0.0000      0.0000    563.1205     76.0000     48.0000      0.0000      0.0000
    711.6973     76.0000     49.0000      0.0000      0.0000    652.1135     76.0000     50.0000      0.0000      0.0000
    576.1075     76.0000     51.0000      0.0000      0.0000    531.7823     76.0000     52.0000      0.0000      0.0000
    478.2557     76.0000     53.0000      0.0000      0.0000    427.8724     76.0000     54.0000      0.0000      0.0000
   1961.0192     76.0000     55.0000      0.0000      0.0000   1770.7984     76.0000     56.0000      0.0000      0.0000
   1541.6747     76.0000     57.0000      0.0000      0.0000    681.7868     76.0000     58.0000      0.0000      2.7991
   1564.3082     76.0000     59.0000      0.0000      0.0000   1499.8732     76.0000     60.0000      0.0000      0.0000
   1461.6315     76.0000     61.0000      0.0000      0.0000   1426.5281     76.0000     62.0000      0.0000      0.0000
   1395.3763     76.0000     63.0000      0.0000      0.0000   1086.4242     76.0000     64.0000      0.0000      0.0000
   1241.3205     76.0000     65.0000      0.0000      0.0000   1195.0783     76.0000     66.0000      0.0000      0.0000
   1255.6728     76.0000     67.0000      0.0000      0.0000   1228.7111     76.0000     68.0000      0.0000      0.0000
   1204.2523     76.0000     69.0000      0.0000      0.0000   1190.6528     76.0000     70.0000      0.0000      0.0000
    996.3644     76.0000     71.0000      0.0000      0.0000    970.8013     76.0000     72.0000      0.0000      0.0000
    881.0938     76.0000     73.0000      0.0000      0.0000    740.9559     76.0000     74.0000      0.0000      0.0000
    752.1571     76.0000     75.0000      0.0000      0.0000    678.5278     76.0000     76.0000      0.0000      0.0000
     40.1928     77.0000      1.0000      0.0000      0.9118     26.4936     77.0000      2.0000      0.0000      0.0000
    649.2225     77.0000      3.0000      0.0000      0.0000    367.6819     77.0000      4.0000      0.0000      0.0000
    245.2381     77.0000      5.0000      0.0000      0.0000    164.7586     77.0000      6.0000      0.0000      0.0000
    114.8874     77.0000      7.0000      0.0000      0.0000     86.8793     77.0000      8.0000      0.0000      0.0000
     65.7904     77.0000      9.0000      0.0000      0.0000     50.6159     77.0000     10.0000      0.0000      0.0000
    775.6337     77.0000     11.0000      0.0000      0.0000    587.9487     77.0000     12.0000      0.0000      0.0000
    538.9992     77.0000     13.0000      0.0000      0.0000    421.7839     77.0000     14.0000      0.0000      0.0000
    327.2304     77.0000     15.0000      0.0000      0.0000    270.8551     77.0000     16.0000      0.0000      0.0000
    220.7763     77.0000     17.0000      0.0000      0.0000    180.3711     77.0000     18.0000      0.0000      0.0000
   1275.5198     77.0000     19.0000      0.0000      0.0000   1039.8993     77.0000     20.0000      0.0000      0.0000
    856.7886     77.0000     21.0000      0.0000      0.0000    825.5125     77.0000     22.0000      0.0000      0.0000
    754.9193     77.0000     23.0000      0.0000      0.0000    594.8728     77.0000     24.0000      0.0000      0.0000
    648.7085     77.0000     25.0000      0.0000      0.0000    509.2181     77.0000     26.0000      0.0000      0.0000
    537.8946     77.0000     27.0000      0.0000      0.0000    554.8479     77.0000     28.0000      0.0000      0.0000
    425.6788     77.0000     29.0000      0.0000      0.0000    434.8792     77.0000     30.0000      0.0000      0.0000
    515.5051     77.0000     31.0000      0.0000      0.0000    452.1256     77.0000     32.0000      0.0000      0.0000
    383.9265     77.0000     33.0000      0.0000      0.0000    343.6833     77.0000     34.0000      0.0000      0.0000
    300.1178     77.0000     35.0000      0.0000      0.0000    260.5672     77.0000     36.0000      0.0000      0.0000
   1428.2493     77.0000     37.0000      0.0000      0.0000   1239.7351     77.0000     38.0000      0.0000      0.0000
   1080.8340     77.0000     39.0000      0.0000      0.0000    968.6488     77.0000     40.0000      0.0000      0.0000
    881.7101     77.0000     41.0000      0.0000      0.0000    678.8718     77.0000     42.0000      0.0000      0.0000
    758.1834     77.0000     43.0000      0.0000      0.0000    575.9452     77.0000     44.0000      0.0000      0.0000
    629.2909     77.0000     45.0000      0.0000      0.0000    582.9622     77.0000     46.0000      0.0000      0.0000
    486.8131     77.0000     47.0000      0.0000      0.0000    513.0376     77.0000     48.0000      0.0000      0.0000
    645.8629     77.0000     49.0000      0.0000      0.0000    594.4049     77.0000     50.0000      0.0000      0.0000
    527.4681     77.0000     51.0000      0.0000      0.0000    488.2319     77.0000     52.0000      0.0000      0.0000
    440.4247     77.0000     53.0000      0.0000      0.0000    395.1889     77.0000     54.0000      0.0000      0.0000
   1739.4992     77.0000     55.0000      0.0000      0.0000   1583.1333     77.0000     56.0000      0.0000      0.0000
   1384.2225     77.0000     57.0000      0.0000      0.0000    623.8114     77.0000     58.0000      0.0000      2.7991
   1400.6813     77.0000     59.0000      0.0000      0.0000   1343.9514     77.0000     60.0000      0.0000      0.0000
   1309.9454     77.0000     61.0000      0.0000      0.0000   1278.6986     77.0000     62.0000      0.0000      0.0000
   1250.9767     77.0000     63.0000      0.0000      0.0000    978.8704     77.0000     64.0000      0.0000      0.0000
   1110.6969     77.0000     65.0000      0.0000      0.0000   1070.1912     77.0000     66.0000      0.0000      0.0000
   1126.9388     77.0000     67.0000      0.0000      0.0000   1102.8614     77.0000     68.0000      0.0000      0.0000
   1081.0811     77.0000     69.0000      0.0000      0.0000   1068.6460     77.0000     70.0000      0.0000      0.0000
    897.2915     77.0000     71.0000      0.0000      0.0000    878.0575     77.0000     72.0000      0.0000      0.0000
    799.1686     77.0000     73.0000      0.0000      0.0000    673.7075     77.0000     74.0000      0.0000      0.0000
    684.5855     77.0000     75.0000      0.0000      0.0000    619.1148     77.0000     76.0000      0.0000      0.0000
    566.0660     77.0000     77.0000      0.0000      0.0000     33.7374     78.0000      1.0000      0.0000      0.9118
     22.6550     78.0000      2.0000      0.0000      0.0000    523.2922     78.0000      3.0000      0.0000      0.0000
    300.1624     78.0000      4.0000      0.0000      0.0000    202.5408     78.0000      5.0000      0.0000      0.0000
    137.5762     78.0000      6.0000      0.0000      0.0000     96.8658     78.0000      7.0000      0.0000      0.0000
     73.8183     78.0000      8.0000      0.0000      0.0000     56.3053     78.0000      9.0000      0.0000      0.0000
     43.5930     78.0000     10.0000      0.0000      0.0000    625.9625     78.0000     11.0000      0.0000      0.0000
    478.8535     78.0000     12.0000      0.0000      0.0000    441.2014     78.0000     13.0000      0.0000      0.0000
    347.8817     78.0000     14.0000      0.0000      0.0000    271.9872     78.0000     15.0000      0.0000      0.0000
    226.4710     78.0000     16.0000      0.0000      0.0000    185.7464     78.0000     17.0000      0.0000      0.0000
    152.6567     78.0000     18.0000      0.0000      0.0000   1029.9899     78.0000     19.0000      0.0000      0.0000
    844.4387     78.0000     20.0000      0.0000      0.0000    696.9272     78.0000     21.0000      0.0000      0.0000
    673.0527     78.0000     22.0000      0.0000      0.0000    616.3066     78.0000     23.0000      0.0000      0.0000
    486.5216     78.0000     24.0000      0.0000      0.0000    530.6527     78.0000     25.0000      0.0000      0.0000
    417.4314     78.0000     26.0000      0.0000      0.0000    441.4021     78.0000     27.0000      0.0000      0.0000
    454.6295     78.0000     28.0000      0.0000      0.0000    349.5803     78.0000     29.0000      0.0000      0.0000
    358.0126     78.0000     30.0000      0.0000      0.0000    423.4292     78.0000     31.0000      0.0000      0.0000
    373.4298     78.0000     32.0000      0.0000      0.0000    319.0409     78.0000     33.0000      0.0000      0.0000
    286.8703     78.0000     34.0000      0.0000      0.0000    251.7482     78.0000     35.0000      0.0000      0.0000
    219.6552     78.0000     36.0000      0.0000      0.0000   1154.7638     78.0000     37.0000      0.0000      0.0000
   1007.0623     78.0000     38.0000      0.0000      0.0000    880.9993     78.0000     39.0000      0.0000      0.0000
    791.5544     78.0000     40.0000      0.0000      0.0000    721.9340     78.0000     41.0000      0.0000      0.0000
    558.2389     78.0000     42.0000      0.0000      0.0000    622.4222     78.0000     43.0000      0.0000      0.0000
    475.0715     78.0000     44.0000      0.0000      0.0000    518.4595     78.0000     45.0000      0.0000      0.0000
    480.9389     78.0000     46.0000      0.0000      0.0000    402.1915     78.0000     47.0000      0.0000      0.0000
    424.0390     78.0000     48.0000      0.0000      0.0000    531.4442     78.0000     49.0000      0.0000      0.0000
    491.0109     78.0000     50.0000      0.0000      0.0000    437.8209     78.0000     51.0000      0.0000      0.0000
    406.6185     78.0000     52.0000      0.0000      0.0000    368.2592     78.0000     53.0000      0.0000      0.0000
    331.7904     78.0000     54.0000      0.0000      0.0000   1407.1724     78.0000     55.0000      0.0000      0.0000
   1285.4322     78.0000     56.0000      0.0000      0.0000   1127.5157     78.0000     57.0000      0.0000      0.0000
    517.6857     78.0000     58.0000      0.0000      2.7991   1138.8994     78.0000     59.0000      0.0000      0.0000
   1093.2462     78.0000     60.0000      0.0000      0.0000   1065.7050     78.0000     61.0000      0.0000      0.0000
   1040.3742     78.0000     62.0000      0.0000      0.0000   1017.9032     78.0000     63.0000      0.0000      0.0000
    800.3534     78.0000     64.0000      0.0000      0.0000    903.9594     78.0000     65.0000      0.0000      0.0000
    871.5845     78.0000     66.0000      0.0000      0.0000    917.6041     78.0000     67.0000      0.0000      0.0000
    898.0272     78.0000     68.0000      0.0000      0.0000    880.3643     78.0000     69.0000      0.0000      0.0000
    870.0367     78.0000     70.0000      0.0000      0.0000    732.9185     78.0000     71.0000      0.0000      0.0000
    719.5752     78.0000     72.0000      0.0000      0.0000    656.8212     78.0000     73.0000      0.0000      0.0000
    555.6297     78.0000     74.0000      0.0000      0.0000    565.0264     78.0000     75.0000      0.0000      0.0000
    512.4269     78.0000     76.0000      0.0000      0.0000    469.6664     78.0000     77.0000      0.0000      0.0000
    391.1448     78.0000     78.0000      0.0000      0.0000     31.6431     79.0000      1.0000      0.0000      0.9118
     21.4057     79.0000      2.0000      0.0000      0.0000    482.7120     79.0000      3.0000      0.0000      0.0000
    278.4874     79.0000      4.0000      0.0000      0.0000    188.7859     79.0000      5.0000      0.0000      0.0000
    128.7843     79.0000      6.0000      0.0000      0.0000     91.0210     79.0000      7.0000      0.0000      0.0000
     69.5772     79.0000      8.0000      0.0000      0.0000     53.2258     79.0000      9.0000      0.0000      0.0000
     41.3166     79.0000     10.0000      0.0000      0.0000    577.7550     79.0000     11.0000      0.0000      0.0000
    443.8491     79.0000     12.0000      0.0000      0.0000    409.7864     79.0000     13.0000      0.0000      0.0000
    324.0925     79.0000     14.0000      0.0000      0.0000    254.1496     79.0000     15.0000      0.0000      0.0000
    212.1039     79.0000     16.0000      0.0000      0.0000    174.3808     79.0000     17.0000      0.0000      0.0000
    143.6486     79.0000     18.0000      0.0000      0.0000    950.6218     79.0000     19.0000      0.0000      0.0000
    781.6044     79.0000     20.0000      0.0000      0.0000    645.5750     79.0000     21.0000      0.0000      0.0000
    624.0693     79.0000     22.0000      0.0000      0.0000    571.7746     79.0000     23.0000      0.0000      0.0000
    451.6799     79.0000     24.0000      0.0000      0.0000    492.7268     79.0000     25.0000      0.0000      0.0000
    387.9196     79.0000     26.0000      0.0000      0.0000    410.4068     79.0000     27.0000      0.0000      0.0000
    422.4478     79.0000     28.0000      0.0000      0.0000    325.1198     79.0000     29.0000      0.0000      0.0000
    333.3177     79.0000     30.0000      0.0000      0.0000    393.8227     79.0000     31.0000      0.0000      0.0000
    348.0922     79.0000     32.0000      0.0000      0.0000    298.1013     79.0000     33.0000      0.0000      0.0000
    268.5000     79.0000     34.0000      0.0000      0.0000    236.0765     79.0000     35.0000      0.0000      0.0000
    206.3756     79.0000     36.0000      0.0000      0.0000   1066.3289     79.0000     37.0000      0.0000      0.0000
    932.2055     79.0000     38.0000      0.0000      0.0000    816.7465     79.0000     39.0000      0.0000      0.0000
    734.6152     79.0000     40.0000      0.0000      0.0000    670.5517     79.0000     41.0000      0.0000      0.0000
    519.4100     79.0000     42.0000      0.0000      0.0000    578.7461     79.0000     43.0000      0.0000      0.0000
    442.5921     79.0000     44.0000      0.0000      0.0000    482.8089     79.0000     45.0000      0.0000      0.0000
    448.1216     79.0000     46.0000      0.0000      0.0000    374.9486     79.0000     47.0000      0.0000      0.0000
    395.4149     79.0000     48.0000      0.0000      0.0000    494.6536     79.0000     49.0000      0.0000      0.0000
    457.7529     79.0000     50.0000      0.0000      0.0000    408.9427     79.0000     51.0000      0.0000      0.0000
    380.2911     79.0000     52.0000      0.0000      0.0000    344.9408     79.0000     53.0000      0.0000      0.0000
    311.2700     79.0000     54.0000      0.0000      0.0000   1299.5975     79.0000     55.0000      0.0000      0.0000
   1189.5405     79.0000     56.0000      0.0000      0.0000   1044.8996     79.0000     57.0000      0.0000      0.0000
    483.4831     79.0000     58.0000      0.0000      2.7991   1054.6339     79.0000     59.0000      0.0000      0.0000
   1012.5735     79.0000     60.0000      0.0000      0.0000    987.1216     79.0000     61.0000      0.0000      0.0000
    963.7021     79.0000     62.0000      0.0000      0.0000    942.9274     79.0000     63.0000      0.0000      0.0000
    742.9192     79.0000     64.0000      0.0000      0.0000    837.2921     79.0000     65.0000      0.0000      0.0000
    807.5421     79.0000     66.0000      0.0000      0.0000    850.2954     79.0000     67.0000      0.0000      0.0000
    832.1718     79.0000     68.0000      0.0000      0.0000    815.8376     79.0000     69.0000      0.0000      0.0000
    806.1903     79.0000     70.0000      0.0000      0.0000    680.0731     79.0000     71.0000      0.0000      0.0000
    668.6200     79.0000     72.0000      0.0000      0.0000    611.0386     79.0000     73.0000      0.0000      0.0000
    517.6083     79.0000     74.0000      0.0000      0.0000    526.5370     79.0000     75.0000      0.0000      0.0000
    478.0672     79.0000     76.0000      0.0000      0.0000    438.6083     79.0000     77.0000      0.0000      0.0000
    365.8247     79.0000     78.0000      0.0000      0.0000    342.3526     79.0000     79.0000      0.0000      0.0000
     32.6475     80.0000      1.0000      0.0000      0.9118     22.0837     80.0000      2.0000      0.0000      0.0000
    487.4020     80.0000      3.0000      0.0000      0.0000    285.0617     80.0000      4.0000      0.0000      0.0000
    194.1615     80.0000      5.0000      0.0000      0.0000    132.7317     80.0000      6.0000      0.0000      0.0000
     93.8836     80.0000      7.0000      0.0000      0.0000     71.7760     80.0000      8.0000      0.0000      0.0000
     54.9023     80.0000      9.0000      0.0000      0.0000     42.6085     80.0000     10.0000      0.0000      0.0000
    583.7960     80.0000     11.0000      0.0000      0.0000    453.3596     80.0000     12.0000      0.0000      0.0000
    419.8384     80.0000     13.0000      0.0000      0.0000    333.2167     80.0000     14.0000      0.0000      0.0000
    261.8584     80.0000     15.0000      0.0000      0.0000    218.7185     80.0000     16.0000      0.0000      0.0000
    179.9124     80.0000     17.0000      0.0000      0.0000    148.2325     80.0000     18.0000      0.0000      0.0000
    957.3617     80.0000     19.0000      0.0000      0.0000    794.6585     80.0000     20.0000      0.0000      0.0000
    657.5917     80.0000     21.0000      0.0000      0.0000    636.5210     80.0000     22.0000      0.0000      0.0000
    583.6657     80.0000     23.0000      0.0000      0.0000    460.8509     80.0000     24.0000      0.0000      0.0000
    503.5540     80.0000     25.0000      0.0000      0.0000    396.2999     80.0000     26.0000      0.0000      0.0000
    420.2552     80.0000     27.0000      0.0000      0.0000    432.2741     80.0000     28.0000      0.0000      0.0000
    332.4340     80.0000     29.0000      0.0000      0.0000    341.8710     80.0000     30.0000      0.0000      0.0000
    403.7059     80.0000     31.0000      0.0000      0.0000    357.8455     80.0000     32.0000      0.0000      0.0000
    307.0371     80.0000     33.0000      0.0000      0.0000    276.7697     80.0000     34.0000      0.0000      0.0000
    243.4960     80.0000     35.0000      0.0000      0.0000    212.9356     80.0000     36.0000      0.0000      0.0000
   1074.4128     80.0000     37.0000      0.0000      0.0000    947.2011     80.0000     38.0000      0.0000      0.0000
    832.4222     80.0000     39.0000      0.0000      0.0000    749.9824     80.0000     40.0000      0.0000      0.0000
    685.2385     80.0000     41.0000      0.0000      0.0000    531.4562     80.0000     42.0000      0.0000      0.0000
    591.9216     80.0000     43.0000      0.0000      0.0000    453.2802     80.0000     44.0000      0.0000      0.0000
    494.7186     80.0000     45.0000      0.0000      0.0000    459.4282     80.0000     46.0000      0.0000      0.0000
    383.9518     80.0000     47.0000      0.0000      0.0000    405.6607     80.0000     48.0000      0.0000      0.0000
    506.6451     80.0000     49.0000      0.0000      0.0000    470.0850     80.0000     50.0000      0.0000      0.0000
    420.7932     80.0000     51.0000      0.0000      0.0000    391.6740     80.0000     52.0000      0.0000      0.0000
    355.5497     80.0000     53.0000      0.0000      0.0000    321.0251     80.0000     54.0000      0.0000      0.0000
   1309.2921     80.0000     55.0000      0.0000      0.0000   1207.0341     80.0000     56.0000      0.0000      0.0000
   1063.6276     80.0000     57.0000      0.0000      0.0000    497.1530     80.0000     58.0000      0.0000      2.7991
   1071.2093     80.0000     59.0000      0.0000      0.0000   1029.0835     80.0000     60.0000      0.0000      0.0000
   1003.3846     80.0000     61.0000      0.0000      0.0000    979.7232     80.0000     62.0000      0.0000      0.0000
    958.7397     80.0000     63.0000      0.0000      0.0000    757.5631     80.0000     64.0000      0.0000      0.0000
    849.2266     80.0000     65.0000      0.0000      0.0000    819.5261     80.0000     66.0000      0.0000      0.0000
    865.2963     80.0000     67.0000      0.0000      0.0000    846.9485     80.0000     68.0000      0.0000      0.0000
    830.4419     80.0000     69.0000      0.0000      0.0000    820.5356     80.0000     70.0000      0.0000      0.0000
    693.5479     80.0000     71.0000      0.0000      0.0000    683.9195     80.0000     72.0000      0.0000      0.0000
    625.9201     80.0000     73.0000      0.0000      0.0000    530.5169     80.0000     74.0000      0.0000      0.0000
    540.0504     80.0000     75.0000      0.0000      0.0000    490.8531     80.0000     76.0000      0.0000      0.0000
    450.6821     80.0000     77.0000      0.0000      0.0000    376.0096     80.0000     78.0000      0.0000      0.0000
    351.9350     80.0000     79.0000      0.0000      0.0000    362.0755     80.0000     80.0000      0.0000      0.0000
     45.5659     81.0000      1.0000      0.0000      0.9118     29.3832     81.0000      2.0000      0.0000      0.0000
    841.5620     81.0000      3.0000      0.0000      0.0000    445.0990     81.0000      4.0000      0.0000      0.0000
    287.4346     81.0000      5.0000      0.0000      0.0000    188.9137     81.0000      6.0000      0.0000      0.0000
    129.7759     81.0000      7.0000      0.0000      0.0000     97.1887     81.0000      8.0000      0.0000      0.0000
     73.0353     81.0000      9.0000      0.0000      0.0000     55.8782     81.0000     10.0000      0.0000      0.0000
   1001.3499     81.0000     11.0000      0.0000      0.0000    719.8428     81.0000     12.0000      0.0000      0.0000
    648.5037     81.0000     13.0000      0.0000      0.0000    495.8892     81.0000     14.0000      0.0000      0.0000
    377.8606     81.0000     15.0000      0.0000      0.0000    309.4057     81.0000     16.0000      0.0000      0.0000
    249.7152     81.0000     17.0000      0.0000      0.0000    202.3639     81.0000     18.0000      0.0000      0.0000
   1669.9732     81.0000     19.0000      0.0000      0.0000   1301.2325     81.0000     20.0000      0.0000      0.0000
   1062.1257     81.0000     21.0000      0.0000      0.0000   1015.6676     81.0000     22.0000      0.0000      0.0000
    924.5054     81.0000     23.0000      0.0000      0.0000    728.7526     81.0000     24.0000      0.0000      0.0000
    789.1704     81.0000     25.0000      0.0000      0.0000    619.1214     81.0000     26.0000      0.0000      0.0000
    646.8845     81.0000     27.0000      0.0000      0.0000    670.3436     81.0000     28.0000      0.0000      0.0000
    514.7803     81.0000     29.0000      0.0000      0.0000    517.7713     81.0000     30.0000      0.0000      0.0000
    616.5392     81.0000     31.0000      0.0000      0.0000    531.0148     81.0000     32.0000      0.0000      0.0000
    444.1316     81.0000     33.0000      0.0000      0.0000    394.0893     81.0000     34.0000      0.0000      0.0000
    341.1542     81.0000     35.0000      0.0000      0.0000    293.9464     81.0000     36.0000      0.0000      0.0000
   1864.6164     81.0000     37.0000      0.0000      0.0000   1554.7036     81.0000     38.0000      0.0000      0.0000
   1334.1432     81.0000     39.0000      0.0000      0.0000   1184.3558     81.0000     40.0000      0.0000      0.0000
   1071.6858     81.0000     41.0000      0.0000      0.0000    817.1388     81.0000     42.0000      0.0000      0.0000
    915.9493     81.0000     43.0000      0.0000      0.0000    688.3361     81.0000     44.0000      0.0000      0.0000
    751.4117     81.0000     45.0000      0.0000      0.0000    693.4942     81.0000     46.0000      0.0000      0.0000
    581.2740     81.0000     47.0000      0.0000      0.0000    607.4560     81.0000     48.0000      0.0000      0.0000
    773.8833     81.0000     49.0000      0.0000      0.0000    701.3354     81.0000     50.0000      0.0000      0.0000
    613.7965     81.0000     51.0000      0.0000      0.0000    563.6633     81.0000     52.0000      0.0000      0.0000
    504.3185     81.0000     53.0000      0.0000      0.0000    449.1573     81.0000     54.0000      0.0000      0.0000
   2272.4078     81.0000     55.0000      0.0000      0.0000   1997.7665     81.0000     56.0000      0.0000      0.0000
   1718.7930     81.0000     57.0000      0.0000      0.0000    728.0207     81.0000     58.0000      0.0000      2.7991
   1758.4731     81.0000     59.0000      0.0000      0.0000   1682.1281     81.0000     60.0000      0.0000      0.0000
   1638.2173     81.0000     61.0000      0.0000      0.0000   1598.0083     81.0000     62.0000      0.0000      0.0000
   1562.2939     81.0000     63.0000      0.0000      0.0000   1202.5229     81.0000     64.0000      0.0000      0.0000
   1402.6627     81.0000     65.0000      0.0000      0.0000   1347.9037     81.0000     66.0000      0.0000      0.0000
   1401.3832     81.0000     67.0000      0.0000      0.0000   1370.7449     81.0000     68.0000      0.0000      0.0000
   1342.7654     81.0000     69.0000      0.0000      0.0000   1328.1907     81.0000     70.0000      0.0000      0.0000
   1103.0932     81.0000     71.0000      0.0000      0.0000   1061.9960     81.0000     72.0000      0.0000      0.0000
    957.8330     81.0000     73.0000      0.0000      0.0000    802.6285     81.0000     74.0000      0.0000      0.0000
    812.4971     81.0000     75.0000      0.0000      0.0000    729.2402     81.0000     76.0000      0.0000      0.0000
    662.7909     81.0000     77.0000      0.0000      0.0000    546.9172     81.0000     78.0000      0.0000      0.0000
    509.6146     81.0000     79.0000      0.0000      0.0000    521.9091     81.0000     80.0000      0.0000      0.0000
    792.2378     81.0000     81.0000      0.0000      0.0000     45.1786     82.0000      1.0000      0.0000      0.9118
     29.3963     82.0000      2.0000      0.0000      0.0000    770.4985     82.0000      3.0000      0.0000      0.0000
    425.9877     82.0000      4.0000      0.0000      0.0000    280.1714     82.0000      5.0000      0.0000      0.0000
    186.2235     82.0000      6.0000      0.0000      0.0000    128.8243     82.0000      7.0000      0.0000      0.0000
     96.8801     82.0000      8.0000      0.0000      0.0000     73.0285     82.0000      9.0000      0.0000      0.0000
     55.9909     82.0000     10.0000      0.0000      0.0000    919.1257     82.0000     11.0000      0.0000      0.0000
    684.1011     82.0000     12.0000      0.0000      0.0000    622.7134     82.0000     13.0000      0.0000      0.0000
    482.5881     82.0000     14.0000      0.0000      0.0000    371.2939     82.0000     15.0000      0.0000      0.0000
    305.6389     82.0000     16.0000      0.0000      0.0000    247.8141     82.0000     17.0000      0.0000      0.0000
    201.5330     82.0000     18.0000      0.0000      0.0000   1516.4193     82.0000     19.0000      0.0000      0.0000
   1218.7009     82.0000     20.0000      0.0000      0.0000   1000.8602     82.0000     21.0000      0.0000      0.0000
    961.3718     82.0000     22.0000      0.0000      0.0000    877.5655     82.0000     23.0000      0.0000      0.0000
    691.0834     82.0000     24.0000      0.0000      0.0000    752.1156     82.0000     25.0000      0.0000      0.0000
    589.8085     82.0000     26.0000      0.0000      0.0000    620.8744     82.0000     27.0000      0.0000      0.0000
    641.6764     82.0000     28.0000      0.0000      0.0000    491.9976     82.0000     29.0000      0.0000      0.0000
    499.9322     82.0000     30.0000      0.0000      0.0000    593.7385     82.0000     31.0000      0.0000      0.0000
    516.8932     82.0000     32.0000      0.0000      0.0000    435.9281     82.0000     33.0000      0.0000      0.0000
    388.5373     82.0000     34.0000      0.0000      0.0000    337.7683     82.0000     35.0000      0.0000      0.0000
    292.0472     82.0000     36.0000      0.0000      0.0000   1695.6909     82.0000     37.0000      0.0000      0.0000
   1453.4745     82.0000     38.0000      0.0000      0.0000   1259.8691     82.0000     39.0000      0.0000      0.0000
   1124.9617     82.0000     40.0000      0.0000      0.0000   1021.4733     82.0000     41.0000      0.0000      0.0000
    782.9906     82.0000     42.0000      0.0000      0.0000    875.9582     82.0000     43.0000      0.0000      0.0000
    662.1675     82.0000     44.0000      0.0000      0.0000    723.7046     82.0000     45.0000      0.0000      0.0000
    669.3882     82.0000     46.0000      0.0000      0.0000    559.2710     82.0000     47.0000      0.0000      0.0000
    587.9368     82.0000     48.0000      0.0000      0.0000    743.8797     82.0000     49.0000      0.0000      0.0000
    680.5752     82.0000     50.0000      0.0000      0.0000    600.3714     82.0000     51.0000      0.0000      0.0000
    553.6826     82.0000     52.0000      0.0000      0.0000    497.4872     82.0000     53.0000      0.0000      0.0000
    444.7007     82.0000     54.0000      0.0000      0.0000   2064.6687     82.0000     55.0000      0.0000      0.0000
   1859.4085     82.0000     56.0000      0.0000      0.0000   1616.4677     82.0000     57.0000      0.0000      0.0000
    710.6289     82.0000     58.0000      0.0000      2.7991   1641.9885     82.0000     59.0000      0.0000      0.0000
   1573.9763     82.0000     60.0000      0.0000      0.0000   1533.7469     82.0000     61.0000      0.0000      0.0000
   1496.8291     82.0000     62.0000      0.0000      0.0000   1464.0624     82.0000     63.0000      0.0000      0.0000
   1138.0979     82.0000     64.0000      0.0000      0.0000   1303.4316     82.0000     65.0000      0.0000      0.0000
   1254.5335     82.0000     66.0000      0.0000      0.0000   1317.0177     82.0000     67.0000      0.0000      0.0000
   1288.6907     82.0000     68.0000      0.0000      0.0000   1262.9662     82.0000     69.0000      0.0000      0.0000
   1248.7891     82.0000     70.0000      0.0000      0.0000   1043.9034     82.0000     71.0000      0.0000      0.0000
   1015.4887     82.0000     72.0000      0.0000      0.0000    920.8305     82.0000     73.0000      0.0000      0.0000
    773.8526     82.0000     74.0000      0.0000      0.0000    785.2945     82.0000     75.0000      0.0000      0.0000
    707.9009     82.0000     76.0000      0.0000      0.0000    645.5470     82.0000     77.0000      0.0000      0.0000
    534.0207     82.0000     78.0000      0.0000      0.0000    498.1301     82.0000     79.0000      0.0000      0.0000
    511.3145     82.0000     80.0000      0.0000      0.0000    761.9648     82.0000     81.0000      0.0000      0.0000
    738.8156     82.0000     82.0000      0.0000      0.0000     42.2419     83.0000      1.0000      0.0000      0.9118
     27.9329     83.0000      2.0000      0.0000      0.0000    661.5278     83.0000      3.0000      0.0000      0.0000
    381.0307     83.0000      4.0000      0.0000      0.0000    256.0537     83.0000      5.0000      0.0000      0.0000
    172.7831     83.0000      6.0000      0.0000      0.0000    120.7993     83.0000      7.0000      0.0000      0.0000
     91.4934     83.0000      8.0000      0.0000      0.0000     69.3689     83.0000      9.0000      0.0000      0.0000
     53.4204     83.0000     10.0000      0.0000      0.0000    791.0868     83.0000     11.0000      0.0000      0.0000
    607.6008     83.0000     12.0000      0.0000      0.0000    559.4336     83.0000     13.0000      0.0000      0.0000
    440.1343     83.0000     14.0000      0.0000      0.0000    342.7788     83.0000     15.0000      0.0000      0.0000
    284.2948     83.0000     16.0000      0.0000      0.0000    232.1219     83.0000     17.0000      0.0000      0.0000
    189.8756     83.0000     18.0000      0.0000      0.0000   1296.6253     83.0000     19.0000      0.0000      0.0000
   1068.6331     83.0000     20.0000      0.0000      0.0000    882.5153     83.0000     21.0000      0.0000      0.0000
    851.8855     83.0000     22.0000      0.0000      0.0000    779.9336     83.0000     23.0000      0.0000      0.0000
    614.4509     83.0000     24.0000      0.0000      0.0000    671.3055     83.0000     25.0000      0.0000      0.0000
    526.9321     83.0000     26.0000      0.0000      0.0000    558.1740     83.0000     27.0000      0.0000      0.0000
    575.1487     83.0000     28.0000      0.0000      0.0000    441.0551     83.0000     29.0000      0.0000      0.0000
    452.3678     83.0000     30.0000      0.0000      0.0000    535.7013     83.0000     31.0000      0.0000      0.0000
    471.8376     83.0000     32.0000      0.0000      0.0000    401.9920     83.0000     33.0000      0.0000      0.0000
    360.4735     83.0000     34.0000      0.0000      0.0000    315.2774     83.0000     35.0000      0.0000      0.0000
    274.0755     83.0000     36.0000      0.0000      0.0000   1452.9418     83.0000     37.0000      0.0000      0.0000
   1273.2370     83.0000     38.0000      0.0000      0.0000   1114.3977     83.0000     39.0000      0.0000      0.0000
   1001.0315     83.0000     40.0000      0.0000      0.0000    912.4820     83.0000     41.0000      0.0000      0.0000
    704.0713     83.0000     42.0000      0.0000      0.0000    785.7517     83.0000     43.0000      0.0000      0.0000
    598.2792     83.0000     44.0000      0.0000      0.0000    653.9337     83.0000     45.0000      0.0000      0.0000
    606.3128     83.0000     46.0000      0.0000      0.0000    505.7574     83.0000     47.0000      0.0000      0.0000
    534.1714     83.0000     48.0000      0.0000      0.0000    670.7354     83.0000     49.0000      0.0000      0.0000
    619.5827     83.0000     50.0000      0.0000      0.0000    551.5605     83.0000     51.0000      0.0000      0.0000
    511.3976     83.0000     52.0000      0.0000      0.0000    462.0834     83.0000     53.0000      0.0000      0.0000
    415.2011     83.0000     54.0000      0.0000      0.0000   1769.6390     83.0000     55.0000      0.0000      0.0000
   1623.4740     83.0000     56.0000      0.0000      0.0000   1425.1223     83.0000     57.0000      0.0000      0.0000
    651.7126     83.0000     58.0000      0.0000      2.7991   1438.2615     83.0000     59.0000      0.0000      0.0000
   1380.9451     83.0000     60.0000      0.0000      0.0000   1346.2674     83.0000     61.0000      0.0000      0.0000
   1314.3784     83.0000     62.0000      0.0000      0.0000   1286.0963     83.0000     63.0000      0.0000      0.0000
   1010.3860     83.0000     64.0000      0.0000      0.0000   1139.0166     83.0000     65.0000      0.0000      0.0000
   1098.3110     83.0000     66.0000      0.0000      0.0000   1159.7774     83.0000     67.0000      0.0000      0.0000
   1135.1424     83.0000     68.0000      0.0000      0.0000   1112.9109     83.0000     69.0000      0.0000      0.0000
   1099.9410     83.0000     70.0000      0.0000      0.0000    926.1291     83.0000     71.0000      0.0000      0.0000
    909.8154     83.0000     72.0000      0.0000      0.0000    829.8285     83.0000     73.0000      0.0000      0.0000
    700.4395     83.0000     74.0000      0.0000      0.0000    712.4170     83.0000     75.0000      0.0000      0.0000
    645.3765     83.0000     76.0000      0.0000      0.0000    590.8505     83.0000     77.0000      0.0000      0.0000
    490.7234     83.0000     78.0000      0.0000      0.0000    458.4726     83.0000     79.0000      0.0000      0.0000
    471.5231     83.0000     80.0000      0.0000      0.0000    688.5655     83.0000     81.0000      0.0000      0.0000
    672.6904     83.0000     82.0000      0.0000      0.0000    617.5296     83.0000     83.0000      0.0000      0.0000
     40.7106     84.0000      1.0000      0.0000      0.9118     27.2118     84.0000      2.0000      0.0000      0.0000
    607.3151     84.0000      3.0000      0.0000      0.0000    357.4603     84.0000      4.0000      0.0000      0.0000
    243.3057     84.0000      5.0000      0.0000      0.0000    165.7327     84.0000      6.0000      0.0000      0.0000
    116.6615     84.0000      7.0000      0.0000      0.0000     88.7736     84.0000      8.0000      0.0000      0.0000
     67.5672     84.0000      9.0000      0.0000      0.0000     52.1881     84.0000     10.0000      0.0000      0.0000
    727.2631     84.0000     11.0000      0.0000      0.0000    567.8072     84.0000     12.0000      0.0000      0.0000
    526.2600     84.0000     13.0000      0.0000      0.0000    417.6844     84.0000     14.0000      0.0000      0.0000
    327.7136     84.0000     15.0000      0.0000      0.0000    273.0995     84.0000     16.0000      0.0000      0.0000
    223.9850     84.0000     17.0000      0.0000      0.0000    183.9223     84.0000     18.0000      0.0000      0.0000
   1189.1902     84.0000     19.0000      0.0000      0.0000    992.2125     84.0000     20.0000      0.0000      0.0000
    821.7825     84.0000     21.0000      0.0000      0.0000    795.5384     84.0000     22.0000      0.0000      0.0000
    729.5657     84.0000     23.0000      0.0000      0.0000    575.1731     84.0000     24.0000      0.0000      0.0000
    629.4810     84.0000     25.0000      0.0000      0.0000    494.5914     84.0000     26.0000      0.0000      0.0000
    525.4979     84.0000     27.0000      0.0000      0.0000    540.5327     84.0000     28.0000      0.0000      0.0000
    414.7869     84.0000     29.0000      0.0000      0.0000    427.4616     84.0000     30.0000      0.0000      0.0000
    505.3600     84.0000     31.0000      0.0000      0.0000    448.0822     84.0000     32.0000      0.0000      0.0000
    384.0853     84.0000     33.0000      0.0000      0.0000    345.7266     84.0000     34.0000      0.0000      0.0000
    303.5448     84.0000     35.0000      0.0000      0.0000    264.7978     84.0000     36.0000      0.0000      0.0000
   1334.3692     84.0000     37.0000      0.0000      0.0000   1181.8604     84.0000     38.0000      0.0000      0.0000
   1039.8622     84.0000     39.0000      0.0000      0.0000    937.2036     84.0000     40.0000      0.0000      0.0000
    856.2398     84.0000     41.0000      0.0000      0.0000    663.3608     84.0000     42.0000      0.0000      0.0000
    739.1957     84.0000     43.0000      0.0000      0.0000    565.3141     84.0000     44.0000      0.0000      0.0000
    617.6998     84.0000     45.0000      0.0000      0.0000    573.5099     84.0000     46.0000      0.0000      0.0000
    478.2336     84.0000     47.0000      0.0000      0.0000    506.1686     84.0000     48.0000      0.0000      0.0000
    632.7833     84.0000     49.0000      0.0000      0.0000    587.6097     84.0000     50.0000      0.0000      0.0000
    525.8728     84.0000     51.0000      0.0000      0.0000    489.1640     84.0000     52.0000      0.0000      0.0000
    443.5300     84.0000     53.0000      0.0000      0.0000    399.8335     84.0000     54.0000      0.0000      0.0000
   1626.0419     84.0000     55.0000      0.0000      0.0000   1504.7607     84.0000     56.0000      0.0000      0.0000
   1327.7397     84.0000     57.0000      0.0000      0.0000    620.8548     84.0000     58.0000      0.0000      2.7991
   1335.4309     84.0000     59.0000      0.0000      0.0000   1283.2336     84.0000     60.0000      0.0000      0.0000
   1251.2879     84.0000     61.0000      0.0000      0.0000   1221.8775     84.0000     62.0000      0.0000      0.0000
   1195.8046     84.0000     63.0000      0.0000      0.0000    945.1570     84.0000     64.0000      0.0000      0.0000
   1056.9864     84.0000     65.0000      0.0000      0.0000   1020.2790     84.0000     66.0000      0.0000      0.0000
   1079.6889     84.0000     67.0000      0.0000      0.0000   1056.8831     84.0000     68.0000      0.0000      0.0000
   1036.3788     84.0000     69.0000      0.0000      0.0000   1024.0338     84.0000     70.0000      0.0000      0.0000
    865.8030     84.0000     71.0000      0.0000      0.0000    855.0439     84.0000     72.0000      0.0000      0.0000
    782.4802     84.0000     73.0000      0.0000      0.0000    662.3820     84.0000     74.0000      0.0000      0.0000
    674.4980     84.0000     75.0000      0.0000      0.0000    612.7772     84.0000     76.0000      0.0000      0.0000
    562.3100     84.0000     77.0000      0.0000      0.0000    468.2525     84.0000     78.0000      0.0000      0.0000
    437.9271     84.0000     79.0000      0.0000      0.0000    450.8074     84.0000     80.0000      0.0000      0.0000
    650.7429     84.0000     81.0000      0.0000      0.0000    638.2251     84.0000     82.0000      0.0000      0.0000
    588.6188     84.0000     83.0000      0.0000      0.0000    562.6011     84.0000     84.0000      0.0000      0.0000
     38.0468     85.0000      1.0000      0.0000      0.9118     25.8071     85.0000      2.0000      0.0000      0.0000
    535.6521     85.0000      3.0000      0.0000      0.0000    323.1540     85.0000      4.0000      0.0000      0.0000
    223.3971     85.0000      5.0000      0.0000      0.0000    153.9883     85.0000      6.0000      0.0000      0.0000
    109.3618     85.0000      7.0000      0.0000      0.0000     83.7437     85.0000      8.0000      0.0000      0.0000
     64.0797     85.0000      9.0000      0.0000      0.0000     49.7043     85.0000     10.0000      0.0000      0.0000
    642.5599     85.0000     11.0000      0.0000      0.0000    511.0472     85.0000     12.0000      0.0000      0.0000
    477.3816     85.0000     13.0000      0.0000      0.0000    382.8914     85.0000     14.0000      0.0000      0.0000
    303.1717     85.0000     15.0000      0.0000      0.0000    254.1899     85.0000     16.0000      0.0000      0.0000
    209.6951     85.0000     17.0000      0.0000      0.0000    173.0668     85.0000     18.0000      0.0000      0.0000
   1048.6754     85.0000     19.0000      0.0000      0.0000    886.7938     85.0000     20.0000      0.0000      0.0000
    736.8768     85.0000     21.0000      0.0000      0.0000    715.8242     85.0000     22.0000      0.0000      0.0000
    657.7700     85.0000     23.0000      0.0000      0.0000    519.2280     85.0000     24.0000      0.0000      0.0000
    569.1850     85.0000     25.0000      0.0000      0.0000    447.9412     85.0000     26.0000      0.0000      0.0000
    477.4046     85.0000     27.0000      0.0000      0.0000    490.0296     85.0000     28.0000      0.0000      0.0000
    376.5450     85.0000     29.0000      0.0000      0.0000    390.0545     85.0000     30.0000      0.0000      0.0000
    460.1323     85.0000     31.0000      0.0000      0.0000    411.1914     85.0000     32.0000      0.0000      0.0000
    355.0899     85.0000     33.0000      0.0000      0.0000    321.1572     85.0000     34.0000      0.0000      0.0000
    283.3626     85.0000     35.0000      0.0000      0.0000    248.3169     85.0000     36.0000      0.0000      0.0000
   1178.7843     85.0000     37.0000      0.0000      0.0000   1056.1781     85.0000     38.0000      0.0000      0.0000
    934.9280     85.0000     39.0000      0.0000      0.0000    845.9589     85.0000     40.0000      0.0000      0.0000
    775.0077     85.0000     41.0000      0.0000      0.0000    603.5186     85.0000     42.0000      0.0000      0.0000
    671.2092     85.0000     43.0000      0.0000      0.0000    516.1807     85.0000     44.0000      0.0000      0.0000
    563.6134     85.0000     45.0000      0.0000      0.0000    524.1716     85.0000     46.0000      0.0000      0.0000
    437.1628     85.0000     47.0000      0.0000      0.0000    463.6316     85.0000     48.0000      0.0000      0.0000
    576.4869     85.0000     49.0000      0.0000      0.0000    538.5713     85.0000     50.0000      0.0000      0.0000
    485.0366     85.0000     51.0000      0.0000      0.0000    452.9726     85.0000     52.0000      0.0000      0.0000
    412.4929     85.0000     53.0000      0.0000      0.0000    373.3960     85.0000     54.0000      0.0000      0.0000
   1437.5237     85.0000     55.0000      0.0000      0.0000   1342.7557     85.0000     56.0000      0.0000      0.0000
   1191.8004     85.0000     57.0000      0.0000      0.0000    572.1988     85.0000     58.0000      0.0000      2.7991
   1194.1552     85.0000     59.0000      0.0000      0.0000   1148.4879     85.0000     60.0000      0.0000      0.0000
   1120.1674     85.0000     61.0000      0.0000      0.0000   1094.0580     85.0000     62.0000      0.0000      0.0000
   1070.9219     85.0000     63.0000      0.0000      0.0000    852.6306     85.0000     64.0000      0.0000      0.0000
    945.0450     85.0000     65.0000      0.0000      0.0000    913.3371     85.0000     66.0000      0.0000      0.0000
    968.2587     85.0000     67.0000      0.0000      0.0000    947.9202     85.0000     68.0000      0.0000      0.0000
    929.7163     85.0000     69.0000      0.0000      0.0000    918.3442     85.0000     70.0000      0.0000      0.0000
    780.3151     85.0000     71.0000      0.0000      0.0000    775.2337     85.0000     72.0000      0.0000      0.0000
    712.2888     85.0000     73.0000      0.0000      0.0000    605.2413     85.0000     74.0000      0.0000      0.0000
    617.1068     85.0000     75.0000      0.0000      0.0000    562.5880     85.0000     76.0000      0.0000      0.0000
    517.7285     85.0000     77.0000      0.0000      0.0000    432.6488     85.0000     78.0000      0.0000      0.0000
    405.1802     85.0000     79.0000      0.0000      0.0000    417.4737     85.0000     80.0000      0.0000      0.0000
    594.3497     85.0000     81.0000      0.0000      0.0000    585.4314     85.0000     82.0000      0.0000      0.0000
    542.8744     85.0000     83.0000      0.0000      0.0000    520.5872     85.0000     84.0000      0.0000      0.0000
    483.6536     85.0000     85.0000      0.0000      0.0000     35.2750     86.0000      1.0000      0.0000      0.9118
     24.2886     86.0000      2.0000      0.0000      0.0000    471.2994     86.0000      3.0000      0.0000      0.0000
    290.4079     86.0000      4.0000      0.0000      0.0000    203.6621     86.0000      5.0000      0.0000      0.0000
    141.9946     86.0000      6.0000      0.0000      0.0000    101.7340     86.0000      7.0000      0.0000      0.0000
     78.3993     86.0000      8.0000      0.0000      0.0000     60.3208     86.0000      9.0000      0.0000      0.0000
     46.9970     86.0000     10.0000      0.0000      0.0000    566.3047     86.0000     11.0000      0.0000      0.0000
    457.5207     86.0000     12.0000      0.0000      0.0000    430.4070     86.0000     13.0000      0.0000      0.0000
    348.5324     86.0000     14.0000      0.0000      0.0000    278.3441     86.0000     15.0000      0.0000      0.0000
    234.7563     86.0000     16.0000      0.0000      0.0000    194.7778     86.0000     17.0000      0.0000      0.0000
    161.5778     86.0000     18.0000      0.0000      0.0000    923.4896     86.0000     19.0000      0.0000      0.0000
    789.4651     86.0000     20.0000      0.0000      0.0000    657.8209     86.0000     21.0000      0.0000      0.0000
    641.0689     86.0000     22.0000      0.0000      0.0000    590.1365     86.0000     23.0000      0.0000      0.0000
    466.5786     86.0000     24.0000      0.0000      0.0000    512.0069     86.0000     25.0000      0.0000      0.0000
    403.7162     86.0000     26.0000      0.0000      0.0000    431.2543     86.0000     27.0000      0.0000      0.0000
    441.8052     86.0000     28.0000      0.0000      0.0000    340.1029     86.0000     29.0000      0.0000      0.0000
    353.7569     86.0000     30.0000      0.0000      0.0000    416.4072     86.0000     31.0000      0.0000      0.0000
    374.7378     86.0000     32.0000      0.0000      0.0000    325.8468     86.0000     33.0000      0.0000      0.0000
    296.0591     86.0000     34.0000      0.0000      0.0000    262.4678     86.0000     35.0000      0.0000      0.0000
    231.0392     86.0000     36.0000      0.0000      0.0000   1039.8788     86.0000     37.0000      0.0000      0.0000
    940.3766     86.0000     38.0000      0.0000      0.0000    836.8244     86.0000     39.0000      0.0000      0.0000
    759.8686     86.0000     40.0000      0.0000      0.0000    697.9075     86.0000     41.0000      0.0000      0.0000
    546.1762     86.0000     42.0000      0.0000      0.0000    606.2881     86.0000     43.0000      0.0000      0.0000
    468.7527     86.0000     44.0000      0.0000      0.0000    511.3370     86.0000     45.0000      0.0000      0.0000
    476.2913     86.0000     46.0000      0.0000      0.0000    397.5123     86.0000     47.0000      0.0000      0.0000
    422.1393     86.0000     48.0000      0.0000      0.0000    522.2524     86.0000     49.0000      0.0000      0.0000
    490.4574     86.0000     50.0000      0.0000      0.0000    444.2351     86.0000     51.0000      0.0000      0.0000
    416.4038     86.0000     52.0000      0.0000      0.0000    380.7463     86.0000     53.0000      0.0000      0.0000
    346.0340     86.0000     54.0000      0.0000      0.0000   1269.1514     86.0000     55.0000      0.0000      0.0000
   1194.2553     86.0000     56.0000      0.0000      0.0000   1065.3886     86.0000     57.0000      0.0000      0.0000
    523.7999     86.0000     58.0000      0.0000      2.7991   1064.1113     86.0000     59.0000      0.0000      0.0000
   1024.1601     86.0000     60.0000      0.0000      0.0000    999.1004     86.0000     61.0000      0.0000      0.0000
    975.9671     86.0000     62.0000      0.0000      0.0000    955.4753     86.0000     63.0000      0.0000      0.0000
    765.7754     86.0000     64.0000      0.0000      0.0000    842.4808     86.0000     65.0000      0.0000      0.0000
    815.0810     86.0000     66.0000      0.0000      0.0000    864.8600     86.0000     67.0000      0.0000      0.0000
    846.7641     86.0000     68.0000      0.0000      0.0000    830.6337     86.0000     69.0000      0.0000      0.0000
    820.2223     86.0000     70.0000      0.0000      0.0000    700.0939     86.0000     71.0000      0.0000      0.0000
    699.0850     86.0000     72.0000      0.0000      0.0000    644.6713     86.0000     73.0000      0.0000      0.0000
    549.8392     86.0000     74.0000      0.0000      0.0000    561.2137     86.0000     75.0000      0.0000      0.0000
    513.2761     86.0000     76.0000      0.0000      0.0000    473.6087     86.0000     77.0000      0.0000      0.0000
    397.1906     86.0000     78.0000      0.0000      0.0000    372.4825     86.0000     79.0000      0.0000      0.0000
    384.0241     86.0000     80.0000      0.0000      0.0000    539.9055     86.0000     81.0000      0.0000      0.0000
    533.6984     86.0000     82.0000      0.0000      0.0000    497.2972     86.0000     83.0000      0.0000      0.0000
    478.3113     86.0000     84.0000      0.0000      0.0000    446.0447     86.0000     85.0000      0.0000      0.0000
    412.8275     86.0000     86.0000      0.0000      0.0000    100.7494     87.0000      1.0000      0.0000      0.9118
     59.6594     87.0000      2.0000      0.0000      0.0000   2894.5966     87.0000      3.0000      0.0000      0.0000
   1218.9348     87.0000      4.0000      0.0000      0.0000    710.6585     87.0000      5.0000      0.0000      0.0000
    434.1967     87.0000      6.0000      0.0000      0.0000    282.7763     87.0000      7.0000      0.0000      0.0000
    203.9723     87.0000      8.0000      0.0000      0.0000    148.3584     87.0000      9.0000      0.0000      0.0000
    110.5120     87.0000     10.0000      0.0000      0.0000   3398.6461     87.0000     11.0000      0.0000      0.0000
   2044.6296     87.0000     12.0000      0.0000      0.0000   1746.5418     87.0000     13.0000      0.0000      0.0000
   1237.8269     87.0000     14.0000      0.0000      0.0000    888.8225     87.0000     15.0000      0.0000      0.0000
    701.9761     87.0000     16.0000      0.0000      0.0000    547.2712     87.0000     17.0000      0.0000      0.0000
    430.4468     87.0000     18.0000      0.0000      0.0000   6020.9123     87.0000     19.0000      0.0000      0.0000
   3988.5535     87.0000     20.0000      0.0000      0.0000   3153.3933     87.0000     21.0000      0.0000      0.0000
   2948.3214     87.0000     22.0000      0.0000      0.0000   2644.1348     87.0000     23.0000      0.0000      0.0000
   2095.1563     87.0000     24.0000      0.0000      0.0000   2209.2516     87.0000     25.0000      0.0000      0.0000
   1735.9767     87.0000     26.0000      0.0000      0.0000   1740.6013     87.0000     27.0000      0.0000      0.0000
   1830.2286     87.0000     28.0000      0.0000      0.0000   1416.8737     87.0000     29.0000      0.0000      0.0000
   1346.4975     87.0000     30.0000      0.0000      0.0000   1633.0869     87.0000     31.0000      0.0000      0.0000
   1321.9669     87.0000     32.0000      0.0000      0.0000   1050.9064     87.0000     33.0000      0.0000      0.0000
    905.4724     87.0000     34.0000      0.0000      0.0000    760.7086     87.0000     35.0000      0.0000      0.0000
    637.9210     87.0000     36.0000      0.0000      0.0000   6687.9551     87.0000     37.0000      0.0000      0.0000
   4814.0613     87.0000     38.0000      0.0000      0.0000   3923.8630     87.0000     39.0000      0.0000      0.0000
   3377.7348     87.0000     40.0000      0.0000      0.0000   3001.2009     87.0000     41.0000      0.0000      0.0000
   2220.8404     87.0000     42.0000      0.0000      0.0000   2518.9457     87.0000     43.0000      0.0000      0.0000
   1828.6037     87.0000     44.0000      0.0000      0.0000   1981.9822     87.0000     45.0000      0.0000      0.0000
   1805.2792     87.0000     46.0000      0.0000      0.0000   1540.3020     87.0000     47.0000      0.0000      0.0000
   1555.0964     87.0000     48.0000      0.0000      0.0000   2067.1731     87.0000     49.0000      0.0000      0.0000
   1773.2620     87.0000     50.0000      0.0000      0.0000   1480.1255     87.0000     51.0000      0.0000      0.0000
   1323.6329     87.0000     52.0000      0.0000      0.0000   1151.6386     87.0000     53.0000      0.0000      0.0000
    999.4993     87.0000     54.0000      0.0000      0.0000   8231.5280     87.0000     55.0000      0.0000      0.0000
   6339.7235     87.0000     56.0000      0.0000      0.0000   5171.5628     87.0000     57.0000      0.0000      0.0000
   1776.5919     87.0000     58.0000      0.0000      2.7991   5496.9601     87.0000     59.0000      0.0000      0.0000
   5188.6826     87.0000     60.0000      0.0000      0.0000   5037.6830     87.0000     61.0000      0.0000      0.0000
   4900.9739     87.0000     62.0000      0.0000      0.0000   4779.2385     87.0000     63.0000      0.0000      0.0000
   3500.4650     87.0000     64.0000      0.0000      0.0000   4518.0145     87.0000     65.0000      0.0000      0.0000
   4325.6882     87.0000     66.0000      0.0000      0.0000   4221.6216     87.0000     67.0000      0.0000      0.0000
   4121.1013     87.0000     68.0000      0.0000      0.0000   4027.0614     87.0000     69.0000      0.0000      0.0000
   3990.8778     87.0000     70.0000      0.0000      0.0000   3218.7704     87.0000     71.0000      0.0000      0.0000
   2921.8119     87.0000     72.0000      0.0000      0.0000   2556.3295     87.0000     73.0000      0.0000      0.0000
   2107.6991     87.0000     74.0000      0.0000      0.0000   2103.2454     87.0000     75.0000      0.0000      0.0000
   1838.3882     87.0000     76.0000      0.0000      0.0000   1636.3884     87.0000     77.0000      0.0000      0.0000
   1327.1181     87.0000     78.0000      0.0000      0.0000   1227.0914     87.0000     79.0000      0.0000      0.0000
   1239.4986     87.0000     80.0000      0.0000      0.0000   2109.4753     87.0000     81.0000      0.0000      0.0000
   1933.3025     87.0000     82.0000      0.0000      0.0000   1669.9965     87.0000     83.0000      0.0000      0.0000
   1540.8317     87.0000     84.0000      0.0000      0.0000   1368.7363     87.0000     85.0000      0.0000      0.0000
   1213.4959     87.0000     86.0000      0.0000      0.0000   7314.7398     87.0000     87.0000      0.0000      0.0000
     99.4131     88.0000      1.0000      0.0000      0.9118     59.6740     88.0000      2.0000      0.0000      0.0000
   2434.0697     88.0000      3.0000      0.0000      0.0000   1132.0344     88.0000      4.0000      0.0000      0.0000
    681.3789     88.0000      5.0000      0.0000      0.0000    424.1613     88.0000      6.0000      0.0000      0.0000
    279.3602     88.0000      7.0000      0.0000      0.0000    202.8260     88.0000      8.0000      0.0000      0.0000
    148.2516     88.0000      9.0000      0.0000      0.0000    110.8126     88.0000     10.0000      0.0000      0.0000
   2874.5717     88.0000     11.0000      0.0000      0.0000   1871.9600     88.0000     12.0000      0.0000      0.0000
   1627.9493     88.0000     13.0000      0.0000      0.0000   1183.7103     88.0000     14.0000      0.0000      0.0000
    864.3429     88.0000     15.0000      0.0000      0.0000    688.3756     88.0000     16.0000      0.0000      0.0000
    540.5868     88.0000     17.0000      0.0000      0.0000    427.5147     88.0000     18.0000      0.0000      0.0000
   4912.8581     88.0000     19.0000      0.0000      0.0000   3528.9590     88.0000     20.0000      0.0000      0.0000
   2829.2273     88.0000     21.0000      0.0000      0.0000   2665.5950     88.0000     22.0000      0.0000      0.0000
   2403.6878     88.0000     23.0000      0.0000      0.0000   1894.7707     88.0000     24.0000      0.0000      0.0000
   2023.8919     88.0000     25.0000      0.0000      0.0000   1584.5838     88.0000     26.0000      0.0000      0.0000
   1619.2221     88.0000     27.0000      0.0000      0.0000   1694.2469     88.0000     28.0000      0.0000      0.0000
   1302.2136     88.0000     29.0000      0.0000      0.0000   1267.7966     88.0000     30.0000      0.0000      0.0000
   1527.0149     88.0000     31.0000      0.0000      0.0000   1263.5730     88.0000     32.0000      0.0000      0.0000
   1019.7251     88.0000     33.0000      0.0000      0.0000    885.0433     88.0000     34.0000      0.0000      0.0000
    748.6502     88.0000     35.0000      0.0000      0.0000    631.2757     88.0000     36.0000      0.0000      0.0000
   5459.4039     88.0000     37.0000      0.0000      0.0000   4233.9736     88.0000     38.0000      0.0000      0.0000
   3524.6180     88.0000     39.0000      0.0000      0.0000   3070.0206     88.0000     40.0000      0.0000      0.0000
   2744.2675     88.0000     41.0000      0.0000      0.0000   2048.8350     88.0000     42.0000      0.0000      0.0000
   2314.9349     88.0000     43.0000      0.0000      0.0000   1698.4672     88.0000     44.0000      0.0000      0.0000
   1851.1077     88.0000     45.0000      0.0000      0.0000   1693.9362     88.0000     46.0000      0.0000      0.0000
   1429.6950     88.0000     47.0000      0.0000      0.0000   1467.4624     88.0000     48.0000      0.0000      0.0000
   1921.0215     88.0000     49.0000      0.0000      0.0000   1683.2537     88.0000     50.0000      0.0000      0.0000
   1426.7831     88.0000     51.0000      0.0000      0.0000   1285.4608     88.0000     52.0000      0.0000      0.0000
   1126.5319     88.0000     53.0000      0.0000      0.0000    983.6337     88.0000     54.0000      0.0000      0.0000
   6664.6049     88.0000     55.0000      0.0000      0.0000   5505.2582     88.0000     56.0000      0.0000      0.0000
   4594.3095     88.0000     57.0000      0.0000      0.0000   1703.7104     88.0000     58.0000      0.0000      2.7991
   4797.6061     88.0000     59.0000      0.0000      0.0000   4562.3865     88.0000     60.0000      0.0000      0.0000
   4436.2592     88.0000     61.0000      0.0000      0.0000   4321.4914     88.0000     62.0000      0.0000      0.0000
   4219.3690     88.0000     63.0000      0.0000      0.0000   3144.7184     88.0000     64.0000      0.0000      0.0000
   3869.3475     88.0000     65.0000      0.0000      0.0000   3700.6978     88.0000     66.0000      0.0000      0.0000
   3753.6534     88.0000     67.0000      0.0000      0.0000   3667.9746     88.0000     68.0000      0.0000      0.0000
   3588.4351     88.0000     69.0000      0.0000      0.0000   3554.0067     88.0000     70.0000      0.0000      0.0000
   2889.2983     88.0000     71.0000      0.0000      0.0000   2692.1229     88.0000     72.0000      0.0000      0.0000
   2381.3318     88.0000     73.0000      0.0000      0.0000   1968.4730     88.0000     74.0000      0.0000      0.0000
   1976.0672     88.0000     75.0000      0.0000      0.0000   1742.8522     88.0000     76.0000      0.0000      0.0000
   1561.6887     88.0000     77.0000      0.0000      0.0000   1270.4258     88.0000     78.0000      0.0000      0.0000
   1176.6222     88.0000     79.0000      0.0000      0.0000   1195.7573     88.0000     80.0000      0.0000      0.0000
   1954.7292     88.0000     81.0000      0.0000      0.0000   1828.6515     88.0000     82.0000      0.0000      0.0000
   1604.6349     88.0000     83.0000      0.0000      0.0000   1491.4089     88.0000     84.0000      0.0000      0.0000
   1335.1632     88.0000     85.0000      0.0000      0.0000   1190.9286     88.0000     86.0000      0.0000      0.0000
   6045.7168     88.0000     87.0000      0.0000      0.0000   5305.4399     88.0000     88.0000      0.0000      0.0000
     89.4060     89.0000      1.0000      0.0000      0.9118     54.4613     89.0000      2.0000      0.0000      0.0000
   2008.2591     89.0000      3.0000      0.0000      0.0000    977.2148     89.0000      4.0000      0.0000      0.0000
    600.0533     89.0000      5.0000      0.0000      0.0000    378.6672     89.0000      6.0000      0.0000      0.0000
    251.8086     89.0000      7.0000      0.0000      0.0000    184.0318     89.0000      8.0000      0.0000      0.0000
    135.2792     89.0000      9.0000      0.0000      0.0000    101.5857     89.0000     10.0000      0.0000      0.0000
   2377.4617     89.0000     11.0000      0.0000      0.0000   1604.0300     89.0000     12.0000      0.0000      0.0000
   1409.8711     89.0000     13.0000      0.0000      0.0000   1040.5681     89.0000     14.0000      0.0000      0.0000
    768.5132     89.0000     15.0000      0.0000      0.0000    616.1319     89.0000     16.0000      0.0000      0.0000
    486.8835     89.0000     17.0000      0.0000      0.0000    387.0720     89.0000     18.0000      0.0000      0.0000
   4017.4782     89.0000     19.0000      0.0000      0.0000   2977.1478     89.0000     20.0000      0.0000      0.0000
   2402.1540     89.0000     21.0000      0.0000      0.0000   2273.2739     89.0000     22.0000      0.0000      0.0000
   2055.9589     89.0000     23.0000      0.0000      0.0000   1618.3634     89.0000     24.0000      0.0000      0.0000
   1738.4495     89.0000     25.0000      0.0000      0.0000   1360.0663     89.0000     26.0000      0.0000      0.0000
   1401.7622     89.0000     27.0000      0.0000      0.0000   1462.5357     89.0000     28.0000      0.0000      0.0000
   1121.7466     89.0000     29.0000      0.0000      0.0000   1104.9523     89.0000     30.0000      0.0000      0.0000
   1326.3601     89.0000     31.0000      0.0000      0.0000   1111.0958     89.0000     32.0000      0.0000      0.0000
    905.5342     89.0000     33.0000      0.0000      0.0000    790.2645     89.0000     34.0000      0.0000      0.0000
    672.1658     89.0000     35.0000      0.0000      0.0000    569.5479     89.0000     36.0000      0.0000      0.0000
   4469.0053     89.0000     37.0000      0.0000      0.0000   3564.3510     89.0000     38.0000      0.0000      0.0000
   2997.7722     89.0000     39.0000      0.0000      0.0000   2627.0446     89.0000     40.0000      0.0000      0.0000
   2356.7083     89.0000     41.0000      0.0000      0.0000   1769.2538     89.0000     42.0000      0.0000      0.0000
   1994.8729     89.0000     43.0000      0.0000      0.0000   1473.0457     89.0000     44.0000      0.0000      0.0000
   1608.1722     89.0000     45.0000      0.0000      0.0000   1475.3924     89.0000     46.0000      0.0000      0.0000
   1240.2274     89.0000     47.0000      0.0000      0.0000   1282.2835     89.0000     48.0000      0.0000      0.0000
   1665.0502     89.0000     49.0000      0.0000      0.0000   1475.1121     89.0000     50.0000      0.0000      0.0000
   1262.0917     89.0000     51.0000      0.0000      0.0000   1142.9090     89.0000     52.0000      0.0000      0.0000
   1006.9141     89.0000     53.0000      0.0000      0.0000    883.4140     89.0000     54.0000      0.0000      0.0000
   5447.8929     89.0000     55.0000      0.0000      0.0000   4612.0247     89.0000     56.0000      0.0000      0.0000
   3889.7052     89.0000     57.0000      0.0000      0.0000   1503.1569     89.0000     58.0000      0.0000      2.7991
   4032.3992     89.0000     59.0000      0.0000      0.0000   3843.3536     89.0000     60.0000      0.0000      0.0000
   3739.3646     89.0000     61.0000      0.0000      0.0000   3644.5469     89.0000     62.0000      0.0000      0.0000
   3560.2278     89.0000     63.0000      0.0000      0.0000   2679.6802     89.0000     64.0000      0.0000      0.0000
   3233.3681     89.0000     65.0000      0.0000      0.0000   3096.8078     89.0000     66.0000      0.0000      0.0000
   3176.9406     89.0000     67.0000      0.0000      0.0000   3105.6847     89.0000     68.0000      0.0000      0.0000
   3039.8461     89.0000     69.0000      0.0000      0.0000   3009.5999     89.0000     70.0000      0.0000      0.0000
   2462.3774     89.0000     71.0000      0.0000      0.0000   2320.2277     89.0000     72.0000      0.0000      0.0000
   2064.5670     89.0000     73.0000      0.0000      0.0000   1711.5570     89.0000     74.0000      0.0000      0.0000
   1723.2231     89.0000     75.0000      0.0000      0.0000   1527.6535     89.0000     76.0000      0.0000      0.0000
   1374.3640     89.0000     77.0000      0.0000      0.0000   1121.3924     89.0000     78.0000      0.0000      0.0000
   1040.0238     89.0000     79.0000      0.0000      0.0000   1060.0607     89.0000     80.0000      0.0000      0.0000
   1694.6605     89.0000     81.0000      0.0000      0.0000   1600.8616     89.0000     82.0000      0.0000      0.0000
   1417.4346     89.0000     83.0000      0.0000      0.0000   1323.6360     89.0000     84.0000      0.0000      0.0000
   1191.3272     89.0000     85.0000      0.0000      0.0000   1067.5065     89.0000     86.0000      0.0000      0.0000
   4981.4961     89.0000     87.0000      0.0000      0.0000   4466.9584     89.0000     88.0000      0.0000      0.0000
   3799.6565     89.0000     89.0000      0.0000      0.0000     82.0836     90.0000      1.0000      0.0000      0.9118
     51.1103     90.0000      2.0000      0.0000      0.0000   1672.4768     90.0000      3.0000      0.0000      0.0000
    852.5249     90.0000      4.0000      0.0000      0.0000    536.0858     90.0000      5.0000      0.0000      0.0000
    344.3576     90.0000      6.0000      0.0000      0.0000    232.0723     90.0000      7.0000      0.0000      0.0000
    171.2418     90.0000      8.0000      0.0000      0.0000    126.9393     90.0000      9.0000      0.0000      0.0000
     95.9845     90.0000     10.0000      0.0000      0.0000   1985.2103     90.0000     11.0000      0.0000      0.0000
   1388.3756     90.0000     12.0000      0.0000      0.0000   1235.2681     90.0000     13.0000      0.0000      0.0000
    927.5107     90.0000     14.0000      0.0000      0.0000    694.7983     90.0000     15.0000      0.0000      0.0000
    562.0636     90.0000     16.0000      0.0000      0.0000    448.0486     90.0000     17.0000      0.0000      0.0000
    358.9273     90.0000     18.0000      0.0000      0.0000   3320.8171     90.0000     19.0000      0.0000      0.0000
   2537.7308     90.0000     20.0000      0.0000      0.0000   2060.8901     90.0000     21.0000      0.0000      0.0000
   1960.2827     90.0000     22.0000      0.0000      0.0000   1778.6546     90.0000     23.0000      0.0000      0.0000
   1399.4778     90.0000     24.0000      0.0000      0.0000   1511.0816     90.0000     25.0000      0.0000      0.0000
   1182.5093     90.0000     26.0000      0.0000      0.0000   1228.7380     90.0000     27.0000      0.0000      0.0000
   1277.7896     90.0000     28.0000      0.0000      0.0000    979.1984     90.0000     29.0000      0.0000      0.0000
    975.8856     90.0000     30.0000      0.0000      0.0000   1167.0583     90.0000     31.0000      0.0000      0.0000
    991.2015     90.0000     32.0000      0.0000      0.0000    817.5552     90.0000     33.0000      0.0000      0.0000
    718.6679     90.0000     34.0000      0.0000      0.0000    615.8505     90.0000     35.0000      0.0000      0.0000
    525.4240     90.0000     36.0000      0.0000      0.0000   3699.6637     90.0000     37.0000      0.0000      0.0000
   3033.1273     90.0000     38.0000      0.0000      0.0000   2578.7074     90.0000     39.0000      0.0000      0.0000
   2274.8325     90.0000     40.0000      0.0000      0.0000   2049.2299     90.0000     41.0000      0.0000      0.0000
   1549.1780     90.0000     42.0000      0.0000      0.0000   1742.1202     90.0000     43.0000      0.0000      0.0000
   1296.6551     90.0000     44.0000      0.0000      0.0000   1416.8423     90.0000     45.0000      0.0000      0.0000
   1303.6060     90.0000     46.0000      0.0000      0.0000   1092.5939     90.0000     47.0000      0.0000      0.0000
   1137.1745     90.0000     48.0000      0.0000      0.0000   1463.1580     90.0000     49.0000      0.0000      0.0000
   1311.5880     90.0000     50.0000      0.0000      0.0000   1134.4385     90.0000     51.0000      0.0000      0.0000
   1033.8769     90.0000     52.0000      0.0000      0.0000    917.0920     90.0000     53.0000      0.0000      0.0000
    809.8018     90.0000     54.0000      0.0000      0.0000   4505.5681     90.0000     55.0000      0.0000      0.0000
   3907.1262     90.0000     56.0000      0.0000      0.0000   3331.5473     90.0000     57.0000      0.0000      0.0000
   1347.8223     90.0000     58.0000      0.0000      2.7991   3427.7894     90.0000     59.0000      0.0000      0.0000
   3274.4792     90.0000     60.0000      0.0000      0.0000   3187.7428     90.0000     61.0000      0.0000      0.0000
   3108.4769     90.0000     62.0000      0.0000      0.0000   3038.0345     90.0000     63.0000      0.0000      0.0000
   2312.2086     90.0000     64.0000      0.0000      0.0000   2735.8113     90.0000     65.0000      0.0000      0.0000
   2624.1922     90.0000     66.0000      0.0000      0.0000   2719.1319     90.0000     67.0000      0.0000      0.0000
   2659.1268     90.0000     68.0000      0.0000      0.0000   2604.0009     90.0000     69.0000      0.0000      0.0000
   2576.9767     90.0000     70.0000      0.0000      0.0000   2123.6819     90.0000     71.0000      0.0000      0.0000
   2024.8239     90.0000     72.0000      0.0000      0.0000   1813.7564     90.0000     73.0000      0.0000      0.0000
   1510.1361     90.0000     74.0000      0.0000      0.0000   1524.9297     90.0000     75.0000      0.0000      0.0000
   1359.8576     90.0000     76.0000      0.0000      0.0000   1229.2164     90.0000     77.0000      0.0000      0.0000
   1007.4225     90.0000     78.0000      0.0000      0.0000    936.0958     90.0000     79.0000      0.0000      0.0000
    956.8047     90.0000     80.0000      0.0000      0.0000   1491.5698     90.0000     81.0000      0.0000      0.0000
   1422.9431     90.0000     82.0000      0.0000      0.0000   1272.6601     90.0000     83.0000      0.0000      0.0000
   1195.1492     90.0000     84.0000      0.0000      0.0000   1082.8719     90.0000     85.0000      0.0000      0.0000
    976.1417     90.0000     86.0000      0.0000      0.0000   4155.5932     90.0000     87.0000      0.0000      0.0000
   3804.7750     90.0000     88.0000      0.0000      0.0000   3270.4258     90.0000     89.0000      0.0000      0.0000
   2847.2704     90.0000     90.0000      0.0000      0.0000     80.7260     91.0000      1.0000      0.0000      0.9118
     50.0052     91.0000      2.0000      0.0000      0.0000   1730.6038     91.0000      3.0000      0.0000      0.0000
    857.6379     91.0000      4.0000      0.0000      0.0000    533.0818     91.0000      5.0000      0.0000      0.0000
    339.9863     91.0000      6.0000      0.0000      0.0000    228.1333     91.0000      7.0000      0.0000      0.0000
    167.9187     91.0000      8.0000      0.0000      0.0000    124.2642     91.0000      9.0000      0.0000      0.0000
     93.8663     91.0000     10.0000      0.0000      0.0000   2051.1151     91.0000     11.0000      0.0000      0.0000
   1403.0924     91.0000     12.0000      0.0000      0.0000   1240.3071     91.0000     13.0000      0.0000      0.0000
    923.2496     91.0000     14.0000      0.0000      0.0000    687.2914     91.0000     15.0000      0.0000      0.0000
    554.1274     91.0000     16.0000      0.0000      0.0000    440.4418     91.0000     17.0000      0.0000      0.0000
    352.0743     91.0000     18.0000      0.0000      0.0000   3457.0434     91.0000     19.0000      0.0000      0.0000
   2589.2888     91.0000     20.0000      0.0000      0.0000   2094.5389     91.0000     21.0000      0.0000      0.0000
   1986.9265     91.0000     22.0000      0.0000      0.0000   1799.6577     91.0000     23.0000      0.0000      0.0000
   1417.3421     91.0000     24.0000      0.0000      0.0000   1525.1022     91.0000     25.0000      0.0000      0.0000
   1194.1778     91.0000     26.0000      0.0000      0.0000   1234.4914     91.0000     27.0000      0.0000      0.0000
   1285.9300     91.0000     28.0000      0.0000      0.0000    986.8467     91.0000     29.0000      0.0000      0.0000
    976.6865     91.0000     30.0000      0.0000      0.0000   1169.9494     91.0000     31.0000      0.0000      0.0000
    986.6400     91.0000     32.0000      0.0000      0.0000    809.3754     91.0000     33.0000      0.0000      0.0000
    709.4380     91.0000     34.0000      0.0000      0.0000    606.3026     91.0000     35.0000      0.0000      0.0000
    516.1425     91.0000     36.0000      0.0000      0.0000   3848.8310     91.0000     37.0000      0.0000      0.0000
   3098.7868     91.0000     38.0000      0.0000      0.0000   2617.9361     91.0000     39.0000      0.0000      0.0000
   2300.9943     91.0000     40.0000      0.0000      0.0000   2068.4111     91.0000     41.0000      0.0000      0.0000
   1558.7481     91.0000     42.0000      0.0000      0.0000   1754.9706     91.0000     43.0000      0.0000      0.0000
   1301.5598     91.0000     44.0000      0.0000      0.0000   1420.7211     91.0000     45.0000      0.0000      0.0000
   1305.3320     91.0000     46.0000      0.0000      0.0000   1096.8175     91.0000     47.0000      0.0000      0.0000
   1136.7042     91.0000     48.0000      0.0000      0.0000   1469.0715     91.0000     49.0000      0.0000      0.0000
   1308.5146     91.0000     50.0000      0.0000      0.0000   1125.8498     91.0000     51.0000      0.0000      0.0000
   1023.1942     91.0000     52.0000      0.0000      0.0000    905.1141     91.0000     53.0000      0.0000      0.0000
    797.3313     91.0000     54.0000      0.0000      0.0000   4691.6964     91.0000     55.0000      0.0000      0.0000
   4003.7089     91.0000     56.0000      0.0000      0.0000   3391.5606     91.0000     57.0000      0.0000      0.0000
   1339.6248     91.0000     58.0000      0.0000      2.7991   3505.9336     91.0000     59.0000      0.0000      0.0000
   3344.2162     91.0000     60.0000      0.0000      0.0000   3254.4268     91.0000     61.0000      0.0000      0.0000
   3172.4783     91.0000     62.0000      0.0000      0.0000   3099.6207     91.0000     63.0000      0.0000      0.0000
   2345.0320     91.0000     64.0000      0.0000      0.0000   2808.4101     91.0000     65.0000      0.0000      0.0000
   2691.7985     91.0000     66.0000      0.0000      0.0000   2769.0943     91.0000     67.0000      0.0000      0.0000
   2707.3188     91.0000     68.0000      0.0000      0.0000   2650.3867     91.0000     69.0000      0.0000      0.0000
   2623.4579     91.0000     70.0000      0.0000      0.0000   2153.8516     91.0000     71.0000      0.0000      0.0000
   2039.3959     91.0000     72.0000      0.0000      0.0000   1820.5331     91.0000     73.0000      0.0000      0.0000
   1513.3881     91.0000     74.0000      0.0000      0.0000   1525.6409     91.0000     75.0000      0.0000      0.0000
   1356.6458     91.0000     76.0000      0.0000      0.0000   1223.6676     91.0000     77.0000      0.0000      0.0000
   1001.4754     91.0000     78.0000      0.0000      0.0000    929.9943     91.0000     79.0000      0.0000      0.0000
    948.9698     91.0000     80.0000      0.0000      0.0000   1497.6018     91.0000     81.0000      0.0000      0.0000
   1420.6996     91.0000     82.0000      0.0000      0.0000   1264.2423     91.0000     83.0000      0.0000      0.0000
   1184.1627     91.0000     84.0000      0.0000      0.0000   1069.8651     91.0000     85.0000      0.0000      0.0000
    962.1768     91.0000     86.0000      0.0000      0.0000   4303.9645     91.0000     87.0000      0.0000      0.0000
   3886.5716     91.0000     88.0000      0.0000      0.0000   3320.0764     91.0000     89.0000      0.0000      0.0000
   2872.5136     91.0000     90.0000      0.0000      0.0000   2908.9206     91.0000     91.0000      0.0000      0.0000
     78.2034     92.0000      1.0000      0.0000      0.9118     48.4980     92.0000      2.0000      0.0000      0.0000
   1671.6156     92.0000      3.0000      0.0000      0.0000    829.7132     92.0000      4.0000      0.0000      0.0000
    516.0195     92.0000      5.0000      0.0000      0.0000    329.2802     92.0000      6.0000      0.0000      0.0000
    221.0659     92.0000      7.0000      0.0000      0.0000    162.7926     92.0000      8.0000      0.0000      0.0000
    120.5290     92.0000      9.0000      0.0000      0.0000     91.0869     92.0000     10.0000      0.0000      0.0000
   1981.4675     92.0000     11.0000      0.0000      0.0000   1357.1628     92.0000     12.0000      0.0000      0.0000
   1200.0275     92.0000     13.0000      0.0000      0.0000    893.6444     92.0000     14.0000      0.0000      0.0000
    665.4965     92.0000     15.0000      0.0000      0.0000    536.7089     92.0000     16.0000      0.0000      0.0000
    426.7354     92.0000     17.0000      0.0000      0.0000    341.2340     92.0000     18.0000      0.0000      0.0000
   3337.6961     92.0000     19.0000      0.0000      0.0000   2503.3576     92.0000     20.0000      0.0000      0.0000
   2025.4740     92.0000     21.0000      0.0000      0.0000   1921.6819     92.0000     22.0000      0.0000      0.0000
   1740.7294     92.0000     23.0000      0.0000      0.0000   1370.9264     92.0000     24.0000      0.0000      0.0000
   1475.3669     92.0000     25.0000      0.0000      0.0000   1155.2737     92.0000     26.0000      0.0000      0.0000
   1194.5389     92.0000     27.0000      0.0000      0.0000   1244.2037     92.0000     28.0000      0.0000      0.0000
    954.8309     92.0000     29.0000      0.0000      0.0000    945.2775     92.0000     30.0000      0.0000      0.0000
   1132.1107     92.0000     31.0000      0.0000      0.0000    955.0607     92.0000     32.0000      0.0000      0.0000
    783.7069     92.0000     33.0000      0.0000      0.0000    687.0839     92.0000     34.0000      0.0000      0.0000
    587.3450     92.0000     35.0000      0.0000      0.0000    500.1368     92.0000     36.0000      0.0000      0.0000
   3716.0678     92.0000     37.0000      0.0000      0.0000   2995.7186     92.0000     38.0000      0.0000      0.0000
   2531.7373     92.0000     39.0000      0.0000      0.0000   2225.6807     92.0000     40.0000      0.0000      0.0000
   2000.9439     92.0000     41.0000      0.0000      0.0000   1508.2494     92.0000     42.0000      0.0000      0.0000
   1697.9484     92.0000     43.0000      0.0000      0.0000   1259.6142     92.0000     44.0000      0.0000      0.0000
   1374.9665     92.0000     45.0000      0.0000      0.0000   1263.4136     92.0000     46.0000      0.0000      0.0000
   1061.5457     92.0000     47.0000      0.0000      0.0000   1100.3399     92.0000     48.0000      0.0000      0.0000
   1421.6099     92.0000     49.0000      0.0000      0.0000   1266.6329     92.0000     50.0000      0.0000      0.0000
   1090.1053     92.0000     51.0000      0.0000      0.0000    990.8696     92.0000     52.0000      0.0000      0.0000
    876.6902     92.0000     53.0000      0.0000      0.0000    772.4519     92.0000     54.0000      0.0000      0.0000
   4529.1727     92.0000     55.0000      0.0000      0.0000   3869.7611     92.0000     56.0000      0.0000      0.0000
   3279.3360     92.0000     57.0000      0.0000      0.0000   1297.0461     92.0000     58.0000      0.0000      2.7991
   3389.0395     92.0000     59.0000      0.0000      0.0000   3233.0975     92.0000     60.0000      0.0000      0.0000
   3146.3690     92.0000     61.0000      0.0000      0.0000   3067.2053     92.0000     62.0000      0.0000      0.0000
   2996.8237     92.0000     63.0000      0.0000      0.0000   2268.0138     92.0000     64.0000      0.0000      0.0000
   2714.0296     92.0000     65.0000      0.0000      0.0000   2601.3226     92.0000     66.0000      0.0000      0.0000
   2677.5672     92.0000     67.0000      0.0000      0.0000   2617.8718     92.0000     68.0000      0.0000      0.0000
   2562.8645     92.0000     69.0000      0.0000      0.0000   2536.7915     92.0000     70.0000      0.0000      0.0000
   2083.0385     92.0000     71.0000      0.0000      0.0000   1973.0821     92.0000     72.0000      0.0000      0.0000
   1761.6844     92.0000     73.0000      0.0000      0.0000   1464.6529     92.0000     74.0000      0.0000      0.0000
   1476.6337     92.0000     75.0000      0.0000      0.0000   1313.3066     92.0000     76.0000      0.0000      0.0000
   1184.7530     92.0000     77.0000      0.0000      0.0000    969.8022     92.0000     78.0000      0.0000      0.0000
    900.6562     92.0000     79.0000      0.0000      0.0000    919.0824     92.0000     80.0000      0.0000      0.0000
   1449.3061     92.0000     81.0000      0.0000      0.0000   1375.2752     92.0000     82.0000      0.0000      0.0000
   1224.1322     92.0000     83.0000      0.0000      0.0000   1146.7509     92.0000     84.0000      0.0000      0.0000
   1036.2496     92.0000     85.0000      0.0000      0.0000    932.1121     92.0000     86.0000      0.0000      0.0000
   4156.5121     92.0000     87.0000      0.0000      0.0000   3757.2430     92.0000     88.0000      0.0000      0.0000
   3210.7560     92.0000     89.0000      0.0000      0.0000   2778.9432     92.0000     90.0000      0.0000      0.0000
   2813.6269     92.0000     91.0000      0.0000      0.0000   2721.5209     92.0000     92.0000      0.0000      0.0000
     79.4391     93.0000      1.0000      0.0000      0.9118     48.7241     93.0000      2.0000      0.0000      0.0000
   1800.5066     93.0000      3.0000      0.0000      0.0000    869.5641     93.0000      4.0000      0.0000      0.0000
    532.8988     93.0000      5.0000      0.0000      0.0000    336.4627     93.0000      6.0000      0.0000      0.0000
    224.2094     93.0000      7.0000      0.0000      0.0000    164.2959     93.0000      8.0000      0.0000      0.0000
    121.1667     93.0000      9.0000      0.0000      0.0000     91.3090     93.0000     10.0000      0.0000      0.0000
   2131.3007     93.0000     11.0000      0.0000      0.0000   1429.4308     93.0000     12.0000      0.0000      0.0000
   1254.3604     93.0000     13.0000      0.0000      0.0000    924.1970     93.0000     14.0000      0.0000      0.0000
    682.2750     93.0000     15.0000      0.0000      0.0000    547.3189     93.0000     16.0000      0.0000      0.0000
    433.0105     93.0000     17.0000      0.0000      0.0000    344.8305     93.0000     18.0000      0.0000      0.0000
   3608.5602     93.0000     19.0000      0.0000      0.0000   2661.1178     93.0000     20.0000      0.0000      0.0000
   2144.9232     93.0000     21.0000      0.0000      0.0000   2028.7846     93.0000     22.0000      0.0000      0.0000
   1834.1800     93.0000     23.0000      0.0000      0.0000   1445.0682     93.0000     24.0000      0.0000      0.0000
   1550.1899     93.0000     25.0000      0.0000      0.0000   1213.8708     93.0000     26.0000      0.0000      0.0000
   1248.7909     93.0000     27.0000      0.0000      0.0000   1303.3334     93.0000     28.0000      0.0000      0.0000
   1000.9549     93.0000     29.0000      0.0000      0.0000    983.7215     93.0000     30.0000      0.0000      0.0000
   1180.4499     93.0000     31.0000      0.0000      0.0000    987.3751     93.0000     32.0000      0.0000      0.0000
    804.2562     93.0000     33.0000      0.0000      0.0000    702.0311     93.0000     34.0000      0.0000      0.0000
    597.5035     93.0000     35.0000      0.0000      0.0000    506.8216     93.0000     36.0000      0.0000      0.0000
   4013.8973     93.0000     37.0000      0.0000      0.0000   3187.5734     93.0000     38.0000      0.0000      0.0000
   2676.6472     93.0000     39.0000      0.0000      0.0000   2343.7586     93.0000     40.0000      0.0000      0.0000
   2101.8417     93.0000     41.0000      0.0000      0.0000   1577.8736     93.0000     42.0000      0.0000      0.0000
   1779.0323     93.0000     43.0000      0.0000      0.0000   1313.7158     93.0000     44.0000      0.0000      0.0000
   1433.1563     93.0000     45.0000      0.0000      0.0000   1314.6561     93.0000     46.0000      0.0000      0.0000
   1106.8617     93.0000     47.0000      0.0000      0.0000   1142.5196     93.0000     48.0000      0.0000      0.0000
   1484.0150     93.0000     49.0000      0.0000      0.0000   1312.6653     93.0000     50.0000      0.0000      0.0000
   1122.1440     93.0000     51.0000      0.0000      0.0000   1016.0025     93.0000     52.0000      0.0000      0.0000
    895.2321     93.0000     53.0000      0.0000      0.0000    785.8038     93.0000     54.0000      0.0000      0.0000
   4893.0436     93.0000     55.0000      0.0000      0.0000   4127.9330     93.0000     56.0000      0.0000      0.0000
   3475.7124     93.0000     57.0000      0.0000      0.0000   1337.2850     93.0000     58.0000      0.0000      2.7991
   3607.8825     93.0000     59.0000      0.0000      0.0000   3437.8544     93.0000     60.0000      0.0000      0.0000
   3344.5279     93.0000     61.0000      0.0000      0.0000   3259.4431     93.0000     62.0000      0.0000      0.0000
   3183.7627     93.0000     63.0000      0.0000      0.0000   2393.5584     93.0000     64.0000      0.0000      0.0000
   2896.4080     93.0000     65.0000      0.0000      0.0000   2773.0351     93.0000     66.0000      0.0000      0.0000
   2839.6469     93.0000     67.0000      0.0000      0.0000   2775.7424     93.0000     68.0000      0.0000      0.0000
   2716.6522     93.0000     69.0000      0.0000      0.0000   2689.7033     93.0000     70.0000      0.0000      0.0000
   2198.6632     93.0000     71.0000      0.0000      0.0000   2068.0029     93.0000     72.0000      0.0000      0.0000
   1839.0464     93.0000     73.0000      0.0000      0.0000   1525.1115     93.0000     74.0000      0.0000      0.0000
   1534.7972     93.0000     75.0000      0.0000      0.0000   1360.2378     93.0000     76.0000      0.0000      0.0000
   1223.6448     93.0000     77.0000      0.0000      0.0000    999.2096     93.0000     78.0000      0.0000      0.0000
    927.0285     93.0000     79.0000      0.0000      0.0000    944.2862     93.0000     80.0000      0.0000      0.0000
   1511.6714     93.0000     81.0000      0.0000      0.0000   1425.8266     93.0000     82.0000      0.0000      0.0000
   1261.2415     93.0000     83.0000      0.0000      0.0000   1177.4038     93.0000     84.0000      0.0000      0.0000
   1059.6377     93.0000     85.0000      0.0000      0.0000    949.7554     93.0000     86.0000      0.0000      0.0000
   4469.7774     93.0000     87.0000      0.0000      0.0000   3995.2606     93.0000     88.0000      0.0000      0.0000
   3393.2601     93.0000     89.0000      0.0000      0.0000   2917.0992     93.0000     90.0000      0.0000      0.0000
   2964.6668     93.0000     91.0000      0.0000      0.0000   2867.1025     93.0000     92.0000      0.0000      0.0000
   3032.9760     93.0000     93.0000      0.0000      0.0000     77.1021     94.0000      1.0000      0.0000      0.9118
     47.3798     94.0000      2.0000      0.0000      0.0000   1727.8140     94.0000      3.0000      0.0000      0.0000
    839.4478     94.0000      4.0000      0.0000      0.0000    515.7977     94.0000      5.0000      0.0000      0.0000
    326.2500     94.0000      6.0000      0.0000      0.0000    217.6765     94.0000      7.0000      0.0000      0.0000
    159.6435     94.0000      8.0000      0.0000      0.0000    117.8193     94.0000      9.0000      0.0000      0.0000
     88.8365     94.0000     10.0000      0.0000      0.0000   2045.9284     94.0000     11.0000      0.0000      0.0000
   1378.5876     94.0000     12.0000      0.0000      0.0000   1211.4443     94.0000     13.0000      0.0000      0.0000
    894.3255     94.0000     14.0000      0.0000      0.0000    661.2092     94.0000     15.0000      0.0000      0.0000
    530.8828     94.0000     16.0000      0.0000      0.0000    420.3498     94.0000     17.0000      0.0000      0.0000
    334.9759     94.0000     18.0000      0.0000      0.0000   3458.6883     94.0000     19.0000      0.0000      0.0000
   2561.2750     94.0000     20.0000      0.0000      0.0000   2066.1768     94.0000     21.0000      0.0000      0.0000
   1955.4505     94.0000     22.0000      0.0000      0.0000   1768.5649     94.0000     23.0000      0.0000      0.0000
   1393.1385     94.0000     24.0000      0.0000      0.0000   1495.5657     94.0000     25.0000      0.0000      0.0000
   1171.0013     94.0000     26.0000      0.0000      0.0000   1206.0158     94.0000     27.0000      0.0000      0.0000
   1258.2170     94.0000     28.0000      0.0000      0.0000    966.0599     94.0000     29.0000      0.0000      0.0000
    950.8603     94.0000     30.0000      0.0000      0.0000   1140.5197     94.0000     31.0000      0.0000      0.0000
    955.5039     94.0000     32.0000      0.0000      0.0000    779.2976     94.0000     33.0000      0.0000      0.0000
    680.7355     94.0000     34.0000      0.0000      0.0000    579.7956     94.0000     35.0000      0.0000      0.0000
    492.1128     94.0000     36.0000      0.0000      0.0000   3847.7324     94.0000     37.0000      0.0000      0.0000
   3067.1463     94.0000     38.0000      0.0000      0.0000   2579.0022     94.0000     39.0000      0.0000      0.0000
   2260.0639     94.0000     40.0000      0.0000      0.0000   2027.7440     94.0000     41.0000      0.0000      0.0000
   1523.3742     94.0000     42.0000      0.0000      0.0000   1717.1041     94.0000     43.0000      0.0000      0.0000
   1269.0647     94.0000     44.0000      0.0000      0.0000   1384.7315     94.0000     45.0000      0.0000      0.0000
   1270.6578     94.0000     46.0000      0.0000      0.0000   1069.2791     94.0000     47.0000      0.0000      0.0000
   1104.7467     94.0000     48.0000      0.0000      0.0000   1433.4370     94.0000     49.0000      0.0000      0.0000
   1269.7368     94.0000     50.0000      0.0000      0.0000   1086.7671     94.0000     51.0000      0.0000      0.0000
    984.6291     94.0000     52.0000      0.0000      0.0000    868.1868     94.0000     53.0000      0.0000      0.0000
    762.5407     94.0000     54.0000      0.0000      0.0000   4689.4909     94.0000     55.0000      0.0000      0.0000
   3969.4488     94.0000     56.0000      0.0000      0.0000   3346.9278     94.0000     57.0000      0.0000      0.0000
   1294.6997     94.0000     58.0000      0.0000      2.7991   3470.8103     94.0000     59.0000      0.0000      0.0000
   3308.2782     94.0000     60.0000      0.0000      0.0000   3218.7253     94.0000     61.0000      0.0000      0.0000
   3137.0576     94.0000     62.0000      0.0000      0.0000   3064.4224     94.0000     63.0000      0.0000      0.0000
   2306.8366     94.0000     64.0000      0.0000      0.0000   2784.2586     94.0000     65.0000      0.0000      0.0000
   2666.0816     94.0000     66.0000      0.0000      0.0000   2734.2974     94.0000     67.0000      0.0000      0.0000
   2672.9042     94.0000     68.0000      0.0000      0.0000   2616.1724     94.0000     69.0000      0.0000      0.0000
   2590.0957     94.0000     70.0000      0.0000      0.0000   2118.9811     94.0000     71.0000      0.0000      0.0000
   1996.0266     94.0000     72.0000      0.0000      0.0000   1776.4187     94.0000     73.0000      0.0000      0.0000
   1473.7544     94.0000     74.0000      0.0000      0.0000   1483.6747     94.0000     75.0000      0.0000      0.0000
   1315.8080     94.0000     76.0000      0.0000      0.0000   1184.2955     94.0000     77.0000      0.0000      0.0000
    967.4643     94.0000     78.0000      0.0000      0.0000    897.7386     94.0000     79.0000      0.0000      0.0000
    914.7912     94.0000     80.0000      0.0000      0.0000   1460.2247     94.0000     81.0000      0.0000      0.0000
   1379.0263     94.0000     82.0000      0.0000      0.0000   1221.2647     94.0000     83.0000      0.0000      0.0000
   1140.7827     94.0000     84.0000      0.0000      0.0000   1027.3948     94.0000     85.0000      0.0000      0.0000
    921.4047     94.0000     86.0000      0.0000      0.0000   4288.5858     94.0000     87.0000      0.0000      0.0000
   3844.4325     94.0000     88.0000      0.0000      0.0000   3269.5288     94.0000     89.0000      0.0000      0.0000
   2814.6033     94.0000     90.0000      0.0000      0.0000   2858.1875     94.0000     91.0000      0.0000      0.0000
   2764.2585     94.0000     92.0000      0.0000      0.0000   2921.8223     94.0000     93.0000      0.0000      0.0000
   2815.2366     94.0000     94.0000      0.0000      0.0000      4.7379    101.0000      1.0000      0.0000      0.9118
      3.1287    101.0000      2.0000      0.0000      0.0000     68.9391    101.0000      3.0000      0.0000      0.0000
     41.3078    101.0000      4.0000      0.0000      0.0000     28.2767    101.0000      5.0000      0.0000      0.0000
     19.2653    101.0000      6.0000      0.0000      0.0000     13.5164    101.0000      7.0000      0.0000      0.0000
     10.2371    101.0000      8.0000      0.0000      0.0000      7.7441    101.0000      9.0000      0.0000      0.0000
      5.9403    101.0000     10.0000      0.0000      0.0000     82.5641    101.0000     11.0000      0.0000      0.0000
     65.3703    101.0000     12.0000      0.0000      0.0000     60.8558    101.0000     13.0000      0.0000      0.0000
     48.5182    101.0000     14.0000      0.0000      0.0000     38.1397    101.0000     15.0000      0.0000      0.0000
     31.7713    101.0000     16.0000      0.0000      0.0000     26.0170    101.0000     17.0000      0.0000      0.0000
     21.3055    101.0000     18.0000      0.0000      0.0000    134.4441    101.0000     19.0000      0.0000      0.0000
    113.4857    101.0000     20.0000      0.0000      0.0000     94.2083    101.0000     21.0000      0.0000      0.0000
     91.3334    101.0000     22.0000      0.0000      0.0000     83.8313    101.0000     23.0000      0.0000      0.0000
     65.9837    101.0000     24.0000      0.0000      0.0000     72.4111    101.0000     25.0000      0.0000      0.0000
     56.7993    101.0000     26.0000      0.0000      0.0000     60.5746    101.0000     27.0000      0.0000      0.0000
     62.2532    101.0000     28.0000      0.0000      0.0000     47.6499    101.0000     29.0000      0.0000      0.0000
     49.3469    101.0000     30.0000      0.0000      0.0000     58.4207    101.0000     31.0000      0.0000      0.0000
     51.9905    101.0000     32.0000      0.0000      0.0000     44.6512    101.0000     33.0000      0.0000      0.0000
     40.2010    101.0000     34.0000      0.0000      0.0000     35.2740    101.0000     35.0000      0.0000      0.0000
     30.7261    101.0000     36.0000      0.0000      0.0000    150.9340    101.0000     37.0000      0.0000      0.0000
    135.0664    101.0000     38.0000      0.0000      0.0000    119.2961    101.0000     39.0000      0.0000      0.0000
    107.7306    101.0000     40.0000      0.0000      0.0000     98.5183    101.0000     41.0000      0.0000      0.0000
     76.3661    101.0000     42.0000      0.0000      0.0000     85.0800    101.0000     43.0000      0.0000      0.0000
     65.0863    101.0000     44.0000      0.0000      0.0000     71.1985    101.0000     45.0000      0.0000      0.0000
     66.1211    101.0000     46.0000      0.0000      0.0000     54.9658    101.0000     47.0000      0.0000      0.0000
     58.3568    101.0000     48.0000      0.0000      0.0000     72.9076    101.0000     49.0000      0.0000      0.0000
     67.9430    101.0000     50.0000      0.0000      0.0000     60.9470    101.0000     51.0000      0.0000      0.0000
     56.7427    101.0000     52.0000      0.0000      0.0000     51.4656    101.0000     53.0000      0.0000      0.0000
     46.3794    101.0000     54.0000      0.0000      0.0000    184.0223    101.0000     55.0000      0.0000      0.0000
    171.7033    101.0000     56.0000      0.0000      0.0000    152.1106    101.0000     57.0000      0.0000      0.0000
     71.8830    101.0000     58.0000      0.0000      2.7991    152.4502    101.0000     59.0000      0.0000      0.0000
    146.5851    101.0000     60.0000      0.0000      0.0000    142.9620    101.0000     61.0000      0.0000      0.0000
    139.6254    101.0000     62.0000      0.0000      0.0000    136.6695    101.0000     63.0000      0.0000      0.0000
    108.3662    101.0000     64.0000      0.0000      0.0000    120.4056    101.0000     65.0000      0.0000      0.0000
    116.3178    101.0000     66.0000      0.0000      0.0000    123.5220    101.0000     67.0000      0.0000      0.0000
    120.9302    101.0000     68.0000      0.0000      0.0000    118.6070    101.0000     69.0000      0.0000      0.0000
    117.1811    101.0000     70.0000      0.0000      0.0000     99.2984    101.0000     71.0000      0.0000      0.0000
     98.5136    101.0000     72.0000      0.0000      0.0000     90.2858    101.0000     73.0000      0.0000      0.0000
     76.4150    101.0000     74.0000      0.0000      0.0000     77.8793    101.0000     75.0000      0.0000      0.0000
     70.8024    101.0000     76.0000      0.0000      0.0000     64.9890    101.0000     77.0000      0.0000      0.0000
     54.0451    101.0000     78.0000      0.0000      0.0000     50.5086    101.0000     79.0000      0.0000      0.0000
     52.0547    101.0000     80.0000      0.0000      0.0000     74.8817    101.0000     81.0000      0.0000      0.0000
     73.6692    101.0000     82.0000      0.0000      0.0000     68.1031    101.0000     83.0000      0.0000      0.0000
     65.1605    101.0000     84.0000      0.0000      0.0000     60.3338    101.0000     85.0000      0.0000      0.0000
     55.4345    101.0000     86.0000      0.0000      0.0000    174.9212    101.0000     87.0000      0.0000      0.0000
    170.5082    101.0000     88.0000      0.0000      0.0000    151.8139    101.0000     89.0000      0.0000      0.0000
    137.4724    101.0000     90.0000      0.0000      0.0000    135.8701    101.0000     91.0000      0.0000      0.0000
    131.5644    101.0000     92.0000      0.0000      0.0000    134.7304    101.0000     93.0000      0.0000      0.0000
    130.5946    101.0000     94.0000      0.0000      0.0000      7.5916    101.0000    101.0000      0.0000      0.0000
     14.3165    103.0000      1.0000      0.9865      0.9118      8.7773    103.0000      2.0000      0.9865      0.0000
    282.2106    103.0000      3.0000      0.9865      0.0000    148.1323    103.0000      4.0000      0.9865      0.0000
     93.6729    103.0000      5.0000      0.9865      0.0000     60.0860    103.0000      6.0000      0.9865      0.0000
     40.2944    103.0000      7.0000      0.9865      0.0000     29.5575    103.0000      8.0000      0.9865      0.0000
     21.7605    103.0000      9.0000      0.9865      0.0000     16.3388    103.0000     10.0000      0.9865      0.0000
    335.3450    103.0000     11.0000      0.9865      0.0000    240.1627    103.0000     12.0000      0.9865      0.0000
    214.7265    103.0000     13.0000      0.9865      0.0000    162.0508    103.0000     14.0000      0.9865      0.0000
    121.5067    103.0000     15.0000      0.9865      0.0000     98.1249    103.0000     16.0000      0.9865      0.0000
     77.9865    103.0000     17.0000      0.9865      0.0000     62.2205    103.0000     18.0000      0.9865      0.0000
    555.1516    103.0000     19.0000      0.9865      0.0000    434.1576    103.0000     20.0000      0.9865      0.0000
    354.0317    103.0000     21.0000      0.9865      0.0000    337.3896    103.0000     22.0000      0.9865      0.0000
    306.5482    103.0000     23.0000      0.9865      0.0000    240.5033    103.0000     24.0000      0.9865      0.0000
    260.9019    103.0000     25.0000      0.9865      0.0000    203.6149    103.0000     26.0000      0.9865      0.0000
    212.8978    103.0000     27.0000      0.9865      0.0000    221.1739    103.0000     28.0000      0.9865      0.0000
    168.8075    103.0000     29.0000      0.9865      0.0000    169.4949    103.0000     30.0000      0.9865      0.0000
    202.6900    103.0000     31.0000      0.9865      0.0000    172.9425    103.0000     32.0000      0.9865      0.0000
    142.8471    103.0000     33.0000      0.9865      0.0000    125.4768    103.0000     34.0000      0.9865      0.0000
    107.3380    103.0000     35.0000      0.9865      0.0000     91.3333    103.0000     36.0000      0.9865      0.0000
    618.5681    103.0000     37.0000      0.9865      0.0000    517.8393    103.0000     38.0000      0.9865      0.0000
    442.9448    103.0000     39.0000      0.9865      0.0000    391.9179    103.0000     40.0000      0.9865      0.0000
    353.5008    103.0000     41.0000      0.9865      0.0000    267.3761    103.0000     42.0000      0.9865      0.0000
    300.6533    103.0000     43.0000      0.9865      0.0000    223.8871    103.0000     44.0000      0.9865      0.0000
    245.2561    103.0000     45.0000      0.9865      0.0000    225.8042    103.0000     46.0000      0.9865      0.0000
    188.3374    103.0000     47.0000      0.9865      0.0000    197.0940    103.0000     48.0000      0.9865      0.0000
    253.1370    103.0000     49.0000      0.9865      0.0000    228.0814    103.0000     50.0000      0.9865      0.0000
    197.7698    103.0000     51.0000      0.9865      0.0000    180.3056    103.0000     52.0000      0.9865      0.0000
    159.8670    103.0000     53.0000      0.9865      0.0000    140.9818    103.0000     54.0000      0.9865      0.0000
    752.3418    103.0000     55.0000      0.9865      0.0000    664.5719    103.0000     56.0000      0.9865      0.0000
    570.4266    103.0000     57.0000      0.9865      0.0000    234.5271    103.0000     58.0000      0.9865      2.7991
    583.9797    103.0000     59.0000      0.9865      0.0000    558.6972    103.0000     60.0000      0.9865      0.0000
    544.1232    103.0000     61.0000      0.9865      0.0000    530.7909    103.0000     62.0000      0.9865      0.0000
    518.9498    103.0000     63.0000      0.9865      0.0000    396.7223    103.0000     64.0000      0.9865      0.0000
    463.5442    103.0000     65.0000      0.9865      0.0000    445.0101    103.0000     66.0000      0.9865      0.0000
    465.4100    103.0000     67.0000      0.9865      0.0000    455.2827    103.0000     68.0000      0.9865      0.0000
    446.0030    103.0000     69.0000      0.9865      0.0000    441.3220    103.0000     70.0000      0.9865      0.0000
    364.7467    103.0000     71.0000      0.9865      0.0000    350.0617    103.0000     72.0000      0.9865      0.0000
    314.2483    103.0000     73.0000      0.9865      0.0000    261.3833    103.0000     74.0000      0.9865      0.0000
    264.3697    103.0000     75.0000      0.9865      0.0000    236.0258    103.0000     76.0000      0.9865      0.0000
    213.4644    103.0000     77.0000      0.9865      0.0000    174.6132    103.0000     78.0000      0.9865      0.0000
    162.1342    103.0000     79.0000      0.9865      0.0000    166.0489    103.0000     80.0000      0.9865      0.0000
    257.3823    103.0000     81.0000      0.9865      0.0000    246.8355    103.0000     82.0000      0.9865      0.0000
    221.4325    103.0000     83.0000      0.9865      0.0000    208.1269    103.0000     84.0000      0.9865      0.0000
    188.6073    103.0000     85.0000      0.9865      0.0000    169.8943    103.0000     86.0000      0.9865      0.0000
    697.6449    103.0000     87.0000      0.9865      0.0000    649.0325    103.0000     88.0000      0.9865      0.0000
    561.3519    103.0000     89.0000      0.9865      0.0000    491.0777    103.0000     90.0000      0.9865      0.0000
    493.4651    103.0000     91.0000      0.9865      0.0000    477.4254    103.0000     92.0000      0.9865      0.0000
    499.5202    103.0000     93.0000      0.9865      0.0000    482.3466    103.0000     94.0000      0.9865      0.0000
     24.0573    103.0000    101.0000      0.9865      0.0000     85.3197    103.0000    103.0000      0.9865      0.9865
     18.4656    104.0000      1.0000      0.9808      0.9118     11.4655    104.0000      2.0000      0.9808      0.0000
    352.2160    104.0000      3.0000      0.9808      0.0000    186.3453    104.0000      4.0000      0.9808      0.0000
    119.0815    104.0000      5.0000      0.9808      0.0000     77.0951    104.0000      6.0000      0.9808      0.0000
     52.0852    104.0000      7.0000      0.9808      0.0000     38.4132    104.0000      8.0000      0.9808      0.0000
     28.4098    104.0000      9.0000      0.9808      0.0000     21.4067    104.0000     10.0000      0.9808      0.0000
    418.6488    104.0000     11.0000      0.9808      0.0000    301.3777    104.0000     12.0000      0.9808      0.0000
    270.7461    104.0000     13.0000      0.9808      0.0000    205.7544    104.0000     14.0000      0.9808      0.0000
    155.3644    104.0000     15.0000      0.9808      0.0000    126.0993    104.0000     16.0000      0.9808      0.0000
    100.7212    104.0000     17.0000      0.9808      0.0000     80.7174    104.0000     18.0000      0.9808      0.0000
    694.8596    104.0000     19.0000      0.9808      0.0000    543.5842    104.0000     20.0000      0.9808      0.0000
    443.7190    104.0000     21.0000      0.9808      0.0000    423.6217    104.0000     22.0000      0.9808      0.0000
    385.2754    104.0000     23.0000      0.9808      0.0000    302.6061    104.0000     24.0000      0.9808      0.0000
    328.4012    104.0000     25.0000      0.9808      0.0000    256.6043    104.0000     26.0000      0.9808      0.0000
    268.6284    104.0000     27.0000      0.9808      0.0000    278.7116    104.0000     28.0000      0.9808      0.0000
    212.9797    104.0000     29.0000      0.9808      0.0000    214.4256    104.0000     30.0000      0.9808      0.0000
    256.2049    104.0000     31.0000      0.9808      0.0000    219.7375    104.0000     32.0000      0.9808      0.0000
    182.5338    104.0000     33.0000      0.9808      0.0000    160.9687    104.0000     34.0000      0.9808      0.0000
    138.2747    104.0000     35.0000      0.9808      0.0000    118.1240    104.0000     36.0000      0.9808      0.0000
    774.9656    104.0000     37.0000      0.9808      0.0000    648.6422    104.0000     38.0000      0.9808      0.0000
    556.1503    104.0000     39.0000      0.9808      0.0000    493.0100    104.0000     40.0000      0.9808      0.0000
    445.3736    104.0000     41.0000      0.9808      0.0000    337.9035    104.0000     42.0000      0.9808      0.0000
    379.5254    104.0000     43.0000      0.9808      0.0000    283.5695    104.0000     44.0000      0.9808      0.0000
    310.3781    104.0000     45.0000      0.9808      0.0000    286.0395    104.0000     46.0000      0.9808      0.0000
    238.6962    104.0000     47.0000      0.9808      0.0000    249.9915    104.0000     48.0000      0.9808      0.0000
    320.0912    104.0000     49.0000      0.9808      0.0000    289.4713    104.0000     50.0000      0.9808      0.0000
    252.1649    104.0000     51.0000      0.9808      0.0000    230.6309    104.0000     52.0000      0.9808      0.0000
    205.2237    104.0000     53.0000      0.9808      0.0000    181.6260    104.0000     54.0000      0.9808      0.0000
    943.8547    104.0000     55.0000      0.9808      0.0000    832.6251    104.0000     56.0000      0.9808      0.0000
    716.0758    104.0000     57.0000      0.9808      0.0000    298.8782    104.0000     58.0000      0.9808      2.7991
    732.1642    104.0000     59.0000      0.9808      0.0000    700.4442    104.0000     60.0000      0.9808      0.0000
    682.1901    104.0000     61.0000      0.9808      0.0000    665.4868    104.0000     62.0000      0.9808      0.0000
    650.6557    104.0000     63.0000      0.9808      0.0000    499.1837    104.0000     64.0000      0.9808      0.0000
    582.1224    104.0000     65.0000      0.9808      0.0000    559.2917    104.0000     66.0000      0.9808      0.0000
    583.7067    104.0000     67.0000      0.9808      0.0000    571.0039    104.0000     68.0000      0.9808      0.0000
    559.3898    104.0000     69.0000      0.9808      0.0000    553.4266    104.0000     70.0000      0.9808      0.0000
    458.6582    104.0000     71.0000      0.9808      0.0000    441.3789    104.0000     72.0000      0.9808      0.0000
    397.1312    104.0000     73.0000      0.9808      0.0000    331.2124    104.0000     74.0000      0.9808      0.0000
    335.2261    104.0000     75.0000      0.9808      0.0000    299.9565    104.0000     76.0000      0.9808      0.0000
    271.8119    104.0000     77.0000      0.9808      0.0000    222.9157    104.0000     78.0000      0.9808      0.0000
    207.1831    104.0000     79.0000      0.9808      0.0000    212.3132    104.0000     80.0000      0.9808      0.0000
    326.1068    104.0000     81.0000      0.9808      0.0000    313.4675    104.0000     82.0000      0.9808      0.0000
    282.2935    104.0000     83.0000      0.9808      0.0000    266.0200    104.0000     84.0000      0.9808      0.0000
    241.8688    104.0000     85.0000      0.9808      0.0000    218.5687    104.0000     86.0000      0.9808      0.0000
    875.8563    104.0000     87.0000      0.9808      0.0000    814.1308    104.0000     88.0000      0.9808      0.0000
    705.4011    104.0000     89.0000      0.9808      0.0000    619.0605    104.0000     90.0000      0.9808      0.0000
    621.3399    104.0000     91.0000      0.9808      0.0000    601.1496    104.0000     92.0000      0.9808      0.0000
    627.6385    104.0000     93.0000      0.9808      0.0000    606.2139    104.0000     94.0000      0.9808      0.0000
     30.7866    104.0000    101.0000      0.9808      0.0000    107.5083    104.0000    103.0000      0.9808      0.9865
    135.8445    104.0000    104.0000      0.9808      0.9808     14.7237    105.0000      1.0000      0.9706      0.9118
      9.5836    105.0000      2.0000      0.9706      0.0000    231.4209    105.0000      3.0000      0.9706      0.0000
    133.7265    105.0000      4.0000      0.9706      0.0000     89.7429    105.0000      5.0000      0.9706      0.0000
     60.2996    105.0000      6.0000      0.9706      0.0000     41.9015    105.0000      7.0000      0.9706      0.0000
     31.5354    105.0000      8.0000      0.9706      0.0000     23.7369    105.0000      9.0000      0.9706      0.0000
     18.1424    105.0000     10.0000      0.9706      0.0000    276.5671    105.0000     11.0000      0.9706      0.0000
    212.9979    105.0000     12.0000      0.9706      0.0000    196.2014    105.0000     13.0000      0.9706      0.0000
    154.2901    105.0000     14.0000      0.9706      0.0000    119.9353    105.0000     15.0000      0.9706      0.0000
     99.2159    105.0000     16.0000      0.9706      0.0000     80.7272    105.0000     17.0000      0.9706      0.0000
     65.7580    105.0000     18.0000      0.9706      0.0000    452.5193    105.0000     19.0000      0.9706      0.0000
    373.8815    105.0000     20.0000      0.9706      0.0000    308.8721    105.0000     21.0000      0.9706      0.0000
    298.0871    105.0000     22.0000      0.9706      0.0000    272.8747    105.0000     23.0000      0.9706      0.0000
    214.6360    105.0000     24.0000      0.9706      0.0000    234.8000    105.0000     25.0000      0.9706      0.0000
    183.9737    105.0000     26.0000      0.9706      0.0000    195.1731    105.0000     27.0000      0.9706      0.0000
    201.1351    105.0000     28.0000      0.9706      0.0000    153.8824    105.0000     29.0000      0.9706      0.0000
    158.0848    105.0000     30.0000      0.9706      0.0000    187.5797    105.0000     31.0000      0.9706      0.0000
    165.1930    105.0000     32.0000      0.9706      0.0000    140.5625    105.0000     33.0000      0.9706      0.0000
    125.8437    105.0000     34.0000      0.9706      0.0000    109.8060    105.0000     35.0000      0.9706      0.0000
     95.1763    105.0000     36.0000      0.9706      0.0000    506.9421    105.0000     37.0000      0.9706      0.0000
    445.2608    105.0000     38.0000      0.9706      0.0000    389.8823    105.0000     39.0000      0.9706      0.0000
    350.1970    105.0000     40.0000      0.9706      0.0000    319.1151    105.0000     41.0000      0.9706      0.0000
    245.8527    105.0000     42.0000      0.9706      0.0000    274.5334    105.0000     43.0000      0.9706      0.0000
    208.6362    105.0000     44.0000      0.9706      0.0000    228.2822    105.0000     45.0000      0.9706      0.0000
    211.5559    105.0000     46.0000      0.9706      0.0000    176.0603    105.0000     47.0000      0.9706      0.0000
    186.2199    105.0000     48.0000      0.9706      0.0000    234.2171    105.0000     49.0000      0.9706      0.0000
    216.4276    105.0000     50.0000      0.9706      0.0000    192.5542    105.0000     51.0000      0.9706      0.0000
    178.3919    105.0000     52.0000      0.9706      0.0000    160.9679    105.0000     53.0000      0.9706      0.0000
    144.3697    105.0000     54.0000      0.9706      0.0000    617.6058    105.0000     55.0000      0.9706      0.0000
    567.5136    105.0000     56.0000      0.9706      0.0000    498.4534    105.0000     57.0000      0.9706      0.0000
    227.4189    105.0000     58.0000      0.9706      2.7991    502.4967    105.0000     59.0000      0.9706      0.0000
    482.5077    105.0000     60.0000      0.9706      0.0000    470.4029    105.0000     61.0000      0.9706      0.0000
    459.2753    105.0000     62.0000      0.9706      0.0000    449.4102    105.0000     63.0000      0.9706      0.0000
    352.9087    105.0000     64.0000      0.9706      0.0000    397.4499    105.0000     65.0000      0.9706      0.0000
    383.2952    105.0000     66.0000      0.9706      0.0000    405.3285    105.0000     67.0000      0.9706      0.0000
    396.7377    105.0000     68.0000      0.9706      0.0000    388.9890    105.0000     69.0000      0.9706      0.0000
    384.4701    105.0000     70.0000      0.9706      0.0000    323.6450    105.0000     71.0000      0.9706      0.0000
    318.2872    105.0000     72.0000      0.9706      0.0000    290.1801    105.0000     73.0000      0.9706      0.0000
    244.5675    105.0000     74.0000      0.9706      0.0000    248.7775    105.0000     75.0000      0.9706      0.0000
    225.1819    105.0000     76.0000      0.9706      0.0000    205.9702    105.0000     77.0000      0.9706      0.0000
    170.6556    105.0000     78.0000      0.9706      0.0000    159.2635    105.0000     79.0000      0.9706      0.0000
    163.8820    105.0000     80.0000      0.9706      0.0000    240.0000    105.0000     81.0000      0.9706      0.0000
    234.6048    105.0000     82.0000      0.9706      0.0000    215.3027    105.0000     83.0000      0.9706      0.0000
    205.1334    105.0000     84.0000      0.9706      0.0000    188.9991    105.0000     85.0000      0.9706      0.0000
    172.8854    105.0000     86.0000      0.9706      0.0000    582.9815    105.0000     87.0000      0.9706      0.0000
    561.0086    105.0000     88.0000      0.9706      0.0000    495.6389    105.0000     89.0000      0.9706      0.0000
    444.8102    105.0000     90.0000      0.9706      0.0000    441.5578    105.0000     91.0000      0.9706      0.0000
    427.4807    105.0000     92.0000      0.9706      0.0000    440.2710    105.0000     93.0000      0.9706      0.0000
    426.3255    105.0000     94.0000      0.9706      0.0000     23.8412    105.0000    101.0000      0.9706      0.0000
     77.6633    105.0000    103.0000      0.9706      0.9865     98.9938    105.0000    104.0000      0.9706      0.9808
     75.3686    105.0000    105.0000      0.9706      0.9706     11.3932    106.0000      1.0000      0.9868      0.9118
      7.7065    106.0000      2.0000      0.9868      0.0000    160.4590    106.0000      3.0000      0.9868      0.0000
     96.5431    106.0000      4.0000      0.9868      0.0000     66.7986    106.0000      5.0000      0.9868      0.0000
     46.0681    106.0000      6.0000      0.9868      0.0000     32.7009    106.0000      7.0000      0.9868      0.0000
     25.0097    106.0000      8.0000      0.9868      0.0000     19.0974    106.0000      9.0000      0.9868      0.0000
     14.7716    106.0000     10.0000      0.9868      0.0000    192.3729    106.0000     11.0000      0.9868      0.0000
    152.6130    106.0000     12.0000      0.9868      0.0000    142.6094    106.0000     13.0000      0.9868      0.0000
    114.4405    106.0000     14.0000      0.9868      0.0000     90.6767    106.0000     15.0000      0.9868      0.0000
     76.0552    106.0000     16.0000      0.9868      0.0000     62.7465    106.0000     17.0000      0.9868      0.0000
     51.7684    106.0000     18.0000      0.9868      0.0000    314.5800    106.0000     19.0000      0.9868      0.0000
    265.1206    106.0000     20.0000      0.9868      0.0000    220.1854    106.0000     21.0000      0.9868      0.0000
    213.8682    106.0000     22.0000      0.9868      0.0000    196.4885    106.0000     23.0000      0.9868      0.0000
    155.1171    106.0000     24.0000      0.9868      0.0000    169.9796    106.0000     25.0000      0.9868      0.0000
    133.7700    106.0000     26.0000      0.9868      0.0000    142.5140    106.0000     27.0000      0.9868      0.0000
    146.2711    106.0000     28.0000      0.9868      0.0000    112.3914    106.0000     29.0000      0.9868      0.0000
    116.3987    106.0000     30.0000      0.9868      0.0000    137.4723    106.0000     31.0000      0.9868      0.0000
    122.8805    106.0000     32.0000      0.9868      0.0000    106.1686    106.0000     33.0000      0.9868      0.0000
     96.0599    106.0000     34.0000      0.9868      0.0000     84.7723    106.0000     35.0000      0.9868      0.0000
     74.2865    106.0000     36.0000      0.9868      0.0000    353.6302    106.0000     37.0000      0.9868      0.0000
    315.8923    106.0000     38.0000      0.9868      0.0000    279.4727    106.0000     39.0000      0.9868      0.0000
    252.8213    106.0000     40.0000      0.9868      0.0000    231.5976    106.0000     41.0000      0.9868      0.0000
    180.3390    106.0000     42.0000      0.9868      0.0000    200.5464    106.0000     43.0000      0.9868      0.0000
    154.1938    106.0000     44.0000      0.9868      0.0000    168.3115    106.0000     45.0000      0.9868      0.0000
    156.5006    106.0000     46.0000      0.9868      0.0000    130.5144    106.0000     47.0000      0.9868      0.0000
    138.3672    106.0000     48.0000      0.9868      0.0000    172.1229    106.0000     49.0000      0.9868      0.0000
    160.7910    106.0000     50.0000      0.9868      0.0000    144.8462    106.0000     51.0000      0.9868      0.0000
    135.3122    106.0000     52.0000      0.9868      0.0000    123.2538    106.0000     53.0000      0.9868      0.0000
    111.5923    106.0000     54.0000      0.9868      0.0000    431.5172    106.0000     55.0000      0.9868      0.0000
    401.8774    106.0000     56.0000      0.9868      0.0000    356.4610    106.0000     57.0000      0.9868      0.0000
    170.9262    106.0000     58.0000      0.9868      2.7991    357.1399    106.0000     59.0000      0.9868      0.0000
    343.4153    106.0000     60.0000      0.9868      0.0000    334.9245    106.0000     61.0000      0.9868      0.0000
    327.0991    106.0000     62.0000      0.9868      0.0000    320.1657    106.0000     63.0000      0.9868      0.0000
    254.8122    106.0000     64.0000      0.9868      0.0000    282.8547    106.0000     65.0000      0.9868      0.0000
    273.3375    106.0000     66.0000      0.9868      0.0000    289.3920    106.0000     67.0000      0.9868      0.0000
    283.3001    106.0000     68.0000      0.9868      0.0000    277.8493    106.0000     69.0000      0.9868      0.0000
    274.4500    106.0000     70.0000      0.9868      0.0000    233.1394    106.0000     71.0000      0.9868      0.0000
    231.6334    106.0000     72.0000      0.9868      0.0000    212.8041    106.0000     73.0000      0.9868      0.0000
    180.8462    106.0000     74.0000      0.9868      0.0000    184.3586    106.0000     75.0000      0.9868      0.0000
    168.0477    106.0000     76.0000      0.9868      0.0000    154.6248    106.0000     77.0000      0.9868      0.0000
    129.1835    106.0000     78.0000      0.9868      0.0000    120.9485    106.0000     79.0000      0.9868      0.0000
    124.5951    106.0000     80.0000      0.9868      0.0000    177.4853    106.0000     81.0000      0.9868      0.0000
    174.7675    106.0000     82.0000      0.9868      0.0000    162.0740    106.0000     83.0000      0.9868      0.0000
    155.4506    106.0000     84.0000      0.9868      0.0000    144.4532    106.0000     85.0000      0.9868      0.0000
    133.2432    106.0000     86.0000      0.9868      0.0000    410.5860    106.0000     87.0000      0.9868      0.0000
    399.5225    106.0000     88.0000      0.9868      0.0000    356.1127    106.0000     89.0000      0.9868      0.0000
    323.4959    106.0000     90.0000      0.9868      0.0000    319.6761    106.0000     91.0000      0.9868      0.0000
    309.6082    106.0000     92.0000      0.9868      0.0000    316.5967    106.0000     93.0000      0.9868      0.0000
    306.9303    106.0000     94.0000      0.9868      0.0000     18.0575    106.0000    101.0000      0.9868      0.0000
     56.3468    106.0000    103.0000      0.9868      0.9865     72.3162    106.0000    104.0000      0.9868      0.9808
     56.5295    106.0000    105.0000      0.9868      0.9706     43.2452    106.0000    106.0000      0.9868      0.9868
      8.1417    107.0000      1.0000      0.9944      0.9118      5.7601    107.0000      2.0000      0.9944      0.0000
    101.2701    107.0000      3.0000      0.9944      0.0000     63.8580    107.0000      4.0000      0.9944      0.0000
     45.7319    107.0000      5.0000      0.9944      0.0000     32.4848    107.0000      6.0000      0.9944      0.0000
     23.6295    107.0000      7.0000      0.9944      0.0000     18.4128    107.0000      8.0000      0.9944      0.0000
     14.3015    107.0000      9.0000      0.9944      0.0000     11.2243    107.0000     10.0000      0.9944      0.0000
    121.9601    107.0000     11.0000      0.9944      0.0000    100.1443    107.0000     12.0000      0.9944      0.0000
     95.0916    107.0000     13.0000      0.9944      0.0000     78.0466    107.0000     14.0000      0.9944      0.0000
     63.1669    107.0000     15.0000      0.9944      0.0000     53.8107    107.0000     16.0000      0.9944      0.0000
     45.0952    107.0000     17.0000      0.9944      0.0000     37.7522    107.0000     18.0000      0.9944      0.0000
    199.4405    107.0000     19.0000      0.9944      0.0000    172.0455    107.0000     20.0000      0.9944      0.0000
    143.7658    107.0000     21.0000      0.9944      0.0000    140.7115    107.0000     22.0000      0.9944      0.0000
    129.8297    107.0000     23.0000      0.9944      0.0000    103.0189    107.0000     24.0000      0.9944      0.0000
    113.0248    107.0000     25.0000      0.9944      0.0000     89.4868    107.0000     26.0000      0.9944      0.0000
     95.7051    107.0000     27.0000      0.9944      0.0000     97.7761    107.0000     28.0000      0.9944      0.0000
     75.5987    107.0000     29.0000      0.9944      0.0000     78.9183    107.0000     30.0000      0.9944      0.0000
     92.6025    107.0000     31.0000      0.9944      0.0000     84.1276    107.0000     32.0000      0.9944      0.0000
     73.9142    107.0000     33.0000      0.9944      0.0000     67.6636    107.0000     34.0000      0.9944      0.0000
     60.4728    107.0000     35.0000      0.9944      0.0000     53.6496    107.0000     36.0000      0.9944      0.0000
    225.1919    107.0000     37.0000      0.9944      0.0000    205.1574    107.0000     38.0000      0.9944      0.0000
    183.6851    107.0000     39.0000      0.9944      0.0000    167.5501    107.0000     40.0000      0.9944      0.0000
    154.4356    107.0000     41.0000      0.9944      0.0000    121.8066    107.0000     42.0000      0.9944      0.0000
    134.7887    107.0000     43.0000      0.9944      0.0000    105.0905    107.0000     44.0000      0.9944      0.0000
    114.3496    107.0000     45.0000      0.9944      0.0000    106.7438    107.0000     46.0000      0.9944      0.0000
     89.3419    107.0000     47.0000      0.9944      0.0000     94.8770    107.0000     48.0000      0.9944      0.0000
    116.4959    107.0000     49.0000      0.9944      0.0000    110.0951    107.0000     50.0000      0.9944      0.0000
    100.5182    107.0000     51.0000      0.9944      0.0000     94.7508    107.0000     52.0000      0.9944      0.0000
     87.2028    107.0000     53.0000      0.9944      0.0000     79.7773    107.0000     54.0000      0.9944      0.0000
    275.2567    107.0000     55.0000      0.9944      0.0000    260.4481    107.0000     56.0000      0.9944      0.0000
    233.6619    107.0000     57.0000      0.9944      0.0000    118.5470    107.0000     58.0000      0.9944      2.7991
    232.5783    107.0000     59.0000      0.9944      0.0000    224.0040    107.0000     60.0000      0.9944      0.0000
    218.5611    107.0000     61.0000      0.9944      0.0000    213.5277    107.0000     62.0000      0.9944      0.0000
    209.0700    107.0000     63.0000      0.9944      0.0000    169.0556    107.0000     64.0000      0.9944      0.0000
    184.5904    107.0000     65.0000      0.9944      0.0000    178.8074    107.0000     66.0000      0.9944      0.0000
    189.4531    107.0000     67.0000      0.9944      0.0000    185.4931    107.0000     68.0000      0.9944      0.0000
    181.9823    107.0000     69.0000      0.9944      0.0000    179.6202    107.0000     70.0000      0.9944      0.0000
    154.2292    107.0000     71.0000      0.9944      0.0000    154.9102    107.0000     72.0000      0.9944      0.0000
    143.5763    107.0000     73.0000      0.9944      0.0000    123.2302    107.0000     74.0000      0.9944      0.0000
    125.9121    107.0000     75.0000      0.9944      0.0000    115.6938    107.0000     76.0000      0.9944      0.0000
    107.1775    107.0000     77.0000      0.9944      0.0000     90.4456    107.0000     78.0000      0.9944      0.0000
     85.0146    107.0000     79.0000      0.9944      0.0000     87.6490    107.0000     80.0000      0.9944      0.0000
    121.0800    107.0000     81.0000      0.9944      0.0000    120.1268    107.0000     82.0000      0.9944      0.0000
    112.6485    107.0000     83.0000      0.9944      0.0000    108.8134    107.0000     84.0000      0.9944      0.0000
    102.0524    107.0000     85.0000      0.9944      0.0000     94.9928    107.0000     86.0000      0.9944      0.0000
    264.4430    107.0000     87.0000      0.9944      0.0000    260.6529    107.0000     88.0000      0.9944      0.0000
    234.7652    107.0000     89.0000      0.9944      0.0000    216.3074    107.0000     90.0000      0.9944      0.0000
    212.7456    107.0000     91.0000      0.9944      0.0000    206.1631    107.0000     92.0000      0.9944      0.0000
    209.1524    107.0000     93.0000      0.9944      0.0000    203.0418    107.0000     94.0000      0.9944      0.0000
     12.5980    107.0000    101.0000      0.9944      0.0000     37.4939    107.0000    103.0000      0.9944      0.9865
     48.4885    107.0000    104.0000      0.9944      0.9808     39.0433    107.0000    105.0000      0.9944      0.9706
     30.5410    107.0000    106.0000      0.9944      0.9868     22.1241    107.0000    107.0000      0.9944      0.9944
      6.0575    108.0000      1.0000      0.9925      0.9118      4.4593    108.0000      2.0000      0.9925      0.0000
     67.9312    108.0000      3.0000      0.9925      0.0000     44.4968    108.0000      4.0000      0.9925      0.0000
     32.8136    108.0000      5.0000      0.9925      0.0000     23.9120    108.0000      6.0000      0.9925      0.0000
     17.7698    108.0000      7.0000      0.9925      0.0000     14.0764    108.0000      8.0000      0.9925      0.0000
     11.0994    108.0000      9.0000      0.9925      0.0000      8.8252    108.0000     10.0000      0.9925      0.0000
     82.1820    108.0000     11.0000      0.9925      0.0000     69.3675    108.0000     12.0000      0.9925      0.0000
     66.7451    108.0000     13.0000      0.9925      0.0000     55.8175    108.0000     14.0000      0.9925      0.0000
     45.9937    108.0000     15.0000      0.9925      0.0000     39.7091    108.0000     16.0000      0.9925      0.0000
     33.7313    108.0000     17.0000      0.9925      0.0000     28.6000    108.0000     18.0000      0.9925      0.0000
    134.6508    108.0000     19.0000      0.9925      0.0000    118.2411    108.0000     20.0000      0.9925      0.0000
     99.2939    108.0000     21.0000      0.9925      0.0000     97.8345    108.0000     22.0000      0.9925      0.0000
     90.6007    108.0000     23.0000      0.9925      0.0000     72.2872    108.0000     24.0000      0.9925      0.0000
     79.3047    108.0000     25.0000      0.9925      0.0000     63.1865    108.0000     26.0000      0.9925      0.0000
     67.7117    108.0000     27.0000      0.9925      0.0000     68.9086    108.0000     28.0000      0.9925      0.0000
     53.6420    108.0000     29.0000      0.9925      0.0000     56.2884    108.0000     30.0000      0.9925      0.0000
     65.6214    108.0000     31.0000      0.9925      0.0000     60.4041    108.0000     32.0000      0.9925      0.0000
     53.8153    108.0000     33.0000      0.9925      0.0000     49.7552    108.0000     34.0000      0.9925      0.0000
     44.9510    108.0000     35.0000      0.9925      0.0000     40.3043    108.0000     36.0000      0.9925      0.0000
    152.6757    108.0000     37.0000      0.9925      0.0000    141.1592    108.0000     38.0000      0.9925      0.0000
    127.6282    108.0000     39.0000      0.9925      0.0000    117.2328    108.0000     40.0000      0.9925      0.0000
    108.6378    108.0000     41.0000      0.9925      0.0000     86.6803    108.0000     42.0000      0.9925      0.0000
     95.4966    108.0000     43.0000      0.9925      0.0000     75.3910    108.0000     44.0000      0.9925      0.0000
     81.7640    108.0000     45.0000      0.9925      0.0000     76.5871    108.0000     46.0000      0.9925      0.0000
     64.3880    108.0000     47.0000      0.9925      0.0000     68.3943    108.0000     48.0000      0.9925      0.0000
     83.0278    108.0000     49.0000      0.9925      0.0000     79.1704    108.0000     50.0000      0.9925      0.0000
     73.0718    108.0000     51.0000      0.9925      0.0000     69.3901    108.0000     52.0000      0.9925      0.0000
     64.4141    108.0000     53.0000      0.9925      0.0000     59.4468    108.0000     54.0000      0.9925      0.0000
    186.8791    108.0000     55.0000      0.9925      0.0000    178.9549    108.0000     56.0000      0.9925      0.0000
    162.0371    108.0000     57.0000      0.9925      0.0000     86.1665    108.0000     58.0000      0.9925      2.7991
    160.5233    108.0000     59.0000      0.9925      0.0000    154.8067    108.0000     60.0000      0.9925      0.0000
    151.0970    108.0000     61.0000      0.9925      0.0000    147.6552    108.0000     62.0000      0.9925      0.0000
    144.6075    108.0000     63.0000      0.9925      0.0000    118.5388    108.0000     64.0000      0.9925      0.0000
    127.7828    108.0000     65.0000      0.9925      0.0000    124.0158    108.0000     66.0000      0.9925      0.0000
    131.3004    108.0000     67.0000      0.9925      0.0000    128.5666    108.0000     68.0000      0.9925      0.0000
    126.1614    108.0000     69.0000      0.9925      0.0000    124.4402    108.0000     70.0000      0.9925      0.0000
    107.8351    108.0000     71.0000      0.9925      0.0000    109.2042    108.0000     72.0000      0.9925      0.0000
    101.9734    108.0000     73.0000      0.9925      0.0000     88.3156    108.0000     74.0000      0.9925      0.0000
     90.3918    108.0000     75.0000      0.9925      0.0000     83.6227    108.0000     76.0000      0.9925      0.0000
     77.9194    108.0000     77.0000      0.9925      0.0000     66.3591    108.0000     78.0000      0.9925      0.0000
     62.6008    108.0000     79.0000      0.9925      0.0000     64.5552    108.0000     80.0000      0.9925      0.0000
     86.9552    108.0000     81.0000      0.9925      0.0000     86.7392    108.0000     82.0000      0.9925      0.0000
     82.0559    108.0000     83.0000      0.9925      0.0000     79.7133    108.0000     84.0000      0.9925      0.0000
     75.3268    108.0000     85.0000      0.9925      0.0000     70.6480    108.0000     86.0000      0.9925      0.0000
    181.0055    108.0000     87.0000      0.9925      0.0000    180.0988    108.0000     88.0000      0.9925      0.0000
    163.6042    108.0000     89.0000      0.9925      0.0000    152.5650    108.0000     90.0000      0.9925      0.0000
    149.5551    108.0000     91.0000      0.9925      0.0000    145.0113    108.0000     92.0000      0.9925      0.0000
    146.1928    108.0000     93.0000      0.9925      0.0000    142.0775    108.0000     94.0000      0.9925      0.0000
      9.1812    108.0000    101.0000      0.9925      0.0000     26.2708    108.0000    103.0000      0.9925      0.9865
     34.1983    108.0000    104.0000      0.9925      0.9808     28.2327    108.0000    105.0000      0.9925      0.9706
     22.5178    108.0000    106.0000      0.9925      0.9868     16.6775    108.0000    107.0000      0.9925      0.9944
     12.8161    108.0000    108.0000      0.9925      0.9925      4.2672    109.0000      1.0000      0.9982      0.9118
      3.3077    109.0000      2.0000      0.9982      0.0000     42.0627    109.0000      3.0000      0.9982      0.0000
     28.8615    109.0000      4.0000      0.9982      0.0000     22.0931    109.0000      5.0000      0.9982      0.0000
     16.6373    109.0000      6.0000      0.9982      0.0000     12.7107    109.0000      7.0000      0.9982      0.0000
     10.2867    109.0000      8.0000      0.9982      0.0000      8.2739    109.0000      9.0000      0.9982      0.0000
      6.6950    109.0000     10.0000      0.9982      0.0000     51.2498    109.0000     11.0000      0.9982      0.0000
     44.7141    109.0000     12.0000      0.9982      0.0000     43.7364    109.0000     13.0000      0.9982      0.0000
     37.4421    109.0000     14.0000      0.9982      0.0000     31.5577    109.0000     15.0000      0.9982      0.0000
     27.7137    109.0000     16.0000      0.9982      0.0000     23.9505    109.0000     17.0000      0.9982      0.0000
     20.6394    109.0000     18.0000      0.9982      0.0000     84.3688    109.0000     19.0000      0.9982      0.0000
     75.5850    109.0000     20.0000      0.9982      0.0000     63.8564    109.0000     21.0000      0.9982      0.0000
     63.4748    109.0000     22.0000      0.9982      0.0000     59.0665    109.0000     23.0000      0.9982      0.0000
     47.5318    109.0000     24.0000      0.9982      0.0000     52.0780    109.0000     25.0000      0.9982      0.0000
     41.8942    109.0000     26.0000      0.9982      0.0000     44.9407    109.0000     27.0000      0.9982      0.0000
     45.5155    109.0000     28.0000      0.9982      0.0000     35.8100    109.0000     29.0000      0.9982      0.0000
     37.7559    109.0000     30.0000      0.9982      0.0000     43.5685    109.0000     31.0000      0.9982      0.0000
     40.7500    109.0000     32.0000      0.9982      0.0000     36.9389    109.0000     33.0000      0.9982      0.0000
     34.5792    109.0000     34.0000      0.9982      0.0000     31.6699    109.0000     35.0000      0.9982      0.0000
     28.7800    109.0000     36.0000      0.9982      0.0000     96.2235    109.0000     37.0000      0.9982      0.0000
     90.4081    109.0000     38.0000      0.9982      0.0000     82.7337    109.0000     39.0000      0.9982      0.0000
     76.6712    109.0000     40.0000      0.9982      0.0000     71.5493    109.0000     41.0000      0.9982      0.0000
     57.9784    109.0000     42.0000      0.9982      0.0000     63.5079    109.0000     43.0000      0.9982      0.0000
     50.9770    109.0000     44.0000      0.9982      0.0000     55.0240    109.0000     45.0000      0.9982      0.0000
     51.7740    109.0000     46.0000      0.9982      0.0000     43.8480    109.0000     47.0000      0.9982      0.0000
     46.5340    109.0000     48.0000      0.9982      0.0000     55.6589    109.0000     49.0000      0.9982      0.0000
     53.6243    109.0000     50.0000      0.9982      0.0000     50.1473    109.0000     51.0000      0.9982      0.0000
     48.0535    109.0000     52.0000      0.9982      0.0000     45.0848    109.0000     53.0000      0.9982      0.0000
     42.0634    109.0000     54.0000      0.9982      0.0000    117.9718    109.0000     55.0000      0.9982      0.0000
    114.4676    109.0000     56.0000      0.9982      0.0000    104.8095    109.0000     57.0000      0.9982      0.0000
     59.1379    109.0000     58.0000      0.9982      2.7991    103.3616    109.0000     59.0000      0.9982      0.0000
     99.8331    109.0000     60.0000      0.9982      0.0000     97.4789    109.0000     61.0000      0.9982      0.0000
     95.2846    109.0000     62.0000      0.9982      0.0000     93.3410    109.0000     63.0000      0.9982      0.0000
     77.8742    109.0000     64.0000      0.9982      0.0000     82.7154    109.0000     65.0000      0.9982      0.0000
     80.4607    109.0000     66.0000      0.9982      0.0000     84.9478    109.0000     67.0000      0.9982      0.0000
     83.1827    109.0000     68.0000      0.9982      0.0000     81.6437    109.0000     69.0000      0.9982      0.0000
     80.4575    109.0000     70.0000      0.9982      0.0000     70.5522    109.0000     71.0000      0.9982      0.0000
     72.0887    109.0000     72.0000      0.9982      0.0000     67.9590    109.0000     73.0000      0.9982      0.0000
     59.5758    109.0000     74.0000      0.9982      0.0000     61.0949    109.0000     75.0000      0.9982      0.0000
     57.0111    109.0000     76.0000      0.9982      0.0000     53.5214    109.0000     77.0000      0.9982      0.0000
     46.1442    109.0000     78.0000      0.9982      0.0000     43.7468    109.0000     79.0000      0.9982      0.0000
     45.1205    109.0000     80.0000      0.9982      0.0000     58.9129    109.0000     81.0000      0.9982      0.0000
     59.1097    109.0000     82.0000      0.9982      0.0000     56.5007    109.0000     83.0000      0.9982      0.0000
     55.2614    109.0000     84.0000      0.9982      0.0000     52.7033    109.0000     85.0000      0.9982      0.0000
     49.8927    109.0000     86.0000      0.9982      0.0000    115.4321    109.0000     87.0000      0.9982      0.0000
    116.0062    109.0000     88.0000      0.9982      0.0000    106.5303    109.0000     89.0000      0.9982      0.0000
    100.9029    109.0000     90.0000      0.9982      0.0000     98.5768    109.0000     91.0000      0.9982      0.0000
     95.6625    109.0000     92.0000      0.9982      0.0000     95.7322    109.0000     93.0000      0.9982      0.0000
     93.1614    109.0000     94.0000      0.9982      0.0000      6.3000    109.0000    101.0000      0.9982      0.0000
     17.1733    109.0000    103.0000      0.9982      0.9865     22.5413    109.0000    104.0000      0.9982      0.9808
     19.2029    109.0000    105.0000      0.9982      0.9706     15.6857    109.0000    106.0000      0.9982      0.9868
     11.9470    109.0000    107.0000      0.9982      0.9944      9.4048    109.0000    108.0000      0.9982      0.9925
      7.1341    109.0000    109.0000      0.9982      0.9982     20.7567    111.0000      1.0000      0.9684      0.9118
     12.7287    111.0000      2.0000      0.9684      0.0000    425.7161    111.0000      3.0000      0.9684      0.0000
    218.6572    111.0000      4.0000      0.9684      0.0000    136.9536    111.0000      5.0000      0.9684      0.0000
     87.3956    111.0000      6.0000      0.9684      0.0000     58.4853    111.0000      7.0000      0.9684      0.0000
     42.8911    111.0000      8.0000      0.9684      0.0000     31.6060    111.0000      9.0000      0.9684      0.0000
     23.7745    111.0000     10.0000      0.9684      0.0000    505.4363    111.0000     11.0000      0.9684      0.0000
    355.9180    111.0000     12.0000      0.9684      0.0000    316.4588    111.0000     13.0000      0.9684      0.0000
    237.1326    111.0000     14.0000      0.9684      0.0000    176.9205    111.0000     15.0000      0.9684      0.0000
    142.5430    111.0000     16.0000      0.9684      0.0000    113.1025    111.0000     17.0000      0.9684      0.0000
     90.1735    111.0000     18.0000      0.9684      0.0000    840.8299    111.0000     19.0000      0.9684      0.0000
    648.3105    111.0000     20.0000      0.9684      0.0000    527.0917    111.0000     21.0000      0.9684      0.0000
    501.2393    111.0000     22.0000      0.9684      0.0000    454.8030    111.0000     23.0000      0.9684      0.0000
    357.1508    111.0000     24.0000      0.9684      0.0000    386.3426    111.0000     25.0000      0.9684      0.0000
    301.7401    111.0000     26.0000      0.9684      0.0000    314.1718    111.0000     27.0000      0.9684      0.0000
    326.8271    111.0000     28.0000      0.9684      0.0000    249.8197    111.0000     29.0000      0.9684      0.0000
    249.3925    111.0000     30.0000      0.9684      0.0000    298.4007    111.0000     31.0000      0.9684      0.0000
    253.1433    111.0000     32.0000      0.9684      0.0000    208.1802    111.0000     33.0000      0.9684      0.0000
    182.4744    111.0000     34.0000      0.9684      0.0000    155.8202    111.0000     35.0000      0.9684      0.0000
    132.4348    111.0000     36.0000      0.9684      0.0000    936.3006    111.0000     37.0000      0.9684      0.0000
    773.9854    111.0000     38.0000      0.9684      0.0000    658.7963    111.0000     39.0000      0.9684      0.0000
    581.2480    111.0000     40.0000      0.9684      0.0000    523.4058    111.0000     41.0000      0.9684      0.0000
    395.0058    111.0000     42.0000      0.9684      0.0000    444.5269    111.0000     43.0000      0.9684      0.0000
    330.2273    111.0000     44.0000      0.9684      0.0000    361.4287    111.0000     45.0000      0.9684      0.0000
    332.4392    111.0000     46.0000      0.9684      0.0000    277.9428    111.0000     47.0000      0.9684      0.0000
    289.8474    111.0000     48.0000      0.9684      0.0000    373.3794    111.0000     49.0000      0.9684      0.0000
    334.7023    111.0000     50.0000      0.9684      0.0000    288.9888    111.0000     51.0000      0.9684      0.0000
    262.8846    111.0000     52.0000      0.9684      0.0000    232.6053    111.0000     53.0000      0.9684      0.0000
    204.7986    111.0000     54.0000      0.9684      0.0000   1138.9256    111.0000     55.0000      0.9684      0.0000
    995.3660    111.0000     56.0000      0.9684      0.0000    850.0768    111.0000     57.0000      0.9684      0.0000
    343.1382    111.0000     58.0000      0.9684      2.7991    873.5134    111.0000     59.0000      0.9684      0.0000
    834.9263    111.0000     60.0000      0.9684      0.0000    812.9350    111.0000     61.0000      0.9684      0.0000
    792.8336    111.0000     62.0000      0.9684      0.0000    774.9719    111.0000     63.0000      0.9684      0.0000
    589.6821    111.0000     64.0000      0.9684      0.0000    695.0211    111.0000     65.0000      0.9684      0.0000
    666.6515    111.0000     66.0000      0.9684      0.0000    694.0742    111.0000     67.0000      0.9684      0.0000
    678.8486    111.0000     68.0000      0.9684      0.0000    664.8580    111.0000     69.0000      0.9684      0.0000
    657.9922    111.0000     70.0000      0.9684      0.0000    542.0872    111.0000     71.0000      0.9684      0.0000
    517.4295    111.0000     72.0000      0.9684      0.0000    463.2724    111.0000     73.0000      0.9684      0.0000
    384.9091    111.0000     74.0000      0.9684      0.0000    388.7971    111.0000     75.0000      0.9684      0.0000
    346.3997    111.0000     76.0000      0.9684      0.0000    312.8132    111.0000     77.0000      0.9684      0.0000
    255.7289    111.0000     78.0000      0.9684      0.0000    237.4044    111.0000     79.0000      0.9684      0.0000
    242.7919    111.0000     80.0000      0.9684      0.0000    379.7209    111.0000     81.0000      0.9684      0.0000
    362.5649    111.0000     82.0000      0.9684      0.0000    323.9350    111.0000     83.0000      0.9684      0.0000
    303.8303    111.0000     84.0000      0.9684      0.0000    274.7315    111.0000     85.0000      0.9684      0.0000
    247.0635    111.0000     86.0000      0.9684      0.0000   1052.1318    111.0000     87.0000      0.9684      0.0000
    969.7421    111.0000     88.0000      0.9684      0.0000    834.8650    111.0000     89.0000      0.9684      0.0000
    726.9387    111.0000     90.0000      0.9684      0.0000    732.6554    111.0000     91.0000      0.9684      0.0000
    708.7936    111.0000     92.0000      0.9684      0.0000    743.9190    111.0000     93.0000      0.9684      0.0000
    717.9100    111.0000     94.0000      0.9684      0.0000     34.9952    111.0000    101.0000      0.9684      0.0000
    125.8245    111.0000    103.0000      0.9684      0.9865    158.3268    111.0000    104.0000      0.9684      0.9808
    113.4016    111.0000    105.0000      0.9684      0.9706     82.0144    111.0000    106.0000      0.9684      0.9868
     54.4454    111.0000    107.0000      0.9684      0.9944     38.1227    111.0000    108.0000      0.9684      0.9925
     24.9560    111.0000    109.0000      0.9684      0.9982    186.1052    111.0000    111.0000      0.9684      0.9684
     31.9913    112.0000      1.0000      0.9628      0.9118     19.4648    112.0000      2.0000      0.9628      0.0000
    670.0330    112.0000      3.0000      0.9628      0.0000    340.2602    112.0000      4.0000      0.9628      0.0000
    212.2180    112.0000      5.0000      0.9628      0.0000    134.9227    112.0000      6.0000      0.9628      0.0000
     89.9646    112.0000      7.0000      0.9628      0.0000     65.7609    112.0000      8.0000      0.9628      0.0000
     48.2865    112.0000      9.0000      0.9628      0.0000     36.1911    112.0000     10.0000      0.9628      0.0000
    794.7597    112.0000     11.0000      0.9628      0.0000    554.5967    112.0000     12.0000      0.9628      0.0000
    492.0829    112.0000     13.0000      0.9628      0.0000    367.5811    112.0000     14.0000      0.9628      0.0000
    273.5268    112.0000     15.0000      0.9628      0.0000    219.9489    112.0000     16.0000      0.9628      0.0000
    174.1399    112.0000     17.0000      0.9628      0.0000    138.5190    112.0000     18.0000      0.9628      0.0000
   1327.3176    112.0000     19.0000      0.9628      0.0000   1013.7695    112.0000     20.0000      0.9628      0.0000
    822.8957    112.0000     21.0000      0.9628      0.0000    781.6993    112.0000     22.0000      0.9628      0.0000
    708.7684    112.0000     23.0000      0.9628      0.0000    556.6127    112.0000     24.0000      0.9628      0.0000
    601.4499    112.0000     25.0000      0.9628      0.0000    469.6437    112.0000     26.0000      0.9628      0.0000
    488.1715    112.0000     27.0000      0.9628      0.0000    508.1585    112.0000     28.0000      0.9628      0.0000
    388.4209    112.0000     29.0000      0.9628      0.0000    386.8884    112.0000     30.0000      0.9628      0.0000
    463.5691    112.0000     31.0000      0.9628      0.0000    392.2533    112.0000     32.0000      0.9628      0.0000
    321.8732    112.0000     33.0000      0.9628      0.0000    281.7173    112.0000     34.0000      0.9628      0.0000
    240.1565    112.0000     35.0000      0.9628      0.0000    203.7473    112.0000     36.0000      0.9628      0.0000
   1477.6556    112.0000     37.0000      0.9628      0.0000   1210.9593    112.0000     38.0000      0.9628      0.0000
   1028.1365    112.0000     39.0000      0.9628      0.0000    905.7750    112.0000     40.0000      0.9628      0.0000
    814.9289    112.0000     41.0000      0.9628      0.0000    614.0265    112.0000     42.0000      0.9628      0.0000
    691.4497    112.0000     43.0000      0.9628      0.0000    512.6759    112.0000     44.0000      0.9628      0.0000
    561.0010    112.0000     45.0000      0.9628      0.0000    515.6457    112.0000     46.0000      0.9628      0.0000
    431.2807    112.0000     47.0000      0.9628      0.0000    449.1567    112.0000     48.0000      0.9628      0.0000
    579.9234    112.0000     49.0000      0.9628      0.0000    518.6518    112.0000     50.0000      0.9628      0.0000
    446.9230    112.0000     51.0000      0.9628      0.0000    406.0728    112.0000     52.0000      0.9628      0.0000
    358.8052    112.0000     53.0000      0.9628      0.0000    315.4581    112.0000     54.0000      0.9628      0.0000
   1799.0180    112.0000     55.0000      0.9628      0.0000   1559.5050    112.0000     56.0000      0.9628      0.0000
   1328.2510    112.0000     57.0000      0.9628      0.0000    530.8650    112.0000     58.0000      0.9628      2.7991
   1367.2714    112.0000     59.0000      0.9628      0.0000   1305.9000    112.0000     60.0000      0.9628      0.0000
   1271.2883    112.0000     61.0000      0.9628      0.0000   1239.6749    112.0000     62.0000      0.9628      0.0000
   1211.5825    112.0000     63.0000      0.9628      0.0000    919.6329    112.0000     64.0000      0.9628      0.0000
   1089.8214    112.0000     65.0000      0.9628      0.0000   1045.1961    112.0000     66.0000      0.9628      0.0000
   1084.2313    112.0000     67.0000      0.9628      0.0000   1060.3386    112.0000     68.0000      0.9628      0.0000
   1038.3601    112.0000     69.0000      0.9628      0.0000   1027.7356    112.0000     70.0000      0.9628      0.0000
    845.5386    112.0000     71.0000      0.9628      0.0000    805.0014    112.0000     72.0000      0.9628      0.0000
    719.7152    112.0000     73.0000      0.9628      0.0000    597.4344    112.0000     74.0000      0.9628      0.0000
    603.0907    112.0000     75.0000      0.9628      0.0000    536.6221    112.0000     76.0000      0.9628      0.0000
    484.0716    112.0000     77.0000      0.9628      0.0000    395.2401    112.0000     78.0000      0.9628      0.0000
    366.7017    112.0000     79.0000      0.9628      0.0000    374.8552    112.0000     80.0000      0.9628      0.0000
    589.5395    112.0000     81.0000      0.9628      0.0000    561.7298    112.0000     82.0000      0.9628      0.0000
    500.9223    112.0000     83.0000      0.9628      0.0000    469.3523    112.0000     84.0000      0.9628      0.0000
    423.8500    112.0000     85.0000      0.9628      0.0000    380.6793    112.0000     86.0000      0.9628      0.0000
   1657.5070    112.0000     87.0000      0.9628      0.0000   1517.3457    112.0000     88.0000      0.9628      0.0000
   1302.8376    112.0000     89.0000      0.9628      0.0000   1131.3898    112.0000     90.0000      0.9628      0.0000
   1141.8668    112.0000     91.0000      0.9628      0.0000   1104.5083    112.0000     92.0000      0.9628      0.0000
   1160.8135    112.0000     93.0000      0.9628      0.0000   1119.8466    112.0000     94.0000      0.9628      0.0000
     54.1021    112.0000    101.0000      0.9628      0.0000    195.7057    112.0000    103.0000      0.9628      0.9865
    246.2227    112.0000    104.0000      0.9628      0.9808    175.5646    112.0000    105.0000      0.9628      0.9706
    126.6657    112.0000    106.0000      0.9628      0.9868     83.7703    112.0000    107.0000      0.9628      0.9944
     58.4303    112.0000    108.0000      0.9628      0.9925     37.9884    112.0000    109.0000      0.9628      0.9982
    289.6082    112.0000    111.0000      0.9628      0.9684    451.2708    112.0000    112.0000      0.9628      0.9628
     33.1048    113.0000      1.0000      0.9648      0.9118     20.5158    113.0000      2.0000      0.9648      0.0000
    627.5309    113.0000      3.0000      0.9648      0.0000    334.7335    113.0000      4.0000      0.9648      0.0000
    213.8848    113.0000      5.0000      0.9648      0.0000    138.3254    113.0000      6.0000      0.9648      0.0000
     93.3542    113.0000      7.0000      0.9648      0.0000     68.7983    113.0000      8.0000      0.9648      0.0000
     50.8577    113.0000      9.0000      0.9648      0.0000     38.3154    113.0000     10.0000      0.9648      0.0000
    746.3419    113.0000     11.0000      0.9648      0.0000    541.0285    113.0000     12.0000      0.9648      0.0000
    486.2365    113.0000     13.0000      0.9648      0.0000    369.6232    113.0000     14.0000      0.9648      0.0000
    278.9272    113.0000     15.0000      0.9648      0.0000    226.2156    113.0000     16.0000      0.9648      0.0000
    180.5430    113.0000     17.0000      0.9648      0.0000    144.5798    113.0000     18.0000      0.9648      0.0000
   1233.2237    113.0000     19.0000      0.9648      0.0000    973.0493    113.0000     20.0000      0.9648      0.0000
    795.2206    113.0000     21.0000      0.9648      0.0000    759.4532    113.0000     22.0000      0.9648      0.0000
    690.9156    113.0000     23.0000      0.9648      0.0000    542.2459    113.0000     24.0000      0.9648      0.0000
    589.1475    113.0000     25.0000      0.9648      0.0000    460.0496    113.0000     26.0000      0.9648      0.0000
    482.2990    113.0000     27.0000      0.9648      0.0000    500.3525    113.0000     28.0000      0.9648      0.0000
    381.9923    113.0000     29.0000      0.9648      0.0000    385.1449    113.0000     30.0000      0.9648      0.0000
    459.9544    113.0000     31.0000      0.9648      0.0000    394.6650    113.0000     32.0000      0.9648      0.0000
    327.7229    113.0000     33.0000      0.9648      0.0000    288.8485    113.0000     34.0000      0.9648      0.0000
    247.9692    113.0000     35.0000      0.9648      0.0000    211.6949    113.0000     36.0000      0.9648      0.0000
   1375.2558    113.0000     37.0000      0.9648      0.0000   1160.2539    113.0000     38.0000      0.9648      0.0000
    996.3757    113.0000     39.0000      0.9648      0.0000    883.8541    113.0000     40.0000      0.9648      0.0000
    798.6094    113.0000     41.0000      0.9648      0.0000    605.9135    113.0000     42.0000      0.9648      0.0000
    680.5427    113.0000     43.0000      0.9648      0.0000    508.5289    113.0000     44.0000      0.9648      0.0000
    557.0043    113.0000     45.0000      0.9648      0.0000    513.4163    113.0000     46.0000      0.9648      0.0000
    427.9962    113.0000     47.0000      0.9648      0.0000    448.8071    113.0000     48.0000      0.9648      0.0000
    574.3420    113.0000     49.0000      0.9648      0.0000    519.8424    113.0000     50.0000      0.9648      0.0000
    452.8494    113.0000     51.0000      0.9648      0.0000    414.0544    113.0000     52.0000      0.9648      0.0000
    368.2792    113.0000     53.0000      0.9648      0.0000    325.7625    113.0000     54.0000      0.9648      0.0000
   1673.1922    113.0000     55.0000      0.9648      0.0000   1487.2964    113.0000     56.0000      0.9648      0.0000
   1281.5229    113.0000     57.0000      0.9648      0.0000    536.5626    113.0000     58.0000      0.9648      2.7991
   1308.6041    113.0000     59.0000      0.9648      0.0000   1252.6928    113.0000     60.0000      0.9648      0.0000
   1220.2246    113.0000     61.0000      0.9648      0.0000   1190.5003    113.0000     62.0000      0.9648      0.0000
   1164.1089    113.0000     63.0000      0.9648      0.0000    893.9515    113.0000     64.0000      0.9648      0.0000
   1038.1047    113.0000     65.0000      0.9648      0.0000    997.3837    113.0000     66.0000      0.9648      0.0000
   1045.0038    113.0000     67.0000      0.9648      0.0000   1022.3674    113.0000     68.0000      0.9648      0.0000
   1001.6784    113.0000     69.0000      0.9648      0.0000    990.9808    113.0000     70.0000      0.9648      0.0000
    821.6005    113.0000     71.0000      0.9648      0.0000    791.8456    113.0000     72.0000      0.9648      0.0000
    712.7422    113.0000     73.0000      0.9648      0.0000    594.1616    113.0000     74.0000      0.9648      0.0000
    601.5780    113.0000     75.0000      0.9648      0.0000    538.3855    113.0000     76.0000      0.9648      0.0000
    487.8984    113.0000     77.0000      0.9648      0.0000    399.9768    113.0000     78.0000      0.9648      0.0000
    371.7210    113.0000     79.0000      0.9648      0.0000    381.0590    113.0000     80.0000      0.9648      0.0000
    584.6972    113.0000     81.0000      0.9648      0.0000    562.6875    113.0000     82.0000      0.9648      0.0000
    506.8663    113.0000     83.0000      0.9648      0.0000    477.5862    113.0000     84.0000      0.9648      0.0000
    434.0969    113.0000     85.0000      0.9648      0.0000    392.1169    113.0000     86.0000      0.9648      0.0000
   1555.8848    113.0000     87.0000      0.9648      0.0000   1455.4241    113.0000     88.0000      0.9648      0.0000
   1263.3724    113.0000     89.0000      0.9648      0.0000   1110.0628    113.0000     90.0000      0.9648      0.0000
   1113.0738    113.0000     91.0000      0.9648      0.0000   1077.0005    113.0000     92.0000      0.9648      0.0000
   1123.8008    113.0000     93.0000      0.9648      0.0000   1085.6846    113.0000     94.0000      0.9648      0.0000
     55.2636    113.0000    101.0000      0.9648      0.0000    193.0707    113.0000    103.0000      0.9648      0.9865
    243.7612    113.0000    104.0000      0.9648      0.9808    177.7254    113.0000    105.0000      0.9648      0.9706
    129.6922    113.0000    106.0000      0.9648      0.9868     86.8728    113.0000    107.0000      0.9648      0.9944
     61.2175    113.0000    108.0000      0.9648      0.9925     40.3220    113.0000    109.0000      0.9648      0.9982
    284.2251    113.0000    111.0000      0.9648      0.9684    441.7322    113.0000    112.0000      0.9648      0.9628
    437.7575    113.0000    113.0000      0.9648      0.9648     27.4989    114.0000      1.0000      0.9507      0.9118
     17.6356    114.0000      2.0000      0.9507      0.0000    450.9583    114.0000      3.0000      0.9507      0.0000
    256.5881    114.0000      4.0000      0.9507      0.0000    170.1891    114.0000      5.0000      0.9507      0.0000
    113.2046    114.0000      6.0000      0.9507      0.0000     78.0190    114.0000      7.0000      0.9507      0.0000
     58.3557    114.0000      8.0000      0.9507      0.0000     43.6855    114.0000      9.0000      0.9507      0.0000
     33.2416    114.0000     10.0000      0.9507      0.0000    538.3412    114.0000     11.0000      0.9507      0.0000
    409.9174    114.0000     12.0000      0.9507      0.0000    375.5233    114.0000     13.0000      0.9507      0.0000
    292.9994    114.0000     14.0000      0.9507      0.0000    226.0657    114.0000     15.0000      0.9507      0.0000
    186.0051    114.0000     16.0000      0.9507      0.0000    150.5231    114.0000     17.0000      0.9507      0.0000
    122.0012    114.0000     18.0000      0.9507      0.0000    881.2624    114.0000     19.0000      0.9507      0.0000
    722.5111    114.0000     20.0000      0.9507      0.0000    595.6725    114.0000     21.0000      0.9507      0.0000
    573.4988    114.0000     22.0000      0.9507      0.0000    524.2808    114.0000     23.0000      0.9507      0.0000
    411.8879    114.0000     24.0000      0.9507      0.0000    450.2234    114.0000     25.0000      0.9507      0.0000
    352.2408    114.0000     26.0000      0.9507      0.0000    373.0125    114.0000     27.0000      0.9507      0.0000
    385.0048    114.0000     28.0000      0.9507      0.0000    294.1406    114.0000     29.0000      0.9507      0.0000
    301.1709    114.0000     30.0000      0.9507      0.0000    357.9411    114.0000     31.0000      0.9507      0.0000
    313.3911    114.0000     32.0000      0.9507      0.0000    265.0711    114.0000     33.0000      0.9507      0.0000
    236.3323    114.0000     34.0000      0.9507      0.0000    205.2976    114.0000     35.0000      0.9507      0.0000
    177.1811    114.0000     36.0000      0.9507      0.0000    986.0438    114.0000     37.0000      0.9507      0.0000
    860.3421    114.0000     38.0000      0.9507      0.0000    750.3817    114.0000     39.0000      0.9507      0.0000
    672.1834    114.0000     40.0000      0.9507      0.0000    611.3147    114.0000     41.0000      0.9507      0.0000
    469.1092    114.0000     42.0000      0.9507      0.0000    524.6479    114.0000     43.0000      0.9507      0.0000
    396.9862    114.0000     44.0000      0.9507      0.0000    434.7251    114.0000     45.0000      0.9507      0.0000
    402.3662    114.0000     46.0000      0.9507      0.0000    334.6673    114.0000     47.0000      0.9507      0.0000
    353.5976    114.0000     48.0000      0.9507      0.0000    446.5937    114.0000     49.0000      0.9507      0.0000
    410.8960    114.0000     50.0000      0.9507      0.0000    363.7846    114.0000     51.0000      0.9507      0.0000
    335.9240    114.0000     52.0000      0.9507      0.0000    301.9852    114.0000     53.0000      0.9507      0.0000
    269.8372    114.0000     54.0000      0.9507      0.0000   1200.5803    114.0000     55.0000      0.9507      0.0000
   1097.3980    114.0000     56.0000      0.9507      0.0000    960.2332    114.0000     57.0000      0.9507      0.0000
    429.8074    114.0000     58.0000      0.9507      2.7991    970.3957    114.0000     59.0000      0.9507      0.0000
    931.2917    114.0000     60.0000      0.9507      0.0000    907.7970    114.0000     61.0000      0.9507      0.0000
    886.2193    114.0000     62.0000      0.9507      0.0000    867.0844    114.0000     63.0000      0.9507      0.0000
    677.4806    114.0000     64.0000      0.9507      0.0000    767.3055    114.0000     65.0000      0.9507      0.0000
    739.3975    114.0000     66.0000      0.9507      0.0000    781.3748    114.0000     67.0000      0.9507      0.0000
    764.7668    114.0000     68.0000      0.9507      0.0000    749.7413    114.0000     69.0000      0.9507      0.0000
    741.2030    114.0000     70.0000      0.9507      0.0000    621.8169    114.0000     71.0000      0.9507      0.0000
    609.0608    114.0000     72.0000      0.9507      0.0000    553.6542    114.0000     73.0000      0.9507      0.0000
    465.1942    114.0000     74.0000      0.9507      0.0000    472.7923    114.0000     75.0000      0.9507      0.0000
    426.7980    114.0000     76.0000      0.9507      0.0000    389.4988    114.0000     77.0000      0.9507      0.0000
    321.7183    114.0000     78.0000      0.9507      0.0000    299.8858    114.0000     79.0000      0.9507      0.0000
    308.4263    114.0000     80.0000      0.9507      0.0000    456.5872    114.0000     81.0000      0.9507      0.0000
    445.0036    114.0000     82.0000      0.9507      0.0000    406.7017    114.0000     83.0000      0.9507      0.0000
    386.4675    114.0000     84.0000      0.9507      0.0000    354.8666    114.0000     85.0000      0.9507      0.0000
    323.5411    114.0000     86.0000      0.9507      0.0000   1129.8915    114.0000     87.0000      0.9507      0.0000
   1082.5018    114.0000     88.0000      0.9507      0.0000    953.1426    114.0000     89.0000      0.9507      0.0000
    851.4758    114.0000     90.0000      0.9507      0.0000    846.7959    114.0000     91.0000      0.9507      0.0000
    819.6856    114.0000     92.0000      0.9507      0.0000    846.5543    114.0000     93.0000      0.9507      0.0000
    819.3698    114.0000     94.0000      0.9507      0.0000     44.9030    114.0000    101.0000      0.9507      0.0000
    148.7478    114.0000    103.0000      0.9507      0.9865    189.1090    114.0000    104.0000      0.9507      0.9808
    142.5123    114.0000    105.0000      0.9507      0.9706    106.0806    114.0000    106.0000      0.9507      0.9868
     72.6373    114.0000    107.0000      0.9507      0.9944     52.1311    114.0000    108.0000      0.9507      0.9925
     35.1290    114.0000    109.0000      0.9507      0.9982    217.5049    114.0000    111.0000      0.9507      0.9684
    337.0250    114.0000    112.0000      0.9507      0.9628    339.6516    114.0000    113.0000      0.9507      0.9648
    270.2650    114.0000    114.0000      0.9507      0.9507     23.0908    115.0000      1.0000      0.9947      0.9118
     15.2619    115.0000      2.0000      0.9947      0.0000    339.6693    115.0000      3.0000      0.9947      0.0000
    202.2282    115.0000      4.0000      0.9947      0.0000    138.0774    115.0000      5.0000      0.9947      0.0000
     93.9663    115.0000      6.0000      0.9947      0.0000     65.9127    115.0000      7.0000      0.9947      0.0000
     49.9374    115.0000      8.0000      0.9947      0.0000     37.8035    115.0000      9.0000      0.9947      0.0000
     29.0280    115.0000     10.0000      0.9947      0.0000    406.7150    115.0000     11.0000      0.9947      0.0000
    320.4176    115.0000     12.0000      0.9947      0.0000    297.8076    115.0000     13.0000      0.9947      0.0000
    236.9864    115.0000     14.0000      0.9947      0.0000    186.0684    115.0000     15.0000      0.9947      0.0000
    154.9229    115.0000     16.0000      0.9947      0.0000    126.8312    115.0000     17.0000      0.9947      0.0000
    103.8653    115.0000     18.0000      0.9947      0.0000    663.1184    115.0000     19.0000      0.9947      0.0000
    557.4255    115.0000     20.0000      0.9947      0.0000    462.3511    115.0000     21.0000      0.9947      0.0000
    447.9590    115.0000     22.0000      0.9947      0.0000    411.0121    115.0000     23.0000      0.9947      0.0000
    323.5914    115.0000     24.0000      0.9947      0.0000    354.8432    115.0000     25.0000      0.9947      0.0000
    278.4020    115.0000     26.0000      0.9947      0.0000    296.5789    115.0000     27.0000      0.9947      0.0000
    304.9145    115.0000     28.0000      0.9947      0.0000    233.4898    115.0000     29.0000      0.9947      0.0000
    241.4380    115.0000     30.0000      0.9947      0.0000    285.8072    115.0000     31.0000      0.9947      0.0000
    253.9744    115.0000     32.0000      0.9947      0.0000    217.8920    115.0000     33.0000      0.9947      0.0000
    196.0806    115.0000     34.0000      0.9947      0.0000    171.9910    115.0000     35.0000      0.9947      0.0000
    149.7933    115.0000     36.0000      0.9947      0.0000    744.2475    115.0000     37.0000      0.9947      0.0000
    663.5656    115.0000     38.0000      0.9947      0.0000    585.2467    115.0000     39.0000      0.9947      0.0000
    528.0841    115.0000     40.0000      0.9947      0.0000    482.7036    115.0000     41.0000      0.9947      0.0000
    373.9427    115.0000     42.0000      0.9947      0.0000    416.7080    115.0000     43.0000      0.9947      0.0000
    318.5912    115.0000     44.0000      0.9947      0.0000    348.4449    115.0000     45.0000      0.9947      0.0000
    323.5276    115.0000     46.0000      0.9947      0.0000    269.1220    115.0000     47.0000      0.9947      0.0000
    285.4802    115.0000     48.0000      0.9947      0.0000    356.9069    115.0000     49.0000      0.9947      0.0000
    332.1722    115.0000     50.0000      0.9947      0.0000    297.6598    115.0000     51.0000      0.9947      0.0000
    276.9809    115.0000     52.0000      0.9947      0.0000    251.1081    115.0000     53.0000      0.9947      0.0000
    226.2211    115.0000     54.0000      0.9947      0.0000    907.2993    115.0000     55.0000      0.9947      0.0000
    844.0120    115.0000     56.0000      0.9947      0.0000    746.5993    115.0000     57.0000      0.9947      0.0000
    351.1585    115.0000     58.0000      0.9947      2.7991    749.1438    115.0000     59.0000      0.9947      0.0000
    720.1450    115.0000     60.0000      0.9947      0.0000    702.2959    115.0000     61.0000      0.9947      0.0000
    685.8620    115.0000     62.0000      0.9947      0.0000    671.3009    115.0000     63.0000      0.9947      0.0000
    531.5424    115.0000     64.0000      0.9947      0.0000    592.0135    115.0000     65.0000      0.9947      0.0000
    571.7481    115.0000     66.0000      0.9947      0.0000    606.4940    115.0000     67.0000      0.9947      0.0000
    593.7403    115.0000     68.0000      0.9947      0.0000    582.2956    115.0000     69.0000      0.9947      0.0000
    575.3262    115.0000     70.0000      0.9947      0.0000    487.0619    115.0000     71.0000      0.9947      0.0000
    482.4616    115.0000     72.0000      0.9947      0.0000    441.8616    115.0000     73.0000      0.9947      0.0000
    373.8654    115.0000     74.0000      0.9947      0.0000    380.9120    115.0000     75.0000      0.9947      0.0000
    346.1326    115.0000     76.0000      0.9947      0.0000    317.6085    115.0000     77.0000      0.9947      0.0000
    264.1091    115.0000     78.0000      0.9947      0.0000    246.8308    115.0000     79.0000      0.9947      0.0000
    254.3128    115.0000     80.0000      0.9947      0.0000    366.5842    115.0000     81.0000      0.9947      0.0000
    360.2631    115.0000     82.0000      0.9947      0.0000    332.7186    115.0000     83.0000      0.9947      0.0000
    318.1841    115.0000     84.0000      0.9947      0.0000    294.4710    115.0000     85.0000      0.9947      0.0000
    270.4677    115.0000     86.0000      0.9947      0.0000    861.3824    115.0000     87.0000      0.9947      0.0000
    837.5128    115.0000     88.0000      0.9947      0.0000    744.7632    115.0000     89.0000      0.9947      0.0000
    673.5688    115.0000     90.0000      0.9947      0.0000    666.2582    115.0000     91.0000      0.9947      0.0000
    645.1405    115.0000     92.0000      0.9947      0.0000    661.2805    115.0000     93.0000      0.9947      0.0000
    640.8761    115.0000     94.0000      0.9947      0.0000     37.0236    115.0000    101.0000      0.9947      0.0000
    117.7472    115.0000    103.0000      0.9947      0.9865    150.6068    115.0000    104.0000      0.9947      0.9808
    116.3818    115.0000    105.0000      0.9947      0.9706     88.0769    115.0000    106.0000      0.9947      0.9868
     61.4286    115.0000    107.0000      0.9947      0.9944     44.7770    115.0000    108.0000      0.9947      0.9925
     30.7688    115.0000    109.0000      0.9947      0.9982    171.4469    115.0000    111.0000      0.9947      0.9684
    265.0378    115.0000    112.0000      0.9947      0.9628    270.3580    115.0000    113.0000      0.9947      0.9648
    219.2863    115.0000    114.0000      0.9947      0.9507    180.6238    115.0000    115.0000      0.9947      0.9947
     19.8667    116.0000      1.0000      0.9948      0.9118     13.4598    116.0000      2.0000      0.9948      0.0000
    271.3011    116.0000      3.0000      0.9948      0.0000    166.1807    116.0000      4.0000      0.9948      0.0000
    115.8168    116.0000      5.0000      0.9948      0.0000     80.1804    116.0000      6.0000      0.9948      0.0000
     57.0255    116.0000      7.0000      0.9948      0.0000     43.6548    116.0000      8.0000      0.9948      0.0000
     33.3550    116.0000      9.0000      0.9948      0.0000     25.8107    116.0000     10.0000      0.9948      0.0000
    325.5969    116.0000     11.0000      0.9948      0.0000    261.9437    116.0000     12.0000      0.9948      0.0000
    245.8568    116.0000     13.0000      0.9948      0.0000    198.3266    116.0000     14.0000      0.9948      0.0000
    157.6971    116.0000     15.0000      0.9948      0.0000    132.4922    116.0000     16.0000      0.9948      0.0000
    109.4486    116.0000     17.0000      0.9948      0.0000     90.3716    116.0000     18.0000      0.9948      0.0000
    530.5192    116.0000     19.0000      0.9948      0.0000    452.3745    116.0000     20.0000      0.9948      0.0000
    376.6142    116.0000     21.0000      0.9948      0.0000    366.5151    116.0000     22.0000      0.9948      0.0000
    337.1250    116.0000     23.0000      0.9948      0.0000    266.0762    116.0000     24.0000      0.9948      0.0000
    292.1257    116.0000     25.0000      0.9948      0.0000    229.8776    116.0000     26.0000      0.9948      0.0000
    245.5988    116.0000     27.0000      0.9948      0.0000    251.8097    116.0000     28.0000      0.9948      0.0000
    193.3865    116.0000     29.0000      0.9948      0.0000    201.0704    116.0000     30.0000      0.9948      0.0000
    237.2563    116.0000     31.0000      0.9948      0.0000    212.9437    116.0000     32.0000      0.9948      0.0000
    184.5467    116.0000     33.0000      0.9948      0.0000    167.2264    116.0000     34.0000      0.9948      0.0000
    147.7679    116.0000     35.0000      0.9948      0.0000    129.6123    116.0000     36.0000      0.9948      0.0000
    596.8763    116.0000     37.0000      0.9948      0.0000    538.6724    116.0000     38.0000      0.9948      0.0000
    478.5204    116.0000     39.0000      0.9948      0.0000    433.9036    116.0000     40.0000      0.9948      0.0000
    398.0419    116.0000     41.0000      0.9948      0.0000    310.5861    116.0000     42.0000      0.9948      0.0000
    345.1434    116.0000     43.0000      0.9948      0.0000    265.9528    116.0000     44.0000      0.9948      0.0000
    290.4146    116.0000     45.0000      0.9948      0.0000    270.2524    116.0000     46.0000      0.9948      0.0000
    225.1181    116.0000     47.0000      0.9948      0.0000    239.1784    116.0000     48.0000      0.9948      0.0000
    296.8214    116.0000     49.0000      0.9948      0.0000    278.2787    116.0000     50.0000      0.9948      0.0000
    251.4344    116.0000     51.0000      0.9948      0.0000    235.2519    116.0000     52.0000      0.9948      0.0000
    214.6002    116.0000     53.0000      0.9948      0.0000    194.5237    116.0000     54.0000      0.9948      0.0000
    728.4653    116.0000     55.0000      0.9948      0.0000    684.2353    116.0000     56.0000      0.9948      0.0000
    609.4420    116.0000     57.0000      0.9948      0.0000    296.4581    116.0000     58.0000      0.9948      2.7991
    608.9119    116.0000     59.0000      0.9948      0.0000    585.9134    116.0000     60.0000      0.9948      0.0000
    571.5397    116.0000     61.0000      0.9948      0.0000    558.2816    116.0000     62.0000      0.9948      0.0000
    546.5395    116.0000     63.0000      0.9948      0.0000    436.7785    116.0000     64.0000      0.9948      0.0000
    481.5894    116.0000     65.0000      0.9948      0.0000    465.7758    116.0000     66.0000      0.9948      0.0000
    494.5285    116.0000     67.0000      0.9948      0.0000    484.1791    116.0000     68.0000      0.9948      0.0000
    474.9443    116.0000     69.0000      0.9948      0.0000    469.0567    116.0000     70.0000      0.9948      0.0000
    399.5952    116.0000     71.0000      0.9948      0.0000    398.5915    116.0000     72.0000      0.9948      0.0000
    366.9477    116.0000     73.0000      0.9948      0.0000    312.2081    116.0000     74.0000      0.9948      0.0000
    318.5556    116.0000     75.0000      0.9948      0.0000    290.8263    116.0000     76.0000      0.9948      0.0000
    267.9114    116.0000     77.0000      0.9948      0.0000    224.0100    116.0000     78.0000      0.9948      0.0000
    209.7998    116.0000     79.0000      0.9948      0.0000    216.3253    116.0000     80.0000      0.9948      0.0000
    306.1509    116.0000     81.0000      0.9948      0.0000    302.3505    116.0000     82.0000      0.9948      0.0000
    281.1773    116.0000     83.0000      0.9948      0.0000    270.0779    116.0000     84.0000      0.9948      0.0000
    251.3550    116.0000     85.0000      0.9948      0.0000    232.1258    116.0000     86.0000      0.9948      0.0000
    695.5353    116.0000     87.0000      0.9948      0.0000    681.6558    116.0000     88.0000      0.9948      0.0000
    609.9341    116.0000     89.0000      0.9948      0.0000    556.2492    116.0000     90.0000      0.9948      0.0000
    548.4971    116.0000     91.0000      0.9948      0.0000    531.2554    116.0000     92.0000      0.9948      0.0000
    541.8703    116.0000     93.0000      0.9948      0.0000    525.5777    116.0000     94.0000      0.9948      0.0000
     31.4127    116.0000    101.0000      0.9948      0.0000     97.0849    116.0000    103.0000      0.9948      0.9865
    124.7512    116.0000    104.0000      0.9948      0.9808     98.1139    116.0000    105.0000      0.9948      0.9706
     75.2039    116.0000    106.0000      0.9948      0.9868     53.2086    116.0000    107.0000      0.9948      0.9944
     39.2683    116.0000    108.0000      0.9948      0.9925     27.4117    116.0000    109.0000      0.9948      0.9982
    141.0599    116.0000    111.0000      0.9948      0.9684    217.6629    116.0000    112.0000      0.9948      0.9628
    223.7942    116.0000    113.0000      0.9948      0.9648    183.9483    116.0000    114.0000      0.9948      0.9507
    153.1823    116.0000    115.0000      0.9948      0.9947    130.9965    116.0000    116.0000      0.9948      0.9948
     16.5273    117.0000      1.0000      0.9972      0.9118     11.5092    117.0000      2.0000      0.9972      0.0000
    208.7743    117.0000      3.0000      0.9972      0.0000    131.6498    117.0000      4.0000      0.9972      0.0000
     93.7743    117.0000      5.0000      0.9972      0.0000     66.1354    117.0000      6.0000      0.9972      0.0000
     47.7540    117.0000      7.0000      0.9972      0.0000     36.9783    117.0000      8.0000      0.9972      0.0000
     28.5468    117.0000      9.0000      0.9972      0.0000     22.2832    117.0000     10.0000      0.9972      0.0000
    251.2326    117.0000     11.0000      0.9972      0.0000    206.4521    117.0000     12.0000      0.9972      0.0000
    195.7647    117.0000     13.0000      0.9972      0.0000    160.1879    117.0000     14.0000      0.9972      0.0000
    129.0956    117.0000     15.0000      0.9972      0.0000    109.5270    117.0000     16.0000      0.9972      0.0000
     91.3667    117.0000     17.0000      0.9972      0.0000     76.1256    117.0000     18.0000      0.9972      0.0000
    409.5105    117.0000     19.0000      0.9972      0.0000    354.0935    117.0000     20.0000      0.9972      0.0000
    295.9028    117.0000     21.0000      0.9972      0.0000    289.3512    117.0000     22.0000      0.9972      0.0000
    266.8557    117.0000     23.0000      0.9972      0.0000    211.2928    117.0000     24.0000      0.9972      0.0000
    232.1447    117.0000     25.0000      0.9972      0.0000    183.3661    117.0000     26.0000      0.9972      0.0000
    196.3755    117.0000     27.0000      0.9972      0.0000    200.7571    117.0000     28.0000      0.9972      0.0000
    154.7756    117.0000     29.0000      0.9972      0.0000    161.7337    117.0000     30.0000      0.9972      0.0000
    190.1139    117.0000     31.0000      0.9972      0.0000    172.3933    117.0000     32.0000      0.9972      0.0000
    150.9999    117.0000     33.0000      0.9972      0.0000    137.8443    117.0000     34.0000      0.9972      0.0000
    122.7763    117.0000     35.0000      0.9972      0.0000    108.5226    117.0000     36.0000      0.9972      0.0000
    462.0252    117.0000     37.0000      0.9972      0.0000    421.8867    117.0000     38.0000      0.9972      0.0000
    377.5642    117.0000     39.0000      0.9972      0.0000    344.1318    117.0000     40.0000      0.9972      0.0000
    316.9110    117.0000     41.0000      0.9972      0.0000    249.2671    117.0000     42.0000      0.9972      0.0000
    276.1455    117.0000     43.0000      0.9972      0.0000    214.6380    117.0000     44.0000      0.9972      0.0000
    233.9031    117.0000     45.0000      0.9972      0.0000    218.1903    117.0000     46.0000      0.9972      0.0000
    182.1547    117.0000     47.0000      0.9972      0.0000    193.7273    117.0000     48.0000      0.9972      0.0000
    238.4988    117.0000     49.0000      0.9972      0.0000    225.2381    117.0000     50.0000      0.9972      0.0000
    205.2512    117.0000     51.0000      0.9972      0.0000    193.1449    117.0000     52.0000      0.9972      0.0000
    177.3458    117.0000     53.0000      0.9972      0.0000    161.8119    117.0000     54.0000      0.9972      0.0000
    564.6006    117.0000     55.0000      0.9972      0.0000    535.2678    117.0000     56.0000      0.9972      0.0000
    480.1244    117.0000     57.0000      0.9972      0.0000    241.9223    117.0000     58.0000      0.9972      2.7991
    477.7197    117.0000     59.0000      0.9972      0.0000    460.1250    117.0000     60.0000      0.9972      0.0000
    448.9517    117.0000     61.0000      0.9972      0.0000    438.6243    117.0000     62.0000      0.9972      0.0000
    429.4810    117.0000     63.0000      0.9972      0.0000    346.6461    117.0000     64.0000      0.9972      0.0000
    378.3984    117.0000     65.0000      0.9972      0.0000    366.5166    117.0000     66.0000      0.9972      0.0000
    389.1985    117.0000     67.0000      0.9972      0.0000    381.0847    117.0000     68.0000      0.9972      0.0000
    373.8878    117.0000     69.0000      0.9972      0.0000    369.0769    117.0000     70.0000      0.9972      0.0000
    316.5327    117.0000     71.0000      0.9972      0.0000    317.9239    117.0000     72.0000      0.9972      0.0000
    294.2982    117.0000     73.0000      0.9972      0.0000    251.9616    117.0000     74.0000      0.9972      0.0000
    257.4447    117.0000     75.0000      0.9972      0.0000    236.2065    117.0000     76.0000      0.9972      0.0000
    218.5134    117.0000     77.0000      0.9972      0.0000    183.8435    117.0000     78.0000      0.9972      0.0000
    172.5955    117.0000     79.0000      0.9972      0.0000    178.0605    117.0000     80.0000      0.9972      0.0000
    247.2190    117.0000     81.0000      0.9972      0.0000    245.2950    117.0000     82.0000      0.9972      0.0000
    229.7267    117.0000     83.0000      0.9972      0.0000    221.6567    117.0000     84.0000      0.9972      0.0000
    207.5008    117.0000     85.0000      0.9972      0.0000    192.7316    117.0000     86.0000      0.9972      0.0000
    542.2953    117.0000     87.0000      0.9972      0.0000    535.4706    117.0000     88.0000      0.9972      0.0000
    482.1772    117.0000     89.0000      0.9972      0.0000    443.6262    117.0000     90.0000      0.9972      0.0000
    436.1526    117.0000     91.0000      0.9972      0.0000    422.5804    117.0000     92.0000      0.9972      0.0000
    428.8619    117.0000     93.0000      0.9972      0.0000    416.3115    117.0000     94.0000      0.9972      0.0000
     25.7414    117.0000    101.0000      0.9972      0.0000     77.2023    117.0000    103.0000      0.9972      0.9865
     99.6995    117.0000    104.0000      0.9972      0.9808     79.8833    117.0000    105.0000      0.9972      0.9706
     62.0864    117.0000    106.0000      0.9972      0.9868     44.6217    117.0000    107.0000      0.9972      0.9944
     33.3801    117.0000    108.0000      0.9972      0.9925     23.7059    117.0000    109.0000      0.9972      0.9982
    111.9829    117.0000    111.0000      0.9972      0.9684    172.4148    117.0000    112.0000      0.9972      0.9628
    178.7127    117.0000    113.0000      0.9972      0.9648    148.9559    117.0000    114.0000      0.9972      0.9507
    125.4930    117.0000    115.0000      0.9972      0.9947    108.2893    117.0000    116.0000      0.9972      0.9948
     90.3985    117.0000    117.0000      0.9972      0.9972     29.3000    119.0000      1.0000      0.9767      0.9118
     18.6655    119.0000      2.0000      0.9767      0.0000    560.2954    119.0000      3.0000      0.9767      0.0000
    292.2224    119.0000      4.0000      0.9767      0.0000    186.9566    119.0000      5.0000      0.9767      0.0000
    121.9292    119.0000      6.0000      0.9767      0.0000     83.2153    119.0000      7.0000      0.9767      0.0000
     61.9948    119.0000      8.0000      0.9767      0.0000     46.3520    119.0000      9.0000      0.9767      0.0000
     35.2969    119.0000     10.0000      0.9767      0.0000    666.0357    119.0000     11.0000      0.9767      0.0000
    473.7661    119.0000     12.0000      0.9767      0.0000    424.8926    119.0000     13.0000      0.9767      0.0000
    322.8233    119.0000     14.0000      0.9767      0.0000    244.5729    119.0000     15.0000      0.9767      0.0000
    199.4672    119.0000     16.0000      0.9767      0.0000    160.3304    119.0000     17.0000      0.9767      0.0000
    129.4283    119.0000     18.0000      0.9767      0.0000   1112.2277    119.0000     19.0000      0.9767      0.0000
    860.1771    119.0000     20.0000      0.9767      0.0000    700.7281    119.0000     21.0000      0.9767      0.0000
    668.7546    119.0000     22.0000      0.9767      0.0000    607.9951    119.0000     23.0000      0.9767      0.0000
    478.9744    119.0000     24.0000      0.9767      0.0000    518.0583    119.0000     25.0000      0.9767      0.0000
    406.0876    119.0000     26.0000      0.9767      0.0000    423.3809    119.0000     27.0000      0.9767      0.0000
    439.2845    119.0000     28.0000      0.9767      0.0000    337.1117    119.0000     29.0000      0.9767      0.0000
    337.8986    119.0000     30.0000      0.9767      0.0000    403.0745    119.0000     31.0000      0.9767      0.0000
    345.4434    119.0000     32.0000      0.9767      0.0000    287.5535    119.0000     33.0000      0.9767      0.0000
    254.3670    119.0000     34.0000      0.9767      0.0000    219.4647    119.0000     35.0000      0.9767      0.0000
    188.4819    119.0000     36.0000      0.9767      0.0000   1240.8631    119.0000     37.0000      0.9767      0.0000
   1027.9671    119.0000     38.0000      0.9767      0.0000    879.0346    119.0000     39.0000      0.9767      0.0000
    778.5238    119.0000     40.0000      0.9767      0.0000    703.3060    119.0000     41.0000      0.9767      0.0000
    534.6303    119.0000     42.0000      0.9767      0.0000    599.9302    119.0000     43.0000      0.9767      0.0000
    449.3030    119.0000     44.0000      0.9767      0.0000    490.5807    119.0000     45.0000      0.9767      0.0000
    452.2464    119.0000     46.0000      0.9767      0.0000    379.0836    119.0000     47.0000      0.9767      0.0000
    395.5135    119.0000     48.0000      0.9767      0.0000    505.6838    119.0000     49.0000      0.9767      0.0000
    456.4613    119.0000     50.0000      0.9767      0.0000    397.8416    119.0000     51.0000      0.9767      0.0000
    364.4090    119.0000     52.0000      0.9767      0.0000    325.1068    119.0000     53.0000      0.9767      0.0000
    288.7275    119.0000     54.0000      0.9767      0.0000   1511.8898    119.0000     55.0000      0.9767      0.0000
   1322.2619    119.0000     56.0000      0.9767      0.0000   1133.7749    119.0000     57.0000      0.9767      0.0000
    472.2455    119.0000     58.0000      0.9767      2.7991   1162.2835    119.0000     59.0000      0.9767      0.0000
   1111.2638    119.0000     60.0000      0.9767      0.0000   1082.0865    119.0000     61.0000      0.9767      0.0000
   1055.3891    119.0000     62.0000      0.9767      0.0000   1031.6716    119.0000     63.0000      0.9767      0.0000
    790.7854    119.0000     64.0000      0.9767      0.0000    927.3672    119.0000     65.0000      0.9767      0.0000
    890.5056    119.0000     66.0000      0.9767      0.0000    924.6197    119.0000     67.0000      0.9767      0.0000
    904.3257    119.0000     68.0000      0.9767      0.0000    885.7538    119.0000     69.0000      0.9767      0.0000
    876.2899    119.0000     70.0000      0.9767      0.0000    725.6441    119.0000     71.0000      0.9767      0.0000
    696.1831    119.0000     72.0000      0.9767      0.0000    626.3442    119.0000     73.0000      0.9767      0.0000
    523.6892    119.0000     74.0000      0.9767      0.0000    529.6249    119.0000     75.0000      0.9767      0.0000
    474.2539    119.0000     76.0000      0.9767      0.0000    430.1964    119.0000     77.0000      0.9767      0.0000
    354.1411    119.0000     78.0000      0.9767      0.0000    329.6471    119.0000     79.0000      0.9767      0.0000
    337.3335    119.0000     80.0000      0.9767      0.0000    516.9533    119.0000     81.0000      0.9767      0.0000
    495.6981    119.0000     82.0000      0.9767      0.0000    446.3033    119.0000     83.0000      0.9767      0.0000
    420.8684    119.0000     84.0000      0.9767      0.0000    383.3533    119.0000     85.0000      0.9767      0.0000
    347.3437    119.0000     86.0000      0.9767      0.0000   1400.1686    119.0000     87.0000      0.9767      0.0000
   1291.5073    119.0000     88.0000      0.9767      0.0000   1115.9288    119.0000     89.0000      0.9767      0.0000
    978.1928    119.0000     90.0000      0.9767      0.0000    983.9131    119.0000     91.0000      0.9767      0.0000
    952.0627    119.0000     92.0000      0.9767      0.0000    995.3527    119.0000     93.0000      0.9767      0.0000
    961.0543    119.0000     94.0000      0.9767      0.0000     48.4499    119.0000    101.0000      0.9767      0.0000
    168.7412    119.0000    103.0000      0.9767      0.9865    213.4444    119.0000    104.0000      0.9767      0.9808
    155.7781    119.0000    105.0000      0.9767      0.9706    114.5723    119.0000    106.0000      0.9767      0.9868
     77.6317    119.0000    107.0000      0.9767      0.9944     55.4032    119.0000    108.0000      0.9767      0.9925
     37.1982    119.0000    109.0000      0.9767      0.9982    249.2200    119.0000    111.0000      0.9767      0.9684
    387.3349    119.0000    112.0000      0.9767      0.9628    382.6422    119.0000    113.0000      0.9767      0.9648
    296.9409    119.0000    114.0000      0.9767      0.9507    237.2191    119.0000    115.0000      0.9767      0.9947
    197.3806    119.0000    116.0000      0.9767      0.9948    158.7330    119.0000    117.0000      0.9767      0.9972
    338.0207    119.0000    119.0000      0.9767      0.9767     52.9871    120.0000      1.0000      0.9831      0.9118
     31.8796    120.0000      2.0000      0.9831      0.0000   1310.0314    120.0000      3.0000      0.9831      0.0000
    602.5661    120.0000      4.0000      0.9831      0.0000    362.6862    120.0000      5.0000      0.9831      0.0000
    225.9629    120.0000      6.0000      0.9831      0.0000    148.9793    120.0000      7.0000      0.9831      0.0000
    108.2718    120.0000      8.0000      0.9831      0.0000     79.2218    120.0000      9.0000      0.9831      0.0000
     59.2779    120.0000     10.0000      0.9831      0.0000   1545.7064    120.0000     11.0000      0.9831      0.0000
    997.2486    120.0000     12.0000      0.9831      0.0000    866.9517    120.0000     13.0000      0.9831      0.0000
    630.0456    120.0000     14.0000      0.9831      0.0000    460.2635    120.0000     15.0000      0.9831      0.0000
    366.7711    120.0000     16.0000      0.9831      0.0000    288.2182    120.0000     17.0000      0.9831      0.0000
    228.0892    120.0000     18.0000      0.9831      0.0000   2661.0830    120.0000     19.0000      0.9831      0.0000
   1886.4221    120.0000     20.0000      0.9831      0.0000   1510.1427    120.0000     21.0000      0.9831      0.0000
   1422.3244    120.0000     22.0000      0.9831      0.0000   1282.1610    120.0000     23.0000      0.9831      0.0000
   1011.5955    120.0000     24.0000      0.9831      0.0000   1079.1532    120.0000     25.0000      0.9831      0.0000
    845.4686    120.0000     26.0000      0.9831      0.0000    862.5036    120.0000     27.0000      0.9831      0.0000
    902.6014    120.0000     28.0000      0.9831      0.0000    694.5058    120.0000     29.0000      0.9831      0.0000
    675.0299    120.0000     30.0000      0.9831      0.0000    813.4943    120.0000     31.0000      0.9831      0.0000
    672.6917    120.0000     32.0000      0.9831      0.0000    543.0123    120.0000     33.0000      0.9831      0.0000
    471.4822    120.0000     34.0000      0.9831      0.0000    399.0226    120.0000     35.0000      0.9831      0.0000
    336.6483    120.0000     36.0000      0.9831      0.0000   2958.0410    120.0000     37.0000      0.9831      0.0000
   2265.4155    120.0000     38.0000      0.9831      0.0000   1882.1338    120.0000     39.0000      0.9831      0.0000
   1637.9667    120.0000     40.0000      0.9831      0.0000   1463.8890    120.0000     41.0000      0.9831      0.0000
   1092.6733    120.0000     42.0000      0.9831      0.0000   1234.9316    120.0000     43.0000      0.9831      0.0000
    905.7515    120.0000     44.0000      0.9831      0.0000    986.3727    120.0000     45.0000      0.9831      0.0000
    902.4405    120.0000     46.0000      0.9831      0.0000    762.6174    120.0000     47.0000      0.9831      0.0000
    781.6600    120.0000     48.0000      0.9831      0.0000   1024.1614    120.0000     49.0000      0.9831      0.0000
    896.4155    120.0000     50.0000      0.9831      0.0000    759.7988    120.0000     51.0000      0.9831      0.0000
    684.7073    120.0000     52.0000      0.9831      0.0000    600.2698    120.0000     53.0000      0.9831      0.0000
    524.3547    120.0000     54.0000      0.9831      0.0000   3619.2660    120.0000     55.0000      0.9831      0.0000
   2951.3362    120.0000     56.0000      0.9831      0.0000   2456.7601    120.0000     57.0000      0.9831      0.0000
    907.4012    120.0000     58.0000      0.9831      2.7991   2571.5319    120.0000     59.0000      0.9831      0.0000
   2442.0495    120.0000     60.0000      0.9831      0.0000   2374.0445    120.0000     61.0000      0.9831      0.0000
   2312.2147    120.0000     62.0000      0.9831      0.0000   2257.1993    120.0000     63.0000      0.9831      0.0000
   1680.6338    120.0000     64.0000      0.9831      0.0000   2081.6173    120.0000     65.0000      0.9831      0.0000
   1992.8728    120.0000     66.0000      0.9831      0.0000   2006.2958    120.0000     67.0000      0.9831      0.0000
   1960.2391    120.0000     68.0000      0.9831      0.0000   1917.4640    120.0000     69.0000      0.9831      0.0000
   1899.1306    120.0000     70.0000      0.9831      0.0000   1544.6852    120.0000     71.0000      0.9831      0.0000
   1435.1503    120.0000     72.0000      0.9831      0.0000   1268.7518    120.0000     73.0000      0.9831      0.0000
   1049.3296    120.0000     74.0000      0.9831      0.0000   1052.9922    120.0000     75.0000      0.9831      0.0000
    928.4521    120.0000     76.0000      0.9831      0.0000    831.8752    120.0000     77.0000      0.9831      0.0000
    676.9902    120.0000     78.0000      0.9831      0.0000    627.0853    120.0000     79.0000      0.9831      0.0000
    637.1112    120.0000     80.0000      0.9831      0.0000   1043.0556    120.0000     81.0000      0.9831      0.0000
    974.2845    120.0000     82.0000      0.9831      0.0000    854.6640    120.0000     83.0000      0.9831      0.0000
    794.4491    120.0000     84.0000      0.9831      0.0000    711.4143    120.0000     85.0000      0.9831      0.0000
    634.7921    120.0000     86.0000      0.9831      0.0000   3271.2563    120.0000     87.0000      0.9831      0.0000
   2840.9447    120.0000     88.0000      0.9831      0.0000   2386.7637    120.0000     89.0000      0.9831      0.0000
   2029.6245    120.0000     90.0000      0.9831      0.0000   2076.1172    120.0000     91.0000      0.9831      0.0000
   2006.6915    120.0000     92.0000      0.9831      0.0000   2135.2269    120.0000     93.0000      0.9831      0.0000
   2054.0131    120.0000     94.0000      0.9831      0.0000     90.7927    120.0000    101.0000      0.9831      0.0000
    345.6120    120.0000    103.0000      0.9831      0.9865    434.0284    120.0000    104.0000      0.9831      0.9808
    298.7264    120.0000    105.0000      0.9831      0.9706    212.8957    120.0000    106.0000      0.9831      0.9868
    139.0219    120.0000    107.0000      0.9831      0.9944     96.1584    120.0000    108.0000      0.9831      0.9925
     62.0580    120.0000    109.0000      0.9831      0.9982    516.6917    120.0000    111.0000      0.9831      0.9684
    809.2182    120.0000    112.0000      0.9831      0.9628    775.0832    120.0000    113.0000      0.9831      0.9648
    576.2962    120.0000    114.0000      0.9831      0.9507    446.0170    120.0000    115.0000      0.9831      0.9947
    363.1951    120.0000    116.0000      0.9831      0.9948    285.4905    120.0000    117.0000      0.9831      0.9972
    688.9911    120.0000    119.0000      0.9831      0.9767   1525.1891    120.0000    120.0000      0.9831      0.9831
     29.9953    121.0000      1.0000      1.8627      0.9118     19.3841    121.0000      2.0000      1.8627      0.0000
    504.8268    121.0000      3.0000      1.8627      0.0000    282.4420    121.0000      4.0000      1.8627      0.0000
    186.1419    121.0000      5.0000      1.8627      0.0000    123.6379    121.0000      6.0000      1.8627      0.0000
     85.3404    121.0000      7.0000      1.8627      0.0000     64.0072    121.0000      8.0000      1.8627      0.0000
     48.0936    121.0000      9.0000      1.8627      0.0000     36.7468    121.0000     10.0000      1.8627      0.0000
    602.4929    121.0000     11.0000      1.8627      0.0000    452.7600    121.0000     12.0000      1.8627      0.0000
    412.9058    121.0000     13.0000      1.8627      0.0000    320.5896    121.0000     14.0000      1.8627      0.0000
    246.7358    121.0000     15.0000      1.8627      0.0000    202.9672    121.0000     16.0000      1.8627      0.0000
    164.3655    121.0000     17.0000      1.8627      0.0000    133.4404    121.0000     18.0000      1.8627      0.0000
    988.5881    121.0000     19.0000      1.8627      0.0000    803.2380    121.0000     20.0000      1.8627      0.0000
    660.6780    121.0000     21.0000      1.8627      0.0000    635.0457    121.0000     22.0000      1.8627      0.0000
    579.9584    121.0000     23.0000      1.8627      0.0000    456.2023    121.0000     24.0000      1.8627      0.0000
    497.3474    121.0000     25.0000      1.8627      0.0000    389.5974    121.0000     26.0000      1.8627      0.0000
    411.0572    121.0000     27.0000      1.8627      0.0000    424.6693    121.0000     28.0000      1.8627      0.0000
    325.0850    121.0000     29.0000      1.8627      0.0000    331.2310    121.0000     30.0000      1.8627      0.0000
    393.5300    121.0000     31.0000      1.8627      0.0000    343.1679    121.0000     32.0000      1.8627      0.0000
    289.5582    121.0000     33.0000      1.8627      0.0000    258.0084    121.0000     34.0000      1.8627      0.0000
    224.1375    121.0000     35.0000      1.8627      0.0000    193.5868    121.0000     36.0000      1.8627      0.0000
   1105.4608    121.0000     37.0000      1.8627      0.0000    957.2271    121.0000     38.0000      1.8627      0.0000
    831.6679    121.0000     39.0000      1.8627      0.0000    743.4318    121.0000     40.0000      1.8627      0.0000
    675.3314    121.0000     41.0000      1.8627      0.0000    517.7340    121.0000     42.0000      1.8627      0.0000
    579.1623    121.0000     43.0000      1.8627      0.0000    437.8432    121.0000     44.0000      1.8627      0.0000
    478.9598    121.0000     45.0000      1.8627      0.0000    443.0816    121.0000     46.0000      1.8627      0.0000
    369.4933    121.0000     47.0000      1.8627      0.0000    389.1859    121.0000     48.0000      1.8627      0.0000
    492.1904    121.0000     49.0000      1.8627      0.0000    451.1340    121.0000     50.0000      1.8627      0.0000
    398.3152    121.0000     51.0000      1.8627      0.0000    367.3908    121.0000     52.0000      1.8627      0.0000
    330.0418    121.0000     53.0000      1.8627      0.0000    294.8706    121.0000     54.0000      1.8627      0.0000
   1344.5274    121.0000     55.0000      1.8627      0.0000   1222.7426    121.0000     56.0000      1.8627      0.0000
   1065.8140    121.0000     57.0000      1.8627      0.0000    471.1854    121.0000     58.0000      1.8627      2.7991
   1079.9647    121.0000     59.0000      1.8627      0.0000   1036.2055    121.0000     60.0000      1.8627      0.0000
   1009.8893    121.0000     61.0000      1.8627      0.0000    985.7264    121.0000     62.0000      1.8627      0.0000
    964.2855    121.0000     63.0000      1.8627      0.0000    750.7848    121.0000     64.0000      1.8627      0.0000
    855.1471    121.0000     65.0000      1.8627      0.0000    822.8420    121.0000     66.0000      1.8627      0.0000
    868.1104    121.0000     67.0000      1.8627      0.0000    849.5394    121.0000     68.0000      1.8627      0.0000
    832.6961    121.0000     69.0000      1.8627      0.0000    823.3089    121.0000     70.0000      1.8627      0.0000
    688.6242    121.0000     71.0000      1.8627      0.0000    671.9258    121.0000     72.0000      1.8627      0.0000
    609.7515    121.0000     73.0000      1.8627      0.0000    512.2105    121.0000     74.0000      1.8627      0.0000
    520.0578    121.0000     75.0000      1.8627      0.0000    468.9565    121.0000     76.0000      1.8627      0.0000
    427.6845    121.0000     77.0000      1.8627      0.0000    353.4845    121.0000     78.0000      1.8627      0.0000
    329.5985    121.0000     79.0000      1.8627      0.0000    338.5478    121.0000     80.0000      1.8627      0.0000
    503.6393    121.0000     81.0000      1.8627      0.0000    489.2541    121.0000     82.0000      1.8627      0.0000
    445.9231    121.0000     83.0000      1.8627      0.0000    423.2063    121.0000     84.0000      1.8627      0.0000
    388.2122    121.0000     85.0000      1.8627      0.0000    353.8005    121.0000     86.0000      1.8627      0.0000
   1263.0191    121.0000     87.0000      1.8627      0.0000   1203.9859    121.0000     88.0000      1.8627      0.0000
   1056.3541    121.0000     89.0000      1.8627      0.0000    940.6241    121.0000     90.0000      1.8627      0.0000
    937.6579    121.0000     91.0000      1.8627      0.0000    907.6956    121.0000     92.0000      1.8627      0.0000
    939.8691    121.0000     93.0000      1.8627      0.0000    909.2895    121.0000     94.0000      1.8627      0.0000
     48.9753    121.0000    101.0000      1.8627      0.0000    163.6446    121.0000    103.0000      1.8627      0.9865
    207.8107    121.0000    104.0000      1.8627      0.9808    155.8228    121.0000    105.0000      1.8627      0.9706
    115.9726    121.0000    106.0000      1.8627      0.9868     79.5383    121.0000    107.0000      1.8627      0.9944
     57.2611    121.0000    108.0000      1.8627      0.9925     38.8097    121.0000    109.0000      1.8627      0.9982
    239.9714    121.0000    111.0000      1.8627      0.9684    371.7768    121.0000    112.0000      1.8627      0.9628
    373.1845    121.0000    113.0000      1.8627      0.9648    295.6101    121.0000    114.0000      1.8627      0.9507
    239.3701    121.0000    115.0000      1.8627      0.9947    200.7622    121.0000    116.0000      1.8627      0.9948
    162.6806    121.0000    117.0000      1.8627      0.9972    327.7092    121.0000    119.0000      1.8627      0.9767
    640.7076    121.0000    120.0000      1.8627      0.9831    324.5068    121.0000    121.0000      1.8627      1.8627
     29.0009    122.0000      1.0000      1.8299      0.9118     18.8084    122.0000      2.0000      1.8299      0.0000
    488.2931    122.0000      3.0000      1.8299      0.0000    272.0201    122.0000      4.0000      1.8299      0.0000
    179.5077    122.0000      5.0000      1.8299      0.0000    119.4376    122.0000      6.0000      1.8299      0.0000
     82.5834    122.0000      7.0000      1.8299      0.0000     62.0309    122.0000      8.0000      1.8299      0.0000
     46.6765    122.0000      9.0000      1.8299      0.0000     35.7117    122.0000     10.0000      1.8299      0.0000
    582.5270    122.0000     11.0000      1.8299      0.0000    436.1091    122.0000     12.0000      1.8299      0.0000
    397.8618    122.0000     13.0000      1.8299      0.0000    309.1081    122.0000     14.0000      1.8299      0.0000
    238.1644    122.0000     15.0000      1.8299      0.0000    196.1128    122.0000     16.0000      1.8299      0.0000
    158.9892    122.0000     17.0000      1.8299      0.0000    129.2180    122.0000     18.0000      1.8299      0.0000
    960.3376    122.0000     19.0000      1.8299      0.0000    774.6863    122.0000     20.0000      1.8299      0.0000
    636.8706    122.0000     21.0000      1.8299      0.0000    612.2225    122.0000     22.0000      1.8299      0.0000
    559.1157    122.0000     23.0000      1.8299      0.0000    440.0762    122.0000     24.0000      1.8299      0.0000
    479.4969    122.0000     25.0000      1.8299      0.0000    375.8242    122.0000     26.0000      1.8299      0.0000
    396.2748    122.0000     27.0000      1.8299      0.0000    409.3555    122.0000     28.0000      1.8299      0.0000
    313.6026    122.0000     29.0000      1.8299      0.0000    319.3834    122.0000     30.0000      1.8299      0.0000
    379.4109    122.0000     31.0000      1.8299      0.0000    330.9710    122.0000     32.0000      1.8299      0.0000
    279.4990    122.0000     33.0000      1.8299      0.0000    249.2258    122.0000     34.0000      1.8299      0.0000
    216.6921    122.0000     35.0000      1.8299      0.0000    187.3231    122.0000     36.0000      1.8299      0.0000
   1074.1973    122.0000     37.0000      1.8299      0.0000    923.6557    122.0000     38.0000      1.8299      0.0000
    802.0324    122.0000     39.0000      1.8299      0.0000    716.8609    122.0000     40.0000      1.8299      0.0000
    651.2847    122.0000     41.0000      1.8299      0.0000    499.5011    122.0000     42.0000      1.8299      0.0000
    558.7211    122.0000     43.0000      1.8299      0.0000    422.5708    122.0000     44.0000      1.8299      0.0000
    462.0314    122.0000     45.0000      1.8299      0.0000    427.4577    122.0000     46.0000      1.8299      0.0000
    356.7245    122.0000     47.0000      1.8299      0.0000    375.5261    122.0000     48.0000      1.8299      0.0000
    474.8112    122.0000     49.0000      1.8299      0.0000    435.1948    122.0000     50.0000      1.8299      0.0000
    384.4487    122.0000     51.0000      1.8299      0.0000    354.7793    122.0000     52.0000      1.8299      0.0000
    318.9171    122.0000     53.0000      1.8299      0.0000    285.1325    122.0000     54.0000      1.8299      0.0000
   1308.6418    122.0000     55.0000      1.8299      0.0000   1180.9424    122.0000     56.0000      1.8299      0.0000
   1028.4169    122.0000     57.0000      1.8299      0.0000    454.8200    122.0000     58.0000      1.8299      2.7991
   1043.3187    122.0000     59.0000      1.8299      0.0000   1000.2155    122.0000     60.0000      1.8299      0.0000
    974.7227    122.0000     61.0000      1.8299      0.0000    951.3257    122.0000     62.0000      1.8299      0.0000
    930.5654    122.0000     63.0000      1.8299      0.0000    724.5886    122.0000     64.0000      1.8299      0.0000
    827.7970    122.0000     65.0000      1.8299      0.0000    797.2364    122.0000     66.0000      1.8299      0.0000
    837.4618    122.0000     67.0000      1.8299      0.0000    819.4973    122.0000     68.0000      1.8299      0.0000
    803.2032    122.0000     69.0000      1.8299      0.0000    794.1404    122.0000     70.0000      1.8299      0.0000
    664.7727    122.0000     71.0000      1.8299      0.0000    647.8746    122.0000     72.0000      1.8299      0.0000
    587.9813    122.0000     73.0000      1.8299      0.0000    494.2357    122.0000     74.0000      1.8299      0.0000
    501.7733    122.0000     75.0000      1.8299      0.0000    452.5726    122.0000     76.0000      1.8299      0.0000
    412.8558    122.0000     77.0000      1.8299      0.0000    341.4540    122.0000     78.0000      1.8299      0.0000
    318.4619    122.0000     79.0000      1.8299      0.0000    327.0770    122.0000     80.0000      1.8299      0.0000
    486.2116    122.0000     81.0000      1.8299      0.0000    472.1552    122.0000     82.0000      1.8299      0.0000
    430.4805    122.0000     83.0000      1.8299      0.0000    408.6951    122.0000     84.0000      1.8299      0.0000
    375.1029    122.0000     85.0000      1.8299      0.0000    342.0575    122.0000     86.0000      1.8299      0.0000
   1226.3970    122.0000     87.0000      1.8299      0.0000   1162.3660    122.0000     88.0000      1.8299      0.0000
   1019.1422    122.0000     89.0000      1.8299      0.0000    907.2367    122.0000     90.0000      1.8299      0.0000
    904.8331    122.0000     91.0000      1.8299      0.0000    875.8748    122.0000     92.0000      1.8299      0.0000
    906.9616    122.0000     93.0000      1.8299      0.0000    877.3645    122.0000     94.0000      1.8299      0.0000
     47.2755    122.0000    101.0000      1.8299      0.0000    157.6667    122.0000    103.0000      1.8299      0.9865
    200.3669    122.0000    104.0000      1.8299      0.9808    150.3520    122.0000    105.0000      1.8299      0.9706
    112.0523    122.0000    106.0000      1.8299      0.9868     76.9834    122.0000    107.0000      1.8299      0.9944
     55.5160    122.0000    108.0000      1.8299      0.9925     37.7222    122.0000    109.0000      1.8299      0.9982
    231.2612    122.0000    111.0000      1.8299      0.9684    358.3602    122.0000    112.0000      1.8299      0.9628
    359.6497    122.0000    113.0000      1.8299      0.9648    285.0957    122.0000    114.0000      1.8299      0.9507
    231.0773    122.0000    115.0000      1.8299      0.9947    193.9845    122.0000    116.0000      1.8299      0.9948
    157.3604    122.0000    117.0000      1.8299      0.9972    316.2518    122.0000    119.0000      1.8299      0.9767
    619.4301    122.0000    120.0000      1.8299      0.9831    312.9202    122.0000    121.0000      1.8299      1.8627
    301.9988    122.0000    122.0000      1.8299      1.8299     28.4067    123.0000      1.0000      1.9138      0.9118
     18.4359    123.0000      2.0000      1.9138      0.0000    479.1402    123.0000      3.0000      1.9138      0.0000
    266.7050    123.0000      4.0000      1.9138      0.0000    175.8909    123.0000      5.0000      1.9138      0.0000
    117.0098    123.0000      6.0000      1.9138      0.0000     80.9144    123.0000      7.0000      1.9138      0.0000
     60.7933    123.0000      8.0000      1.9138      0.0000     45.7630    123.0000      9.0000      1.9138      0.0000
     35.0290    123.0000     10.0000      1.9138      0.0000    571.6455    123.0000     11.0000      1.9138      0.0000
    427.7156    123.0000     12.0000      1.9138      0.0000    390.0432    123.0000     13.0000      1.9138      0.0000
    302.8985    123.0000     14.0000      1.9138      0.0000    233.3176    123.0000     15.0000      1.9138      0.0000
    192.1113    123.0000     16.0000      1.9138      0.0000    155.7507    123.0000     17.0000      1.9138      0.0000
    126.6027    123.0000     18.0000      1.9138      0.0000    941.9837    123.0000     19.0000      1.9138      0.0000
    760.0718    123.0000     20.0000      1.9138      0.0000    624.7801    123.0000     21.0000      1.9138      0.0000
    600.5221    123.0000     22.0000      1.9138      0.0000    548.3908    123.0000     23.0000      1.9138      0.0000
    431.6683    123.0000     24.0000      1.9138      0.0000    470.2529    123.0000     25.0000      1.9138      0.0000
    368.6136    123.0000     26.0000      1.9138      0.0000    388.5729    123.0000     27.0000      1.9138      0.0000
    401.4329    123.0000     28.0000      1.9138      0.0000    307.5763    123.0000     29.0000      1.9138      0.0000
    313.1286    123.0000     30.0000      1.9138      0.0000    371.9427    123.0000     31.0000      1.9138      0.0000
    324.3435    123.0000     32.0000      1.9138      0.0000    273.8352    123.0000     33.0000      1.9138      0.0000
    244.1554    123.0000     34.0000      1.9138      0.0000    212.2792    123.0000     35.0000      1.9138      0.0000
    183.5171    123.0000     36.0000      1.9138      0.0000   1053.5834    123.0000     37.0000      1.9138      0.0000
    906.2364    123.0000     38.0000      1.9138      0.0000    786.7255    123.0000     39.0000      1.9138      0.0000
    703.0784    123.0000     40.0000      1.9138      0.0000    638.7014    123.0000     41.0000      1.9138      0.0000
    489.8160    123.0000     42.0000      1.9138      0.0000    547.8906    123.0000     43.0000      1.9138      0.0000
    414.3575    123.0000     44.0000      1.9138      0.0000    453.0262    123.0000     45.0000      1.9138      0.0000
    419.1134    123.0000     46.0000      1.9138      0.0000    349.8288    123.0000     47.0000      1.9138      0.0000
    368.1871    123.0000     48.0000      1.9138      0.0000    465.5647    123.0000     49.0000      1.9138      0.0000
    426.5933    123.0000     50.0000      1.9138      0.0000    376.7544    123.0000     51.0000      1.9138      0.0000
    347.6374    123.0000     52.0000      1.9138      0.0000    312.4714    123.0000     53.0000      1.9138      0.0000
    279.3612    123.0000     54.0000      1.9138      0.0000   1283.1193    123.0000     55.0000      1.9138      0.0000
   1158.6662    123.0000     56.0000      1.9138      0.0000   1008.8336    123.0000     57.0000      1.9138      0.0000
    445.7570    123.0000     58.0000      1.9138      2.7991   1023.5395    123.0000     59.0000      1.9138      0.0000
    981.3457    123.0000     60.0000      1.9138      0.0000    956.3321    123.0000     61.0000      1.9138      0.0000
    933.3738    123.0000     62.0000      1.9138      0.0000    913.0014    123.0000     63.0000      1.9138      0.0000
    710.7237    123.0000     64.0000      1.9138      0.0000    811.9905    123.0000     65.0000      1.9138      0.0000
    781.8272    123.0000     66.0000      1.9138      0.0000    821.6274    123.0000     67.0000      1.9138      0.0000
    803.9989    123.0000     68.0000      1.9138      0.0000    788.0064    123.0000     69.0000      1.9138      0.0000
    779.1219    123.0000     70.0000      1.9138      0.0000    651.9794    123.0000     71.0000      1.9138      0.0000
    635.2996    123.0000     72.0000      1.9138      0.0000    576.4946    123.0000     73.0000      1.9138      0.0000
    484.5583    123.0000     74.0000      1.9138      0.0000    491.9120    123.0000     75.0000      1.9138      0.0000
    443.6413    123.0000     76.0000      1.9138      0.0000    404.6864    123.0000     77.0000      1.9138      0.0000
    334.7153    123.0000     78.0000      1.9138      0.0000    312.1873    123.0000     79.0000      1.9138      0.0000
    320.6012    123.0000     80.0000      1.9138      0.0000    476.7596    123.0000     81.0000      1.9138      0.0000
    462.8741    123.0000     82.0000      1.9138      0.0000    421.9181    123.0000     83.0000      1.9138      0.0000
    400.5172    123.0000     84.0000      1.9138      0.0000    367.5588    123.0000     85.0000      1.9138      0.0000
    335.1610    123.0000     86.0000      1.9138      0.0000   1202.7024    123.0000     87.0000      1.9138      0.0000
   1140.3430    123.0000     88.0000      1.9138      0.0000    999.6552    123.0000     89.0000      1.9138      0.0000
    889.7259    123.0000     90.0000      1.9138      0.0000    887.4880    123.0000     91.0000      1.9138      0.0000
    859.0997    123.0000     92.0000      1.9138      0.0000    889.7719    123.0000     93.0000      1.9138      0.0000
    860.7178    123.0000     94.0000      1.9138      0.0000     46.3089    123.0000    101.0000      1.9138      0.0000
    154.5762    123.0000    103.0000      1.9138      0.9865    196.4027    123.0000    104.0000      1.9138      0.9808
    147.3153    123.0000    105.0000      1.9138      0.9706    109.7797    123.0000    106.0000      1.9138      0.9868
     75.4303    123.0000    107.0000      1.9138      0.9944     54.4109    123.0000    108.0000      1.9138      0.9925
     36.9962    123.0000    109.0000      1.9138      0.9982    226.7886    123.0000    111.0000      1.9138      0.9684
    351.3928    123.0000    112.0000      1.9138      0.9628    352.5575    123.0000    113.0000      1.9138      0.9648
    279.3563    123.0000    114.0000      1.9138      0.9507    226.3767    123.0000    115.0000      1.9138      0.9947
    190.0299    123.0000    116.0000      1.9138      0.9948    154.1576    123.0000    117.0000      1.9138      0.9972
    310.1108    123.0000    119.0000      1.9138      0.9767    607.5571    123.0000    120.0000      1.9138      0.9831
    306.7389    123.0000    121.0000      1.9138      1.8627    296.0029    123.0000    122.0000      1.9138      1.8299
    290.1436    123.0000    123.0000      1.9138      1.9138     28.0562    124.0000      1.0000      1.8269      0.9118
     18.1754    124.0000      2.0000      1.8269      0.0000    480.5944    124.0000      3.0000      1.8269      0.0000
    265.4088    124.0000      4.0000      1.8269      0.0000    174.3719    124.0000      5.0000      1.8269      0.0000
    115.7182    124.0000      6.0000      1.8269      0.0000     79.9024    124.0000      7.0000      1.8269      0.0000
     59.9829    124.0000      8.0000      1.8269      0.0000     45.1290    124.0000      9.0000      1.8269      0.0000
     34.5350    124.0000     10.0000      1.8269      0.0000    573.1436    124.0000     11.0000      1.8269      0.0000
    426.2276    124.0000     12.0000      1.8269      0.0000    387.8695    124.0000     13.0000      1.8269      0.0000
    300.3928    124.0000     14.0000      1.8269      0.0000    230.9090    124.0000     15.0000      1.8269      0.0000
    189.9052    124.0000     16.0000      1.8269      0.0000    153.8057    124.0000     17.0000      1.8269      0.0000
    124.9265    124.0000     18.0000      1.8269      0.0000    945.8700    124.0000     19.0000      1.8269      0.0000
    759.3684    124.0000     20.0000      1.8269      0.0000    623.5332    124.0000     21.0000      1.8269      0.0000
    598.7981    124.0000     22.0000      1.8269      0.0000    546.5244    124.0000     23.0000      1.8269      0.0000
    430.2353    124.0000     24.0000      1.8269      0.0000    468.2961    124.0000     25.0000      1.8269      0.0000
    367.0785    124.0000     26.0000      1.8269      0.0000    386.4486    124.0000     27.0000      1.8269      0.0000
    399.4530    124.0000     28.0000      1.8269      0.0000    306.1181    124.0000     29.0000      1.8269      0.0000
    311.0603    124.0000     30.0000      1.8269      0.0000    369.6302    124.0000     31.0000      1.8269      0.0000
    321.6404    124.0000     32.0000      1.8269      0.0000    271.0770    124.0000     33.0000      1.8269      0.0000
    241.4585    124.0000     34.0000      1.8269      0.0000    209.7393    124.0000     35.0000      1.8269      0.0000
    181.1819    124.0000     36.0000      1.8269      0.0000   1057.5718    124.0000     37.0000      1.8269      0.0000
    905.6187    124.0000     38.0000      1.8269      0.0000    784.7489    124.0000     39.0000      1.8269      0.0000
    700.5432    124.0000     40.0000      1.8269      0.0000    635.9639    124.0000     41.0000      1.8269      0.0000
    487.1911    124.0000     42.0000      1.8269      0.0000    545.1724    124.0000     43.0000      1.8269      0.0000
    411.8187    124.0000     44.0000      1.8269      0.0000    450.1943    124.0000     45.0000      1.8269      0.0000
    416.3230    124.0000     46.0000      1.8269      0.0000    347.6786    124.0000     47.0000      1.8269      0.0000
    365.5531    124.0000     48.0000      1.8269      0.0000    462.8304    124.0000     49.0000      1.8269      0.0000
    423.3208    124.0000     50.0000      1.8269      0.0000    373.2591    124.0000     51.0000      1.8269      0.0000
    344.0982    124.0000     52.0000      1.8269      0.0000    309.0063    124.0000     53.0000      1.8269      0.0000
    276.0406    124.0000     54.0000      1.8269      0.0000   1287.9616    124.0000     55.0000      1.8269      0.0000
[truncated: 1,559,389 more chars]
