# Supplementary material for: Quantum-mechanical exploration of the phase diagram of water
Source: Nat Commun. 2021 Jan 26;12:588. doi: 10.1038/s41467-020-20821-w (PMC7838264; doi:10.1038/s41467-020-20821-w)
Supplement: Supplementary file 3 — Supplementary Data 1 [file 41467_2020_20821_MOESM3_ESM.zip › supplemental_data/results/extracted-data.wl]

refMu125["ice11215848"]=-469.559517752329eV
refMu125["ice12111"]=-469.58650623528eV
refMu125["ice14427301"]=-469.565056684848eV
refMu125["ice15124949650"]=-469.538664022026eV
refMu125["ice1532155471"]=-469.570756330024eV
refMu125["ice17625256"]=-469.533055883125eV
refMu125["ice20228176"]=-469.492171945395eV
refMu125["ice6128842"]=-469.562890329645eV
refMu125["ice8421419"]=-469.544135853505eV
refMu125["iceACO"]=-469.526543155385eV
refMu125["iceDOH"]=-469.558414074173eV
refMu125["icei"]=-469.573115255619eV
refMu125["iceIc"]=-469.579306585703eV
refMu125["iceIh"]=-469.578782472354eV
refMu125["iceII"]=-469.576075034425eV
refMu125["iceIII-part"]=-469.562831411142eV
refMu125["iceIX"]=-469.569479452566eV
refMu125["iceMAR"]=-469.539393219342eV
refMu125["iceNON"]=-469.555153744274eV
refMu125["icePCOD8007225"]=-469.56064945224eV
refMu125["icePCOD8036144"]=-469.55873184955eV
refMu125["icePCOD8204698"]=-469.560745774756eV
refMu125["icePCOD8324623"]=-469.555872657439eV
refMu125["iceVI"]=-469.548312707399eV
refMu125["iceV-part"]=-469.555928311641eV
refMu125["iceXI"]=-469.584167411914eV
refMu125["iceXIII"]=-469.565437446211eV
refMu125["iceXIV"]=-469.55625484309eV
refMu125["iceXV"]=-469.561874965485eV
refMu125P10k["ice11215848"]=-469.40601012925eV
refMu125P10k["ice12111"]=-469.391468717696eV
refMu125P10k["ice14427301"]=-469.35057189255eV
refMu125P10k["ice20228176"]=-469.351394173468eV
refMu125P10k["ice6128842"]=-469.38813803926eV
refMu125P10k["ice8421419"]=-469.378778786257eV
refMu125P10k["iceIc"]=-469.381537174991eV
refMu125P10k["iceIh"]=-469.381514431826eV
refMu125P10k["iceII"]=-469.420693493088eV
refMu125P10k["iceIX"]=-469.413274573895eV
refMu125P10k["iceMAR"]=-469.290928638206eV
refMu125P10k["iceNON"]=-469.327854375499eV
refMu125P10k["icePCOD8036144"]=-469.396539748675eV
refMu125P10k["icePCOD8204698"]=-469.388145882871eV
refMu125P10k["iceXI"]=-469.389701616462eV
refMu125P10k["iceXIII"]=-469.417437471665eV
refMu125P10k["iceXIV"]=-469.412126585357eV
refMu125P10k["iceXV"]=-469.416458566997eV
refMu125P5k["ice11215848"]=-469.480879353691eV
refMu125P5k["iceIh"]=-469.477706498062eV
refMu175["iceVI"]=-469.587263959814eV
refMu25["ice0"]=-469.507577443399eV
refMu25["ice11215848"]=-469.542887200519eV
refMu25["ice12111"]=-469.573914232225eV
refMu25["ice12111b"]=-469.573875341333eV
refMu25["ice12232449"]=-469.505971794702eV
refMu25["ice14427301"]=-469.550458205037eV
refMu25["ice15124949650"]=-469.520014580649eV
refMu25["ice1532155471"]=-469.556008113906eV
refMu25["ice16927915"]=-469.43509463269eV
refMu25["ice17625256"]=-469.515165643081eV
refMu25["ice20228176"]=-469.468626198077eV
refMu25["ice533726600"]=-469.47410959714eV
refMu25["ice582511"]=-469.526130002301eV
refMu25["ice6128842"]=-469.547857246692eV
refMu25["ice6721563"]=-469.511382290826eV
refMu25["ice8421419"]=-469.527186530537eV
refMu25["iceACO"]=-469.508173983026eV
refMu25["iceBSV"]=-469.434713734553eV
refMu25["iceDOH"]=-469.542896081027eV
refMu25["icei"]=-469.559038095206eV
refMu25["iceIc"]=-469.566148784432eV
refMu25["iceIh"]=-469.565448305442eV
refMu25["iceII"]=-469.561815916603eV
refMu25["iceIII"]=-469.545644598643eV
refMu25["iceIII-part"]=-469.546249468071eV
refMu25["iceIV"]=-469.52992620532eV
refMu25["iceIX"]=-469.554115584026eV
refMu25["iceLTA"]=-469.492369637637eV
refMu25["iceMAR"]=-469.521397809984eV
refMu25["iceNON"]=-469.539540387025eV
refMu25["icePCOD8007225"]=-469.545426151636eV
refMu25["icePCOD8036144"]=-469.544045685796eV
refMu25["icePCOD8047078"]=-469.507472505294eV
refMu25["icePCOD8047931"]=-469.494225117972eV
refMu25["icePCOD8204698"]=-469.545278458524eV
refMu25["icePCOD8301974"]=-469.538583544514eV
refMu25["icePCOD8321499"]=-469.549598224108eV
refMu25["icePCOD8324623"]=-469.540509438495eV
refMu25["iceV"]=-469.539079499966eV
refMu25["iceVII"]=-469.483929771607eV
refMu25["iceVIII"]=-469.498052971131eV
refMu25["iceV-part"]=-469.538418172857eV
refMu25["iceXI"]=-469.57167799919eV
refMu25["iceXIII"]=-469.549582578387eV
refMu25["iceXIV"]=-469.538817464991eV
refMu25["iceXV"]=-469.544264693398eV
refMu75["ice11215848"]=-469.536799684168eV
refMu75["ice14427301"]=-469.543293079426eV
refMu75["ice15124949650"]=-469.514864816019eV
refMu75["ice1532155471"]=-469.54894375547eV
refMu75["ice17625256"]=-469.509617498026eV
refMu75["ice20228176"]=-469.465917815723eV
refMu75["ice6128842"]=-469.540908754407eV
refMu75["iceACO"]=-469.502785774488eV
refMu75["iceBSV"]=-469.435146299327eV
refMu75["iceDOH"]=-469.536180940824eV
refMu75["iceIc"]=-469.558371946857eV
refMu75["iceIh"]=-469.557783604855eV
refMu75["iceII"]=-469.554567838378eV
refMu75["iceIX"]=-469.547357805757eV
refMu75["iceMAR"]=-469.515884613608eV
refMu75["iceNON"]=-469.532884944046eV
refMu75["icePCOD8007225"]=-469.538573335529eV
refMu75["icePCOD8036144"]=-469.53691333074eV
refMu75["icePCOD8204698"]=-469.538575791464eV
refMu75["icePCOD8321499"]=-469.542485920372eV
refMu75["icePCOD8324623"]=-469.53375282344eV
refMu75["iceXI"]=-469.563677162101eV
refMu75["iceXIII"]=-469.543120526549eV
refMu75["iceXIV"]=-469.533137830094eV
refMu75["iceXV"]=-469.538722947127eV
