# Supplementary material for: Quantum-mechanical exploration of the phase diagram of water
Source: Nat Commun. 2021 Jan 26;12:588. doi: 10.1038/s41467-020-20821-w (PMC7838264; doi:10.1038/s41467-020-20821-w)
Supplement: Supplementary file 3 — Supplementary Data 1 [file 41467_2020_20821_MOESM3_ESM.zip › supplemental_data/results/ice-nnp2dft-b3lyp-results/partial-III-150-deltamu.dat]

# Temperature[K] Pressure[bar] mu_DFT-mu_NNP[meV/molecule] (mu_DFT-mu_NNP)_error[meV/molecule]
225 2000 -3.10063 0.194041
225 3000 -4.01465 0.196913
225 4000 -1.50033 0.121563
225 5000 -3.49678 0.196907
250 2000 -2.97952 0.208484
250 3000 -2.35067 0.156435
250 4000 -2.68396 0.165782
250 5000 -2.30812 0.171908
275 1000 -2.51175 0.224577
275 2000 -2.43014 0.157002
275 3000 -3.9068 0.239893
275 4000 -4.11307 0.240673
275 5000 -2.59856 0.119183
