# Supplementary material for: Quantum-mechanical exploration of the phase diagram of water
Source: Nat Commun. 2021 Jan 26;12:588. doi: 10.1038/s41467-020-20821-w (PMC7838264; doi:10.1038/s41467-020-20821-w)
Supplement: Supplementary file 3 — Supplementary Data 1 [file 41467_2020_20821_MOESM3_ESM.zip › supplemental_data/results/allTypes.dat]

"ice12111"
"iceXI"
"iceII"
"iceIX"
"iceXIII"
"iceXIV"
"iceXV"
"iceLTA"
"iceMAR"
"iceNON"
"icei"
"ice0"
"iceACO"
"iceBSV"
"iceDOH"
"ice11215848"
"ice12232449"
"ice14427301"
"ice15124949650"
"ice1532155471"
"ice16927915"
"ice17625256"
"ice20228176"
"ice533726600"
"ice582511"
"ice6128842"
"ice6721563"
"ice8421419"
"icePCOD8007225"
"icePCOD8036144"
"icePCOD8047078"
"icePCOD8047931"
"icePCOD8204698"
"icePCOD8301974"
"icePCOD8321499"
"icePCOD8324623"
"iceIc"
"iceIh"
"iceIII"
"iceIV"
"iceV"
"liquid"
"iceVIII"
"iceVII"
"iceVI"
"iceIII-part"
"iceV-part"
"iceDDR"
"iceIRR"
"ice20226425"
"ice-highP-XIII-analogue"
