# Supplementary material for: Quantum-mechanical exploration of the phase diagram of water
Source: Nat Commun. 2021 Jan 26;12:588. doi: 10.1038/s41467-020-20821-w (PMC7838264; doi:10.1038/s41467-020-20821-w)
Supplement: Supplementary file 3 — Supplementary Data 1 [file 41467_2020_20821_MOESM3_ESM.zip › supplemental_data/results/chemical-potential-output/chemPotFitted-325K.dat]

P/bar	ice12111	iceXI	iceII	iceIX	iceXIII	iceXIV	iceXV	iceLTA	iceMAR	iceNON	icei	ice0	iceACO	iceBSV	iceDOH	ice11215848	ice12232449	ice14427301	ice15124949650	ice1532155471	ice16927915	ice17625256	ice20228176	ice533726600	ice582511	ice6128842	ice6721563	ice8421419	icePCOD8007225	icePCOD8036144	icePCOD8047078	icePCOD8047931	icePCOD8204698	icePCOD8301974	icePCOD8321499	icePCOD8324623	iceIc	iceIh	iceIII	iceIV	iceV	liquid	iceVIII	iceVII	iceVI	iceIII-part	iceV-part
0	NaN	-4.458356728042239	0.	NaN	7.6414773837240295	NaN	8.771343190058824	NaN	NaN	NaN	2.207223596469599	NaN	NaN	NaN	NaN	NaN	NaN	NaN	NaN	NaN	NaN	NaN	NaN	NaN	NaN	NaN	NaN	NaN	NaN	NaN	NaN	NaN	NaN	NaN	NaN	NaN	-12.815465823022038	-12.300242786532962	NaN	NaN	NaN	-24.760063113154988	NaN	NaN	NaN	NaN	NaN
50	NaN	-4.24735847478165	0.	NaN	7.607445681945406	NaN	8.711893484066158	NaN	NaN	NaN	2.5095698726701228	NaN	NaN	NaN	NaN	NaN	NaN	NaN	NaN	NaN	NaN	NaN	NaN	NaN	NaN	NaN	NaN	NaN	NaN	NaN	NaN	NaN	NaN	NaN	NaN	NaN	-12.585986214766075	-12.068092896238106	NaN	NaN	NaN	-24.18079771708457	NaN	NaN	NaN	NaN	NaN
100	NaN	-4.036756964127778	0.	NaN	7.573404945531177	NaN	8.652452299102691	NaN	NaN	NaN	2.811196524174634	NaN	NaN	NaN	NaN	NaN	NaN	NaN	NaN	NaN	NaN	NaN	NaN	NaN	NaN	NaN	NaN	NaN	NaN	NaN	NaN	NaN	NaN	NaN	NaN	NaN	-12.356925323155565	-11.83638679492179	NaN	NaN	NaN	-23.908350997197942	NaN	NaN	NaN	NaN	NaN
150	NaN	-3.826549484711847	0.	NaN	7.539354992345189	NaN	8.593020503986097	NaN	NaN	NaN	3.1121024809707003	NaN	NaN	NaN	NaN	NaN	NaN	NaN	NaN	NaN	NaN	NaN	NaN	NaN	NaN	NaN	NaN	NaN	NaN	NaN	NaN	NaN	NaN	NaN	NaN	NaN	-12.128284218188723	-11.605123897422537	NaN	NaN	NaN	-23.68607832433995	NaN	NaN	NaN	NaN	NaN
200	NaN	-3.6167333628622513	0.	NaN	7.505295640876346	NaN	8.533598957891796	NaN	NaN	NaN	3.4122866760580726	NaN	NaN	NaN	NaN	NaN	NaN	NaN	NaN	NaN	NaN	NaN	NaN	NaN	NaN	NaN	NaN	NaN	NaN	NaN	NaN	NaN	NaN	NaN	NaN	NaN	-11.900063966852803	-11.374303609967235	NaN	NaN	NaN	-23.48960241159224	NaN	NaN	NaN	NaN	NaN
250	NaN	-3.407305962604553	0.	NaN	7.471226710238622	NaN	8.474188510352931	NaN	NaN	NaN	3.7117480454486946	NaN	NaN	NaN	NaN	NaN	NaN	NaN	NaN	NaN	NaN	NaN	NaN	NaN	NaN	NaN	NaN	NaN	NaN	NaN	NaN	NaN	NaN	NaN	NaN	NaN	-11.67226563312412	-11.14392533017116	NaN	NaN	NaN	-23.309481572789853	NaN	NaN	NaN	NaN	NaN
300	NaN	-3.198264685661489	0.	NaN	7.43714802017105	NaN	8.414790001260386	NaN	NaN	NaN	4.010485528166694	NaN	NaN	NaN	NaN	NaN	NaN	NaN	NaN	NaN	NaN	NaN	NaN	NaN	NaN	NaN	NaN	NaN	NaN	NaN	NaN	NaN	NaN	NaN	NaN	NaN	-11.444890277968018	-10.913988447037951	NaN	NaN	NaN	-23.14087405174279	NaN	NaN	NaN	NaN	NaN
350	NaN	-2.9896069714529654	0.	NaN	7.403059391037722	NaN	8.355404260862771	NaN	NaN	NaN	4.308498066248388	NaN	NaN	NaN	NaN	NaN	NaN	NaN	NaN	NaN	NaN	NaN	NaN	NaN	NaN	NaN	NaN	NaN	NaN	NaN	NaN	NaN	NaN	NaN	NaN	NaN	-11.217938959338895	-10.684492340959629	NaN	NaN	NaN	-22.98090405087995	NaN	NaN	NaN	NaN	NaN
400	NaN	-2.7813302970960607	0.	NaN	7.368960643827802	NaN	8.296032109766438	NaN	NaN	NaN	4.605784604742286	NaN	NaN	NaN	NaN	NaN	NaN	NaN	NaN	NaN	NaN	NaN	NaN	NaN	NaN	NaN	NaN	NaN	NaN	NaN	NaN	NaN	NaN	NaN	NaN	NaN	-10.991412732180192	-10.455436383716586	NaN	NaN	NaN	-22.827698194620815	NaN	NaN	NaN	NaN	NaN
450	NaN	-2.5734321774050226	0.	NaN	7.334851600155512	NaN	8.23667435893547	NaN	NaN	NaN	4.902344091709083	NaN	NaN	NaN	NaN	NaN	NaN	NaN	NaN	NaN	NaN	NaN	NaN	NaN	NaN	NaN	NaN	NaN	NaN	NaN	NaN	NaN	NaN	NaN	NaN	NaN	-10.765312648424402	-10.226819938477588	NaN	NaN	NaN	-22.679955551009574	NaN	NaN	NaN	NaN	NaN
500	NaN	-2.365910164891273	0.	NaN	7.300732082260141	NaN	8.177331809691681	NaN	NaN	NaN	5.1981754782216605	NaN	NaN	NaN	NaN	NaN	NaN	NaN	NaN	NaN	NaN	NaN	NaN	NaN	NaN	NaN	NaN	NaN	NaN	NaN	NaN	NaN	NaN	NaN	NaN	NaN	-10.53963975699305	-9.998642359799781	NaN	NaN	NaN	-22.536729202423782	NaN	NaN	NaN	NaN	NaN
550	NaN	-2.158761849763403	0.	NaN	7.266601913006035	NaN	8.118005253714621	NaN	NaN	NaN	5.493277718365091	NaN	NaN	NaN	NaN	NaN	NaN	NaN	NaN	NaN	NaN	NaN	NaN	NaN	NaN	NaN	NaN	NaN	NaN	NaN	NaN	NaN	NaN	NaN	NaN	NaN	-10.31439510379672	-9.770902993628683	NaN	NaN	NaN	-22.397304556605633	NaN	NaN	NaN	NaN	NaN
600	NaN	-1.9519848599271756	0.	NaN	7.232460915882607	NaN	8.058695473041572	NaN	NaN	NaN	5.787649769236633	NaN	NaN	NaN	NaN	NaN	NaN	NaN	NaN	NaN	NaN	NaN	NaN	NaN	NaN	NaN	NaN	NaN	NaN	NaN	NaN	NaN	NaN	NaN	NaN	NaN	-10.089579731735034	-9.54360117729818	NaN	NaN	NaN	-22.26112667678442	NaN	NaN	NaN	NaN	NaN
650	NaN	-1.7455768609855247	0.	NaN	7.198308915004332	NaN	7.999403240067552	NaN	NaN	NaN	6.081290590945735	NaN	NaN	NaN	NaN	NaN	NaN	NaN	NaN	NaN	NaN	NaN	NaN	NaN	NaN	NaN	NaN	NaN	NaN	NaN	NaN	NaN	NaN	NaN	NaN	NaN	-9.86519468069666	-9.316736239530545	NaN	NaN	NaN	-22.12775446140344	NaN	NaN	NaN	NaN	NaN
700	NaN	-1.539535556238555	0.	NaN	7.1641457351107505	NaN	7.940129317545313	NaN	NaN	NaN	6.3741991466140355	NaN	NaN	NaN	NaN	NaN	NaN	NaN	NaN	NaN	NaN	NaN	NaN	NaN	NaN	NaN	NaN	NaN	NaN	NaN	NaN	NaN	NaN	NaN	NaN	NaN	-9.641240987559318	-9.090307500436419	NaN	NaN	NaN	-21.99683046075598	NaN	NaN	NaN	NaN	NaN
750	NaN	-1.3338586866835442	0.	NaN	7.129971201566465	NaN	7.880874458585337	NaN	NaN	NaN	6.666374402375358	NaN	NaN	NaN	NaN	NaN	NaN	NaN	NaN	NaN	NaN	NaN	NaN	NaN	NaN	NaN	NaN	NaN	NaN	NaN	NaN	NaN	NaN	NaN	NaN	NaN	-9.417719686189763	-8.864314271514814	NaN	NaN	NaN	-21.868060264362835	NaN	NaN	NaN	NaN	NaN
800	NaN	-1.1285440310149388	0.	NaN	7.095785140361139	NaN	7.821639406655847	NaN	NaN	NaN	6.957815327375714	NaN	NaN	NaN	NaN	NaN	NaN	NaN	NaN	NaN	NaN	NaN	NaN	NaN	NaN	NaN	NaN	NaN	NaN	NaN	NaN	NaN	NaN	NaN	NaN	NaN	-9.194631807443805	-8.63875585565312	NaN	NaN	NaN	-21.741197992244693	NaN	NaN	NaN	NaN	NaN
850	NaN	-0.9235894056243578	0.	NaN	7.061587378109502	NaN	7.7624248955827895	NaN	NaN	NaN	7.248520893773311	NaN	NaN	NaN	NaN	NaN	NaN	NaN	NaN	NaN	NaN	NaN	NaN	NaN	NaN	NaN	NaN	NaN	NaN	NaN	NaN	NaN	NaN	NaN	NaN	NaN	-8.971978379166293	-8.413631547127107	NaN	NaN	NaN	-21.616035816330225	NaN	NaN	NaN	NaN	NaN
900	NaN	-0.7189926646005921	0.	NaN	7.027377742051344	NaN	7.703231649549851	NaN	NaN	NaN	7.538490076738533	NaN	NaN	NaN	NaN	NaN	NaN	NaN	NaN	NaN	NaN	NaN	NaN	NaN	NaN	NaN	NaN	NaN	NaN	NaN	NaN	NaN	NaN	NaN	NaN	NaN	-8.749760426191125	-8.188940631600914	NaN	NaN	NaN	-21.492396222773202	NaN	NaN	NaN	NaN	NaN
950	NaN	-0.5147516997296022	0.	NaN	6.993156060051523	NaN	7.644060383098454	NaN	NaN	NaN	7.827721854453959	NaN	NaN	NaN	NaN	NaN	NaN	NaN	NaN	NaN	NaN	NaN	NaN	NaN	NaN	NaN	NaN	NaN	NaN	NaN	NaN	NaN	NaN	NaN	NaN	NaN	-8.527978970341245	-7.964682386127058	NaN	NaN	NaN	-21.370126186737867	NaN	NaN	NaN	NaN	NaN
1000	NaN	-0.3108644404945208	0.	NaN	6.958922160599953	NaN	7.584911801127749	NaN	NaN	NaN	8.116215208114355	NaN	NaN	NaN	NaN	NaN	NaN	NaN	NaN	NaN	NaN	NaN	NaN	NaN	NaN	NaN	NaN	NaN	NaN	NaN	NaN	NaN	NaN	NaN	NaN	NaN	-8.306635030428641	-7.740856079146424	NaN	NaN	NaN	-21.24909271181431	NaN	NaN	NaN	NaN	NaN
1050	NaN	-0.10732885407565165	0.	NaN	6.924675872811618	NaN	7.5257865988946255	NaN	NaN	NaN	8.403969121926679	NaN	NaN	NaN	NaN	NaN	NaN	NaN	NaN	NaN	NaN	NaN	NaN	NaN	NaN	NaN	NaN	NaN	NaN	NaN	NaN	NaN	NaN	NaN	NaN	NaN	-8.085729622254345	-7.517460970488277	NaN	NaN	NaN	-21.129179362562294	NaN	NaN	NaN	NaN	NaN
1100	NaN	0.09585705464953113	0.	NaN	6.890417026426561	NaN	7.466685462013701	NaN	NaN	NaN	8.690982583110076	NaN	NaN	NaN	NaN	NaN	NaN	NaN	NaN	NaN	NaN	NaN	NaN	NaN	NaN	NaN	NaN	NaN	NaN	NaN	NaN	NaN	NaN	NaN	NaN	NaN	-7.865263758608434	-7.29449631137026	NaN	NaN	NaN	-21.01028353260103	NaN	NaN	NaN	NaN	NaN
1150	NaN	0.29869524310637985	0.	NaN	6.85614545180989	NaN	7.407609066457331	NaN	NaN	NaN	8.97725458189587	NaN	NaN	NaN	NaN	NaN	NaN	NaN	NaN	NaN	NaN	NaN	NaN	NaN	NaN	NaN	NaN	NaN	NaN	NaN	NaN	NaN	NaN	NaN	NaN	NaN	-7.645238449270039	-7.071961344398382	NaN	NaN	NaN	-20.8923142660803	NaN	NaN	NaN	NaN	NaN
1200	NaN	0.5011876310230781	0.	NaN	6.821860979951775	NaN	7.3485580785556035	NaN	NaN	NaN	9.262784111527587	NaN	NaN	NaN	NaN	NaN	NaN	NaN	NaN	NaN	NaN	NaN	NaN	NaN	NaN	NaN	NaN	NaN	NaN	NaN	NaN	NaN	NaN	NaN	NaN	NaN	-7.4256547010073275	-6.8498553035670335	NaN	NaN	NaN	-20.77519050140022	NaN	NaN	NaN	NaN	NaN
1250	NaN	0.7033361004306369	0.	NaN	6.78756344246745	NaN	7.289533154996342	NaN	NaN	NaN	9.547570168260933	NaN	NaN	NaN	NaN	NaN	NaN	NaN	NaN	NaN	NaN	NaN	NaN	NaN	NaN	NaN	NaN	NaN	NaN	NaN	NaN	NaN	NaN	NaN	NaN	NaN	-7.206513517577511	-6.628177414258977	NaN	NaN	NaN	-20.658839641261363	NaN	NaN	NaN	NaN	NaN
1300	NaN	0.9051424956628971	0.	NaN	6.753252671597212	NaN	7.2305349428251	NaN	NaN	NaN	9.831611751363804	NaN	NaN	NaN	NaN	NaN	NaN	NaN	NaN	NaN	NaN	NaN	NaN	NaN	NaN	NaN	NaN	NaN	NaN	NaN	NaN	NaN	NaN	NaN	NaN	NaN	-6.987815899726856	-6.406926893245353	NaN	NaN	NaN	-20.543196377860873	NaN	NaN	NaN	NaN	NaN
1350	NaN	1.106608623356527	0.	NaN	6.718928500206423	NaN	7.171564079445167	NaN	NaN	NaN	10.114907863116288	NaN	NaN	NaN	NaN	NaN	NaN	NaN	NaN	NaN	NaN	NaN	NaN	NaN	NaN	NaN	NaN	NaN	NaN	NaN	NaN	NaN	NaN	NaN	NaN	NaN	-6.769562845190667	-6.1861029486856705	NaN	NaN	NaN	-20.42820171970447	NaN	NaN	NaN	NaN	NaN
1400	NaN	1.3077362524510259	0.	NaN	6.684590761785503	NaN	7.112621192617566	NaN	NaN	NaN	10.397457508810653	NaN	NaN	NaN	NaN	NaN	NaN	NaN	NaN	NaN	NaN	NaN	NaN	NaN	NaN	NaN	NaN	NaN	NaN	NaN	NaN	NaN	NaN	NaN	NaN	NaN	-6.551755348693298	-5.965704780127818	NaN	NaN	NaN	-20.31380217929143	NaN	NaN	NaN	NaN	NaN
1450	NaN	1.5085271141887184	0.	NaN	6.6502392904499406	NaN	7.053706900461054	NaN	NaN	NaN	10.67925969675137	NaN	NaN	NaN	NaN	NaN	NaN	NaN	NaN	NaN	NaN	NaN	NaN	NaN	NaN	NaN	NaN	NaN	NaN	NaN	NaN	NaN	NaN	NaN	NaN	NaN	-6.3343944019481455	-5.745731578508057	NaN	NaN	NaN	-20.199949090316487	NaN	NaN	NaN	NaN	NaN
1500	NaN	1.708982902114761	0.	NaN	6.615873920940286	NaN	6.994821811452121	NaN	NaN	NaN	10.960313438255076	NaN	NaN	NaN	NaN	NaN	NaN	NaN	NaN	NaN	NaN	NaN	NaN	NaN	NaN	NaN	NaN	NaN	NaN	NaN	NaN	NaN	NaN	NaN	NaN	NaN	-6.117480993657653	-5.526182526151026	NaN	NaN	NaN	-20.086598030009498	NaN	NaN	NaN	NaN	NaN
1550	NaN	1.9091052720771373	0.	NaN	6.581494488622149	NaN	6.935966524424992	NaN	NaN	NaN	11.240617747650619	NaN	NaN	NaN	NaN	NaN	NaN	NaN	NaN	NaN	NaN	NaN	NaN	NaN	NaN	NaN	NaN	NaN	NaN	NaN	NaN	NaN	NaN	NaN	NaN	NaN	-5.901016109513309	-5.307056796769735	NaN	NaN	NaN	-19.973708327478	NaN	NaN	NaN	NaN	NaN
1600	NaN	2.1088958422266613	0.	NaN	6.54710082948621	NaN	6.877141628571625	NaN	NaN	NaN	11.520171642279022	NaN	NaN	NaN	NaN	NaN	NaN	NaN	NaN	NaN	NaN	NaN	NaN	NaN	NaN	NaN	NaN	NaN	NaN	NaN	NaN	NaN	NaN	NaN	NaN	NaN	-5.685000732195648	-5.088353555465568	NaN	NaN	NaN	-19.86124264290244	NaN	NaN	NaN	NaN	NaN
1650	NaN	2.3083561930169734	0.	NaN	6.512692780148203	NaN	6.81834770344171	NaN	NaN	NaN	11.798974142493499	NaN	NaN	NaN	NaN	NaN	NaN	NaN	NaN	NaN	NaN	NaN	NaN	NaN	NaN	NaN	NaN	NaN	NaN	NaN	NaN	NaN	NaN	NaN	NaN	NaN	-5.469435841374249	-4.870071958728288	NaN	NaN	NaN	-19.749166605490103	NaN	NaN	NaN	NaN	NaN
1700	NaN	2.5074878672045453	0.	NaN	6.478270177848936	NaN	6.759585318942675	NaN	NaN	NaN	12.077024271659457	NaN	NaN	NaN	NaN	NaN	NaN	NaN	NaN	NaN	NaN	NaN	NaN	NaN	NaN	NaN	NaN	NaN	NaN	NaN	NaN	NaN	NaN	NaN	NaN	NaN	-5.25432241370774	-4.6522111544360305	NaN	NaN	NaN	-19.637448500460664	NaN	NaN	NaN	NaN	NaN
1750	NaN	2.7062923698486756	0.	NaN	6.44383286045427	NaN	6.700855035339675	NaN	NaN	NaN	12.354321056154484	NaN	NaN	NaN	NaN	NaN	NaN	NaN	NaN	NaN	NaN	NaN	NaN	NaN	NaN	NaN	NaN	NaN	NaN	NaN	NaN	NaN	NaN	NaN	NaN	NaN	-5.039661422843791	-4.434770281855307	NaN	NaN	NaN	-19.526058997183487	NaN	NaN	NaN	NaN	NaN
1800	NaN	2.904771168311493	0.	NaN	6.409380666455136	NaN	6.642157403255608	NaN	NaN	NaN	12.630863525368362	NaN	NaN	NaN	NaN	NaN	NaN	NaN	NaN	NaN	NaN	NaN	NaN	NaN	NaN	NaN	NaN	NaN	NaN	NaN	NaN	NaN	NaN	NaN	NaN	NaN	-4.825453839419115	-4.2177484716409985	NaN	NaN	NaN	-19.414970912041465	NaN	NaN	NaN	NaN	NaN
1850	NaN	3.102925692257955	0.	NaN	6.374913434967525	NaN	6.583492963671096	NaN	NaN	NaN	12.906650711703056	NaN	NaN	NaN	NaN	NaN	NaN	NaN	NaN	NaN	NaN	NaN	NaN	NaN	NaN	NaN	NaN	NaN	NaN	NaN	NaN	NaN	NaN	NaN	NaN	NaN	-4.6117006310594775	-4.001144845836367	NaN	NaN	NaN	-19.304159000748864	NaN	NaN	NaN	NaN	NaN
1900	NaN	3.300757333655844	0.	NaN	6.340431005732493	NaN	6.524862247924502	NaN	NaN	NaN	13.181681650572726	NaN	NaN	NaN	NaN	NaN	NaN	NaN	NaN	NaN	NaN	NaN	NaN	NaN	NaN	NaN	NaN	NaN	NaN	NaN	NaN	NaN	NaN	NaN	NaN	NaN	-4.398402762379687	-3.7849585178730476	NaN	NaN	NaN	-19.19359977577156	NaN	NaN	NaN	NaN	NaN
1950	NaN	3.4982674467757793	0.	NaN	6.3059332191161594	NaN	6.466265777711919	NaN	NaN	NaN	13.45595538040372	NaN	NaN	NaN	NaN	NaN	NaN	NaN	NaN	NaN	NaN	NaN	NaN	NaN	NaN	NaN	NaN	NaN	NaN	NaN	NaN	NaN	NaN	NaN	NaN	NaN	-4.185561194983593	-3.569188592571045	NaN	NaN	NaN	-19.08327134523801	NaN	NaN	NaN	NaN	NaN
2000	NaN	3.6954573481911996	0.	NaN	6.271419916109702	NaN	6.407704065087174	NaN	NaN	NaN	13.729470942634562	NaN	NaN	NaN	NaN	NaN	NaN	NaN	NaN	NaN	NaN	NaN	NaN	NaN	NaN	NaN	NaN	NaN	NaN	NaN	NaN	NaN	NaN	NaN	NaN	NaN	-3.9731768874640956	-3.353834166138747	NaN	NaN	NaN	-18.97315327032776	NaN	NaN	NaN	NaN	NaN
2050	NaN	3.8923283167783813	0.	NaN	6.236890938329367	NaN	6.34917761246183	NaN	NaN	NaN	14.002227381715981	NaN	NaN	NaN	NaN	NaN	NaN	NaN	NaN	NaN	NaN	NaN	NaN	NaN	NaN	NaN	NaN	NaN	NaN	NaN	NaN	NaN	NaN	NaN	NaN	NaN	-3.7612507954031393	-3.138894326172911	NaN	NaN	NaN	-18.863226438611335	NaN	NaN	NaN	NaN	NaN
2100	NaN	4.088881593716421	0.	NaN	6.202346128016462	NaN	6.290686912605181	NaN	NaN	NaN	14.274223745110882	NaN	NaN	NaN	NaN	NaN	NaN	NaN	NaN	NaN	NaN	NaN	NaN	NaN	NaN	NaN	NaN	NaN	NaN	NaN	NaN	NaN	NaN	NaN	NaN	NaN	-3.5497838713717114	-2.9243681516586695	NaN	NaN	NaN	-18.753472951213457	NaN	NaN	NaN	NaN	NaN
2150	NaN	4.285118382487251	0.	NaN	6.167785328037359	NaN	6.232232448644257	NaN	NaN	NaN	14.545459083294372	NaN	NaN	NaN	NaN	NaN	NaN	NaN	NaN	NaN	NaN	NaN	NaN	NaN	NaN	NaN	NaN	NaN	NaN	NaN	NaN	NaN	NaN	NaN	NaN	NaN	-3.3387770649298494	-2.7102547129695322	NaN	NaN	NaN	-18.643876021999297	NaN	NaN	NaN	NaN	NaN
2200	NaN	4.48103984887563	0.	NaN	6.133208381883492	NaN	6.173814694063817	NaN	NaN	NaN	14.81593244975373	NaN	NaN	NaN	NaN	NaN	NaN	NaN	NaN	NaN	NaN	NaN	NaN	NaN	NaN	NaN	NaN	NaN	NaN	NaN	NaN	NaN	NaN	NaN	NaN	NaN	-3.1282313226266325	-2.4965530718673774	NaN	NaN	NaN	-18.534419887254124	NaN	NaN	NaN	NaN	NaN
2250	NaN	4.676647120969143	0.	NaN	6.098615133671358	NaN	6.115434112706364	NaN	NaN	NaN	15.085642900988427	NaN	NaN	NaN	NaN	NaN	NaN	NaN	NaN	NaN	NaN	NaN	NaN	NaN	NaN	NaN	NaN	NaN	NaN	NaN	NaN	NaN	NaN	NaN	NaN	NaN	-2.9181475880001893	-2.283262281502465	NaN	NaN	NaN	-18.425089724551405	NaN	NaN	NaN	NaN	NaN
2300	NaN	4.87194128915821	0.	NaN	6.064005428142518	NaN	6.057091158772122	NaN	NaN	NaN	15.354589496510133	NaN	NaN	NaN	NaN	NaN	NaN	NaN	NaN	NaN	NaN	NaN	NaN	NaN	NaN	NaN	NaN	NaN	NaN	NaN	NaN	NaN	NaN	NaN	NaN	NaN	-2.7085268015776873	-2.070381386413428	NaN	NaN	NaN	-18.315871579692224	NaN	NaN	NaN	NaN	NaN
2350	NaN	5.06692340613607	0.	NaN	6.0293791106635926	NaN	5.998786276819057	NaN	NaN	NaN	15.622771298842704	NaN	NaN	NaN	NaN	NaN	NaN	NaN	NaN	NaN	NaN	NaN	NaN	NaN	NaN	NaN	NaN	NaN	NaN	NaN	NaN	NaN	NaN	NaN	NaN	NaN	-2.4993699008753456	-1.8579094225272703	NaN	NaN	NaN	-18.20675230075561	NaN	NaN	NaN	NaN	NaN
2400	NaN	5.261594486898801	0.	NaN	5.9947360272262715	NaN	5.940519901762869	NaN	NaN	NaN	15.890187373522172	NaN	NaN	NaN	NaN	NaN	NaN	NaN	NaN	NaN	NaN	NaN	NaN	NaN	NaN	NaN	NaN	NaN	NaN	NaN	NaN	NaN	NaN	NaN	NaN	NaN	-2.2906778203984284	-1.645845417159374	NaN	NaN	NaN	-18.0977194784319	NaN	NaN	NaN	NaN	NaN
2450	NaN	5.455955508745306	0.	NaN	5.9600760244473046	NaN	5.882292458876985	NaN	NaN	NaN	16.15683678909676	NaN	NaN	NaN	NaN	NaN	NaN	NaN	NaN	NaN	NaN	NaN	NaN	NaN	NaN	NaN	NaN	NaN	NaN	NaN	NaN	NaN	NaN	NaN	NaN	NaN	-2.0824514916412404	-1.4341883890134952	NaN	NaN	NaN	-17.98876139192252	NaN	NaN	NaN	NaN	NaN
2500	NaN	5.65000741127731	0.	NaN	5.925398949568504	NaN	5.824104363792574	NaN	NaN	NaN	16.422718617126908	NaN	NaN	NaN	NaN	NaN	NaN	NaN	NaN	NaN	NaN	NaN	NaN	NaN	NaN	NaN	NaN	NaN	NaN	NaN	NaN	NaN	NaN	NaN	NaN	NaN	-1.8746918430871373	-1.2229373481817647	NaN	NaN	NaN	-17.87986695978445	NaN	NaN	NaN	NaN	NaN
2550	NaN	5.843751096399381	0.	NaN	5.8907046504567475	NaN	5.765956022498529	NaN	NaN	NaN	16.687831932185194	NaN	NaN	NaN	NaN	NaN	NaN	NaN	NaN	NaN	NaN	NaN	NaN	NaN	NaN	NaN	NaN	NaN	NaN	NaN	NaN	NaN	NaN	NaN	NaN	NaN	-1.6673998002085184	-1.0120912961446895	NaN	NaN	NaN	-17.771025695177936	NaN	NaN	NaN	NaN	NaN
2600	NaN	6.037187428318902	0.	NaN	5.855992975603972	NaN	5.707847831341491	NaN	NaN	NaN	16.95217581185642	NaN	NaN	NaN	NaN	NaN	NaN	NaN	NaN	NaN	NaN	NaN	NaN	NaN	NaN	NaN	NaN	NaN	NaN	NaN	NaN	NaN	NaN	NaN	NaN	NaN	-1.460576285466829	-0.8016492257711465	NaN	NaN	NaN	-17.662227665044718	NaN	NaN	NaN	NaN	NaN
2650	NaN	6.230317233546094	0.	NaN	5.821263774127183	NaN	5.649780177025819	NaN	NaN	NaN	17.215749336737577	NaN	NaN	NaN	NaN	NaN	NaN	NaN	NaN	NaN	NaN	NaN	NaN	NaN	NaN	NaN	NaN	NaN	NaN	NaN	NaN	NaN	NaN	NaN	NaN	NaN	-1.2542222183125569	-0.5916101213183916	NaN	NaN	NaN	-17.553463452802955	NaN	NaN	NaN	NaN	NaN
2700	NaN	6.423141300894	0.	NaN	5.786516895768445	NaN	5.591753436613615	NaN	NaN	NaN	17.478551590437828	NaN	NaN	NaN	NaN	NaN	NaN	NaN	NaN	NaN	NaN	NaN	NaN	NaN	NaN	NaN	NaN	NaN	NaN	NaN	NaN	NaN	NaN	NaN	NaN	NaN	-1.0483385151852391	-0.3819729584320565	NaN	NaN	NaN	-17.444724124195485	NaN	NaN	NaN	NaN	NaN
2750	NaN	6.615660381478498	0.	NaN	5.751752190894886	NaN	5.533767977524713	NaN	NaN	NaN	17.74058165957853	NaN	NaN	NaN	NaN	NaN	NaN	NaN	NaN	NaN	NaN	NaN	NaN	NaN	NaN	NaN	NaN	NaN	NaN	NaN	NaN	NaN	NaN	NaN	NaN	NaN	-0.8429260895134569	-0.1727367041461417	NaN	NaN	NaN	-17.336001195971654	NaN	NaN	NaN	NaN	NaN
2800	NaN	6.807875188718292	0.	NaN	5.716969510498701	NaN	5.47582415753668	NaN	NaN	NaN	18.001838633793227	NaN	NaN	NaN	NaN	NaN	NaN	NaN	NaN	NaN	NaN	NaN	NaN	NaN	NaN	NaN	NaN	NaN	NaN	NaN	NaN	NaN	NaN	NaN	NaN	NaN	-0.6379858517148387	0.036099683116971995	NaN	NaN	NaN	-17.227286607120494	NaN	NaN	NaN	NaN	NaN
2850	NaN	6.999786398334911	0.	NaN	5.682168706197142	NaN	5.4179223247848185	NaN	NaN	NaN	18.262321605727664	NaN	NaN	NaN	NaN	NaN	NaN	NaN	NaN	NaN	NaN	NaN	NaN	NaN	NaN	NaN	NaN	NaN	NaN	NaN	NaN	NaN	NaN	NaN	NaN	NaN	-0.43351870919605345	0.2445372535465313	NaN	NaN	NaN	-17.11857269240587	NaN	NaN	NaN	NaN	NaN
2900	NaN	7.191394648352721	0.	NaN	5.647349630232531	NaN	5.360062817762161	NaN	NaN	NaN	18.522029671039757	NaN	NaN	NaN	NaN	NaN	NaN	NaN	NaN	NaN	NaN	NaN	NaN	NaN	NaN	NaN	NaN	NaN	NaN	NaN	NaN	NaN	NaN	NaN	NaN	NaN	-0.22952556635282054	0.45257706594340796	NaN	NaN	NaN	-17.009852157982166	NaN	NaN	NaN	NaN	NaN
2950	NaN	7.382700539098907	0.	NaN	5.612512135472247	NaN	5.302245965319479	NaN	NaN	NaN	18.780961928399616	NaN	NaN	NaN	NaN	NaN	NaN	NaN	NaN	NaN	NaN	NaN	NaN	NaN	NaN	NaN	NaN	NaN	NaN	NaN	NaN	NaN	NaN	NaN	NaN	NaN	-0.026007324569904774	0.6602201877200972	NaN	NaN	NaN	-16.90111805889423	NaN	NaN	NaN	NaN	NaN
3000	NaN	7.573704633203496	0.	NaN	5.577656075408737	NaN	5.244472086665272	NaN	NaN	NaN	19.039117479489548	NaN	NaN	NaN	NaN	NaN	NaN	NaN	NaN	NaN	NaN	NaN	NaN	NaN	NaN	NaN	NaN	NaN	NaN	NaN	NaN	NaN	NaN	NaN	NaN	NaN	0.17703511777888806	0.8674676949007246	NaN	NaN	NaN	-16.792363778286475	NaN	NaN	NaN	NaN	NaN
3050	NaN	7.764407455599329	0.	NaN	5.542781304159507	NaN	5.186741491365778	NaN	NaN	NaN	19.296495429004032	NaN	NaN	NaN	NaN	NaN	NaN	NaN	NaN	NaN	NaN	NaN	NaN	NaN	NaN	NaN	NaN	NaN	NaN	NaN	NaN	NaN	NaN	NaN	NaN	NaN	0.3796008653307022	1.074320672121036	NaN	NaN	NaN	-16.683583008165183	NaN	NaN	NaN	NaN	NaN
3100	NaN	7.954809493522083	0.	NaN	5.50788767646713	NaN	5.129054479344965	NaN	NaN	NaN	19.553094884649756	NaN	NaN	NaN	NaN	NaN	NaN	NaN	NaN	NaN	NaN	NaN	NaN	NaN	NaN	NaN	NaN	NaN	NaN	NaN	NaN	NaN	NaN	NaN	NaN	NaN	0.5816890257336361	1.2807802126284034	NaN	NaN	NaN	-16.57476973157439	NaN	NaN	NaN	NaN	NaN
3150	NaN	8.144911196510266	0.	NaN	5.472975047699239	NaN	5.071411340884537	NaN	NaN	NaN	19.808914957145575	NaN	NaN	NaN	NaN	NaN	NaN	NaN	NaN	NaN	NaN	NaN	NaN	NaN	NaN	NaN	NaN	NaN	NaN	NaN	NaN	NaN	NaN	NaN	NaN	NaN	0.7832987096467493	1.4868474182818292	NaN	NaN	NaN	-16.46591820606058	NaN	NaN	NaN	NaN	NaN
3200	NaN	8.334712976405212	0.	NaN	5.438043273848532	NaN	5.013812356623934	NaN	NaN	NaN	20.063954760222543	NaN	NaN	NaN	NaN	NaN	NaN	NaN	NaN	NaN	NaN	NaN	NaN	NaN	NaN	NaN	NaN	NaN	NaN	NaN	NaN	NaN	NaN	NaN	NaN	NaN	0.9844290307400445	1.6925233995519309	NaN	NaN	NaN	-16.35702294831396	NaN	NaN	NaN	NaN	NaN
3250	NaN	8.524215207351084	0.	NaN	5.403092211532771	NaN	4.95625779756032	NaN	NaN	NaN	20.31821341062391	NaN	NaN	NaN	NaN	NaN	NaN	NaN	NaN	NaN	NaN	NaN	NaN	NaN	NaN	NaN	NaN	NaN	NaN	NaN	NaN	NaN	NaN	NaN	NaN	NaN	1.1850791056944887	1.8978092755209601	NaN	NaN	NaN	-16.248078719885633	NaN	NaN	NaN	NaN	NaN
3300	NaN	8.713418225794872	0.	NaN	5.368121717994777	NaN	4.898747925048609	NaN	NaN	NaN	20.5716900281051	NaN	NaN	NaN	NaN	NaN	NaN	NaN	NaN	NaN	NaN	NaN	NaN	NaN	NaN	NaN	NaN	NaN	NaN	NaN	NaN	NaN	NaN	NaN	NaN	NaN	1.3852480542020027	2.102706173882794	NaN	NaN	NaN	-16.139080513889972	NaN	NaN	NaN	NaN	NaN
3350	NaN	8.902322330486397	0.	NaN	5.33313165110244	NaN	4.841282990801431	NaN	NaN	NaN	20.824383735433727	NaN	NaN	NaN	NaN	NaN	NaN	NaN	NaN	NaN	NaN	NaN	NaN	NaN	NaN	NaN	NaN	NaN	NaN	NaN	NaN	NaN	NaN	NaN	NaN	NaN	1.584934998965453	2.3072152309429264	NaN	NaN	NaN	-16.030023542610394	NaN	NaN	NaN	NaN	NaN
3400	NaN	9.090927782478312	0.	NaN	5.29812186934871	NaN	4.783863236889163	NaN	NaN	NaN	21.07629365838961	NaN	NaN	NaN	NaN	NaN	NaN	NaN	NaN	NaN	NaN	NaN	NaN	NaN	NaN	NaN	NaN	NaN	NaN	NaN	NaN	NaN	NaN	NaN	NaN	NaN	1.78413906569867	2.5113375916184877	NaN	NaN	NaN	-15.920903225934564	NaN	NaN	NaN	NaN	NaN
3450	NaN	9.279234805126091	0.	NaN	5.2630922318516	NaN	4.72648889573991	NaN	NaN	NaN	21.327418925764732	NaN	NaN	NaN	NaN	NaN	NaN	NaN	NaN	NaN	NaN	NaN	NaN	NaN	NaN	NaN	NaN	NaN	NaN	NaN	NaN	NaN	NaN	NaN	NaN	NaN	1.9828593831264387	2.7150744094382224	NaN	NaN	NaN	-15.811715180552277	NaN	NaN	NaN	NaN	NaN
3500	NaN	9.467243584088038	0.	NaN	5.228042598354185	NaN	4.66916019013951	NaN	NaN	NaN	21.57775866936328	NaN	NaN	NaN	NaN	NaN	NaN	NaN	NaN	NaN	NaN	NaN	NaN	NaN	NaN	NaN	NaN	NaN	NaN	NaN	NaN	NaN	NaN	NaN	NaN	NaN	2.1810950829844873	2.918426846542508	NaN	NaN	NaN	-15.702455209855383	NaN	NaN	NaN	NaN	NaN
3550	NaN	9.654954267325296	0.	NaN	5.1929728292246065	NaN	4.611877333231539	NaN	NaN	NaN	21.827312024001632	NaN	NaN	NaN	NaN	NaN	NaN	NaN	NaN	NaN	NaN	NaN	NaN	NaN	NaN	NaN	NaN	NaN	NaN	NaN	NaN	NaN	NaN	NaN	NaN	NaN	2.378845300019515	3.1213960736833486	NaN	NaN	NaN	-15.593119294484747	NaN	NaN	NaN	NaN	NaN
3600	NaN	9.842366965101828	0.	NaN	5.157882785456068	NaN	4.5546405285173	NaN	NaN	NaN	22.076078127508335	NaN	NaN	NaN	NaN	NaN	NaN	NaN	NaN	NaN	NaN	NaN	NaN	NaN	NaN	NaN	NaN	NaN	NaN	NaN	NaN	NaN	NaN	NaN	NaN	NaN	2.5761091719891587	3.323983270224364	NaN	NaN	NaN	-15.483703583474371	NaN	NaN	NaN	NaN	NaN
3650	NaN	10.029481749984424	0.	NaN	5.1227723286668345	NaN	4.497449969855838	NaN	NaN	NaN	22.324056120724148	NaN	NaN	NaN	NaN	NaN	NaN	NaN	NaN	NaN	NaN	NaN	NaN	NaN	NaN	NaN	NaN	NaN	NaN	NaN	NaN	NaN	NaN	NaN	NaN	NaN	2.7728858396620213	3.5261896241408084	NaN	NaN	NaN	-15.374204385947149	NaN	NaN	NaN	NaN	NaN
3700	NaN	10.216298656842708	0.	NaN	5.087641321100235	NaN	4.440305841463926	NaN	NaN	NaN	22.571245147502008	NaN	NaN	NaN	NaN	NaN	NaN	NaN	NaN	NaN	NaN	NaN	NaN	NaN	NaN	NaN	NaN	NaN	NaN	NaN	NaN	NaN	NaN	NaN	NaN	NaN	2.9691744468176604	3.728016332019561	NaN	NaN	NaN	-15.264618163320845	NaN	NaN	NaN	NaN	NaN
3750	NaN	10.402817682849129	0.	NaN	5.052489625624664	NaN	4.383208317916071	NaN	NaN	NaN	22.81764435470704	NaN	NaN	NaN	NaN	NaN	NaN	NaN	NaN	NaN	NaN	NaN	NaN	NaN	NaN	NaN	NaN	NaN	NaN	NaN	NaN	NaN	NaN	NaN	NaN	NaN	3.1649741402465783	3.929464599059118	NaN	NaN	NaN	-15.154941521986501	NaN	NaN	NaN	NaN	NaN
3800	NaN	10.58903878747897	0.	NaN	5.017317105733574	NaN	4.326157564144516	NaN	NaN	NaN	23.06325289221654	NaN	NaN	NaN	NaN	NaN	NaN	NaN	NaN	NaN	NaN	NaN	NaN	NaN	NaN	NaN	NaN	NaN	NaN	NaN	NaN	NaN	NaN	NaN	NaN	NaN	3.3602840697502407	4.130535639069611	NaN	NaN	NaN	-15.04517120642474	NaN	NaN	NaN	NaN	NaN
3850	NaN	10.774961892510339	0.	NaN	4.982123625545488	NaN	4.269153735439237	NaN	NaN	NaN	23.308069912920033	NaN	NaN	NaN	NaN	NaN	NaN	NaN	NaN	NaN	NaN	NaN	NaN	NaN	NaN	NaN	NaN	NaN	NaN	NaN	NaN	NaN	NaN	NaN	NaN	NaN	3.5551033881410676	4.331230674472792	NaN	NaN	NaN	-14.935304092728357	NaN	NaN	NaN	NaN	NaN
3900	NaN	10.96058688202417	0.	NaN	4.946909049803984	NaN	4.212196977447943	NaN	NaN	NaN	23.552094572719195	NaN	NaN	NaN	NaN	NaN	NaN	NaN	NaN	NaN	NaN	NaN	NaN	NaN	NaN	NaN	NaN	NaN	NaN	NaN	NaN	NaN	NaN	NaN	NaN	NaN	3.7494312512424255	4.531550936302034	NaN	NaN	NaN	-14.82533718250229	NaN	NaN	NaN	NaN	NaN
3950	NaN	11.145913602404228	0.	NaN	4.9116732438777095	NaN	4.155287426176076	NaN	NaN	NaN	23.795326030527917	NaN	NaN	NaN	NaN	NaN	NaN	NaN	NaN	NaN	NaN	NaN	NaN	NaN	NaN	NaN	NaN	NaN	NaN	NaN	NaN	NaN	NaN	NaN	NaN	NaN	3.943266817888644	4.731497664202347	NaN	NaN	NaN	-14.715267597114451	NaN	NaN	NaN	NaN	NaN
4000	NaN	11.330941862337117	0.	NaN	4.876416073760373	NaN	4.098425207986814	NaN	NaN	NaN	24.037763448272248	NaN	NaN	NaN	NaN	NaN	NaN	NaN	NaN	NaN	NaN	NaN	NaN	NaN	NaN	NaN	NaN	NaN	NaN	NaN	NaN	NaN	NaN	NaN	NaN	NaN	4.136609249925007	4.931072106430355	NaN	NaN	NaN	-14.605092572272977	NaN	NaN	NaN	NaN	NaN
4050	NaN	11.515671432812251	0.	NaN	4.841137406070744	NaN	4.041610439601069	NaN	NaN	NaN	24.279405990890456	NaN	NaN	NaN	NaN	NaN	NaN	NaN	NaN	NaN	NaN	NaN	NaN	NaN	NaN	NaN	NaN	NaN	NaN	NaN	NaN	NaN	NaN	NaN	NaN	NaN	4.329457712207742	5.130275519854309	NaN	NaN	NaN	-14.4948094529077	NaN	NaN	NaN	NaN	NaN
4100	NaN	11.700102047121886	0.	NaN	4.80583710805266	NaN	3.984843228097483	NaN	NaN	NaN	24.520252826332985	NaN	NaN	NaN	NaN	NaN	NaN	NaN	NaN	NaN	NaN	NaN	NaN	NaN	NaN	NaN	NaN	NaN	NaN	NaN	NaN	NaN	NaN	NaN	NaN	NaN	4.521811372604044	5.329109169954097	NaN	NaN	NaN	-14.384415688335023	NaN	NaN	NaN	NaN	NaN
4150	NaN	11.884233400861106	0.	NaN	4.770515047575016	NaN	3.9281236709124343	NaN	NaN	NaN	24.76030312556246	NaN	NaN	NaN	NaN	NaN	NaN	NaN	NaN	NaN	NaN	NaN	NaN	NaN	NaN	NaN	NaN	NaN	NaN	NaN	NaN	NaN	NaN	NaN	NaN	NaN	4.71366940199206	5.5275743308212135	NaN	NaN	NaN	-14.273908827687436	NaN	NaN	NaN	NaN	NaN
4200	NaN	12.068065151927811	0.	NaN	4.735171093131775	NaN	3.871451855840036	NaN	NaN	NaN	24.999556062553705	NaN	NaN	NaN	NaN	NaN	NaN	NaN	NaN	NaN	NaN	NaN	NaN	NaN	NaN	NaN	NaN	NaN	NaN	NaN	NaN	NaN	NaN	NaN	NaN	NaN	4.9050309742608835	5.725672285158795	NaN	NaN	NaN	-14.163286515590098	NaN	NaN	NaN	NaN	NaN
4250	NaN	12.251596920522752	0.	NaN	4.699805113841961	NaN	3.814827861032133	NaN	NaN	NaN	25.23801081429372	NaN	NaN	NaN	NaN	NaN	NaN	NaN	NaN	NaN	NaN	NaN	NaN	NaN	NaN	NaN	NaN	NaN	NaN	NaN	NaN	NaN	NaN	NaN	NaN	NaN	5.095895266310571	5.923404324281591	NaN	NaN	NaN	-14.052546488068325	NaN	NaN	NaN	NaN	NaN
4300	NaN	12.434828289149491	0.	NaN	4.664416979449662	NaN	3.758251754998304	NaN	NaN	NaN	25.475666560781715	NaN	NaN	NaN	NaN	NaN	NaN	NaN	NaN	NaN	NaN	NaN	NaN	NaN	NaN	NaN	NaN	NaN	NaN	NaN	NaN	NaN	NaN	NaN	NaN	NaN	5.286261458052127	6.120771748115982	NaN	NaN	NaN	-13.941686568671187	NaN	NaN	NaN	NaN	NaN
4350	NaN	12.617758802614423	0.	NaN	4.629006560324028	NaN	3.7017235966058633	NaN	NaN	NaN	25.712522485029066	NaN	NaN	NaN	NaN	NaN	NaN	NaN	NaN	NaN	NaN	NaN	NaN	NaN	NaN	NaN	NaN	NaN	NaN	NaN	NaN	NaN	NaN	NaN	NaN	NaN	5.476128732407516	6.3177758651999785	NaN	NaN	NaN	-13.830704664797313	NaN	NaN	NaN	NaN	NaN
4400	NaN	12.800387968026778	0.	NaN	4.593573727459271	NaN	3.645243435079856	NaN	NaN	NaN	25.94857777305935	NaN	NaN	NaN	NaN	NaN	NaN	NaN	NaN	NaN	NaN	NaN	NaN	NaN	NaN	NaN	NaN	NaN	NaN	NaN	NaN	NaN	NaN	NaN	NaN	NaN	5.665496275309657	6.514417992683206	NaN	NaN	NaN	-13.719598764210264	NaN	NaN	NaN	NaN	NaN
4450	NaN	12.982715254798602	0.	NaN	4.55811835247467	NaN	3.588811310003063	NaN	NaN	NaN	26.18383161390833	NaN	NaN	NaN	NaN	NaN	NaN	NaN	NaN	NaN	NaN	NaN	NaN	NaN	NaN	NaN	NaN	NaN	NaN	NaN	NaN	NaN	NaN	NaN	NaN	NaN	5.854363275702416	6.710699456326921	NaN	NaN	NaN	-13.608366931731569	NaN	NaN	NaN	NaN	NaN
4500	NaN	13.164740094644786	0.	NaN	4.522640307614566	NaN	3.5324272513159998	NaN	NaN	NaN	26.418283199623946	NaN	NaN	NaN	NaN	NaN	NaN	NaN	NaN	NaN	NaN	NaN	NaN	NaN	NaN	NaN	NaN	NaN	NaN	NaN	NaN	NaN	NaN	NaN	NaN	NaN	6.042728925540621	6.9066215905040105	NaN	NaN	NaN	-13.497007306100537	NaN	NaN	NaN	NaN	NaN
4550	NaN	13.346461881583036	0.	NaN	4.48713946574836	NaN	3.476091279316912	NaN	NaN	NaN	26.651931725266348	NaN	NaN	NaN	NaN	NaN	NaN	NaN	NaN	NaN	NaN	NaN	NaN	NaN	NaN	NaN	NaN	NaN	NaN	NaN	NaN	NaN	NaN	NaN	NaN	NaN	6.230592419790057	7.1021857381989735	NaN	NaN	NaN	-13.385518096990655	NaN	NaN	NaN	NaN	NaN
4600	NaN	13.527879971933897	0.	NaN	4.45161570037052	NaN	3.419803404661783	NaN	NaN	NaN	26.884776388907856	NaN	NaN	NaN	NaN	NaN	NaN	NaN	NaN	NaN	NaN	NaN	NaN	NaN	NaN	NaN	NaN	NaN	NaN	NaN	NaN	NaN	NaN	NaN	NaN	NaN	6.41795295642745	7.297393251007945	NaN	NaN	NaN	-13.273897582173106	NaN	NaN	NaN	NaN	NaN
4650	NaN	13.708993684320733	0.	NaN	4.416068885600573	NaN	3.363563628364327	NaN	NaN	NaN	27.116816391632995	NaN	NaN	NaN	NaN	NaN	NaN	NaN	NaN	NaN	NaN	NaN	NaN	NaN	NaN	NaN	NaN	NaN	NaN	NaN	NaN	NaN	NaN	NaN	NaN	NaN	6.604809736440495	7.492245489138684	NaN	NaN	NaN	-13.162144104818722	NaN	NaN	NaN	NaN	NaN
4700	NaN	13.889802299669743	0.	NaN	4.3804988961831155	NaN	3.307371941795994	NaN	NaN	NaN	27.348050937538453	NaN	NaN	NaN	NaN	NaN	NaN	NaN	NaN	NaN	NaN	NaN	NaN	NaN	NaN	NaN	NaN	NaN	NaN	NaN	NaN	NaN	NaN	NaN	NaN	NaN	6.791161963827835	7.6867438214105706	NaN	NaN	NaN	-13.05025607093009	NaN	NaN	NaN	NaN	NaN
4750	NaN	14.070305061209952	0.	NaN	4.344905607487802	NaN	3.2512283266859665	NaN	NaN	NaN	27.578479233733137	NaN	NaN	NaN	NaN	NaN	NaN	NaN	NaN	NaN	NaN	NaN	NaN	NaN	NaN	NaN	NaN	NaN	NaN	NaN	NaN	NaN	NaN	NaN	NaN	NaN	6.977008845599065	7.880889625254614	NaN	NaN	NaN	-12.938231946896302	NaN	NaN	NaN	NaN	NaN
4800	NaN	14.250501174473227	0.	NaN	4.309288895509351	NaN	3.19513275512116	NaN	NaN	NaN	27.808100490338116	NaN	NaN	NaN	NaN	NaN	NaN	NaN	NaN	NaN	NaN	NaN	NaN	NaN	NaN	NaN	NaN	NaN	NaN	NaN	NaN	NaN	NaN	NaN	NaN	NaN	7.162349591774741	8.074684286713444	NaN	NaN	NaN	-12.826070257163227	NaN	NaN	NaN	NaN	NaN
4850	NaN	14.430389807294238	0.	NaN	4.273648636867544	NaN	3.1390851895462264	NaN	NaN	NaN	28.036913920486665	NaN	NaN	NaN	NaN	NaN	NaN	NaN	NaN	NaN	NaN	NaN	NaN	NaN	NaN	NaN	NaN	NaN	NaN	NaN	NaN	NaN	NaN	NaN	NaN	NaN	7.347183415386372	8.268129200441322	NaN	NaN	NaN	-12.713769582012736	NaN	NaN	NaN	NaN	NaN
4900	NaN	14.609970089810506	0.	NaN	4.237984708807229	NaN	3.083085582763548	NaN	NaN	NaN	28.264918740324237	NaN	NaN	NaN	NaN	NaN	NaN	NaN	NaN	NaN	NaN	NaN	NaN	NaN	NaN	NaN	NaN	NaN	NaN	NaN	NaN	NaN	NaN	NaN	NaN	NaN	7.531509532476412	8.461225769704132	NaN	NaN	NaN	-12.601328555444653	NaN	NaN	NaN	NaN	NaN
4950	NaN	14.789241114462364	0.	NaN	4.202296989198314	NaN	3.0271338779332444	NaN	NaN	NaN	28.492114169008477	NaN	NaN	NaN	NaN	NaN	NaN	NaN	NaN	NaN	NaN	NaN	NaN	NaN	NaN	NaN	NaN	NaN	NaN	NaN	NaN	NaN	NaN	NaN	NaN	NaN	7.715327162098285	8.653975406379383	NaN	NaN	NaN	-12.488745863155764	NaN	NaN	NaN	NaN	NaN
5000	NaN	14.968201935992994	0.	NaN	4.166585356535769	NaN	2.9712300085731664	NaN	NaN	NaN	28.71849942870921	NaN	NaN	NaN	NaN	NaN	NaN	NaN	NaN	NaN	NaN	NaN	NaN	NaN	NaN	NaN	NaN	NaN	NaN	NaN	NaN	NaN	NaN	NaN	NaN	NaN	7.898635526316357	8.846379530956208	NaN	NaN	NaN	-12.376020240610446	NaN	NaN	NaN	NaN	NaN
5050	NaN	15.146851571448389	0.	NaN	4.130849689939632	NaN	2.9153738985588977	NaN	NaN	NaN	28.94407374460848	NaN	NaN	NaN	NaN	NaN	NaN	NaN	NaN	NaN	NaN	NaN	NaN	NaN	NaN	NaN	NaN	NaN	NaN	NaN	NaN	NaN	NaN	NaN	NaN	NaN	8.081433850205954	9.038439572535365	NaN	NaN	NaN	-12.263150471197909	NaN	NaN	NaN	NaN	NaN
5100	NaN	15.32518900017738	0.	NaN	4.095089869154999	NaN	2.859565462123759	NaN	NaN	NaN	29.168836344900484	NaN	NaN	NaN	NaN	NaN	NaN	NaN	NaN	NaN	NaN	NaN	NaN	NaN	NaN	NaN	NaN	NaN	NaN	NaN	NaN	NaN	NaN	NaN	NaN	NaN	8.263721361853356	9.23015696882924	NaN	NaN	NaN	-12.150135384471334	NaN	NaN	NaN	NaN	NaN
5150	NaN	15.503213163831617	0.	NaN	4.0593057745520325	NaN	2.803804603858803	NaN	NaN	NaN	29.392786460791612	NaN	NaN	NaN	NaN	NaN	NaN	NaN	NaN	NaN	NaN	NaN	NaN	NaN	NaN	NaN	NaN	NaN	NaN	NaN	NaN	NaN	NaN	NaN	NaN	NaN	8.445497292355796	9.421533166161847	NaN	NaN	NaN	-12.036973854464549	NaN	NaN	NaN	NaN	NaN
5200	NaN	15.680922966365594	0.	NaN	4.023497287125956	NaN	2.7480912187128137	NaN	NaN	NaN	29.615923326500457	NaN	NaN	NaN	NaN	NaN	NaN	NaN	NaN	NaN	NaN	NaN	NaN	NaN	NaN	NaN	NaN	NaN	NaN	NaN	NaN	NaN	NaN	NaN	NaN	NaN	8.626760875821464	9.612569619468815	NaN	NaN	NaN	-11.923664798082006	NaN	NaN	NaN	NaN	NaN
5250	NaN	15.858317274036628	0.	NaN	3.9876642884970575	NaN	2.692425191992314	NaN	NaN	NaN	29.83824617925781	NaN	NaN	NaN	NaN	NaN	NaN	NaN	NaN	NaN	NaN	NaN	NaN	NaN	NaN	NaN	NaN	NaN	NaN	NaN	NaN	NaN	NaN	NaN	NaN	NaN	8.807511349369506	9.803267792297408	NaN	NaN	NaN	-11.81020717355835	NaN	NaN	NaN	NaN	NaN
5300	NaN	16.03539491540485	0.	NaN	3.9518066609106883	NaN	2.636806399361556	NaN	NaN	NaN	30.059754259306604	NaN	NaN	NaN	NaN	NaN	NaN	NaN	NaN	NaN	NaN	NaN	NaN	NaN	NaN	NaN	NaN	NaN	NaN	NaN	NaN	NaN	NaN	NaN	NaN	NaN	8.98774795313001	9.993629156806517	NaN	NaN	NaN	-11.696599978983762	NaN	NaN	NaN	NaN	NaN
5350	NaN	16.212154681333242	0.	NaN	3.915924287237263	NaN	2.581234706842528	NaN	NaN	NaN	30.28044680990202	NaN	NaN	NaN	NaN	NaN	NaN	NaN	NaN	NaN	NaN	NaN	NaN	NaN	NaN	NaN	NaN	NaN	NaN	NaN	NaN	NaN	NaN	NaN	NaN	NaN	9.167469930244033	10.183655193766642	NaN	NaN	NaN	-11.582842250891828	NaN	NaN	NaN	NaN	NaN
5400	NaN	16.388595324987598	0.	NaN	3.880017050972258	NaN	2.525709970814951	NaN	NaN	NaN	30.50032307731138	NaN	NaN	NaN	NaN	NaN	NaN	NaN	NaN	NaN	NaN	NaN	NaN	NaN	NaN	NaN	NaN	NaN	NaN	NaN	NaN	NaN	NaN	NaN	NaN	NaN	9.346676526863588	10.373347392559928	NaN	NaN	NaN	-11.468933062906643	NaN	NaN	NaN	NaN	NaN
5450	NaN	16.564715561836557	0.	NaN	3.8440848362362146	NaN	2.470232038016279	NaN	NaN	NaN	30.71938231081422	NaN	NaN	NaN	NaN	NaN	NaN	NaN	NaN	NaN	NaN	NaN	NaN	NaN	NaN	NaN	NaN	NaN	NaN	NaN	NaN	NaN	NaN	NaN	NaN	NaN	9.525366992151625	10.562707251180138	NaN	NaN	NaN	-11.354871524446146	NaN	NaN	NaN	NaN	NaN
5500	NaN	16.74051406965157	0.	NaN	3.808127527774733	NaN	2.4148007455417035	NaN	NaN	NaN	30.937623762702252	NaN	NaN	NaN	NaN	NaN	NaN	NaN	NaN	NaN	NaN	NaN	NaN	NaN	NaN	NaN	NaN	NaN	NaN	NaN	NaN	NaN	NaN	NaN	NaN	NaN	9.703540578282068	10.751736276232652	NaN	NaN	NaN	-11.240656779478877	NaN	NaN	NaN	NaN	NaN
5550	NaN	16.915989488506927	0.	NaN	3.7721450109584844	NaN	2.3594159208441443	NaN	NaN	NaN	31.155046688279384	NaN	NaN	NaN	NaN	NaN	NaN	NaN	NaN	NaN	NaN	NaN	NaN	NaN	NaN	NaN	NaN	NaN	NaN	NaN	NaN	NaN	NaN	NaN	NaN	NaN	9.88119654043978	10.940435982934492	NaN	NaN	NaN	-11.126288005331482	NaN	NaN	NaN	NaN	NaN
5600	NaN	17.091140420779745	0.	NaN	3.7361371717831973	NaN	2.3040773817342584	NaN	NaN	NaN	31.371650345861703	NaN	NaN	NaN	NaN	NaN	NaN	NaN	NaN	NaN	NaN	NaN	NaN	NaN	NaN	NaN	NaN	NaN	NaN	NaN	NaN	NaN	NaN	NaN	NaN	NaN	10.058334136820589	11.128807895114287	NaN	NaN	NaN	-11.011764411544458	NaN	NaN	NaN	NaN	NaN
5650	NaN	17.26596543114996	0.	NaN	3.700103896869664	NaN	2.2487849363804364	NaN	NaN	NaN	31.587433996777502	NaN	NaN	NaN	NaN	NaN	NaN	NaN	NaN	NaN	NaN	NaN	NaN	NaN	NaN	NaN	NaN	NaN	NaN	NaN	NaN	NaN	NaN	NaN	NaN	NaN	10.234952628631277	11.3168535452123	NaN	NaN	NaN	-10.897085238773773	NaN	NaN	NaN	NaN	NaN
5700	NaN	17.44046304660036	0.	NaN	3.664045073463742	NaN	2.1935383833088	NaN	NaN	NaN	31.802396905367246	NaN	NaN	NaN	NaN	NaN	NaN	NaN	NaN	NaN	NaN	NaN	NaN	NaN	NaN	NaN	NaN	NaN	NaN	NaN	NaN	NaN	NaN	NaN	NaN	NaN	10.411051280089568	11.50457447428043	NaN	NaN	NaN	-10.782249757736126	NaN	NaN	NaN	NaN	NaN
5750	NaN	17.61463175641654	0.	NaN	3.62796058943635	NaN	2.138337511403209	NaN	NaN	NaN	32.016538338983594	NaN	NaN	NaN	NaN	NaN	NaN	NaN	NaN	NaN	NaN	NaN	NaN	NaN	NaN	NaN	NaN	NaN	NaN	NaN	NaN	NaN	NaN	NaN	NaN	NaN	10.586629358424158	11.69197223198218	NaN	NaN	NaN	-10.667257268195756	NaN	NaN	NaN	NaN	NaN
5800	NaN	17.788470012186927	0.	NaN	3.5918503332834706	NaN	2.0831820999052537	NaN	NaN	NaN	32.229857567991395	NaN	NaN	NaN	NaN	NaN	NaN	NaN	NaN	NaN	NaN	NaN	NaN	NaN	NaN	NaN	NaN	NaN	NaN	NaN	NaN	NaN	NaN	NaN	NaN	NaN	10.76168613387469	11.879048376592698	NaN	NaN	NaN	-10.55210709799082	NaN	NaN	NaN	NaN	NaN
5850	NaN	17.96197622780279	0.	NaN	3.555714194126148	NaN	2.0280719184142573	NaN	NaN	NaN	32.44235386576767	NaN	NaN	NaN	NaN	NaN	NaN	NaN	NaN	NaN	NaN	NaN	NaN	NaN	NaN	NaN	NaN	NaN	NaN	NaN	NaN	NaN	NaN	NaN	NaN	NaN	10.936220879691753	12.065804474998735	NaN	NaN	NaN	-10.436798602097447	NaN	NaN	NaN	NaN	NaN
5900	NaN	18.13514877945821	0.	NaN	3.5195520617104945	NaN	1.9730067268872804	NaN	NaN	NaN	32.65402650870166	NaN	NaN	NaN	NaN	NaN	NaN	NaN	NaN	NaN	NaN	NaN	NaN	NaN	NaN	NaN	NaN	NaN	NaN	NaN	NaN	NaN	NaN	NaN	NaN	NaN	11.110232872136905	12.252242102698695	NaN	NaN	NaN	-10.321331161729733	NaN	NaN	NaN	NaN	NaN
5950	NaN	18.307986005650108	0.	NaN	3.483363826407681	NaN	1.9179862756391148	NaN	NaN	NaN	32.86487477619477	NaN	NaN	NaN	NaN	NaN	NaN	NaN	NaN	NaN	NaN	NaN	NaN	NaN	NaN	NaN	NaN	NaN	NaN	NaN	NaN	NaN	NaN	NaN	NaN	NaN	11.28372139048265	12.438362843802585	NaN	NaN	NaN	-10.20570418347398	NaN	NaN	NaN	NaN	NaN
6000	NaN	18.480486207178235	0.	NaN	3.4471493792139425	NaN	1.8630103053422864	NaN	NaN	NaN	33.0748979506606	NaN	NaN	NaN	NaN	NaN	NaN	NaN	NaN	NaN	NaN	NaN	NaN	NaN	NaN	NaN	NaN	NaN	NaN	NaN	NaN	NaN	NaN	NaN	NaN	NaN	11.456685717012446	12.624168291032046	NaN	NaN	NaN	-10.089917098455595	NaN	NaN	NaN	NaN	NaN
6050	NaN	18.65264764714516	0.	NaN	3.410908611750578	NaN	1.8080785470270548	NaN	NaN	NaN	33.28409531752493	NaN	NaN	NaN	NaN	NaN	NaN	NaN	NaN	NaN	NaN	NaN	NaN	NaN	NaN	NaN	NaN	NaN	NaN	NaN	NaN	NaN	NaN	NaN	NaN	NaN	11.629125137020708	12.809660045720348	NaN	NaN	NaN	-9.973969361537184	NaN	NaN	NaN	NaN	NaN
6100	NaN	18.824468550956286	0.	NaN	3.3746414162639478	NaN	1.7531907220814134	NaN	NaN	NaN	33.49246616522575	NaN	NaN	NaN	NaN	NaN	NaN	NaN	NaN	NaN	NaN	NaN	NaN	NaN	NaN	NaN	NaN	NaN	NaN	NaN	NaN	NaN	NaN	NaN	NaN	NaN	11.801038938812814	12.994839717812374	NaN	NaN	NaN	-9.857860450546402	NaN	NaN	NaN	NaN	NaN
6150	NaN	18.995947106319843	0.	NaN	3.338347685625478	NaN	1.6983465422510882	NaN	NaN	NaN	33.70000978521322	NaN	NaN	NaN	NaN	NaN	NaN	NaN	NaN	NaN	NaN	NaN	NaN	NaN	NaN	NaN	NaN	NaN	NaN	NaN	NaN	NaN	NaN	NaN	NaN	NaN	11.972426413705072	13.179708925864643	NaN	NaN	NaN	-9.741589865532221	NaN	NaN	NaN	NaN	NaN
6200	NaN	19.167081463246905	0.	NaN	3.302027313331656	NaN	1.643545709639543	NaN	NaN	NaN	33.9067254719497	NaN	NaN	NaN	NaN	NaN	NaN	NaN	NaN	NaN	NaN	NaN	NaN	NaN	NaN	NaN	NaN	NaN	NaN	NaN	NaN	NaN	NaN	NaN	NaN	NaN	12.143286856024774	13.3642692970453	NaN	NaN	NaN	-9.625157128048372	NaN	NaN	NaN	NaN	NaN
6250	NaN	19.33786973405135	0.	NaN	3.2656801935040334	NaN	1.5887879167079704	NaN	NaN	NaN	34.112612522909714	NaN	NaN	NaN	NaN	NaN	NaN	NaN	NaN	NaN	NaN	NaN	NaN	NaN	NaN	NaN	NaN	NaN	NaN	NaN	NaN	NaN	NaN	NaN	NaN	NaN	12.313619563110143	13.54852246713411	NaN	NaN	NaN	-9.508561780462719	NaN	NaN	NaN	NaN	NaN
6300	NaN	19.50830999334991	0.	NaN	3.2293062208892245	NaN	1.5340728462752997	NaN	NaN	NaN	34.317670238580014	NaN	NaN	NaN	NaN	NaN	NaN	NaN	NaN	NaN	NaN	NaN	NaN	NaN	NaN	NaN	NaN	NaN	NaN	NaN	NaN	NaN	NaN	NaN	NaN	NaN	12.48342383531038	13.73247008052247	NaN	NaN	NaN	-9.391803385291452	NaN	NaN	NaN	NaN	NaN
6350	NaN	19.678400278062117	0.	NaN	3.1929052908589073	NaN	1.4794001715181924	NaN	NaN	NaN	34.521897922459495	NaN	NaN	NaN	NaN	NaN	NaN	NaN	NaN	NaN	NaN	NaN	NaN	NaN	NaN	NaN	NaN	NaN	NaN	NaN	NaN	NaN	NaN	NaN	NaN	NaN	12.652698975985608	13.916113790213386	NaN	NaN	NaN	-9.274881524557028	NaN	NaN	NaN	NaN	NaN
6400	NaN	19.848138587410357	0.	NaN	3.156477299409822	NaN	1.4247695559710447	NaN	NaN	NaN	34.7252948810593	NaN	NaN	NaN	NaN	NaN	NaN	NaN	NaN	NaN	NaN	NaN	NaN	NaN	NaN	NaN	NaN	NaN	NaN	NaN	NaN	NaN	NaN	NaN	NaN	NaN	12.821444291506932	14.099455257821505	NaN	NaN	NaN	-9.157795799168797	NaN	NaN	NaN	NaN	NaN
6450	NaN	20.017522882919838	0.	NaN	3.1200221431637725	NaN	1.3701806535259846	NaN	NaN	NaN	34.92786042390268	NaN	NaN	NaN	NaN	NaN	NaN	NaN	NaN	NaN	NaN	NaN	NaN	NaN	NaN	NaN	NaN	NaN	NaN	NaN	NaN	NaN	NaN	NaN	NaN	NaN	12.989659091256403	14.2824961535731	NaN	NaN	NaN	-9.040545828325376	NaN	NaN	NaN	NaN	NaN
6500	NaN	20.18655108841859	0.	NaN	3.0835397193676264	NaN	1.315633108432878	NaN	NaN	NaN	35.12959386352515	NaN	NaN	NaN	NaN	NaN	NaN	NaN	NaN	NaN	NaN	NaN	NaN	NaN	NaN	NaN	NaN	NaN	NaN	NaN	NaN	NaN	NaN	NaN	NaN	NaN	13.157342687627025	14.465238156306055	NaN	NaN	NaN	-8.923131248937832	NaN	NaN	NaN	NaN	NaN
6550	NaN	20.355221090037475	0.	NaN	3.047029925893313	NaN	1.2611265552993207	NaN	NaN	NaN	35.330494515474356	NaN	NaN	NaN	NaN	NaN	NaN	NaN	NaN	NaN	NaN	NaN	NaN	NaN	NaN	NaN	NaN	NaN	NaN	NaN	NaN	NaN	NaN	NaN	NaN	NaN	13.324494396022766	14.647682953469904	NaN	NaN	NaN	-8.805551715072768	NaN	NaN	NaN	NaN	NaN
6600	NaN	20.52353073621018	0.	NaN	3.0104926612378256	NaN	1.2066606190906435	NaN	NaN	NaN	35.53056169831018	NaN	NaN	NaN	NaN	NaN	NaN	NaN	NaN	NaN	NaN	NaN	NaN	NaN	NaN	NaN	NaN	NaN	NaN	NaN	NaN	NaN	NaN	NaN	NaN	NaN	13.491113534858526	14.829832241125771	NaN	NaN	NaN	-8.687806897414553	NaN	NaN	NaN	NaN	NaN
6650	NaN	20.691477837673236	0.	NaN	2.973927824523223	NaN	1.1522349151299112	NaN	NaN	NaN	35.72979473360467	NaN	NaN	NaN	NaN	NaN	NaN	NaN	NaN	NaN	NaN	NaN	NaN	NaN	NaN	NaN	NaN	NaN	NaN	NaN	NaN	NaN	NaN	NaN	NaN	NaN	13.657199425560178	15.011687723946439	NaN	NaN	NaN	-8.569896482745806	NaN	NaN	NaN	NaN	NaN
6700	NaN	20.85906016746599	0.	NaN	2.9373353154966226	NaN	1.0978490490979198	NaN	NaN	NaN	35.92819294594206	NaN	NaN	NaN	NaN	NaN	NaN	NaN	NaN	NaN	NaN	NaN	NaN	NaN	NaN	NaN	NaN	NaN	NaN	NaN	NaN	NaN	NaN	NaN	NaN	NaN	13.82275139256455	15.193251115216299	NaN	NaN	NaN	-8.451820173445432	NaN	NaN	NaN	NaN	NaN
6750	NaN	21.026275460930616	0.	NaN	2.900715034530209	NaN	1.043502617033205	NaN	NaN	NaN	36.12575566291875	NaN	NaN	NaN	NaN	NaN	NaN	NaN	NaN	NaN	NaN	NaN	NaN	NaN	NaN	NaN	NaN	NaN	NaN	NaN	NaN	NaN	NaN	NaN	NaN	NaN	13.987768763319416	15.374524136831367	NaN	NaN	NaN	-8.333577687003526	NaN	NaN	NaN	NaN	NaN
6800	NaN	21.193121415712127	0.	NaN	2.8640668826212266	NaN	0.9891952053320302	NaN	NaN	NaN	36.32248221514339	NaN	NaN	NaN	NaN	NaN	NaN	NaN	NaN	NaN	NaN	NaN	NaN	NaN	NaN	NaN	NaN	NaN	NaN	NaN	NaN	NaN	NaN	NaN	NaN	NaN	14.152250868283504	15.555508519299297	NaN	NaN	NaN	-8.21516875555235	NaN	NaN	NaN	NaN	NaN
6850	NaN	21.359595691758354	0.	NaN	2.8273907613919858	NaN	0.9349263907483956	NaN	NaN	NaN	36.51837193623676	NaN	NaN	NaN	NaN	NaN	NaN	NaN	NaN	NaN	NaN	NaN	NaN	NaN	NaN	NaN	NaN	NaN	NaN	NaN	NaN	NaN	NaN	NaN	NaN	NaN	14.316197040926514	15.73620600173935	NaN	NaN	NaN	-8.096593125412868	NaN	NaN	NaN	NaN	NaN
6900	NaN	21.525695911319964	0.	NaN	2.790686573089859	NaN	0.8806957403940336	NaN	NaN	NaN	36.71342416283186	NaN	NaN	NaN	NaN	NaN	NaN	NaN	NaN	NaN	NaN	NaN	NaN	NaN	NaN	NaN	NaN	NaN	NaN	NaN	NaN	NaN	NaN	NaN	NaN	NaN	14.479606617729072	15.916618331882422	NaN	NaN	NaN	-7.9778505566560876	NaN	NaN	NaN	NaN	NaN
6950	NaN	21.691419658950437	0.	NaN	2.753954220587282	NaN	0.8265028117384099	NaN	NaN	NaN	36.90763823457387	NaN	NaN	NaN	NaN	NaN	NaN	NaN	NaN	NaN	NaN	NaN	NaN	NaN	NaN	NaN	NaN	NaN	NaN	NaN	NaN	NaN	NaN	NaN	NaN	NaN	14.642478938182775	16.096747266071038	NaN	NaN	NaN	-7.858940822678744	NaN	NaN	NaN	NaN	NaN
7000	NaN	21.85676448150612	0.	NaN	2.7171936073817524	NaN	0.7723471526087282	NaN	NaN	NaN	37.101013494120146	NaN	NaN	NaN	NaN	NaN	NaN	NaN	NaN	NaN	NaN	NaN	NaN	NaN	NaN	NaN	NaN	NaN	NaN	NaN	NaN	NaN	NaN	NaN	NaN	NaN	14.804813344790182	16.276594569259345	NaN	NaN	NaN	-7.739863709792637	NaN	NaN	NaN	NaN	NaN
7050	NaN	22.021727888146145	0.	NaN	2.6804046375958337	NaN	0.7182283011899212	NaN	NaN	NaN	37.293549287140245	NaN	NaN	NaN	NaN	NaN	NaN	NaN	NaN	NaN	NaN	NaN	NaN	NaN	NaN	NaN	NaN	NaN	NaN	NaN	NaN	NaN	NaN	NaN	NaN	NaN	14.966609183064788	16.456162015013106	NaN	NaN	NaN	-7.620619016827184	NaN	NaN	NaN	NaN	NaN
7100	NaN	22.186307350332502	0.	NaN	2.643587215977151	NaN	0.664145786024657	NaN	NaN	NaN	37.485244962315925	NaN	NaN	NaN	NaN	NaN	NaN	NaN	NaN	NaN	NaN	NaN	NaN	NaN	NaN	NaN	NaN	NaN	NaN	NaN	NaN	NaN	NaN	NaN	NaN	NaN	15.127865801531065	16.635451385509736	NaN	NaN	NaN	-7.501206554744621	NaN	NaN	NaN	NaN	NaN
7150	NaN	22.350500301829996	0.	NaN	2.606741247898391	NaN	0.6100991260133372	NaN	NaN	NaN	37.6760998713411	NaN	NaN	NaN	NaN	NaN	NaN	NaN	NaN	NaN	NaN	NaN	NaN	NaN	NaN	NaN	NaN	NaN	NaN	NaN	NaN	NaN	NaN	NaN	NaN	NaN	15.288582551724414	16.81446447153824	NaN	NaN	NaN	-7.381626146267383	NaN	NaN	NaN	NaN	NaN
7200	NaN	22.51430413870626	0.	NaN	2.5698666393573073	NaN	0.5560878304140959	NaN	NaN	NaN	37.866113368921894	NaN	NaN	NaN	NaN	NaN	NaN	NaN	NaN	NaN	NaN	NaN	NaN	NaN	NaN	NaN	NaN	NaN	NaN	NaN	NaN	NaN	NaN	NaN	NaN	NaN	15.448758788191203	16.99320307249927	NaN	NaN	NaN	-7.2618776255171795	NaN	NaN	NaN	NaN	NaN
7250	NaN	22.677716219331767	0.	NaN	2.532963296976714	NaN	0.5021113988428054	NaN	NaN	NaN	38.05528481277662	NaN	NaN	NaN	NaN	NaN	NaN	NaN	NaN	NaN	NaN	NaN	NaN	NaN	NaN	NaN	NaN	NaN	NaN	NaN	NaN	NaN	NaN	NaN	NaN	NaN	15.608393868488754	17.171668996405096	NaN	NaN	NaN	-7.141960837665335	NaN	NaN	NaN	NaN	NaN
7300	NaN	22.840733864379807	0.	NaN	2.4960311280044882	NaN	0.44816932127306713	NaN	NaN	NaN	38.243613563635776	NaN	NaN	NaN	NaN	NaN	NaN	NaN	NaN	NaN	NaN	NaN	NaN	NaN	NaN	NaN	NaN	NaN	NaN	NaN	NaN	NaN	NaN	NaN	NaN	NaN	15.767487153185352	17.34986405987962	NaN	NaN	NaN	-7.021875638593975	NaN	NaN	NaN	NaN	NaN
7350	NaN	23.003354356826502	0.	NaN	2.4590700403135703	NaN	0.39426107803621774	NaN	NaN	NaN	38.431098985242045	NaN	NaN	NaN	NaN	NaN	NaN	NaN	NaN	NaN	NaN	NaN	NaN	NaN	NaN	NaN	NaN	NaN	NaN	NaN	NaN	NaN	NaN	NaN	NaN	NaN	15.926038005860223	17.52779008815837	NaN	NaN	NaN	-6.901621894567613	NaN	NaN	NaN	NaN	NaN
7400	NaN	23.165574941950815	0.	NaN	2.4220799424019663	NaN	0.34038613982132776	NaN	NaN	NaN	38.61774044435029	NaN	NaN	NaN	NaN	NaN	NaN	NaN	NaN	NaN	NaN	NaN	NaN	NaN	NaN	NaN	NaN	NaN	NaN	NaN	NaN	NaN	NaN	NaN	NaN	NaN	16.08404579310356	17.705448915088486	NaN	NaN	NaN	-6.781199481914799	NaN	NaN	NaN	NaN	NaN
7450	NaN	23.327392827334506	0.	NaN	2.385060743392743	NaN	0.28654396767519946	NaN	NaN	NaN	38.80353731072759	NaN	NaN	NaN	NaN	NaN	NaN	NaN	NaN	NaN	NaN	NaN	NaN	NaN	NaN	NaN	NaN	NaN	NaN	NaN	NaN	NaN	NaN	NaN	NaN	NaN	16.24150988451649	17.882842383128743	NaN	NaN	NaN	-6.660608286719415	NaN	NaN	NaN	NaN	NaN
7500	NaN	23.48880518286221	0.	NaN	2.348012353034031	NaN	0.23273401300237428	NaN	NaN	NaN	38.9884889571532	NaN	NaN	NaN	NaN	NaN	NaN	NaN	NaN	NaN	NaN	NaN	NaN	NaN	NaN	NaN	NaN	NaN	NaN	NaN	NaN	NaN	NaN	NaN	NaN	NaN	16.398429652711116	18.059972343349543	NaN	NaN	NaN	-6.539848204521282	NaN	NaN	NaN	NaN	NaN
7550	NaN	23.649809140721356	0.	NaN	2.3109346816990244	NaN	0.17895571756512205	NaN	NaN	NaN	39.17259475941852	NaN	NaN	NaN	NaN	NaN	NaN	NaN	NaN	NaN	NaN	NaN	NaN	NaN	NaN	NaN	NaN	NaN	NaN	NaN	NaN	NaN	NaN	NaN	NaN	NaN	16.554804473310483	18.23684065543291	NaN	NaN	NaN	-6.418919140025736	NaN	NaN	NaN	NaN	NaN
7600	NaN	23.810401795402203	0.	NaN	2.2738276403859787	NaN	0.12520851348344786	NaN	NaN	NaN	39.35585409632723	NaN	NaN	NaN	NaN	NaN	NaN	NaN	NaN	NaN	NaN	NaN	NaN	NaN	NaN	NaN	NaN	NaN	NaN	NaN	NaN	NaN	NaN	NaN	NaN	NaN	16.710633724948604	18.413449187672494	NaN	NaN	NaN	-6.2978210068218505	NaN	NaN	NaN	NaN	NaN
7650	NaN	23.97058020369786	0.	NaN	2.236691140718215	NaN	0.07149182323509116	NaN	NaN	NaN	39.5382663496951	NaN	NaN	NaN	NaN	NaN	NaN	NaN	NaN	NaN	NaN	NaN	NaN	NaN	NaN	NaN	NaN	NaN	NaN	NaN	NaN	NaN	NaN	NaN	NaN	NaN	16.865916789270425	18.58979981697357	NaN	NaN	NaN	-6.17655372710898	NaN	NaN	NaN	NaN	NaN
7700	NaN	24.130341384704245	0.	NaN	2.1995250949441165	NaN	0.01780505965552453	NaN	NaN	NaN	39.71983090435016	NaN	NaN	NaN	NaN	NaN	NaN	NaN	NaN	NaN	NaN	NaN	NaN	NaN	NaN	NaN	NaN	NaN	NaN	NaN	NaN	NaN	NaN	NaN	NaN	NaN	17.020653050931873	18.765894428853038	NaN	NaN	NaN	-6.05511723143132	NaN	NaN	NaN	NaN	NaN
7750	NaN	24.289682319820116	0.	NaN	2.1623294159371285	NaN	-0.03585237406204692	NaN	NaN	NaN	39.90054714813259	NaN	NaN	NaN	NaN	NaN	NaN	NaN	NaN	NaN	NaN	NaN	NaN	NaN	NaN	NaN	NaN	NaN	NaN	NaN	NaN	NaN	NaN	NaN	NaN	NaN	17.174841897599798	18.941734917439423	NaN	NaN	NaN	-5.933511458420259	NaN	NaN	NaN	NaN	NaN
7800	NaN	24.448599952747053	0.	NaN	2.1251040171957625	NaN	-0.08948108436668004	NaN	NaN	NaN	40.08041447189477	NaN	NaN	NaN	NaN	NaN	NaN	NaN	NaN	NaN	NaN	NaN	NaN	NaN	NaN	NaN	NaN	NaN	NaN	NaN	NaN	NaN	NaN	NaN	NaN	NaN	17.328482719952028	19.117323185472873	NaN	NaN	NaN	-5.811736354544133	NaN	NaN	NaN	NaN	NaN
7850	NaN	24.607091189489466	0.	NaN	2.0878488128435904	NaN	-0.14308168734970225	NaN	NaN	NaN	40.259432269501275	NaN	NaN	NaN	NaN	NaN	NaN	NaN	NaN	NaN	NaN	NaN	NaN	NaN	NaN	NaN	NaN	NaN	NaN	NaN	NaN	NaN	NaN	NaN	NaN	NaN	17.481574911677345	19.29266114430517	NaN	NaN	NaN	-5.689791873865243	NaN	NaN	NaN	NaN	NaN
7900	NaN	24.765152898354593	0.	NaN	2.0505637176292484	NaN	-0.19665480874470592	NaN	NaN	NaN	40.437599937828864	NaN	NaN	NaN	NaN	NaN	NaN	NaN	NaN	NaN	NaN	NaN	NaN	NaN	NaN	NaN	NaN	NaN	NaN	NaN	NaN	NaN	NaN	NaN	NaN	NaN	17.634117869475478	19.467750713899715	NaN	NaN	NaN	-5.56767797780379	NaN	NaN	NaN	NaN	NaN
7950	NaN	24.922781909952516	0.	NaN	2.013248646926435	NaN	-0.25020108392754953	NaN	NaN	NaN	40.61491687676647	NaN	NaN	NaN	NaN	NaN	NaN	NaN	NaN	NaN	NaN	NaN	NaN	NaN	NaN	NaN	NaN	NaN	NaN	NaN	NaN	NaN	NaN	NaN	NaN	NaN	17.78611099305711	19.642593822831532	NaN	NaN	NaN	-5.445394634908537	NaN	NaN	NaN	NaN	NaN
8000	NaN	25.079975017196123	0.	NaN	1.9759035167339132	NaN	-0.30372115791635956	NaN	NaN	NaN	40.79138248921523	NaN	NaN	NaN	NaN	NaN	NaN	NaN	NaN	NaN	NaN	NaN	NaN	NaN	NaN	NaN	NaN	NaN	NaN	NaN	NaN	NaN	NaN	NaN	NaN	NaN	17.93755368514388	19.817192408287276	NaN	NaN	NaN	-5.32294182063397	NaN	NaN	NaN	NaN	NaN
8050	NaN	25.236728975301137	0.	NaN	1.9385282436755078	NaN	-0.35721568537152404	NaN	NaN	NaN	40.966996181088476	NaN	NaN	NaN	NaN	NaN	NaN	NaN	NaN	NaN	NaN	NaN	NaN	NaN	NaN	NaN	NaN	NaN	NaN	NaN	NaN	NaN	NaN	NaN	NaN	NaN	18.088445351468376	19.991548416065218	NaN	NaN	NaN	-5.200319517123669	NaN	NaN	NaN	NaN	NaN
8100	NaN	25.39304050178612	0.	NaN	1.9011227450001071	NaN	-0.41068533059570184	NaN	NaN	NaN	41.14175736131171	NaN	NaN	NaN	NaN	NaN	NaN	NaN	NaN	NaN	NaN	NaN	NaN	NaN	NaN	NaN	NaN	NaN	NaN	NaN	NaN	NaN	NaN	NaN	NaN	NaN	18.23878540077416	20.165663800575263	NaN	NaN	NaN	-5.077527712999774	NaN	NaN	NaN	NaN	NaN
8150	NaN	25.54890627647246	0.	NaN	1.8636869385816646	NaN	-0.46413076753381644	NaN	NaN	NaN	41.31566544182264	NaN	NaN	NaN	NaN	NaN	NaN	NaN	NaN	NaN	NaN	NaN	NaN	NaN	NaN	NaN	NaN	NaN	NaN	NaN	NaN	NaN	NaN	NaN	NaN	NaN	18.388573244815728	20.339540524838952	NaN	NaN	NaN	-4.95456640315827	NaN	NaN	NaN	NaN	NaN
8200	NaN	25.704322941484364	0.	NaN	1.826220742919194	NaN	-0.5175526797730582	NaN	NaN	NaN	41.48871983757113	NaN	NaN	NaN	NaN	NaN	NaN	NaN	NaN	NaN	NaN	NaN	NaN	NaN	NaN	NaN	NaN	NaN	NaN	NaN	NaN	NaN	NaN	NaN	NaN	NaN	18.537808298358534	20.51318056048942	NaN	NaN	NaN	-4.831435588569894	NaN	NaN	NaN	NaN	NaN
8250	NaN	25.859287101248874	0.	NaN	1.7887240771367743	NaN	-0.5709517605428844	NaN	NaN	NaN	41.66091996651927	NaN	NaN	NaN	NaN	NaN	NaN	NaN	NaN	NaN	NaN	NaN	NaN	NaN	NaN	NaN	NaN	NaN	NaN	NaN	NaN	NaN	NaN	NaN	NaN	NaN	18.686489979179	20.686585887771457	NaN	NaN	NaN	-4.708135276086552	NaN	NaN	NaN	NaN	NaN
8300	NaN	26.013795322495863	0.	NaN	1.7511968609835458	NaN	-0.6243287127150148	NaN	NaN	NaN	41.83226524964134	NaN	NaN	NaN	NaN	NaN	NaN	NaN	NaN	NaN	NaN	NaN	NaN	NaN	NaN	NaN	NaN	NaN	NaN	NaN	NaN	NaN	NaN	NaN	NaN	NaN	18.83461770806448	20.85975849554146	NaN	NaN	NaN	-4.584665478252934	NaN	NaN	NaN	NaN	NaN
8350	NaN	26.167844134258022	0.	NaN	1.713639014833714	NaN	-0.6776842488034395	NaN	NaN	NaN	42.00275511092376	NaN	NaN	NaN	NaN	NaN	NaN	NaN	NaN	NaN	NaN	NaN	NaN	NaN	NaN	NaN	NaN	NaN	NaN	NaN	NaN	NaN	NaN	NaN	NaN	NaN	18.9821909088133	21.032700381267464	NaN	NaN	NaN	-4.461026213123304	NaN	NaN	NaN	NaN	NaN
8400	NaN	26.32143002787089	0.	NaN	1.6760504596865458	NaN	-0.7310190909644134	NaN	NaN	NaN	42.17238897736519	NaN	NaN	NaN	NaN	NaN	NaN	NaN	NaN	NaN	NaN	NaN	NaN	NaN	NaN	NaN	NaN	NaN	NaN	NaN	NaN	NaN	NaN	NaN	NaN	NaN	19.129209008234742	21.205413551029125	NaN	NaN	NaN	-4.3372175040831635	NaN	NaN	NaN	NaN	NaN
8450	NaN	26.47454945697282	0.	NaN	1.6384311171663721	NaN	-0.7843339709964577	NaN	NaN	NaN	42.34116627897646	NaN	NaN	NaN	NaN	NaN	NaN	NaN	NaN	NaN	NaN	NaN	NaN	NaN	NaN	NaN	NaN	NaN	NaN	NaN	NaN	NaN	NaN	NaN	NaN	NaN	19.27567143614903	21.37790001951771	NaN	NaN	NaN	-4.213239379675696	NaN	NaN	NaN	NaN	NaN
8500	NaN	26.627198837505	0.	NaN	1.600780909522587	NaN	-0.837629630340362	NaN	NaN	NaN	42.509086448780565	NaN	NaN	NaN	NaN	NaN	NaN	NaN	NaN	NaN	NaN	NaN	NaN	NaN	NaN	NaN	NaN	NaN	NaN	NaN	NaN	NaN	NaN	NaN	NaN	NaN	19.42157762538735	21.550161810036137	NaN	NaN	NaN	-4.089091873432861	NaN	NaN	NaN	NaN	NaN
8550	NaN	26.779374547711438	0.	NaN	1.5630997596296488	NaN	-0.8909068200791765	NaN	NaN	NaN	42.67614892281273	NaN	NaN	NaN	NaN	NaN	NaN	NaN	NaN	NaN	NaN	NaN	NaN	NaN	NaN	NaN	NaN	NaN	NaN	NaN	NaN	NaN	NaN	NaN	NaN	NaN	19.56692701179184	21.72220095449893	NaN	NaN	NaN	-3.964775023710907	NaN	NaN	NaN	NaN	NaN
8600	NaN	26.931072928138985	0.	NaN	1.5253875909870769	NaN	-0.9441663009382232	NaN	NaN	NaN	42.84235314012035	NaN	NaN	NaN	NaN	NaN	NaN	NaN	NaN	NaN	NaN	NaN	NaN	NaN	NaN	NaN	NaN	NaN	NaN	NaN	NaN	NaN	NaN	NaN	NaN	NaN	19.711719034215584	21.89401949343225	NaN	NaN	NaN	-3.840288873530229	NaN	NaN	NaN	NaN	NaN
8650	NaN	27.082290281637313	0.	NaN	1.4876443277194549	NaN	-0.9974088432850884	NaN	NaN	NaN	43.00769854276301	NaN	NaN	NaN	NaN	NaN	NaN	NaN	NaN	NaN	NaN	NaN	NaN	NaN	NaN	NaN	NaN	NaN	NaN	NaN	NaN	NaN	NaN	NaN	NaN	NaN	19.855953134522643	22.06561947597387	NaN	NaN	NaN	-3.7156334704194194	NaN	NaN	NaN	NaN	NaN
8700	NaN	27.233022873358916	0.	NaN	1.4498698945764297	NaN	-1.0506352271296246	NaN	NaN	NaN	43.172184575812445	NaN	NaN	NaN	NaN	NaN	NaN	NaN	NaN	NaN	NaN	NaN	NaN	NaN	NaN	NaN	NaN	NaN	NaN	NaN	NaN	NaN	NaN	NaN	NaN	NaN	19.99962875758802	22.237002959873212	NaN	NaN	NaN	-3.5908088662633277	NaN	NaN	NaN	NaN	NaN
8750	NaN	27.38326693075913	0.	NaN	1.4120642169327111	NaN	-1.1038462421239508	NaN	NaN	NaN	43.33581068735266	NaN	NaN	NaN	NaN	NaN	NaN	NaN	NaN	NaN	NaN	NaN	NaN	NaN	NaN	NaN	NaN	NaN	NaN	NaN	NaN	NaN	NaN	NaN	NaN	NaN	20.142745351297666	22.40817201149129	NaN	NaN	NaN	-3.4658151171551115	NaN	NaN	NaN	NaN	NaN
8800	NaN	27.53301864359611	0.	NaN	1.3742272207880724	NaN	-1.1570426875624533	NaN	NaN	NaN	43.49857632847978	NaN	NaN	NaN	NaN	NaN	NaN	NaN	NaN	NaN	NaN	NaN	NaN	NaN	NaN	NaN	NaN	NaN	NaN	NaN	NaN	NaN	NaN	NaN	NaN	NaN	20.285302366548493	22.57912870580077	NaN	NaN	NaN	-3.3406522832520245	NaN	NaN	NaN	NaN	NaN
8850	NaN	27.682274163930842	0.	NaN	1.3363588327673488	NaN	-1.210225372381781	NaN	NaN	NaN	43.66048095330214	NaN	NaN	NaN	NaN	NaN	NaN	NaN	NaN	NaN	NaN	NaN	NaN	NaN	NaN	NaN	NaN	NaN	NaN	NaN	NaN	NaN	NaN	NaN	NaN	NaN	20.427299257248368	22.749875126385927	NaN	NaN	NaN	-3.2153204286349117	NaN	NaN	NaN	NaN	NaN
8900	NaN	27.831029606127146	0.	NaN	1.2984589801204414	NaN	-1.2633951151608533	NaN	NaN	NaN	43.821524018940266	NaN	NaN	NaN	NaN	NaN	NaN	NaN	NaN	NaN	NaN	NaN	NaN	NaN	NaN	NaN	NaN	NaN	NaN	NaN	NaN	NaN	NaN	NaN	NaN	NaN	20.568735480316107	22.920413365442677	NaN	NaN	NaN	-3.0898196211712787	NaN	NaN	NaN	NaN	NaN
8950	NaN	27.979281046851664	0.	NaN	1.260527590722312	NaN	-1.3165527441208538	NaN	NaN	NaN	43.981704985526854	NaN	NaN	NaN	NaN	NaN	NaN	NaN	NaN	NaN	NaN	NaN	NaN	NaN	NaN	NaN	NaN	NaN	NaN	NaN	NaN	NaN	NaN	NaN	NaN	NaN	20.70961049568149	23.090745523778562	NaN	NaN	NaN	-2.964149932381806	NaN	NaN	NaN	NaN	NaN
9000	NaN	28.127024525073875	0.	NaN	1.2225645930729867	NaN	-1.3696990971252327	NaN	NaN	NaN	44.14102331620684	NaN	NaN	NaN	NaN	NaN	NaN	NaN	NaN	NaN	NaN	NaN	NaN	NaN	NaN	NaN	NaN	NaN	NaN	NaN	NaN	NaN	NaN	NaN	NaN	NaN	20.849923766285247	23.26087371081271	NaN	NaN	NaN	-2.8383114373102196	NaN	NaN	NaN	NaN	NaN
9050	NaN	28.27425604206608	0.	NaN	1.1845699162975536	NaN	-1.4228350216797085	NaN	NaN	NaN	44.29947847713728	NaN	NaN	NaN	NaN	NaN	NaN	NaN	NaN	NaN	NaN	NaN	NaN	NaN	NaN	NaN	NaN	NaN	NaN	NaN	NaN	NaN	NaN	NaN	NaN	NaN	20.989674758079058	23.430800044575932	NaN	NaN	NaN	-2.71230421439642	NaN	NaN	NaN	NaN	NaN
9100	NaN	28.4209715614034	0.	NaN	1.146543490146166	NaN	-1.4759613749322602	NaN	NaN	NaN	44.45706993748747	NaN	NaN	NaN	NaN	NaN	NaN	NaN	NaN	NaN	NaN	NaN	NaN	NaN	NaN	NaN	NaN	NaN	NaN	NaN	NaN	NaN	NaN	NaN	NaN	NaN	21.128862940025567	23.60052665171062	NaN	NaN	NaN	-2.58612834535272	NaN	NaN	NaN	NaN	NaN
9150	NaN	28.56716700896381	0.	NaN	1.1084852449940383	NaN	-1.5290790236731397	NaN	NaN	NaN	44.613797169438854	NaN	NaN	NaN	NaN	NaN	NaN	NaN	NaN	NaN	NaN	NaN	NaN	NaN	NaN	NaN	NaN	NaN	NaN	NaN	NaN	NaN	NaN	NaN	NaN	NaN	21.267487784098357	23.770055667470817	NaN	NaN	NaN	-2.4597839150431984	NaN	NaN	NaN	NaN	NaN
9200	NaN	28.712838272928092	0.	NaN	1.0703951118414494	NaN	-1.582188844334861	NaN	NaN	NaN	44.7696596481851	NaN	NaN	NaN	NaN	NaN	NaN	NaN	NaN	NaN	NaN	NaN	NaN	NaN	NaN	NaN	NaN	NaN	NaN	NaN	NaN	NaN	NaN	NaN	NaN	NaN	21.405548765281978	23.939389235722178	NaN	NaN	NaN	-2.3332710113659862	NaN	NaN	NaN	NaN	NaN
9250	NaN	28.85798120377986	0.	NaN	1.03227302231374	NaN	-1.6352917229922064	NaN	NaN	NaN	44.92465685193206	NaN	NaN	NaN	NaN	NaN	NaN	NaN	NaN	NaN	NaN	NaN	NaN	NaN	NaN	NaN	NaN	NaN	NaN	NaN	NaN	NaN	NaN	NaN	NaN	NaN	21.543045361571938	24.108529508942	NaN	NaN	NaN	-2.2065897251384063	NaN	NaN	NaN	NaN	NaN
9300	NaN	29.00259161430557	0.	NaN	0.9941189086613166	NaN	-1.688388555362225	NaN	NaN	NaN	45.078788261897756	NaN	NaN	NaN	NaN	NaN	NaN	NaN	NaN	NaN	NaN	NaN	NaN	NaN	NaN	NaN	NaN	NaN	NaN	NaN	NaN	NaN	NaN	NaN	NaN	NaN	21.67997705397469	24.277478648219173	NaN	NaN	NaN	-2.079740149984948	NaN	NaN	NaN	NaN	NaN
9350	NaN	29.146665279594476	0.	NaN	0.9559327037596467	NaN	-1.741480246804228	NaN	NaN	NaN	45.23205336231239	NaN	NaN	NaN	NaN	NaN	NaN	NaN	NaN	NaN	NaN	NaN	NaN	NaN	NaN	NaN	NaN	NaN	NaN	NaN	NaN	NaN	NaN	NaN	NaN	NaN	21.816343326507646	24.44623882325424	NaN	NaN	NaN	-1.9527223822279152	NaN	NaN	NaN	NaN	NaN
9400	NaN	29.29019793703871	0.	NaN	0.9177143411092605	NaN	-1.7945677123197978	NaN	NaN	NaN	45.38445164041839	NaN	NaN	NaN	NaN	NaN	NaN	NaN	NaN	NaN	NaN	NaN	NaN	NaN	NaN	NaN	NaN	NaN	NaN	NaN	NaN	NaN	NaN	NaN	NaN	NaN	21.952143666199166	24.614812212359368	NaN	NaN	NaN	-1.825536520780708	NaN	NaN	NaN	NaN	NaN
9450	NaN	29.433185286333188	0.	NaN	0.8794637548357535	NaN	-1.8476518765527805	NaN	NaN	NaN	45.53598258647035	NaN	NaN	NaN	NaN	NaN	NaN	NaN	NaN	NaN	NaN	NaN	NaN	NaN	NaN	NaN	NaN	NaN	NaN	NaN	NaN	NaN	NaN	NaN	NaN	NaN	22.08737756308857	24.783201002458338	NaN	NaN	NaN	-1.6981826670436844	NaN	NaN	NaN	NaN	NaN
9500	NaN	29.575622989475672	0.	NaN	0.8411808796897825	NaN	-1.9007336737892893	NaN	NaN	NaN	45.686645693735045	NaN	NaN	NaN	NaN	NaN	NaN	NaN	NaN	NaN	NaN	NaN	NaN	NaN	NaN	NaN	NaN	NaN	NaN	NaN	NaN	NaN	NaN	NaN	NaN	NaN	22.222044510226137	24.95140738908656	NaN	NaN	NaN	-1.570660924802443	NaN	NaN	NaN	NaN	NaN
9550	NaN	29.71750667076676	0.	NaN	0.8028656510470684	NaN	-1.9538140479577053	NaN	NaN	NaN	45.83644045849144	NaN	NaN	NaN	NaN	NaN	NaN	NaN	NaN	NaN	NaN	NaN	NaN	NaN	NaN	NaN	NaN	NaN	NaN	NaN	NaN	NaN	NaN	NaN	NaN	NaN	22.356144003673094	25.119433576391074	NaN	NaN	NaN	-1.4429714001285647	NaN	NaN	NaN	NaN	NaN
9600	NaN	29.858831916809873	0.	NaN	0.7645180049083943	NaN	-2.0068939526286704	NaN	NaN	NaN	45.98536638003071	NaN	NaN	NaN	NaN	NaN	NaN	NaN	NaN	NaN	NaN	NaN	NaN	NaN	NaN	NaN	NaN	NaN	NaN	NaN	NaN	NaN	NaN	NaN	NaN	NaN	22.489675542501626	25.287281777130534	NaN	NaN	NaN	-1.3151142012826627	NaN	NaN	NaN	NaN	NaN
9650	NaN	29.99959427651125	0.	NaN	0.7261378778996087	NaN	-2.0599743510150983	NaN	NaN	NaN	46.133422960656205	NaN	NaN	NaN	NaN	NaN	NaN	NaN	NaN	NaN	NaN	NaN	NaN	NaN	NaN	NaN	NaN	NaN	NaN	NaN	NaN	NaN	NaN	NaN	NaN	NaN	22.622638628794867	25.454954212675236	NaN	NaN	NaN	-1.1870894386197077	NaN	NaN	NaN	NaN	NaN
9700	NaN	30.139789261079965	0.	NaN	0.6877252072716211	NaN	-2.113056215972167	NaN	NaN	NaN	46.28060970568344	NaN	NaN	NaN	NaN	NaN	NaN	NaN	NaN	NaN	NaN	NaN	NaN	NaN	NaN	NaN	NaN	NaN	NaN	NaN	NaN	NaN	NaN	NaN	NaN	NaN	22.75503276764691	25.622453113007083	NaN	NaN	NaN	-1.0588972244965522	NaN	NaN	NaN	NaN	NaN
9750	NaN	30.279412344027936	0.	NaN	0.6492799309004053	NaN	-2.166140529997321	NaN	NaN	NaN	46.42692612344017	NaN	NaN	NaN	NaN	NaN	NaN	NaN	NaN	NaN	NaN	NaN	NaN	NaN	NaN	NaN	NaN	NaN	NaN	NaN	NaN	NaN	NaN	NaN	NaN	NaN	22.8868574671628	25.78978071671963	NaN	NaN	NaN	-0.9305376731816185	NaN	NaN	NaN	NaN	NaN
9800	NaN	30.41845896116988	0.	NaN	0.6108019872869972	NaN	-2.219228285230272	NaN	NaN	NaN	46.572371725266265	NaN	NaN	NaN	NaN	NaN	NaN	NaN	NaN	NaN	NaN	NaN	NaN	NaN	NaN	NaN	NaN	NaN	NaN	NaN	NaN	NaN	NaN	NaN	NaN	NaN	23.018112238458535	25.95693927101802	NaN	NaN	NaN	-0.8020109007666275	NaN	NaN	NaN	NaN	NaN
9850	NaN	30.55692451062337	0.	NaN	0.5722913155574968	NaN	-2.2723204834529933	NaN	NaN	NaN	46.71694602551388	NaN	NaN	NaN	NaN	NaN	NaN	NaN	NaN	NaN	NaN	NaN	NaN	NaN	NaN	NaN	NaN	NaN	NaN	NaN	NaN	NaN	NaN	NaN	NaN	NaN	23.14879659566108	26.123931031719046	NaN	NaN	NaN	-0.6733170250803987	NaN	NaN	NaN	NaN	NaN
9900	NaN	30.694804352808802	0.	NaN	0.5337478554630672	NaN	-2.325418136089731	NaN	NaN	NaN	46.86064854154728	NaN	NaN	NaN	NaN	NaN	NaN	NaN	NaN	NaN	NaN	NaN	NaN	NaN	NaN	NaN	NaN	NaN	NaN	NaN	NaN	NaN	NaN	NaN	NaN	NaN	23.278910055908344	26.290758263251124	NaN	NaN	NaN	-0.5444561656045935	NaN	NaN	NaN	NaN	NaN
9950	NaN	30.832093810449408	0.	NaN	0.4951715473799343	NaN	-2.3785222642069934	NaN	NaN	NaN	47.00347879374294	NaN	NaN	NaN	NaN	NaN	NaN	NaN	NaN	NaN	NaN	NaN	NaN	NaN	NaN	NaN	NaN	NaN	NaN	NaN	NaN	NaN	NaN	NaN	NaN	NaN	23.408452139349183	26.4574232386543	NaN	NaN	NaN	-0.41542844339133916	NaN	NaN	NaN	NaN	NaN
10000	NaN	30.968788168571212	0.	NaN	0.45656233230938664	NaN	-2.4316338985135575	NaN	NaN	NaN	47.145436305489525	NaN	NaN	NaN	NaN	NaN	NaN	NaN	NaN	NaN	NaN	NaN	NaN	NaN	NaN	NaN	NaN	NaN	NaN	NaN	NaN	NaN	NaN	NaN	NaN	NaN	23.537422369143417	26.623928239580234	NaN	NaN	NaN	-0.28623398098280334	NaN	NaN	NaN	NaN	NaN
