# Supplementary material for: Quantum-mechanical exploration of the phase diagram of water
Source: Nat Commun. 2021 Jan 26;12:588. doi: 10.1038/s41467-020-20821-w (PMC7838264; doi:10.1038/s41467-020-20821-w)
Supplement: Supplementary file 3 — Supplementary Data 1 [file 41467_2020_20821_MOESM3_ESM.zip › supplemental_data/results/chemical-potential-output/chemPotFitted-125K.dat]

P/bar	ice12111	iceXI	iceII	iceIX	iceXIII	iceXIV	iceXV	iceLTA	iceMAR	iceNON	icei	ice0	iceACO	iceBSV	iceDOH	ice11215848	ice12232449	ice14427301	ice15124949650	ice1532155471	ice16927915	ice17625256	ice20228176	ice533726600	ice582511	ice6128842	ice6721563	ice8421419	icePCOD8007225	icePCOD8036144	icePCOD8047078	icePCOD8047931	icePCOD8204698	icePCOD8301974	icePCOD8321499	icePCOD8324623	iceIc	iceIh	iceIII	iceIV	iceV	liquid	iceVIII	iceVII	iceVI	iceIII-part	iceV-part
0	-10.432449250332192	NaN	0.	6.63568640359505	10.63628286034176	19.806336612650405	14.197785246143262	NaN	36.6954363731357	20.919052189611744	2.95744942041593	NaN	49.530452929637995	NaN	17.671196363772335	16.54841925794872	NaN	11.027924587046527	37.40942015655296	5.312084769853264	NaN	43.024221398104224	83.89724297638138	NaN	NaN	13.157664486254726	NaN	31.936611624408027	15.447959085437123	17.326379801396115	NaN	NaN	15.320524520444962	NaN	NaN	20.20145099999591	-7.664515877857978	-7.1352670830893485	8.65650281581739	24.205160539859047	13.877051476001723	12.518586970300774	53.10835946615463	62.195408998382504	24.078559853153013	9.27511146858712	16.030107625809624
50	-10.218803512644941	NaN	0.	6.66053392871403	10.603331996399541	19.757450519288337	14.146896676224548	NaN	37.21397733672942	21.31598735738524	3.2410936789305103	NaN	50.05753888783022	NaN	18.10023031909692	16.547139181264132	NaN	11.353045241826544	37.354284506099326	5.405623464316643	NaN	43.52983666937872	83.81612370307111	NaN	NaN	13.276954922899238	NaN	32.037147880370604	15.523781519908642	17.39093296148852	NaN	NaN	15.41788076160247	NaN	NaN	20.33380473243601	-7.435796127499915	-6.9074090735469795	8.703439910092701	24.1503763773519	13.849379397473784	13.904800658353281	53.01291781601477	62.10855171019609	24.02426307022761	9.321692269599097	16.00126237223359
100	-10.005375911982476	NaN	0.	6.685055265855019	10.570329304128702	19.708477921365272	14.096018042767291	NaN	37.73169639691237	21.712346915513127	3.524502932204704	NaN	50.58376030600143	NaN	18.528661234095186	16.54574299738565	NaN	11.677725268993512	37.29915172124288	5.4989950531254745	NaN	44.034688241931256	83.73509282157187	NaN	NaN	13.395918388542896	NaN	32.13737884739045	15.599221881936487	17.455022943062275	NaN	NaN	15.51506642204101	NaN	NaN	20.465969170668867	-7.207339697990181	-6.679823323842911	8.7500178465345	24.095598130160376	13.82162837816947	14.478991853328754	52.917595912397175	62.021809921115945	23.96995385085281	9.367826606954809	15.972410729961014
150	-9.79216564299657	NaN	0.	6.709252339296946	10.537275055230637	19.65941973709584	14.045149427833106	NaN	38.24859859439572	22.108134040632248	3.807674512728628	NaN	51.10909889306475	NaN	18.956492046292166	16.54423120078353	NaN	12.001966722702734	37.24402187380565	5.5921999795737465	NaN	44.538780748026845	83.65415028612783	NaN	NaN	13.51455591336118	NaN	32.237304218379975	15.674281660501764	17.518651947006585	NaN	NaN	15.612081947917833	NaN	NaN	20.59794400342901	-6.979145426868473	-6.452508870134042	8.796238343705227	24.0408260096368	13.79379899262016	14.9197610239863	52.82239350822188	61.93518339181995	23.915632920706823	9.413517997780295	15.943551728011817
200	-9.579171905124802	NaN	0.	6.733127065160236	10.504169517746035	19.61027687373518	13.994290912103192	NaN	38.76468894182292	22.50335189289882	4.090605753912529	NaN	51.633536142654044	NaN	19.383725682003465	16.542604281996052	NaN	12.325771650161727	37.18889503473158	5.685238685395115	NaN	45.04211879368767	83.5732960510253	NaN	NaN	13.632868521520518	NaN	32.33692368702343	15.748962339860224	17.58182216643382	NaN	NaN	15.708927783662755	NaN	NaN	20.729728925897803	-6.75121215752276	-6.225464752301311	8.842103113313838	23.986060224888494	13.765891809733505	15.291567038389518	52.72731035714754	61.84867188377829	23.86130099746144	9.45876993731676	15.914684402952199
250	-9.366393902590552	NaN	0.	6.756681351406794	10.471012956054873	19.561050227578992	13.943442574878329	NaN	39.27997242376967	22.898003615988515	4.373293990086787	NaN	52.15705333312411	NaN	19.81036505633526	16.540862727629474	NaN	12.649142091630225	37.13377127408658	5.7781116107629025	NaN	45.54470695869327	83.49253007059251	NaN	NaN	13.750857231178301	NaN	32.436236947776905	15.823265399542263	17.644535786679526	NaN	NaN	15.80560437197815	NaN	NaN	20.861323639703453	-6.523538739189297	-5.998690013949693	8.887613860215808	23.931300982777767	13.73790739279343	15.619377309504262	52.63234621357128	61.762275159253555	23.80695879078213	9.503585898920559	15.885807798894662
300	-9.153830844403004	NaN	0.	6.779917097840016	10.437805630876417	19.511740683963477	13.892604494078869	NaN	39.79445399674399	23.2920923370964	4.655736556501915	NaN	52.6796315275506	NaN	20.236413073184295	16.539007020358053	NaN	12.97208008042018	37.07865066105848	5.870819194290092	NaN	46.04654979658034	83.41185229919986	NaN	NaN	13.86852305448286	NaN	32.5352436958683	15.897192314352926	17.70679498530242	NaN	NaN	15.902112153838958	NaN	NaN	20.992727852921007	-6.296124026952614	-5.772183702408199	8.932772282413131	23.87654848792187	13.709846299460134	15.915996498668818	52.53750083262883	61.675992981300624	23.752607002327913	9.547969334063206	15.856920967497988
350	-8.941481944357154	NaN	0.	6.802836196104784	10.404547799269222	19.46234911726538	13.84177674624474	NaN	40.30813858918616	23.68562116693695	4.937930789328554	NaN	53.201251573730005	NaN	20.661872625237894	16.53703763892405	NaN	13.294587642895765	37.02353326395708	5.963361873029334	NaN	46.54765183464288	83.33126269125972	NaN	NaN	13.985866997573495	NaN	32.6339436272974	15.9707445543719	17.76860193208438	NaN	NaN	15.998451568492676	NaN	NaN	21.123941280072348	-6.06896688174553	-5.545944868729877	8.977580071054314	23.821802942693054	13.681709081770087	16.189031039105064	52.44277397019442	61.589825113766764	23.69824632575149	9.591923672331363	15.828022967967259
400	-8.7293464210338	NaN	0.	6.825440529687473	10.371239714631143	19.41287639090197	13.79095940653544	NaN	40.82103110146875	24.078593199744045	5.219874025657479	NaN	53.72189410417971	NaN	21.086746593973956	16.53495505813773	NaN	13.616666798473355	36.9684191502141	6.0557400824729415	NaN	47.04801757393213	83.25076120122652	NaN	NaN	14.102890060580451	NaN	32.73233643883576	16.043923584953518	17.829958789030467	NaN	NaN	16.09462305345936	NaN	NaN	21.25496364212621	-5.842066170349136	-5.31997256769182	9.022038910434388	23.767064547218546	13.653496286136043	16.44343683769434	52.34816538288085	61.503771321291545	23.643877446699136	9.635452321426861	15.799112867053829
450	-8.517423497799543	NaN	0.	6.847731973915938	10.337881626699316	19.363323357331044	13.740152548730057	NaN	41.33313640589661	24.471011513270987	5.501563603499595	NaN	54.24153953613793	NaN	21.51103784966096	16.53275974887732	NaN	13.938319559621553	36.91330838638323	6.147954256552893	NaN	47.54765148925659	83.17034778359677	NaN	NaN	14.219593237624935	NaN	32.830421828026836	16.116730866726762	17.890867710368905	NaN	NaN	16.190627044531638	NaN	NaN	21.385794666498157	-5.615420765392799	-5.094265857795149	9.066150477994901	23.71233349938054	13.625208453347009	16.682656187279704	52.25367482803946	61.417831369306924	23.589501042810777	9.678558667166666	15.770189739055356
500	-8.305712402806794	NaN	0.	6.8697123959595245	10.30447378155017	19.31369085805093	13.689356245227241	NaN	41.844459346706856	24.86287916879049	5.782996861785939	NaN	54.760168071563754	NaN	21.93474925135794	16.530452178089085	NaN	14.259547931861169	36.85820103814005	6.240004827640832	NaN	48.04655802918197	83.09002239290896	NaN	NaN	14.335977516819097	NaN	32.928199493185886	16.189167855595258	17.951330842551087	NaN	NaN	16.286463975774677	NaN	NaN	21.5164340870506	-5.389029545354184	-4.868823801265028	9.109916444323915	23.657609994816212	13.59684611856828	16.909195318859712	52.15930206376013	61.33200502403719	23.53511778371993	9.72124607348292	15.741252665815779
550	-8.094212368993764	NaN	0.	6.891383654829071	10.271016421599423	19.263979723600492	13.638570567045225	NaN	42.35500474006891	25.254199211094676	6.064171140367684	NaN	55.27775969713717	NaN	22.35788364691452	16.528032808787263	NaN	14.580353913765238	36.80309717028216	6.331892226548066	NaN	48.54474161603131	83.00978498374367	NaN	NaN	14.452043880266054	NaN	33.02566913340001	16.261236002737284	18.011350324251584	NaN	NaN	16.38213427952623	NaN	NaN	21.64688164409279	-5.1628913945592165	-4.6436454640506595	9.153338473156015	23.602894226917716	13.568409811341422	17.12494616123166	52.06504684887126	61.246292052498944	23.480728331053744	9.763517882422903	15.71230073672533
600	-7.8829226340844745	NaN	0.	6.912747601376894	10.237509785602088	19.214190773559107	13.587795583821816	NaN	42.86477737408445	25.644974668495067	6.345083780016124	NaN	55.794294184258945	NaN	22.7804438729709	16.525502100054084	NaN	14.900739496958998	36.74799684672904	6.4236168825255655	NaN	49.04220664588482	82.92963551072353	NaN	NaN	14.567793304059869	NaN	33.12283044852812	16.332936754605754	18.070928286368133	NaN	NaN	16.477638386396592	NaN	NaN	21.77713708438082	-4.937005203182114	-4.418729915825279	9.196418221372303	23.54818638683217	13.539900055584265	17.331378488514083	51.97090894293986	61.16069222250117	23.426333338432997	9.805377414149062	15.683333048720527
650	-7.671842440588748	NaN	0.	6.933806078296807	10.203954108652464	19.164324816546696	13.537031363814398	NaN	43.37378200878746	26.035208552822606	6.6257321224227	NaN	56.30975108905079	NaN	23.202432754957837	16.522860507039795	NaN	15.220706666119924	36.69290013052214	6.515179223263967	NaN	49.53895748858001	82.84957392851322	NaN	NaN	14.68322675828556	NaN	33.219683139201	16.404271552928247	18.130066852021635	NaN	NaN	16.57297672526864	NaN	NaN	21.907200161117604	-4.711369867245369	-4.194076229986166	9.239157339000398	23.493486663461685	13.511317369590929	17.529661074224176	51.87688810627143	61.075205302645195	23.371933451472074	9.846827966938994	15.65434870628418
700	-7.460971035802218	NaN	0.	6.954560920124102	10.170349622184142	19.114382650223693	13.486277973899933	NaN	43.882023376144176	26.424903859427662	6.906113510198965	NaN	56.82410975235524	NaN	23.62385310709668	16.52010848096262	NaN	15.540257398977678	36.63780708382486	6.606579674893573	NaN	50.03499848771162	82.7696001918194	NaN	NaN	14.79834520701911	NaN	33.316226906821264	16.475241834706964	18.188768136556178	NaN	NaN	16.66814972329778	NaN	NaN	22.037070633952933	-4.485984288619757	-3.9696834836546318	9.281557469214436	23.438795243463336	13.48266226603179	17.72074149956711	51.78298409991001	60.989831062324676	23.31752930777898	9.887872817185453	15.625346821445381
750	-7.2503076718063175	NaN	0.	6.975013953235565	10.136696553970005	19.064365061291085	13.435535479574954	NaN	44.38950618005313	26.814063567179982	7.186225286876623	NaN	57.3373492997357	NaN	24.044707732399342	16.517246469108795	NaN	15.859393666314162	36.58271776792252	6.69781866198435	NaN	50.530333960631665	82.68971425539085	NaN	NaN	14.913149608327435	NaN	33.41246145356333	16.545849032218765	18.247034247539002	NaN	NaN	16.763157805912012	NaN	NaN	22.16674826898341	-4.260847375024332	-3.745550757676029	9.323620248335073	23.384112311249176	13.453935251953501	17.905400655583023	51.689196685638215	60.90456927172564	23.263121536955335	9.928515219396346	15.596326513779522
800	-7.03985160546829	NaN	0.	6.99516699584947	10.102995128122222	19.014272825490366	13.384803944955573	NaN	44.89623509634515	27.202690638468745	7.466064796907495	NaN	57.84944864147643	NaN	24.464999422668306	16.514274914832537	NaN	16.17811743196349	36.527632243222406	6.788896607545923	NaN	51.02496819844937	82.6099160740184	NaN	NaN	15.027640914268424	NaN	33.508386482373474	16.616094573015165	18.304867284760533	NaN	NaN	16.858001396811876	NaN	NaN	22.2962328387525	-4.035958040026427	-3.5216771366197475	9.365347305829484	23.329438048986244	13.425136828779001	18.084291105893243	51.5955256259772	60.819419701826426	23.208710760596382	9.968758406194738	15.567286910408276
850	-6.829602098441177	NaN	0.	7.015021858025575	10.069245565092256	18.964106707603566	13.334083432777478	NaN	45.40221477278334	27.590788019202545	7.745629385663543	NaN	58.36038647258257	NaN	24.884730958496647	16.51119425755607	NaN	16.496430652811974	36.47255056925374	6.879813933027589	NaN	51.51890546603124	82.53020560253486	NaN	NaN	15.141820070890914	NaN	33.604001696969824	16.685979879922304	18.362269340234356	NaN	NaN	16.952680917970483	NaN	NaN	22.425524122250472	-3.8113152030416586	-3.298061708779212	9.40674026431136	23.274772636596534	13.396267492307482	18.25796479330358	51.50197068418665	60.73438212439772	23.15429759229101	10.008605588318845	15.538227145999604
900	-6.619558417163835	NaN	0.	7.0345803416651265	10.03544808167086	18.91386746145325	13.283374004395938	NaN	45.90744982906304	27.978358638809368	8.024916399436856	NaN	58.870141272780096	NaN	25.303905109267987	16.508004932769612	NaN	16.814335278798165	36.41747280466768	6.970571058318306	NaN	52.01215000200106	82.45058279581514	NaN	NaN	15.255688018234695	NaN	33.699306801842305	16.755506371040987	18.41924249819723	NaN	NaN	17.047196789633507	NaN	NaN	22.55462190491448	-3.58691778933392	-3.0747035661718893	9.44780073954091	23.220116251757037	13.367327732714424	18.426893499128813	51.4085316242648	60.6494563120026	23.09988263762167	10.048059954622042	15.509146362767762
950	-6.40971983286092	NaN	0.	7.05384424051086	10.001602890988078	18.863555829902502	13.232675719785783	NaN	46.411944856811935	28.36540541023663	8.303923185439656	NaN	59.378691306515876	NaN	25.722524633156556	16.504707372031376	NaN	17.131833252912816	36.36239900723734	7.0611684017467	NaN	52.50470601873982	82.37104760877615	NaN	NaN	15.369245690330514	NaN	33.79430150225271	16.824675459746654	18.475788835109093	NaN	NaN	17.141549430319163	NaN	NaN	22.68352597862849	-3.3627647300153884	-2.8516018045392797	9.488530340424862	23.165469069899714	13.33831803455158	18.591484245730726	51.31520821094843	60.56464203799644	23.045466494164472	10.08712467207286	15.480043710473291
1000	-6.200085621542892	NaN	0.	7.072815340146999	9.967710202513246	18.813172544854947	13.181988637541437	NaN	46.915704419589936	28.75193122995116	8.582647091804295	NaN	59.8860146229576	NaN	26.140592277127123	16.501302002967574	NaN	17.448926511198895	36.30732923385777	7.1516063800810565	NaN	52.99657770238576	82.29159999637689	NaN	NaN	15.482494015200071	NaN	33.88898550423464	16.8934885546894	18.531910419653038	NaN	NaN	17.235739256818253	NaN	NaN	22.81223614172332	-3.1388549620465165	-2.628755523346925	9.528930669016464	23.110831264211498	13.30923887674696	18.75209109081748	51.22200020971286	60.479939076526975	22.991049751489147	10.12580288575498	15.450918346423023
1050	-5.99065506400602	NaN	0.	7.091495417999251	9.933770222054978	18.762718327254724	13.131312814876889	NaN	47.41873305288928	29.137938977939168	8.86108546758326	NaN	60.39208905599387	NaN	26.558110776935052	16.497789249272408	NaN	17.765616982751602	36.25226354054596	7.2418854085293285	NaN	53.4877692128344	82.21223991361838	NaN	NaN	15.595433914856018	NaN	33.98335851459357	16.961947059793964	18.58760931273533	NaN	NaN	17.329766684194126	NaN	NaN	22.94075219897662	-2.915187428236041	-2.4061638257844016	9.569003320515476	23.0562030056343	13.280090732604862	18.90902429579685	51.12890738677197	60.3953472025343	22.936632991159023	10.164097718867247	15.421769435470077
1100	-5.78142744583238	NaN	0.	7.109886243334817	9.8997831517612	18.71219388708652	13.080648307625706	NaN	47.92103526413446	29.523431517706307	9.139235662749167	NaN	60.896892224234115	NaN	26.97508285712627	16.49416953070809	NaN	18.08190658971833	36.19720198244086	7.332005900739133	NaN	53.97828468373851	82.13296731554372	NaN	NaN	15.708066305301967	NaN	34.07742024090677	17.03005237425972	18.64288756748543	NaN	NaN	17.4236321257827	NaN	NaN	23.069073961612894	-2.691761077240977	-2.183825818765324	9.608749883268185	23.00158446286501	13.250874069805855	19.062557549261474	51.035929509078144	60.31086619175081	22.882216786731068	10.202012272723652	15.392596150013857
1150	-5.572402057389845	NaN	0.	7.127989577262381	9.86574919011911	18.66159992337553	13.029995170241035	NaN	48.422615532682265	29.908411696277632	9.41709502819476	NaN	61.40040153100865	NaN	27.3915112310373	16.490443263104808	NaN	18.3977972472987	36.14214461380333	7.42196826879775	NaN	54.468128222508085	82.053782157238	NaN	NaN	15.820392096532482	NaN	34.17117039152336	17.097805892560707	18.69774722925593	NaN	NaN	17.51733599319244	NaN	NaN	23.197201247303482	-2.468574863566619	-1.9617406129273478	9.648171938767387	22.94697580235549	13.22158935040678	19.212933727269945	50.94306634432237	60.226495820701295	22.827801703755856	10.239549626753341	15.363397670000063
1200	-5.3635781938321045	NaN	0.	7.145807172732115	9.831668531955206	18.610937124187494	12.979353455795588	NaN	48.92347830982174	30.2928823441976	9.694660915732923	NaN	61.90259416436861	NaN	27.807398600795203	16.486610858360763	NaN	18.713290863744557	36.08709148801622	7.511772923232126	NaN	54.957303910310394	81.97468439382837	NaN	NaN	15.932412192533073	NaN	34.264608675564304	17.165209004445597	18.75219033562263	NaN	NaN	17.610878696304383	NaN	NaN	23.325133880166547	-2.2456277475665427	-1.7399073226321606	9.687271061652405	22.892377188312572	13.192237030840749	19.360369537153964	50.850317660934145	60.142235866702876	22.773388299777583	10.276712838500625	15.334173182920688
1250	-5.154955155098646	NaN	0.	7.163340774535679	9.797541368435272	18.56020616662867	12.928723215981671	NaN	49.42362801877423	30.676846275530085	9.971930678096664	NaN	62.403447097086044	NaN	28.22274765731764	16.48267272444215	NaN	19.028389340359936	36.03204265758428	7.601420273008872	NaN	55.44581580206995	81.89567398048409	NaN	NaN	16.04412749128022	NaN	34.357734802922394	17.232263094937707	18.80621891638447	NaN	NaN	17.70426064327213	NaN	NaN	23.452871690767118	-2.0229186954426055	-1.518325065965493	9.72604881970907	22.837788782698087	13.162817561917146	19.505059298470485	50.75768322808149	60.058086107865016	22.718977124334053	10.313504943624963	15.304921883813996
1300	-4.946532245914763	NaN	0.	7.180592119306223	9.763367887064383	18.50940771684586	12.878104501111153	NaN	49.923069054693364	31.06030628785838	10.248901668939126	NaN	62.902937086653814	NaN	28.637561080312842	16.47862926538315	NaN	19.343094571501116	35.97699817413423	7.690910725534261	NaN	55.93366792646853	81.81675087241639	NaN	NaN	16.155538884741347	NaN	34.45054848426226	17.29896954433501	18.85983499356358	NaN	NaN	17.797482240521834	NaN	NaN	23.58041451611705	-1.80044667924494	-1.2969929647371101	9.764506773869744	22.783210745228818	13.133331388821635	19.6471780493184	50.66516281567104	59.974046323089524	22.66456871895672	10.34992895590097	15.275642975264558
1350	-4.7383087757915545	NaN	0.	7.197562935518384	9.729148271686908	18.458542430026377	12.827497360115473	NaN	50.42180578466504	31.44326516228517	10.525571242833585	NaN	63.40104067528573	NaN	29.051841538279614	16.474480881285956	NaN	19.657408444576582	35.921958088414726	7.780244686654236	NaN	56.420864285945136	81.73791502487856	NaN	NaN	16.26664725887483	NaN	34.54304943102035	17.365329728210128	18.91304058140525	NaN	NaN	17.890543892752216	NaN	NaN	23.70776219967504	-1.5782106768719664	-1.0759101444808155	9.802646478213292	22.72864323337652	13.10377895111614	19.786884119559662	50.57275619434789	59.89011629207053	22.610163617170624	10.385987867218414	15.246335667403228
1400	-4.53028405902593	NaN	0.	7.214254943488282	9.694882702486504	18.407610950398077	12.77690184054567	NaN	50.91984254770743	31.82572566343258	10.801936755273443	NaN	63.89773418991634	NaN	29.46559168850732	16.470227968320742	NaN	19.971332840047022	35.866922450296364	7.869422560654398	NaN	56.907408856696044	81.65916639316595	NaN	NaN	16.377453493630004	NaN	34.63523735540498	17.431345017410308	18.965837686377956	NaN	NaN	17.983446002934546	NaN	NaN	23.83491459134663	-1.3562096720703787	-0.8550757344544494	9.84046947996511	22.67408640236797	13.074160682738873	19.92432127867373	50.48046313549572	59.80629579529455	22.555762344494447	10.421684647582223	15.216999177907146
1450	-4.322457414700598	NaN	0.	7.230669855373531	9.660571355986118	18.35661391122934	12.726317988572333	NaN	51.41718365477102	32.207690539442105	11.077995562672243	NaN	64.39299374220116	NaN	29.878814177075927	16.465870918725695	NaN	20.28486963142536	35.811891308771685	7.958444750260014	NaN	57.393305588674764	81.58050493261597	NaN	NaN	16.487958462947162	NaN	34.72711197039628	17.497016778057468	19.018228307173317	NaN	NaN	18.076188972312675	NaN	NaN	23.961871547484197	-1.1344426544351531	-0.6344888676398933	9.877977319497102	22.61954040518486	13.04447701200431	20.059620541154292	50.38828341123678	59.72258461404044	22.501365418440468	10.457022245112478	15.187632731999747
1500	-4.114828166684075	NaN	0.	7.2468093751732265	9.626214405047984	18.30555193482906	12.67574584898564	NaN	51.91383338873855	32.5891625219747	11.35374502236365	NaN	64.8867952285165	NaN	30.29151163885594	16.46141012080698	NaN	20.598020685276722	35.75686471195518	8.047311656636019	NaN	57.87855840559209	81.50193059860803	NaN	NaN	16.598163034757544	NaN	34.81867298974622	17.562346371548156	19.070214434706145	NaN	NaN	18.168773200403002	NaN	NaN	24.088632930886973	-0.9129086194095452	-0.41414868074306266	9.9151715303277	22.5650053925639	13.014728361603204	20.192901693909793	50.29621679443181	59.638982530379366	22.446973348514604	10.492003586044417	15.158235562450743
1550	-3.9073956436306823	NaN	0.	7.262675198727961	9.591812018873634	18.2544256325467	12.625185465195344	NaN	52.40979600442503	32.97014432621068	11.629182492601466	NaN	65.37911432995958	NaN	30.703686697508477	16.45684595893877	NaN	20.910787861218456	35.70184270708327	8.13602367938701	NaN	58.36317120491601	81.42344334656363	NaN	NaN	16.708068070983355	NaN	34.909920127978594	17.627335154553574	19.12179805211442	NaN	NaN	18.26119908499448	NaN	NaN	24.215198610801007	-0.6916065682850938	-0.19405431419391198	9.952053639121848	22.51048151299676	12.984915148602575	20.32427459626219	50.20426305868012	59.55548932717487	22.39258663621639	10.52663157472843	15.128806909576145
1600	-3.7001591789805457	NaN	0.	7.278269013719801	9.557364363003886	18.203235604772207	12.574636879230773	NaN	52.9050757285778	33.35063865084981	11.90430533255962	NaN	65.86992651234844	NaN	31.115341965485193	16.45217881356324	NaN	21.223173011920125	35.64682534051434	8.224581216557251	NaN	58.84714785787183	81.34504313194628	NaN	NaN	16.81767442753773	NaN	35.000853100389065	17.69198447901957	19.172981134759283	NaN	NaN	18.353467022148646	NaN	NaN	24.34156846291921	-0.47053550820161455	0.02579508785356678	9.988625165691007	22.455968912730086	12.955037784445723	20.453840292603367	50.11242197831961	59.47210478808282	22.33820577503897	10.560909093630062	15.099346021238254
1650	-3.4931181109596015	NaN	0.	7.293592499672313	9.522871599318849	18.151982440936084	12.524100131740834	NaN	53.399676759876414	33.73064817811125	12.179110902332177	NaN	66.35920702622202	NaN	31.526480044028343	16.44740906119054	NaN	21.535177983103498	35.5918126577287	8.312984664630664	NaN	59.330492209442085	81.2667299102616	NaN	NaN	16.926982954324796	NaN	35.09147162304509	17.75629569216663	19.223765650225054	NaN	NaN	18.44557740619957	NaN	NaN	24.467742369381316	-0.24969445214720298	0.24540037752134497	10.02488762299316	22.401467735765504	12.925096674952222	20.581691969686467	50.02069332842662	59.38882869755146	22.283831250469106	10.594839003330016	15.069852152845662
1700	-3.286271782579583	NaN	0.	7.308647327950545	9.488333886037921	18.100666719509356	12.473575261994004	NaN	53.893603268932736	34.11017557373358	12.453596562933337	NaN	66.84693090684011	NaN	31.937103523170745	16.442537074398835	NaN	21.84680461354258	35.536804703328606	8.40123441853084	NaN	59.81320807836652	81.18850363705718	NaN	NaN	17.0359944952396	NaN	35.181775412785974	17.820270136489903	19.27415355831922	NaN	NaN	18.537530629753906	NaN	NaN	24.593720218773914	-0.0290824189582385	0.4647624032073528	10.060842517132805	22.34697812385961	12.895092220317906	20.70791578427228	49.92907688481614	59.305660840821346	22.229463539987194	10.628424142524148	15.040324567353236
1750	-3.079619541638038	NaN	0.	7.323435161761032	9.453751377719794	18.049289008003573	12.423062307878338	NaN	54.38685939829096	34.489223486974765	12.727759676297419	NaN	67.33307297418335	NaN	32.34721498173578	16.437563221834285	NaN	22.158054735063573	35.48180152103827	8.489330871621037	NaN	60.29529925714218	81.11036426792268	NaN	NaN	17.144709888168155	NaN	35.271764187222885	17.883909149759162	19.324146811072435	NaN	NaN	18.629327083690857	NaN	NaN	24.71950190613043	0.19130156668062293	0.6838820095854863	10.096491347360962	22.292500216523994	12.865024815114898	20.832591581965392	49.83757242404164	59.2226010039254	22.175103113067237	10.661667328023473	15.01076253526214
1800	-2.873160740718312	NaN	0.	7.337957656151802	9.419124225262447	17.997849862970824	12.372561305901469	NaN	54.87944926242748	34.867794550612224	13.001597605278883	NaN	67.81760783295327	NaN	32.75681698733744	16.432487868211037	NaN	22.468930172544912	35.42680315370383	8.577274415704174	NaN	60.77676951202333	81.0323117584898	NaN	NaN	17.25312996498744	NaN	35.36143766473879	17.947214065018848	19.37374735273853	NaN	NaN	18.72096715716219	NaN	NaN	24.845087332931122	0.4114584742364453	0.9027600376056026	10.131835606075164	22.238034151025204	12.834894848291588	20.955793524229577	49.74617972339515	59.139648973688885	22.12075043117685	10.694571354754155	14.981165334619833
1850	-2.6668947371895584	NaN	0.	7.352216458012364	9.384452575903152	17.94634983000372	12.322072291190608	NaN	55.371376947751024	35.24589138094276	13.275107713652325	NaN	68.30050987257222	NaN	33.165912096380254	16.427311374311245	NaN	22.779432743917226	35.37180964329338	8.665065441022834	NaN	61.25762258302155	80.95434606443231	NaN	NaN	17.361255551565367	NaN	35.45079556448851	18.01018621058804	19.422957119794507	NaN	NaN	18.812451237592228	NaN	NaN	24.97047640710309	0.6313892673280087	1.1213973244935214	10.166876778819466	22.183580062384756	12.804702703172634	21.077590637523322	49.654898560907256	59.05680453772938	22.06640594777729	10.727138995757517	14.951532251020057
1900	-2.460820893206739	NaN	0.	7.36621320607372	9.349736573218467	17.894789443735394	12.27159529749253	NaN	55.86264651260257	35.62351657778257	13.548287366112458	NaN	68.78175326718343	NaN	33.57450285405932	16.42203409698505	NaN	23.089564260163375	35.31682103089696	8.752704336259269	NaN	61.73786218390556	80.87646714146604	NaN	NaN	17.469087467760826	NaN	35.53983760639869	18.072826910060453	19.471778040940528	NaN	NaN	18.90377971067787	NaN	NaN	25.0956690430203	0.8510949037258169	1.3397947037510256	10.201616344284439	22.129138083379164	12.774448757458975	21.198047296061716	49.563728715347054	58.97406748445687	22.01207010832341	10.75937300219004	14.921862577602843
1950	-2.254938575710616	NaN	0.	7.379949530908356	9.314976357124245	17.843169227839528	12.221130357173609	NaN	56.35326198725541	36.0006727244673	13.821133928274142	NaN	69.26131197565101	NaN	33.98259179436036	16.416656389150592	NaN	23.39932652531844	35.26183735672654	8.84019148853539	NaN	62.217492002201446	80.79867494534881	NaN	NaN	17.576626527423645	NaN	35.62856351116784	18.135137482304458	19.520212037099938	NaN	NaN	18.994952960388563	NaN	NaN	25.220665161503526	1.0705763353520918	1.557953005155857	10.236055774307173	22.074708344539918	12.744133383227815	21.317223647754396	49.472669966222256	58.891437603073605	21.957743350263705	10.791276103323352	14.892155615054506
2000	-2.0492471564277626	NaN	0.	7.393427054930249	9.280172063875632	17.79148969503031	12.170677501219773	NaN	56.84322737391508	36.37736238785199	14.093644766672357	NaN	69.73915974155993	NaN	34.390181440059614	16.411178599794013	NaN	23.708721336469694	35.20685866011603	8.927527283412772	NaN	62.69651569919247	80.72096943188048	NaN	NaN	17.683873538394604	NaN	35.71697300026626	18.19711924146308	19.568261021419247	NaN	NaN	19.085971368966312	NaN	NaN	25.345464689820385	1.2898345082807776	1.7758730547617232	10.270196533871276	22.020290974153465	12.713756946932639	21.435175991286716	49.38172209377905	58.80891468357429	21.903426103040257	10.822851006544246	14.86241067160766
2050	-1.84374601187055	NaN	0.	7.4066473923948575	9.245323826067054	17.739751347062477	12.12023675923653	NaN	57.332546646719436	36.75358811831108	14.365817248762223	NaN	70.21527009321599	NaN	34.79727430272393	16.405601073969454	NaN	24.017750483756657	35.15188497952132	9.014712104892663	NaN	63.174936909919175	80.64335055690303	NaN	NaN	17.790829302505454	NaN	35.80506579593611	18.258773496953978	19.615926899268132	NaN	NaN	19.17683531692569	NaN	NaN	25.47006756168536	1.5088703627375333	1.9935556748982932	10.304040081106876	21.965886098261247	12.683319809403207	21.551957111023732	49.290884879002164	58.72649851674587	21.849118788088795	10.85410039735466	14.832627063041205
2100	-1.6384345233371636	NaN	0.	7.4196121493991365	9.210431772632237	17.68795467473128	12.069808159448977	NaN	57.82122375173857	37.129352449738434	14.63764874291898	NaN	70.68961634364591	NaN	35.2038728827107	16.399924152799027	NaN	24.326415750371048	35.09691635252019	9.101746335415964	NaN	63.65275924317935	80.56581827630045	NaN	NaN	17.89749461557888	NaN	35.8928416211914	18.320101553469453	19.663211568239443	NaN	NaN	19.267545183053837	NaN	NaN	25.594473717259756	1.727684833099742	2.2110016841711975	10.337587867290615	21.91149384065966	12.652822325845536	21.66761657536361	49.20015810361494	58.64418889416766	21.794821818838656	10.885026939371697	14.802804112680326
2150	-1.4333120769115877	NaN	0.	7.432322923881521	9.175496028844195	17.63610015787251	12.019391728701772	NaN	58.3092626069749	37.50465789954733	14.909136618438017	NaN	71.1621715905972	NaN	35.609979669167934	16.39414817347287	NaN	24.63471891255679	35.041952815812415	9.188630355863252	NaN	64.12998628152802	80.48837254599874	NaN	NaN	18.00387026742854	NaN	35.980300199817954	18.381104710976473	19.71011691814921	NaN	NaN	19.358101344410446	NaN	NaN	25.71868310315172	1.946278847896507	2.4282118974620315	10.370841336845656	21.857114322900102	12.62226484584193	21.78220100330074	49.10954155007919	58.56198560821138	21.740535600712796	10.915633274327607	14.772941151396502
2200	-1.2283780634636121	NaN	0.	7.4447813056219365	9.14051671631523	17.584188265362478	11.968987492459158	NaN	58.79666710236308	37.87950696867045	15.180278245534842	NaN	71.63290871653828	NaN	36.015597140034174	16.388273469249118	NaN	24.94266173961004	34.98699440521967	9.275364545554758	NaN	64.60662158127752	80.411013321966	NaN	NaN	18.109957041859026	NaN	36.06744125637342	18.441784264716635	19.756644831036617	NaN	NaN	19.448504176327763	NaN	NaN	25.842695672416234	2.1646533298086474	2.6451871259283477	10.403801927341679	21.80274766428893	12.591647713350962	21.895754303243258	49.01903500159533	58.479888452041024	21.686260531127797	10.945922022069803	14.743037517607492
2250	-1.0236318786488372	NaN	0.	7.456988876241799	9.105493952996937	17.532219455118028	11.91859547480495	NaN	59.283441099770094	38.25390214155989	15.45107099534509	NaN	72.10180038865843	NaN	36.42072776203857	16.38230036945387	NaN	25.250245993879172	34.93204115568561	9.361949282250382	NaN	65.08266867249735	80.33374056021233	NaN	NaN	18.215755716665907	NaN	36.15426451618731	18.50214150520619	19.80279718116403	NaN	NaN	19.538754052410617	NaN	NaN	25.966511384555133	2.3828091956687056	2.8619281770036666	10.436471069494882	21.74839398188748	12.56097126670748	22.008317887534957	48.92863824210227	58.39789721961296	21.63199699949385	10.975895780560847	14.713092557277355
2300	-0.8190729229086623	NaN	0.	7.468947209204005	9.0704278531802	17.48019417409654	11.86821569844254	NaN	59.769588432995164	38.627845886187146	15.721512239924548	NaN	72.56881905886776	NaN	36.825373990700804	16.376229199481255	NaN	25.55747343076476	34.877093101275804	9.448384942149696	NaN	65.55813105901434	80.25655421678992	NaN	NaN	18.321267063635695	NaN	36.24076970536097	18.562177718236022	19.84857583501698	NaN	NaN	19.628851344536372	NaN	NaN	26.090130205517088	2.600747356460943	3.0784358543974673	10.468850187167982	21.694053390512078	12.530235838622605	22.119930865636036	48.83835105627749	58.31601170567591	21.57774538721477	11.005557125878457	14.683105623916429
2350	-0.6147006014702979	NaN	0.	7.480657869812945	9.035318527495194	17.42811285829591	11.817848184694897	NaN	60.25511290776983	39.00134065404314	15.991599352249109	NaN	73.03393696379729	NaN	37.229538270331176	16.370060280793382	NaN	25.864345798719608	34.822150275177776	9.53467189989192	NaN	66.03301221841252	80.17945424779295	NaN	NaN	18.42649184854585	NaN	36.326956550767555	18.62189418487168	19.89398265130417	NaN	NaN	19.71879642285497	NaN	NaN	26.213552107697613	2.818468717321342	3.2947109580951937	10.500940697370215	21.639726002733994	12.499441756183725	22.23063021850154	48.748173229537	58.23423170577093	21.52350606768799	11.034908612215512	14.653076078581355
2400	-0.4105143243467548	NaN	0.	7.492122415214497	9.000166082911386	17.37597593275457	11.767492953504568	NaN	60.740018301757864	39.3743888801382	16.26132970621482	NaN	73.49712612479888	NaN	37.63322303403052	16.363793930920362	NaN	26.17086483924874	34.767212709701006	9.620810528555953	NaN	66.50731560203319	80.1024406093577	NaN	NaN	18.531430831164798	NaN	36.412824780052084	18.681292181453355	19.939019480957477	NaN	NaN	19.808589655788918	NaN	NaN	26.336777069939057	3.0359741775376023	3.5107542843582498	10.532744010257334	21.58541192887951	12.468589340854509	22.340450956346842	48.658104548035396	58.152557016231434	21.469279406304565	11.063952771880032	14.623003289875044
2450	-0.20651350633685384	NaN	0.	7.503342394396023	8.964970622737528	17.323783811551486	11.717150023433671	NaN	61.22430836455538	39.74699298300206	16.53070067663784	NaN	73.95835834794524	NaN	38.03643070369029	16.357430463460297	NaN	26.477032286909367	34.71228043627689	9.706801199660351	NaN	66.9810446349749	80.02551325766247	NaN	NaN	18.636084765251912	NaN	36.498374121631386	18.74037297959587	19.983688167131938	NaN	NaN	19.89823141003327	NaN	NaN	26.459805077530618	3.253264630549146	3.7265666257240033	10.564261529131604	21.53111127702986	12.437678908474892	22.449426261694875	48.568144798665756	58.07098743418313	21.415065760449163	11.092692115295215	14.592886633946712
2500	-0.002697567025217864	NaN	0.	7.514319348186372	8.92973224662167	17.27153689780614	11.666819411663898	NaN	61.70798681769071	40.11915536468387	16.799709639254477	NaN	74.41760522402996	NaN	38.439163689992476	16.350970188079295	NaN	26.78284986931095	34.657353485458806	9.79264428316334	NaN	67.45420271609345	79.9486721489276	NaN	NaN	18.740454398557524	NaN	36.58360430469414	18.799137846188707	20.02799054520578	NaN	NaN	19.987722050555643	NaN	NaN	26.582636122208317	3.4703409639471103	3.942148771005784	10.59549465044182	21.47682415302127	12.40671076926109	22.557587619348926	48.47829376905975	57.98952275754415	21.360865479500077	11.12112913099939	14.562725494491854
2550	0.20093406921772508	NaN	0.	7.525054809255886	8.894451050551147	17.219235583678554	11.616501133996529	NaN	62.19105735462451	40.4908784107522	17.06835397072116	NaN	74.87483812856746	NaN	38.84142439240965	16.344413410511446	NaN	27.088319307115146	34.602431886922034	9.8783401474628	NaN	67.92679321800189	79.8719172394155	NaN	NaN	18.844540472822914	NaN	36.668515059200864	18.857588043395996	20.071928442780372	NaN	NaN	20.077061940596227	NaN	NaN	26.705270202155027	3.6872040594743614	4.157501505292883	10.62644476378329	21.42255066044493	12.375685227805588	22.664964934722967	48.388551247587586	57.90816278502493	21.30667890482922	11.149266285646055	14.53251926275226
2600	0.40438197323573777	NaN	0.	7.535550302116392	8.859127126852586	17.166880250369275	11.566195204852404	NaN	62.67352364074973	40.86216449029501	17.336631048614453	NaN	75.33002822179306	NaN	39.24321519920497	16.33776043255885	NaN	27.393442314035838	34.54751566946381	9.963889159396292	NaN	68.39881948707054	79.79524848543058	NaN	NaN	18.94834372378032	NaN	36.7531061158839	18.91572482865651	20.115503679680284	NaN	NaN	20.166251441667757	NaN	NaN	26.827707322000478	3.9038547930254763	4.372625609950555	10.657113251897835	21.36829090064701	12.344602583077137	22.771586641779063	48.298917023357966	57.82690731612823	21.25250636980211	11.177106024003862	14.502267337516006
2650	0.6076467110867814	NaN	0.	7.5458073431212	8.823760564191906	17.114471268119377	11.515901637271954	NaN	63.15538931339153	41.2330159559197	17.604538251431048	NaN	75.78314644866295	NaN	39.64453848743216	16.331011552091603	NaN	27.69822059683911	34.49260486100334	10.049291684241027	NaN	68.87028484342694	79.71866584331934	NaN	NaN	19.051864881152937	NaN	36.837377206247446	18.97354945468366	20.158718067953238	NaN	NaN	20.255290913555548	NaN	NaN	26.949947492821206	4.120294034646754	4.587521862620018	10.687501490673801	21.31404497272866	12.313463128420771	22.877479801666247	48.20939088621821	57.745756151149195	21.19834819977791	11.204650768956622	14.471969125117456
2700	0.8107288440430128	NaN	0.	7.555827440465117	8.78835144757431	17.062008996210473	11.465620442915174	NaN	63.63665798180743	41.60343514375303	17.87207295858778	NaN	76.23416353885413	NaN	40.045396622935506	16.32416706304778	NaN	28.002655855343285	34.43769948858175	10.134548085713886	NaN	69.34119258095592	79.6421692694703	NaN	NaN	19.155104668654914	NaN	36.9213280625675	19.031063169465522	20.201573411870125	NaN	NaN	20.344180714317453	NaN	NaN	27.07199073214062	4.336522648536219	4.802191037218449	10.717610849146045	21.259812973546	12.282267151557798	22.982670193021743	48.11997262675415	57.6647090911753	21.144204712109374	11.23190292150328	14.441624039437265
2750	1.0136289285907767	NaN	0.	7.565612094184427	8.752899858344303	17.009493782964693	11.415351632061643	NaN	64.11733322718719	41.97342437344123	18.139232550421596	NaN	76.68305000676452	NaN	40.44579196034988	16.317227255433473	NaN	28.306749782418873	34.3827995783621	10.219658725971415	NaN	69.81154596729952	79.56575872031407	NaN	NaN	19.258063803991348	NaN	37.00495841789193	19.088267216264796	20.244071507925018	NaN	NaN	20.432921200283904	NaN	NaN	27.19383706392895	4.55254149304361	5.01663390393899	10.747442689495953	21.20559499771013	12.25101493458579	23.087182394779724	48.03066203629014	57.58376593808636	21.09007621614289	11.25886486075797	14.411231501902378
2800	1.2163475164306186	NaN	0.	7.5751627961569135	8.717405874185673	16.956925965744702	11.36509521361052	NaN	64.59741860265285	42.34298594814992	18.406014408189595	NaN	77.12977615151287	NaN	40.84572684310075	16.310192415322764	NaN	28.610504063988625	34.32790515562942	10.304623965609826	NaN	70.28134824385704	79.48943415232324	NaN	NaN	19.360742998858296	NaN	37.08826800604041	19.145162833618844	20.286214144835157	NaN	NaN	20.521512726057892	NaN	NaN	27.315486518603272	4.768351420670383	5.230851229250748	10.77699836705142	21.15139113758713	12.219706753978597	23.191039862234117	47.94145890688912	57.50292649455455	21.035963013218463	11.285538943949954	14.380790941486026
2850	1.4188851544772774	NaN	0.	7.584481030101836	8.681869569121492	16.904305870953692	11.314851195080522	NaN	65.07691763325876	42.712122154564106	18.672415914068992	NaN	77.57431205693878	NaN	41.245203603404114	16.303062824857722	NaN	28.9139203790275	34.273016244790654	10.389444163664987	NaN	70.75060262578506	79.41319552201249	NaN	NaN	19.46314295894277	NaN	37.17125656160448	19.201751255339673	20.32800310354094	NaN	NaN	20.609955644514958	NaN	NaN	27.436939133027497	4.983953278069724	5.444843775898782	10.806279230286858	21.09720148329804	12.188342880586346	23.294264997014814	47.85236303135253	57.42219056404436	20.98186539666972	11.311927506423658	14.350301794707732
2900	1.6212423848596857	NaN	0.	7.593568271579947	8.646291013514137	16.851633814035377	11.264619582609958	NaN	65.55583381599149	43.080835262888236	18.938434451157143	NaN	78.01662759160276	NaN	41.64422456226658	16.295838762248426	NaN	29.217000399562664	34.21813286937473	10.474119677612443	NaN	71.21931230199742	79.33704278593851	NaN	NaN	19.56526438392273	NaN	37.253923819947495	19.258033710513924	20.36944015720595	NaN	NaN	20.698250306803214	NaN	NaN	27.558194950512394	5.199347906046526	5.658612302904123	10.835286620823203	21.043026122718896	12.156923579635428	23.39687921156248	47.76337420322041	57.34155795081266	20.927783651823898	11.338032861638666	14.319763505633304
2950	1.8234197449209737	NaN	0.	7.602425987993491	8.610670274065265	16.79891009947403	11.21440038095671	NaN	66.03417061976998	43.449127526846155	19.204067403471527	NaN	78.45669240878613	NaN	42.0427920294853	16.288520501772947	NaN	29.519745790673518	34.16325505203246	10.558650863367394	NaN	71.68748043516513	79.26097590070009	NaN	NaN	19.6671079674671	NaN	37.33626951720465	19.314011423502905	20.410527071216944	NaN	NaN	20.786397062343333	NaN	NaN	27.67925402081556	5.414536139557415	5.872157565563764	10.86402187342791	20.988865141480698	12.125449110728512	23.498902988621367	47.67449221677129	57.26102845990864	20.873718056001866	11.363857301169714	14.289175525874839
3000	2.025417767218459	NaN	0.	7.611055638586191	8.575007413815829	16.74613502079441	11.164193593498231	NaN	66.51193148544536	43.81700118368113	19.469312155949773	NaN	78.8944759464911	NaN	42.44090830364802	16.281108313777345	NaN	29.822158210491647	34.10838281453666	10.643038075284707	NaN	72.15511016171654	79.184994822938	NaN	NaN	19.768674397235745	NaN	37.41829339028297	19.369685613942547	20.451265603183828	NaN	NaN	20.87439625882854	NaN	NaN	27.800116400141427	5.6295188077107285	6.085480315450655	10.89248631601495	20.934718622969427	12.09391972784454	23.600355936212818	47.58571686702227	57.18060189717386	20.819668878518097	11.389403094706688	14.25853731459073
3050	2.2272369795236604	NaN	0.	7.619458674443264	8.539302492146065	16.693308860561828	11.113999222231554	NaN	66.98911982580111	44.1844584541558	19.734166094449613	NaN	79.32994742744073	NaN	42.83857567213306	16.273602464675683	NaN	30.12423931020089	34.05351617778206	10.727281666158914	NaN	72.62220459183722	79.10909950933512	NaN	NaN	19.8699643548795	NaN	37.499995176861326	19.42505749674345	20.4916575029397	NaN	NaN	20.962248242224632	NaN	NaN	27.920782151141275	5.844296733766523	6.298581300413713	10.920681269644799	20.88058664832604	12.062335679338727	23.701256838501955	47.49704794972899	57.1002780692422	20.765636380680693	11.414672490054649	14.227848338485652
3100	2.4288779048222895	NaN	0.	7.627636538491413	8.503555564775509	16.64043189038213	11.063817267773294	NaN	67.46573902555296	44.5515015425523	19.99862660574894	NaN	79.76307585907897	NaN	43.23579641110932	16.266003216950025	NaN	30.425990734037278	33.99865516178533	10.81138198722422	NaN	73.08876680946996	79.03328991661633	NaN	NaN	19.970978516040145	NaN	37.58137461539042	19.480128282090835	20.531704512540816	NaN	NaN	21.049953356769958	NaN	NaN	28.041251342913224	6.058870735136581	6.511461264577814	10.948608048524475	20.826469296446465	12.030697207942563	23.80162370292668	47.40848526138563	57.02005678353991	20.71162081579137	11.439667713133787	14.197108071810572
3150	2.630341061314255	NaN	0.	7.635590665498826	8.46776668376298	16.58750437090168	11.013647729359628	NaN	67.9417924413489	44.91813263667208	20.262691077545746	NaN	80.19383003357059	NaN	43.63257278553624	16.25831082915042	NaN	30.727414119289055	33.94379978568509	10.895339388154474	NaN	73.55479987231487	78.95756600154856	NaN	NaN	20.071717550350407	NaN	37.6624314450928	19.534899175444593	20.57140836626661	NaN	NaN	21.13751194497544	NaN	NaN	28.161524051002242	6.273241623384399	6.724120948343799	10.976267960007497	20.772366643981613	11.999004550763804	23.901473803918936	47.32002859922493	56.93993784828555	20.657622429145476	11.464390967979464	14.166315996362737
3200	2.8316269624136527	NaN	0.	7.643322482075184	8.431935897506591	16.534526551807375	10.963490604846317	NaN	68.41728340176927	45.28435390783608	20.526356898458197	NaN	80.62217852780127	NaN	44.02890704916387	16.250525555894924	NaN	31.028511096296693	33.8889500677419	10.97915421706321	NaN	74.02030681182924	78.88192772094082	NaN	NaN	20.172182121433984	NaN	37.74316540596281	19.589371377539255	20.610770790619682	NaN	NaN	21.224924347624544	NaN	NaN	28.281600357400112	6.487410204225195	6.936561088388469	11.003662304593917	20.718278765337367	11.967257939286489	24.000823723514998	47.23167776121817	56.85992107249006	20.603641458031955	11.48884443674219	14.135471601485706
3250	3.0327361167487803	NaN	0.	7.6508334066716515	8.396063250743744	16.481498671826635	10.9133458907087	NaN	68.89221520732659	45.650167510884565	20.78962145802455	NaN	81.0480897033775	NaN	44.42480144453282	16.242647647869582	NaN	31.32928328845288	33.834106025338286	11.062826820503611	NaN	74.48529063322769	78.80637503164412	NaN	NaN	20.272372886905522	NaN	37.82357623876668	19.643546084383985	20.649793504325803	NaN	NaN	21.31219090377331	NaN	NaN	28.4014803505455	6.7013772775259115	7.148782417664591	11.03079237593028	20.66420573267459	11.935457599370922	24.099689389120787	47.143432546075154	56.780006265956715	20.549678131733387	11.51303027968764	14.104574384069299
3300	3.233669028162127	NaN	0.	7.658124849580881	8.360148784551134	16.42842095872742	10.863213582041691	NaN	69.36659113046576	46.015575584177284	21.052482146703216	NaN	81.47153170662666	NaN	44.82025820297427	16.234677351828434	NaN	31.62973231220251	33.77926767497868	11.146357543468536	NaN	74.949754315482	78.73090789055152	NaN	NaN	20.372290498370614	NaN	37.90366368504245	19.697424487262612	20.68847821833392	NaN	NaN	21.399311950750334	NaN	NaN	28.521164125323875	6.915143637305206	7.360785665400889	11.057659460809672	20.610147615909106	11.903603751253685	24.198086108672424	47.055292753244245	56.700193239281134	20.49573267152597	11.536950635196625	14.073623848549639
3350	3.4344261957103783	NaN	0.	7.6651982129370175	8.324192536344741	16.375293629318215	10.813093672559773	NaN	69.84041441556391	46.38058024959339	21.314936355872728	NaN	81.89247246859702	NaN	45.215279544609984	16.226614910593533	NaN	31.929859777042697	33.72443503228949	11.22974672939051	NaN	75.41370081132126	78.65552625459819	NaN	NaN	20.47193560142582	NaN	37.983427487099995	19.751007772733598	20.726826635816135	NaN	NaN	21.48628782415678	NaN	NaN	28.640651783067558	7.128710071733454	7.572571557102052	11.084264839171695	20.556104482711746	11.871696609547627	24.296028603407994	46.96725818291235	56.62048180385125	20.441805290679515	11.560607619765136	14.042619506909144
3400	3.6350081136644157	NaN	0.	7.6720548907156845	8.288194539879843	16.322116889448022	10.762986154597016	NaN	70.31368827893044	46.7451836125314	21.576981477831758	NaN	82.31087970505763	NaN	45.609867678352295	16.218460563054904	NaN	32.22966728552279	33.66960811201905	11.312994720141708	NaN	75.8771330472318	78.58023008076127	NaN	NaN	20.571308835658634	NaN	38.062867388021026	19.80429712263006	20.764840452167743	NaN	NaN	21.573118857866366	NaN	NaN	28.759943431555712	7.3420773631327565	7.784140814548733	11.110609784102454	20.50207639850828	11.839736383241878	24.39353103844612	46.87932863600493	56.540871771847414	20.387896194457458	11.584003328004302	14.011560878676507
3450	3.8354152715093077	NaN	0.	7.678696268734	8.252154825251003	16.268890934006393	10.712891019107055	NaN	70.78641590880709	47.10938776190931	21.83861490579911	NaN	82.72672091649851	NaN	46.004024801904094	16.210214544170583	NaN	32.52915643324431	33.61478692803764	11.396101856033983	NaN	76.3400539234572	78.50501932605998	NaN	NaN	20.670410834647534	NaN	38.141983131659096	19.85729371405975	20.802521355007187	NaN	NaN	21.659805384025358	NaN	NaN	28.879039185014353	7.555246287976932	7.9954941557975445	11.136695561834589	20.448063426479486	11.807723275701836	24.490607051348086	46.79150391418598	56.461362956242255	20.334005580116838	11.607139832640406	13.980447490926718
3500	4.035648153944325	NaN	0.	7.685123724650571	8.216073418892073	16.215615946923393	10.662808255663112	NaN	71.25860046536779	47.47319477016444	22.099834033913705	NaN	83.13996338813047	NaN	46.3977531017589	16.201877084966604	NaN	32.82832880886103	33.55997149333748	11.47906847581884	NaN	76.8024663139983	78.42989394755556	NaN	NaN	20.769242225961925	NaN	38.22077446263958	19.909998719405078	20.839871024176098	NaN	NaN	21.746347733052616	NaN	NaN	28.99793916411631	7.768217616891516	8.206632295181063	11.162523431747244	20.394065627561098	11.77565748466917	24.587269778823572	46.703783819858025	56.381955170800765	20.280133636908342	11.6300191845149	13.94927887828105
3550	4.235707240882931	NaN	0.	7.691338627965483	8.1799503435762	16.16229210116962	10.612737852457979	NaN	71.73024508071883	47.836606693253614	22.36063625723462	NaN	83.5505741898852	NaN	46.79105475320072	16.19344841253699	NaN	33.127185994078935	33.50516182003273	11.561894916687464	NaN	77.26437306661316	78.35485390235132	NaN	NaN	20.867803631162182	NaN	38.29924112635972	19.962413306323096	20.876891131739274	NaN	NaN	21.83274623363953	NaN	NaN	29.11664349598127	7.980992114653769	8.417555943307827	11.188094646366096	20.340083060443835	11.743539202261827	24.683531881725532	46.616168156162146	56.30264823008031	20.22628054607625	11.652643412584377	13.918054582907079
3600	4.435593007452783	NaN	0.	7.6973423400203185	8.14378561841582	16.10891955875621	10.56267979630402	NaN	72.20135285889876	48.19962557065298	22.621018971741037	NaN	83.95852017641523	NaN	47.18393192030422	16.184928750043763	NaN	33.425729563656205	33.45035791935953	11.644581514270694	NaN	77.72577700281715	78.27989914759263	NaN	NaN	20.966095665799628	NaN	38.37738286898854	20.0145386377455	20.91358334198467	NaN	NaN	21.91900121275007	NaN	NaN	29.235152314175775	8.193570540192667	8.628265807062336	11.213410451363327	20.28611578157339	11.711368614974024	24.77940556846625	46.528656726977985	56.22344194943055	20.172446480858472	11.675014523920593	13.886774154518651
3650	4.635305923995737	NaN	0.	7.703136213998147	8.107579258862657	16.055498470734815	10.512634072633185	NaN	72.67192687587837	48.56225342535819	22.880979574332287	NaN	84.36376798709401	NaN	47.57638675593457	16.176318316716944	NaN	33.72396108540327	33.395559801675915	11.727128602639041	NaN	78.18668091788285	78.20502964046688	NaN	NaN	21.064118939416545	NaN	38.45519943746696	20.06637587187864	20.949949311423424	NaN	NaN	22.00511299562076	NaN	NaN	29.353465758713178	8.405953646588907	8.838762589605055	11.238472085557646	20.23216384515043	11.679145903676257	24.87490261697462	46.44124933692373	56.144336144993545	20.118631606486538	11.697134503710462	13.855437150375918
3700	4.834846456067832	NaN	0.	7.708721594923516	8.07133127670773	16.002028977197618	10.46260066549699	NaN	73.1419701795608	48.92449226388423	23.14051546282784	NaN	84.76628404601578	NaN	47.96842140174758	16.167617327854547	NaN	34.02188212018274	33.340767476461885	11.809536514302668	NaN	78.64708758084008	78.1302453382035	NaN	NaN	21.161874055546157	NaN	38.53269057950769	20.1179261622035	20.985990688789844	NaN	NaN	22.091081905760678	NaN	NaN	29.471583976053683	8.618142181074909	9.049046990372409	11.26328078091427	20.1782273031306	11.646871243615283	24.970034395304523	46.353945791356075	56.06533063370366	20.064836080185593	11.719005315256043	13.824043135285308
3750	5.034215064439315	NaN	0.	7.714099819662474	8.035041680081346	15.948511207277342	10.412579557566533	NaN	73.61148578978141	49.286344076265536	23.399624035967264	NaN	85.16603456199569	NaN	48.360037988189575	16.15882599482258	NaN	34.31949422190946	33.28598095231938	11.891805580211415	NaN	79.10699973447592	78.05554619807396	NaN	NaN	21.259361611712663	NaN	38.609856043595286	20.16919065747572	21.021709115041407	NaN	NaN	22.176908264951475	NaN	NaN	29.589507119104344	8.830136885034806	9.259119705076783	11.287837762544948	20.12430620522452	11.614544804414143	25.064811880993904	46.26674589637028	55.98642523328761	20.011060051174404	11.740628899974554	13.792591681599543
3800	5.23341220509462	NaN	0.	7.719272216922547	7.9987104734531	15.894945279147226	10.362570730132488	NaN	74.08047669830789	49.647810836055925	23.658302693410292	NaN	85.56298552856977	NaN	48.751238634497476	16.14994452505506	NaN	34.61679893755049	33.23120023697229	11.973936129754774	NaN	79.56642009533472	77.98093217739182	NaN	NaN	21.356582199431198	NaN	38.68669557898617	20.220170501725583	21.057106223358755	NaN	NaN	22.262592393247363	NaN	NaN	29.707235347219054	9.041938494004464	9.46898142570653	11.312144248707934	20.070400598897795	11.582166750072146	25.15924567926608	46.17964945880017	55.90761976226451	19.95730366066535	11.762007177398376	13.761082369217634
3850	5.43243832923238	NaN	0.	7.7242401072527525	7.9623376576318785	15.841331300021047	10.312574163105104	NaN	74.54894586884016	50.008894500328644	23.916548835736773	NaN	85.95710272399484	NaN	49.14202544869883	16.140973122053982	NaN	34.9137978071251	33.17642533726645	12.055928490761923	NaN	80.02535135371811	77.90640323351266	NaN	NaN	21.45353640420786	NaN	38.76320893570854	20.27086683425802	21.092183639145713	NaN	NaN	22.348134608975105	NaN	NaN	29.824768826198532	9.253547737671452	9.678632840525962	11.336201450808007	20.016510529370986	11.549737238964875	25.253346040156742	46.09265628621806	55.82891403994572	19.90356704186444	11.783142045175037	13.729514785584888
3900	5.6312938832654185	NaN	0.	7.729004803043597	7.925923229765865	15.787669366153104	10.262589835014204	NaN	75.01689623701047	50.369597009676376	24.174359864446703	NaN	86.34835171124865	NaN	49.532400527611635	16.13191198538935	NaN	35.21049236370478	33.121656259169626	12.13778298950168	NaN	80.48379617368487	77.83195932383407	NaN	NaN	21.550224805539695	NaN	38.83939586456248	20.3212807896526	21.126942980029263	NaN	NaN	22.433535228734037	NaN	NaN	29.942107728290345	9.464965339875064	9.888074634075354	11.360010573396465	19.962636039619653	11.517256423844184	25.34712287464314	46.005766186934885	55.75030788643503	19.849850319971296	11.804035379067217	13.697888525692882
3950	5.8299793088207545	NaN	0.	7.7335676085270695	7.889467183342523	15.73395956283823	10.212617723009188	NaN	75.48433071038332	50.72992028821114	24.431733181960173	NaN	86.73669783802981	NaN	49.92236595684457	16.12276131069917	NaN	35.506884133413244	33.06689300777153	12.219499950682541	NaN	80.94175719305115	77.75760040579576	NaN	NaN	21.646647976914718	NaN	38.9152561171199	20.37141349776355	21.16138585585956	NaN	NaN	22.51879456739603	NaN	NaN	30.059252232188918	9.676192018606327	10.097307487170935	11.383572814171119	19.908777170374314	11.484724451838208	25.440585769845608	45.91897897000006	55.671801122628544	19.79615361217916	11.824689032952769	13.666203192079504
4000	6.0284950427396025	NaN	0.	7.737929819776654	7.852969508188612	15.680201964411792	10.162657802859034	NaN	75.95125216845548	51.08986624356449	24.688666191617457	NaN	87.1221062367577	NaN	50.31192381079687	16.11352128968942	NaN	35.80297463542639	33.01213558728383	12.301079697452664	NaN	81.39923702339026	77.6833264368794	NaN	NaN	21.742806485811887	NaN	38.99078944572454	20.42126608371975	21.195513868709945	NaN	NaN	22.60391293810556	NaN	NaN	30.176202523035478	9.887228486007974	10.306332076904917	11.4068893639763	19.854933960120476	11.452141464451346	25.533744003365776	45.83229444520156	55.5933935702147	19.742477027674894	11.84510483882468	13.634458394828913
4050	6.226841517077374	NaN	0.	7.742092724707319	7.816430190470185	15.626396634249673	10.112710048952296	NaN	76.41766346265605	51.449436766887246	24.94515629767892	NaN	87.50454182457271	NaN	50.701076152658324	16.1041921101341	NaN	36.098765381972385	32.95738400104012	12.38252255139987	NaN	81.85623825003282	77.60913737460876	NaN	NaN	21.8387008937011	NaN	39.06599560349195	20.470839667924693	21.229328612876905	NaN	NaN	22.68889065227962	NaN	NaN	30.292958792418144	10.098075448374455	10.515149076645452	11.429961406802862	19.80110644509861	11.419507597564268	25.626606556820757	45.74571242306594	55.5150850516743	19.68882066763897	11.865284606791096	13.60265375157157
4100	6.425019159103675	NaN	0.	7.746057603075516	7.779849212692579	15.57254362476829	10.062774434297102	NaN	76.88356741634637	51.80863373284973	25.201200905325074	NaN	87.88396930333595	NaN	51.08982503440928	16.094773955875198	NaN	36.39425787833155	32.90263825149596	12.463828832551648	NaN	82.31276343206666	77.53503317654969	NaN	NaN	21.934331756043246	NaN	39.14087434430956	20.520135366056557	21.26283167488011	NaN	NaN	22.77372801960779	NaN	NaN	30.40952123837183	10.308733606151954	10.72375915603667	11.452790119788167	19.747294659304185	11.386822981433928	25.719182128627615	45.65923271485825	55.436875390280484	19.635184625245493	11.885230125075331	13.570788887484218
4150	6.623028391302296	NaN	0.	7.749825726479189	7.743226553700422	15.518642977424598	10.012850930521154	NaN	77.34896682482008	52.16745899964167	25.45679742065656	NaN	88.26035315962952	NaN	51.47817249682069	16.085267006822686	NaN	36.689453622836474	32.847898340228824	12.544998859375147	NaN	82.7688151023369	77.46101380030998	NaN	NaN	22.029699622290124	NaN	39.2154254228366	20.569154289068138	21.296024633462416	NaN	NaN	22.858425348052215	NaN	NaN	30.52589006537831	10.519203653938366	10.932162980998653	11.475376673216111	19.69349863448761	11.354087740693545	25.811479146088313	45.5728551325821	55.35876441009874	19.581568985662184	11.904943160015849	13.538863435289889
4200	6.820869631371237	NaN	0.	7.753398358357771	7.7065621886776405	15.46469472271607	9.962939507871734	NaN	77.81386445530309	52.52591440897217	25.71194325069416	NaN	88.63365766475629	NaN	51.866120569454075	16.075671438954554	NaN	36.98435410687193	32.793164267938145	12.626032948777183	NaN	83.2243957674459	77.38707920353957	NaN	NaN	22.12480503588453	NaN	39.28964859450417	20.617897543186896	21.328909059589808	NaN	NaN	22.942982943847575	NaN	NaN	30.642065484366203	10.729486280483302	11.140361213727447	11.497722230517088	19.639718400154305	11.321301994352618	25.903505776821348	45.48657948897968	55.2807519359869	19.52797382605037	11.924425456066258	13.506877035257908
4250	7.018543292222682	NaN	0.	7.756776753992177	7.66985608914744	15.410698880180712	9.9130401352157	NaN	78.27826304695357	52.88400178606979	25.966635803378765	NaN	89.00384687474	NaN	52.25367127066151	16.065987424316777	NaN	37.27896081487493	32.73843603444532	12.706931416104235	NaN	83.67950790775323	77.31322934393037	NaN	NaN	22.219648534260198	NaN	39.36354361551516	20.66636622991493	21.361486516451482	NaN	NaN	23.027401111501135	NaN	NaN	30.758047712710965	10.939582168688103	11.348354512695071	11.519827948268027	19.585953983564647	11.28846585579691	25.99526993958276	45.400405597531666	55.20283779359516	19.474399215565015	11.943678735795334	13.474829335203882
4300	7.216049781983013	NaN	0.	7.759962160504815	7.633108222972325	15.356655458397059	9.863152780039487	NaN	78.74216531086202	53.24172293968244	26.220872487571423	NaN	89.37088463032529	NaN	52.64082660758567	16.056215131023322	NaN	37.57327522433469	32.68371363869365	12.78769457514245	NaN	84.13415397737577	77.23946417921638	NaN	NaN	22.31423064884179	NaN	39.43711024284434	20.714561446028984	21.393758559459794	NaN	NaN	23.11168015379271	NaN	NaN	30.873836974234873	11.149491995605826	11.556143532649495	11.541694976192366	19.532205409733997	11.255579432788457	26.086779314515866	45.31433327245732	55.12502180936602	19.42084521535469	11.962704699887007	13.44271999048972
4350	7.4133895039928115	NaN	0.	7.762955816859581	7.596318554354085	15.302564454984172	9.813277408449098	NaN	79.20557393005119	53.59907966207751	26.4746507130533	NaN	89.73473455697766	NaN	53.02758857615979	16.046354723256155	NaN	37.86729880579262	32.6289970787484	12.868322738117637	NaN	84.58833640418764	77.16578366717366	NaN	NaN	22.408551905044966	NaN	39.51034823423829	20.76248428358046	21.425726736250255	NaN	NaN	23.195820371774673	NaN	NaN	30.98943349920707	11.359216432441238	11.763728924614652	11.563324457160064	19.47847270143269	11.22264282746558	26.178041352866167	45.228362328714425	55.04730381053433	19.367311878561587	11.98150502714035	13.410548664023601
4400	7.610562856806843	NaN	0.	7.765758953861849	7.559487043833807	15.248425856601653	9.763413985170121	NaN	79.6684915594761	53.95607372904173	26.727967890525697	NaN	90.09536006488345	NaN	53.41395916110769	16.03640636126525	NaN	38.16103302284239	32.57428635179679	12.948816215695269	NaN	85.04205758982019	77.09218776562022	NaN	NaN	22.502612822276305	NaN	39.58325734821542	20.810135829895383	21.457392586681557	NaN	NaN	23.279822064771974	NaN	NaN	31.104837524343544	11.568756144550846	11.97111133589044	11.584717527187598	19.42475587918603	11.189656136342858	26.269063286195184	45.14249258199931	54.96968362512734	19.313799250321523	12.00008137446961	13.37831502626001
4450	7.807570234194078	NaN	0.	7.768372794158493	7.522613648291858	15.194239638949613	9.71356247354772	NaN	80.1309208260241	54.31270689988132	26.98082143161004	NaN	90.45272434894987	NaN	53.799940335943724	16.02637020136856	NaN	38.45447933212985	32.51958145414796	13.02917531698048	NaN	85.495319909662	77.01867643241624	NaN	NaN	22.59641391393336	NaN	39.655837344066	20.857517167574443	21.488757642835573	NaN	NaN	23.363685530382106	NaN	NaN	31.220049292807087	11.778111791442859	12.178291410052719	11.60587531543796	19.371054961274314	11.156619450311156	26.359852135124434	45.0567238487469	54.892161081964574	19.26030736776392	12.018435376904176	13.346018755199708
4500	8.004412025137674	NaN	0.	7.770798552237868	7.485698320947905	15.140005766768715	9.663722835546624	NaN	80.59286432851475	54.66898091742183	27.233208748847897	NaN	90.80679038880494	NaN	54.1855340629729	16.01624639595205	NaN	38.74763918335308	32.46488238123301	13.109400349518078	NaN	85.94812571285895	76.94524962546389	NaN	NaN	22.68995568740464	NaN	39.72808798185212	20.904629374492977	21.51982342901733	NaN	NaN	23.447411064475133	NaN	NaN	31.33506905420738	11.98728402677721	12.385269786953314	11.626798944220665	19.31736996373279	11.123532854637608	26.450414717638377	44.97105594613058	54.81473601065797	19.206836260011848	12.036568647588593	13.31365953638976
4550	8.20108861383499	NaN	0.	7.773037434429819	7.448741011360901	15.085724193840129	9.613895031751152	NaN	81.05432463769996	55.02489750800829	27.485127255700956	NaN	91.1575209487977	NaN	54.570742293290714	16.006035093469666	NaN	39.040514019262375	32.41018912760497	13.18949161929253	NaN	86.40047732231416	76.87190730270736	NaN	NaN	22.7832386440696	NaN	39.800009022407714	20.95147352380096	21.550591461755026	NaN	NaN	23.530998961193678	NaN	NaN	31.44989706460091	12.19627349836556	12.592047102720006	11.647489528991748	19.26370090035171	11.090396428965613	26.540757656973522	44.88548869206233	54.73740824161176	19.15338594818196	12.054482777782567	13.281237062923505
4600	8.397600379697572	NaN	0.	7.775090638905677	7.411741665429088	15.031394862985566	9.564079021365192	NaN	81.51530429626389	55.38045838150508	27.736574366551054	NaN	91.50487857799786	NaN	54.955566966783266	15.995736438443359	NaN	39.33310527566026	32.35550168693883	13.269449430727967	NaN	86.85237703468802	76.7986494221329	NaN	NaN	22.87626327929864	NaN	39.87160022733851	20.99805068392301	21.58106324980005	NaN	NaN	23.614449512952916	NaN	NaN	31.56453358649101	12.40508084817128	12.798623989756546	11.667948178353752	19.210047782676284	11.057210247314853	26.630887389118282	44.80002190519268	54.66017760602253	19.099956445384546	12.072179336860954	13.248751035440574
4650	8.593947697351165	NaN	0.	7.776959355678262	7.374700225390001	14.97701770606727	9.514274762212207	NaN	81.97580581882296	55.73566523129606	27.98754749670014	NaN	91.84882561019612	NaN	55.34001001212726	15.985350571463083	NaN	39.625414381401434	32.300820052031504	13.349274086688187	NaN	87.3038271203981	76.72547594176883	NaN	NaN	22.96903008245314	NaN	39.94286135902215	21.044361918558405	21.611240294126937	NaN	NaN	23.697763010440603	NaN	NaN	31.67897888882786	12.613706712309469	13.005001076742639	11.688175994055749	19.156410620006707	11.023974378081276	26.72081016994703	44.71465540491066	54.583043935879225	19.046547756723516	12.089659872313769	13.216201162126898
4700	8.790130936635713	NaN	0.	7.778644766601877	7.33761662982047	14.922592643988004	9.464482210735238	NaN	82.4358316919259	56.09051973428445	28.238044062370307	NaN	92.18932416390398	NaN	55.72407334678993	15.974877629186778	NaN	39.91744275839286	32.246144214801866	13.42896588847664	NaN	87.75482982361929	76.65238681968553	NaN	NaN	23.06153953688541	NaN	40.01379218060804	21.090408286681058	21.6411240879334	NaN	NaN	23.78093974261704	NaN	NaN	31.79323324700848	12.822151721046936	13.211178988633959	11.70817407099332	19.102789419398135	10.990688884037114	26.810532082009875	44.62938901134389	54.50600706396312	18.9931598792964	12.106925909746177	13.183587158714683
4750	8.986150462605341	NaN	0.	7.780148045372324	7.3004908136366025	14.868119586691064	9.414701321996903	NaN	82.89538437405372	56.44502355089286	28.48806148070378	NaN	92.52633614235384	NaN	56.10775887702913	15.964317744340379	NaN	40.209191821593684	32.19147416629073	13.50852513583646	NaN	88.2053873622837	76.57938201399536	NaN	NaN	23.153792119938725	NaN	40.08439245601746	21.13619084253953	21.670716116640325	NaN	NaN	23.863979996715088	NaN	NaN	31.907296942876734	13.030416498802218	13.417158346662145	11.72794349720857	19.04918418566072	10.957353822330854	26.90005904099813	44.54422254535852	54.42906682384787	18.93979280219434	12.123978952878508	13.150908748482433
4800	9.182006635528388	NaN	0.	7.781470357526879	7.263322708093808	14.813598433160276	9.364932049679396	NaN	83.35446629561969	56.7991783250634	28.737597169762907	NaN	92.85982323349894	NaN	56.49106849789325	15.953671045717826	NaN	40.50066297901529	32.13680989666086	13.587952126950439	NaN	88.65550192808071	76.50646148285277	NaN	NaN	23.24578830294731	NaN	40.15466194994351	21.181710635657037	21.700017857891773	NaN	NaN	23.946884058240187	NaN	NaN	32.02117026472331	13.23850166414557	13.622939768334788	11.74748535389012	18.995594921359583	10.923969244487273	26.989396801904455	44.45915582855924	54.352223049899436	18.886446506502104	12.140820483546236	13.118165662254937
4850	9.377699810887368	NaN	0.	7.782612860444313	7.226112240786784	14.759029071419997	9.315174346084484	NaN	83.8130798589694	57.15298568425748	28.986648548530162	NaN	93.18974691001341	NaN	56.87400409322125	15.942937658181052	NaN	40.79185763172126	32.082151395196924	13.667247158441029	NaN	89.10517568645695	76.43362518445424	NaN	NaN	23.337528551236367	NaN	40.224600427851136	21.22696871083143	21.729030781554965	NaN	NaN	24.029652210970315	NaN	NaN	32.134853507285776	13.446407829798964	13.828523867435443	11.766800715373112	18.942021626814814	10.890535196407415	27.078550964894823	44.37418868328928	54.27547557727612	18.833120965298072	12.157451961699993	13.085357638403265
4900	9.573230339379004	NaN	0.	7.7835767033448855	7.188859335649514	14.70441137853511	9.265428162133512	NaN	84.27122743838065	57.506447239456044	29.23521303690818	NaN	93.5160684292922	NaN	57.2565675356427	15.93211770265998	NaN	41.0827771738274	32.027498650305596	13.746410525370344	NaN	89.55441077661627	76.36087307703832	NaN	NaN	23.42901332412201	NaN	40.2942076559771	21.271966108135203	21.757756349720303	NaN	NaN	24.112284736956024	NaN	NaN	32.248346971748475	13.654135602636101	14.033911254023641	11.785890649139198	18.888464300101482	10.857051718368592	27.167526980908825	44.289320932630424	54.198824241928605	18.779816143654248	12.173874825405573	13.052484422844799
4950	9.768598566914205	NaN	0.	7.78436302729034	7.151563912955278	14.649745220611026	9.2156934473674	NaN	84.72891138006361	57.85956458515931	29.483288055719694	NaN	93.83874883345112	NaN	57.63876068657773	15.92121129615254	NaN	41.37342299250173	31.972851649515437	13.825442521240172	NaN	90.0032093115198	76.28820511888561	NaN	NaN	23.520243074911335	NaN	40.36348340133002	21.31670386291552	21.78619601670135	NaN	NaN	24.194781916520423	NaN	NaN	32.36165096574265	13.861685583682384	14.239102534434851	11.804756215816559	18.834922937049644	10.823518845024397	27.256330157003493	44.204552400402996	54.122268880599904	18.726531998636254	12.19009049084392	13.019545769043187
5000	9.96380483461808	NaN	0.	7.784972965183909	7.114225889316641	14.59503045279368	9.16597014994665	NaN	85.18613400216067	58.21233929938702	29.730871026707597	NaN	94.1577489493269	NaN	58.020585396237024	15.910218551724657	NaN	41.6637964679645	31.918210379476996	13.904343437991955	NaN	90.45157337788592	76.21562126831867	NaN	NaN	23.611218250902397	NaN	40.43242743169035	21.361183005794164	21.814351229034852	NaN	NaN	24.277144028259187	NaN	NaN	32.474765803346365	14.069058368114957	14.444098311280536	11.823398469179892	18.781397531244316	10.789936605404689	27.344965661454726	44.11988291116587	54.04580933082537	18.67326847930333	12.206100352311132	12.986541438008377
5050	10.158849478829929	NaN	0.	7.785407641770313	7.076845177685463	14.540266919269554	9.11625821665133	NaN	85.6428975947465	58.56477294367827	29.97795937253488	NaN	94.4730293884771	NaN	58.402043503621854	15.899139578510239	NaN	41.95389897348815	31.863574825962733	13.983113566006812	NaN	90.89950503619029	76.14312148370222	NaN	NaN	23.701939293384182	NaN	40.50103951561035	21.405404562667584	21.84222342548071	NaN	NaN	24.359371349040547	NaN	NaN	32.58769180508452	14.276254545262672	14.64889918344809	11.841818456150403	18.727888074025504	10.756305022915612	27.43343852862976	44.03531229021646	53.9694454309327	18.62002552670834	12.221905782218462	12.953471198296599
5100	10.353732831103251	NaN	0.	7.785668173635759	7.039421687352889	14.485454453265644	9.06655759288109	NaN	86.0992044198281	58.91686706309158	30.2245505167847	NaN	94.7845505471801	NaN	58.78313683652406	15.887974481711208	NaN	42.24373187539733	31.80894497386707	14.061753194105517	NaN	91.34700632066578	76.07070572344297	NaN	NaN	23.79240663763666	NaN	40.56931942241416	21.44936955470686	21.869814037022	NaN	NaN	24.4414641540053	NaN	NaN	32.70042929792885	14.483274698606095	14.853505746100884	11.860017216795821	18.674394554488178	10.722624115339563	27.5217536636431	43.95084036359071	53.89317702004193	18.566803073897756	12.237508131092325	12.920334826010382
5150	10.548455218205737	NaN	0.	7.785755669207944	7.001955323949361	14.430592877049477	9.016868222655152	NaN	86.55505671134472	59.2686231862049	30.47064188396032	NaN	95.09227260643522	NaN	59.16386721152608	15.876723362597472	NaN	42.53329653306898	31.75432080720636	14.14026260954851	NaN	91.79407923930246	75.99837394598966	NaN	NaN	23.882620712930727	NaN	40.63726692219772	21.493078998357724	21.89712448686498	NaN	NaN	24.523422716566788	NaN	NaN	32.81297861529795	14.690119405777526	15.057918590678263	11.877995784330396	18.62091695948229	10.68889389483523	27.60991584680743	43.86646695806314	53.81700393806548	18.513601045911674	12.25290872757428	12.887132104798535
5200	10.743016962119261	NaN	0.	7.785671228756051	6.964445989444608	14.375682001929112	8.967190048612325	NaN	87.01045667516786	59.62004282511554	30.716230899485158	NaN	95.39615553196258	NaN	59.54423643400088	15.865386318506937	NaN	42.822594298932124	31.699702309118916	14.218642098035893	NaN	92.24072577384779	75.9261261098331	NaN	NaN	23.972581942528247	NaN	40.70488178582881	21.536533905340562	21.92415619043906	NaN	NaN	24.605247308410938	NaN	NaN	32.92534009705725	14.896789238560979	15.262138304895506	11.895755185114899	18.567455273612772	10.655114367937568	27.697929737890647	43.782191901146774	53.740926025708056	18.460419359783824	12.268108878421048	12.853862825856162
5250	10.93741838003992	NaN	0.	7.785415944390751	6.926893582147647	14.320721628253132	8.917523012010982	NaN	87.46540648910135	59.97112747544029	30.961314989702736	NaN	95.69615907420321	NaN	59.92424629811206	15.85396344284551	NaN	43.11162651846814	31.645089461864966	14.296891943707445	NaN	92.68694787980634	75.85396217350616	NaN	NaN	24.062290743682045	NaN	40.77216378494706	21.5797352826504	21.95091055539684	NaN	NaN	24.686938199496225	NaN	NaN	33.037514089518986	15.103284762892182	15.466165472743883	11.913296438656607	18.514009479239526	10.621285535557805	27.78579988018905	43.69801502109323	53.66494312446676	18.407257924541526	12.283109868504509	12.82052678792465
5300	11.131659784377975	NaN	0.	7.784990900064202	6.889297996706791	14.265711545410658	8.86786705272907	NaN	87.91990830288127	60.32187861631529	31.205891581876735	NaN	95.99224276831895	NaN	60.30389858681375	15.842454825087088	NaN	43.40039453021054	31.590482246826717	14.375012429142593	NaN	93.13274748644005	75.78188209558374	NaN	NaN	24.151747527635887	NaN	40.839112691963926	21.622684132556905	21.97738898161408	NaN	NaN	24.76849565805368	NaN	NaN	33.149500945442306	15.309606538858592	15.670000674490606	11.930620557609323	18.460579556477434	10.587407392983435	27.87353070442635	43.61393614689262	53.58905507663101	18.354116641205742	12.297912960811692	12.787123797291674
5350	11.325741482757904	NaN	0.	7.78439717157005	6.851659124109637	14.210651531831337	8.818222109264127	NaN	88.37396423817601	60.672297710396116	31.449958104190944	NaN	96.28436593419254	NaN	60.683195071850655	15.830860550773565	NaN	43.68889966574506	31.535880644508296	14.453003835360443	NaN	93.57812649676804	75.70988583468275	NaN	NaN	24.240952699624497	NaN	40.905728280062704	21.665381452604393	22.0035928611897	NaN	NaN	24.849919950586916	NaN	NaN	33.26130102403312	15.515755120699383	15.87364448667886	11.947728547773377	18.407165483196348	10.553479929878238	27.961126532487633	43.529955108273626	53.5132617252826	18.30099540279105	12.312519396444781	12.753653667791214
5400	11.519663778018367	NaN	0.	7.783635826543429	6.813976851683078	14.155541354985331	8.768588118733254	NaN	88.82757638858624	61.022386203857764	31.693511985749307	NaN	96.57248767642761	NaN	61.062137513758074	15.819180701514838	NaN	43.977143249709684	31.481284634535776	14.53086644181975	NaN	94.02308678756668	75.63797334946223	NaN	NaN	24.329906658873558	NaN	40.972010323198525	21.707828235611835	22.029523578445808	NaN	NaN	24.93121134187208	NaN	NaN	33.37291469094424	15.721731056805444	16.077097482127783	11.9646214080956	18.353767235021106	10.519503130282258	28.048591580996522	43.44607173570349	53.437562914295604	18.247894094305632	12.326930394621119	12.720116220803517
5450	11.713426968212222	NaN	0.	7.78270792446096	6.776251063093294	14.100380771383355	8.718965016873135	NaN	89.28074681964482	61.37214552639462	31.93655065657587	NaN	96.85656688434857	NaN	61.44072766186186	15.807415354988793	NaN	44.26512659979456	31.426694195657188	14.608600526418945	NaN	94.46763020936962	75.56614459862315	NaN	NaN	24.418609798599704	NaN	41.03795859609835	21.750025469672842	22.05518250992768	NaN	NaN	25.01237009495789	NaN	NaN	33.484342318275274	15.92753488971939	16.280360229932494	11.981300130669348	18.300384785331516	10.485476972611815	28.135929964743713	43.36228586038796	53.36195848833651	18.194812592751312	12.341147152673205	12.686511285255131
5500	11.907031346606523	NaN	0.	7.781614516640752	6.7384816383457595	14.045169526576638	8.66935273804002	NaN	89.73347756881708	61.721577091220524	32.17907154761484	NaN	97.13656223200076	NaN	61.818967254278455	15.795564584941317	NaN	44.55285102674212	31.37210930574248	14.686206365496126	NaN	94.91175858646778	75.49439954090865	NaN	NaN	24.507062506010527	NaN	41.10357287426096	21.791974138155677	22.08057102440375	NaN	NaN	25.09339647116564	NaN	NaN	33.59558428457271	16.133167156135553	16.48343329546405	11.997765700734496	18.24701810526236	10.451401429659505	28.223145699974257	43.278597314271366	53.28644829286414	18.141750767123508	12.355170846048681	12.652838697618892
5550	12.100477201682516	NaN	0.	7.780356646242401	6.700668453785233	13.98990735515694	8.619751215209751	NaN	90.18577064550041	62.07068229506866	32.42107209073054	NaN	97.41243217815035	NaN	62.19685801791489	15.783628461186291	NaN	44.840317834346955	31.317529941783576	14.763684233829046	NaN	95.35547371690924	75.42273813510381	NaN	NaN	24.59526516230456	NaN	41.16885293395703	21.833675219703224	22.10569048286564	NaN	NaN	25.174290730089158	NaN	NaN	33.70664097482984	16.338628386899984	16.686317240369487	12.014019096677439	18.1936671637034	10.41727646859419	28.310242707540638	43.19500593003654	53.21103217412963	18.088708478411277	12.369002628310366	12.619098301913922
5600	12.29376481713565	NaN	0.	7.778935348266994	6.6628113820957715	13.934593980756548	8.57016037997773	NaN	90.63762803102462	62.419462518191686	32.66254971870743	NaN	97.68413496628438	NaN	62.57440166846872	15.771607049605596	NaN	45.127528319455884	31.262956079894316	14.841034404635126	NaN	95.79877737249949	75.35116034003582	NaN	NaN	24.68321814267131	NaN	41.23379855222899	21.87512968823305	22.130542238528133	NaN	NaN	25.255053129594863	NaN	NaN	33.817512780486815	16.543919107010456	16.8890126225718	12.03006129003109	18.14033192729937	10.38310205096101	28.397224815928343	43.111511541104896	53.135709979176475	18.03568557959729	12.382643631136215	12.585289949705635
5650	12.486894471875553	NaN	0.	7.777351649557098	6.624910292300712	13.879229116048286	8.520580162558948	NaN	91.08905167865181	62.767919124361626	32.90350186525009	NaN	97.95162862461078	NaN	62.951599910428115	15.759500412149102	NaN	45.41448377196797	31.208387695310496	14.91825714957145	NaN	96.24167129880105	75.2796661145739	NaN	NaN	24.77092181629123	NaN	41.298409506891176	21.916338512937358	22.155127636829178	NaN	NaN	25.33568392582171	NaN	NaN	33.92820009943065	16.74903983561647	17.091519996269938	12.045893245474875	18.08701236044999	10.348878132681376	28.484095764160077	43.02811398163639	53.060481555840525	17.982681915657828	12.39609496431934	12.551413500105733
5700	12.679866440026057	NaN	0.	7.775606568796775	6.586965049762692	13.8238124627455	8.471010491787961	NaN	91.54004351357632	63.116053460869935	33.143925964983254	NaN	98.21487096605827	NaN	63.328454437071805	15.747308606834679	NaN	45.70118547483444	31.15382476238985	14.995352738734773	NaN	96.68415721513394	75.20825541762929	NaN	NaN	24.858376546335716	NaN	41.36268557652971	21.957302658282966	22.179448015429895	NaN	NaN	25.41618337318122	NaN	NaN	34.03870333599513	16.953991086019215	17.293839911938832	12.061515920834742	18.033708425309943	10.314604664052972	28.57085920458465	42.94481308652949	52.98534675274997	17.929697323562802	12.409357715768023	12.517468819772203
5750	12.872680990925197	NaN	0.	7.773701116511575	6.548975516183634	13.768343711602066	8.42145129511891	NaN	91.99060543292468	63.46386685852747	33.38381945345177	NaN	98.47381958827654	NaN	63.704966930469105	15.735031687748203	NaN	45.9876347040588	31.099267254612055	15.072321440661508	NaN	97.12623681457524	75.13692820815534	NaN	NaN	24.945582689967132	NaN	41.42662654050257	21.99802308401138	22.203504704214595	NaN	NaN	25.496551724357495	NaN	NaN	34.14902290096097	17.158773365671642	17.495972916329343	12.076930267083155	17.980420081788893	10.280281589749757	28.65751870555592	42.861608691421246	52.91030541932535	17.876731632275735	12.422432951505689	12.48345578290933
5800	13.065338389125182	NaN	0.	7.771636295068528	6.510941549604752	13.71282254241239	8.371902498625508	NaN	92.44073930575588	63.81136063166453	33.62317976712062	NaN	98.72843187363601	NaN	64.08113906147989	15.722669705043527	NaN	46.27383272869673	31.044715144578753	15.149163522327736	NaN	97.56791176395939	75.06568444514735	NaN	NaN	25.032540598338798	NaN	41.49023217893957	22.03850074513873	22.227299025290723	NaN	NaN	25.576789230307163	NaN	NaN	34.25915921155566	17.363387176178396	17.69791955246833	12.0921372283391	17.92714728755149	10.245908848821962	28.744077754007222	42.77850063268723	52.835357405779526	17.823784662753773	12.435321715670913	12.449374271267677
5850	13.257838894392437	NaN	0.	7.769413098676158	6.472863004406553	13.657248624011416	8.322364027001036	NaN	92.89044697306107	64.15853607813078	33.86200434337491	NaN	98.9786649892281	NaN	64.4569724897546	15.710222704942517	NaN	46.559780810856125	30.9901684040135	15.225879249149195	NaN	98.00918370387798	74.99452408764276	NaN	NaN	25.11925061659498	NaN	41.55350227274235	22.078736591955803	22.250832292988928	NaN	NaN	25.656896140259448	NaN	NaN	34.36911269145356	17.56783301329586	17.899680359658593	12.107137741868078	17.873889998017344	10.211486374696092	28.83053975792606	42.69548874744157	52.76050256311774	17.77085622794769	12.448025030517446	12.415224174144107
5900	13.45018276170757	NaN	0.	7.767032513384476	6.434739731308828	13.601621614274597	8.272835803558374	NaN	93.33973024776371	64.50539447929532	34.1002906205199	NaN	99.22447588686495	NaN	64.83246886373432	15.697690729735026	NaN	46.84548020569713	30.935627003761812	15.302468884981304	NaN	98.45005424867998	74.92344709472098	NaN	NaN	25.205713083870894	NaN	41.61643660358442	22.118731570028018	22.274105813863017	NaN	NaN	25.73687270171612	NaN	NaN	34.47888377077585	17.772111366932105	18.101255873478898	12.121932738082107	17.820648166361046	10.177014095174918	28.916908048733884	42.61257287353692	52.685740743137565	17.71794613280185	12.46054389641417	12.381005388381759
5950	13.642370241265379	NaN	0.	7.7644955170849785	6.396571577370665	13.545941160117932	8.22331775022995	NaN	93.78859091471952	64.85193710004667	34.33803603778097	NaN	99.46582130307974	NaN	65.20762982065058	15.685073817778912	NaN	47.13093216143205	30.88109091379113	15.378932692119124	NaN	98.89052498647149	74.85245342550354	NaN	NaN	25.29192833329273	NaN	41.67903495391106	22.15848662019546	22.29712088668995	NaN	NaN	25.8167191604515	NaN	NaN	34.58847288609057	17.976222721146954	18.302646625783975	12.136523140539724	17.767421743512173	10.142491932437498	29.003185883575195	42.52975284956451	52.611071798428895	17.66505417425427	12.472879291845137	12.346717818370076
6000	13.834401578474871	NaN	0.	7.761803079510653	6.3583583859904405	13.490206897497941	8.173809787567789	NaN	94.2370307307166	65.19816518879276	34.57523803530362	NaN	99.70265775912631	NaN	65.58245698652559	15.672372003500021	NaN	47.41613791932545	30.826560103190868	15.455270931297404	NaN	99.330597479116	74.78154303915395	NaN	NaN	25.37789669197761	NaN	41.74129710693945	22.198002678572838	22.319878802469894	NaN	NaN	25.89643576051248	NaN	NaN	34.697880480412614	18.180167554151947	18.50385314470452	12.150909865945993	17.714210678155272	10.107919803039147	29.089376447520422	42.447028514854075	52.536495582374016	17.612180141236557	12.485032173409552	12.312361376044775
6050	14.02627701395923	NaN	0.	7.758956162235966	6.320099996905818	13.434418451411675	8.12431183474348	NaN	94.6850514244752	65.54407997746087	34.8118940541535	NaN	99.9349415609795	NaN	65.9569519761721	15.659585317392205	NaN	47.701098713694115	30.772034540172363	15.531483861690537	NaN	99.77027326223407	74.71071589487778	NaN	NaN	25.46361848103363	NaN	41.803222846658564	22.237280676549524	22.342380844426163	NaN	NaN	25.97602274421852	NaN	NaN	34.80710700320367	18.383946338310313	18.704875954647182	12.165093824152475	17.661014916729854	10.07329761791147	29.17548285568622	42.364399709473915	52.46201194914752	17.559323814673963	12.497003475821774	12.277935980887873
6100	14.217996783555861	NaN	0.	7.755955718676887	6.281796246193758	13.37857543589672	8.074823809548198	NaN	95.13265469664789	65.88968268149777	35.04800153631637	NaN	100.16262879933501	NaN	66.33111639319343	15.646713786017292	NaN	47.985815771907006	30.7175141920689	15.607571740912595	NaN	100.20955384520367	74.63997195192266	NaN	NaN	25.549094015559813	NaN	41.864811957829225	22.276321540789528	22.364628288005235	NaN	NaN	26.055480352161627	NaN	NaN	34.91615291037231	18.58755954013704	18.90571557629458	12.179075918157269	17.607834403430427	10.038625282362327	29.2615081552771	42.28186627423089	52.38762075371636	17.506484967485342	12.508794111911309	12.243441559927671
6150	14.409561118316333	NaN	0.	7.7528026940908585	6.243446966270503	13.322677454031178	8.02534562839268	NaN	95.57984221981957	66.23497449986962	35.28355792469815	NaN	100.38567534960933	NaN	66.70495182998349	15.633757432005131	NaN	48.27029031438535	30.66299902533571	15.683534825017308	NaN	100.64844071115995	74.56931116957828	NaN	NaN	25.634323604646177	NaN	41.9260642259841	22.315126193231517	22.386622400876774	NaN	NaN	26.134808823206384	NaN	NaN	35.02501866427391	18.791007620298814	19.10637252660529	12.192857044104985	17.55466908020646	10.003902696075862	29.347455327552005	42.199428050670384	52.313321851839824	17.453663364583168	12.520404972622833	12.208878047738763
6200	14.600970244506426	NaN	0.	7.749498025576816	6.205051985891597	13.266724097933693	7.975877206307254	NaN	96.0266156385074	66.57995661506197	35.51856066312488	NaN	100.60403687193985	NaN	67.0784598677267	15.620716274053555	NaN	48.55452355460254	30.608489005549956	15.75937336849807	NaN	101.0869353169953	74.49873350717635	NaN	NaN	25.71930755137366	NaN	41.98697943742769	22.353695551088794	22.408364442933614	NaN	NaN	26.214008394489912	NaN	NaN	35.13370473371073	18.994291033614044	19.306847318813855	12.206438091286754	17.50151888676241	9.969129753112496	29.43332728971892	42.11708488107633	52.23911510006956	17.400858762873543	12.531836927016174	12.174245386442022
6250	14.792224383606117	NaN	0.	7.746042642075186	6.166611130151862	13.210714948763432	7.926418456941812	NaN	96.47297656916075	66.9246301930798	35.753007196342715	NaN	100.81766881118484	NaN	67.4516420763982	15.607590326928392	NaN	48.838516699084224	30.553984097410765	15.83508762428794	NaN	101.52503909335942	74.42823892409062	NaN	NaN	25.804046152814163	NaN	42.047557379236316	22.3920305268493	22.429855666291747	NaN	NaN	26.293079301421926	NaN	NaN	35.242211593931835	19.197410229052856	19.507140462430783	12.219819942140216	17.448383760557693	9.934306341908908	29.51912689676101	42.03483660847119	52.16500035574958	17.34807091125618	12.5430908222663	12.139543525704623
6300	14.98332375230957	NaN	0.	7.742437464367875	6.128124220485419	13.154649576720088	7.876969292565834	NaN	96.9189266001614	67.26899638344752	35.986894970017964	NaN	101.0265263969234	NaN	67.82450001476354	15.594379601463475	NaN	49.12227094740822	30.499484264739184	15.910677843759649	NaN	101.96275344465923	74.3578273797369	NaN	NaN	25.888539700030538	NaN	42.10779783925813	22.430132028275647	22.451097315290344	NaN	NaN	26.37202177768467	NaN	NaN	35.350539726633144	19.400365649737115	19.70725246324253	12.23300347224954	17.395263636806717	9.899432345278065	29.60485694319703	41.952683076616	52.090977477016175	17.295299550624414	12.554167483663358	12.104772422740018
6350	15.174268562525143	NaN	0.	7.738683405078286	6.089591074665678	13.098527541043891	7.8275296240683625	NaN	97.3644672918233	67.61305631920888	36.22022143073704	NaN	101.23056464345551	NaN	68.19703523037893	15.581084104560627	NaN	49.40578749220462	30.44498947047823	15.986144276725575	NaN	102.40007974905883	74.28749883357307	NaN	NaN	25.972788478076613	NaN	42.16770060611316	22.46800095840507	22.472090626491756	NaN	NaN	26.45083605523297	NaN	NaN	35.45868961995742	19.603157732940375	19.907183823311534	12.245989550345406	17.342158448478862	9.8645076404092	29.690520164779056	41.87062413001032	52.01704632279803	17.242544413865204	12.565067714612626	12.06993204230796
6400	15.365059021375398	NaN	0.	7.734781368671303	6.051011506805335	13.042348390015594	7.778099360958028	NaN	97.80960017639273	67.95681111692711	36.452984026006526	NaN	101.429738349802	NaN	68.56924925959112	15.567703839189662	NaN	49.68906751915571	30.39049967669284	16.061487171437783	NaN	102.8370193584797	74.21725324509899	NaN	NaN	26.05679276599714	NaN	42.22726546919322	22.505638215549467	22.492836828681472	NaN	NaN	26.529522364294202	NaN	NaN	35.56666176849425	19.80578691008793	20.106935040976182	12.258779038305017	17.289068126298478	9.829532098867817	29.776119240130175	41.78865961389227	51.94320675281619	17.189805225859114	12.575792296634555	12.035022356714482
6450	15.555695331197079	NaN	0.	7.7307322514533015	6.012385327356385	12.98611166095648	7.7286784113630285	NaN	98.25432675804825	68.30026187668481	36.68518020425311	NaN	101.62400209970457	NaN	68.94114362753747	15.554238804388403	NaN	49.97211220699596	30.336014844569906	16.13670677458798	NaN	103.2735735986005	74.14709057385662	NaN	NaN	26.140552836827847	NaN	42.28649221866199	22.54304469329537	22.513337142868195	NaN	NaN	26.608080933368303	NaN	NaN	35.67445667328008	20.008253606756803	20.30650661085083	12.271372791152087	17.2359925987449	9.7945055865957	29.861656792324638	41.706789374238475	51.86945862758401	17.13708170348034	12.586341989364746	12.000043345811905
6500	15.746177689541142	NaN	0.	7.726536941572139	5.973712343110102	12.929816880228362	7.679266682031144	NaN	98.69864851290068	68.64340968208404	36.91680741482361	NaN	101.81331026162582	NaN	69.31271984814592	15.540688995262666	NaN	50.254922727512096	30.281534934418257	16.21180333130756	NaN	103.70974376885718	74.07701077942997	NaN	NaN	26.224068957595414	NaN	42.34538064545497	22.580221280503963	22.53359278228377	NaN	NaN	26.686511989227782	NaN	NaN	35.7820748417982	20.210558242675702	20.50589902382578	12.283771657056864	17.182931792052432	9.759427963910898	29.94713539041308	41.625013257764174	51.7958018084072	17.084373555596695	12.596717530553954	11.964994996998845
6550	15.936506289172717	NaN	0.	7.722196319017172	5.93499235719706	12.873463563233582	7.629864078329726	NaN	99.14256688899314	68.98625560024622	37.14786310798501	NaN	101.99761698874913	NaN	69.6839794241349	15.527054402986252	NaN	50.53750024554304	30.227059905668668	16.28677708516756	NaN	104.14553114244285	74.00701382144504	NaN	NaN	26.307341389317465	NaN	42.40393054127952	22.61716886131108	22.55360495238321	NaN	NaN	26.7648157569177	NaN	NaN	35.88951678797873	20.41270123172509	20.705112767067327	12.295976477336087	17.129885630210357	9.724299085507742	30.032557550895017	41.54333111192308	51.72223615738383	17.031680483069607	12.606919636068085	11.929877305220208
6600	16.126681318071142	NaN	0.	7.717711255619229	5.896225169087119	12.817051214415011	7.580470504245704	NaN	99.58608330630102	69.32880068181218	37.37834473492436	NaN	102.17687621897876	NaN	70.05492384701353	15.51333501480097	NaN	50.81984591897992	30.17258971687387	16.3616282781787	NaN	104.58093696630795	73.93709965956995	NaN	NaN	26.390370387002577	NaN	42.46214169861481	22.653888315127194	22.573374850844715	NaN	NaN	26.842992459755674	NaN	NaN	35.9967830321986	20.61468298193714	20.904148324017704	12.30798808645304	17.07685403496294	9.689118800456828	30.11792573914083	41.46174278490749	51.64876153740428	16.97900217875413	12.61694899988821	11.894690272967178
6650	16.31670295942995	NaN	0.	7.713082615050639	5.857410574589433	12.76057932725605	7.531085862385584	NaN	100.02919915673199	69.67104596094224	37.60824974774891	NaN	102.3510416749399	NaN	70.42555459708143	15.49953081401663	NaN	51.101960898766144	30.118124325708518	16.43635715079135	NaN	105.01596246116017	73.8672682535148	NaN	NaN	26.4731561996503	NaN	42.520013910711825	22.690380516637426	22.592903667569654	NaN	NaN	26.9210423193319	NaN	NaN	36.103874101281654	20.81650389549573	21.103006174395105	12.319807312017515	17.023836925809405	9.653886952205028	30.20324237076538	41.38024812564824	51.57537781215132	16.926338327498918	12.626806294110551	11.859433910277245
6700	16.506571391656852	NaN	0.	7.708311252825216	5.818548365852438	12.704047384280631	7.481710053975447	NaN	100.47191580412604	70.01299245531602	37.837575599485994	NaN	102.52006686397863	NaN	70.79587314342879	15.485641780011019	NaN	51.383846328897235	30.06366368896922	16.510963941895547	NaN	105.45060882146447	73.79751956303174	NaN	NaN	26.555699070251116	NaN	42.57754697159346	22.726646335801536	22.612192584682553	NaN	NaN	26.998965555509116	NaN	NaN	36.210790528498514	21.018164368736475	21.301686794193706	12.331434974785813	16.970834220003972	9.618603378575488	30.288509812955244	41.29884698381469	51.50208484610004	16.873688606146267	12.636492168946473	11.824108234734164
6750	16.696286788373786	NaN	0.	7.7033980162982525	5.779638331363874	12.647454857053203	7.432342978860952	NaN	100.9142345842554	70.35464116613262	38.06631974408311	NaN	102.68390507816169	NaN	71.16588094393641	15.471667888229938	NaN	51.66550334642099	30.009207762574526	16.585448888821006	NaN	105.88487721544301	73.72785354791505	NaN	NaN	26.637999235786477	NaN	42.63474067605436	22.762686637853953	22.63124277653112	NaN	NaN	27.076762386422633	NaN	NaN	36.31753285356666	21.219664792146705	21.500190655683628	12.342871888660767	16.917845832555823	9.583267911767624	30.37373038575144	41.21753920981478	51.42888250451789	16.821052683532077	12.646007252722521	11.78871327146801
6800	16.885849318416852	NaN	0.	7.698343744666541	5.740680255950758	12.590801206178766	7.382984535507329	NaN	101.35615680482454	70.69599307811053	38.29447963640787	NaN	102.84250939427693	NaN	71.53557944527564	15.457609110187178	NaN	51.946933081437436	29.954756501564933	16.65981222733709	NaN	106.31876878507516	73.65827016800095	NaN	NaN	26.720056927228782	NaN	42.69159481966107	22.798502283303737	22.650055409686225	NaN	NaN	27.154433028480312	NaN	NaN	36.424101622650426	21.421005550365468	21.698518227410965	12.354118860691722	16.864871676229125	9.54788037835713	30.458906363289483	41.136324654794954	51.35577065346462	16.768430220485886	12.655352151880372	11.753249053155118
6850	17.075259145836355	NaN	0.	7.693149268968359	5.701673920779404	12.534085881302822	7.333634620999392	NaN	101.7976837454703	71.0370491594877	38.52205273224802	NaN	102.99583267383288	NaN	71.90497008290845	15.443465413464528	NaN	52.22813665709878	29.900309860102876	16.734054191652834	NaN	106.75228464609766	73.58876938316776	NaN	NaN	26.801872369541385	NaN	42.748109198751926	22.83409412793459	22.66863164294191	NaN	NaN	27.231977696362584	NaN	NaN	36.53049738836096	21.622187022183528	21.896669974197756	12.365176691074542	16.811911661543018	9.512440599295967	30.544039974998483	41.05520317064023	51.282749159792395	16.715820869830825	12.664527450976873	11.717715620018126
6900	17.26451642989681	NaN	0.	7.687815412083462	5.662619103355417	12.47730832111142	7.284293131041522	NaN	102.23881665776177	71.37781036202138	38.749036488311425	NaN	103.14382756305903	NaN	72.2740542810873	15.429236761711767	NaN	52.50911518960946	29.845867791472735	16.808175014416943	NaN	107.18542588800443	73.51935115333582	NaN	NaN	26.8834457816786	NaN	42.804283610437125	22.86946302280487	22.6869726273154	NaN	NaN	27.309396603022453	NaN	NaN	36.6367207097563	21.82320958054338	22.09464635714203	12.376046173151607	16.758965696771615	9.476948389912378	30.62913340676095	40.97417460997417	51.209817891145654	16.663224276383662	12.673533712684021	11.682113019825962
6950	17.4536213250769	NaN	0.	7.6823429887331045	5.62351557752369	12.420467953331144	7.234959959957685	NaN	102.67955676520027	71.71827762098833	38.975428362226126	NaN	103.2864464929057	NaN	72.64283345285529	15.414923114646683	NaN	52.78986978822614	29.791430248080836	16.882174926717767	NaN	107.61819357404671	73.45001543846755	NaN	NaN	26.96477737658569	NaN	42.860117852598705	22.904609814247564	22.70507950604708	NaN	NaN	27.386689959685448	NaN	NaN	36.74277215234125	22.024073592539228	22.292447833617754	12.386728093411815	16.70603368794401	9.441403559910867	30.714188802034755	40.89323882615887	51.13697671596127	16.610640076954777	12.682371477788964	11.64644130789384
7000	17.642573981069525	NaN	0.	7.676732805480025	5.58436311346841	12.363564194729088	7.185635000691415	NaN	103.1199052632195	72.05845185518469	39.20122581254023	NaN	103.42364167904407	NaN	73.01130900004607	15.40052442805505	NaN	53.07040155525767	29.736997181455436	16.95605415808334	NaN	108.05058874123289	73.38076219856738	NaN	NaN	27.045867361198873	NaN	42.9156117238905	22.93953534387034	22.722953414600497	NaN	NaN	27.46385797584969	NaN	NaN	36.84865228806752	22.224779419417004	22.490074857274873	12.397223231490585	16.65311553884427	9.40580591337222	30.799208262938972	40.812395673294944	51.06422550346837	16.558067900348174	12.691041265194011	11.61070054708326
7050	17.83137454278177	NaN	0.	7.670985660728445	5.545161477713045	12.306596451112883	7.136318144805828	NaN	103.55986331918533	72.39833396692599	39.42642629872202	NaN	103.55536512186617	NaN	73.37948231328387	15.38604065379064	NaN	53.35071158606516	29.68256854224677	17.029812936481356	NaN	108.48261240032859	73.31159139368181	NaN	NaN	27.12671593644532	NaN	42.97076502373822	22.97424044855547	22.740595480662385	NaN	NaN	27.540900859285856	NaN	NaN	36.95436169533363	22.42532741657436	22.687527878039276	12.407532360169856	16.600211151011436	9.370155248753491	30.884193851304772	40.73164500622162	50.99156412368847	16.505507367361467	12.699543571916625	11.574890807802012
7100	18.020023150334914	NaN	0.	7.665102344724083	5.505910433120368	12.249564117330697	7.087009282483611	NaN	103.99943207239596	72.7379248420472	39.65102728115992	NaN	103.68156860648493	NaN	73.74735477198351	15.371471739775227	NaN	53.63080096906189	29.628144280226966	17.10345148831917	NaN	108.91426553585687	73.24250298389939	NaN	NaN	27.20732329724316	NaN	43.0255775523394	23.008725960459913	22.758006824142637	NaN	NaN	27.61781881603717	NaN	NaN	37.059900958984954	22.62571793356065	22.88480734211284	12.41765624537808	16.54732042373953	9.334451358888012	30.96914758969287	40.65098668051659	50.91899244743542	16.452958090785902	12.707878873089424	11.539012168004179
7150	18.208519939064434	NaN	0.	7.659083639554134	5.466609738892432	12.192466577271219	7.03770830252703	NaN	104.43861263408192	73.07722534990273	39.87502622116244	NaN	103.80220370273413	NaN	74.11492774435034	15.356817629998572	NaN	53.910670785713386	29.57372434429014	17.176970038443805	NaN	109.34554910609783	73.17349692935066	NaN	NaN	27.287689632501476	NaN	43.080049110663396	23.042992707015227	22.775188557174335	NaN	NaN	27.694612050419433	NaN	NaN	37.165270670313696	22.82595131407697	23.081913691973377	12.427595646190227	16.494443254077552	9.298694030985386	31.054071462378797	40.57042055249615	50.84651034631544	16.40041967540633	12.716047621960179	11.503064713190135
7200	18.396865039519994	NaN	0.	7.6529303191472895	5.42725915057058	12.135303203863664	6.98841509235793	NaN	104.87740608740597	73.41623634336631	40.098420580958276	NaN	103.9172217651684	NaN	74.48220258738031	15.342078264518442	NaN	54.19032211053736	29.519308682452323	17.25036881014194	NaN	109.77646404308896	73.10457319020828	NaN	NaN	27.36781512512029	NaN	43.13417950045142	23.077041510927668	22.792141784113696	NaN	NaN	27.771280765021004	NaN	NaN	37.2704714270589	23.026027895976135	23.278847366374684	12.43735131482779	16.44157953682947	9.262883046631487	31.138967416307203	40.489946479215114	50.77411769272707	16.34789171800123	12.72405024989182	11.467048536406532
7250	18.58505857746547	NaN	0.	7.646643149273725	5.387858420035453	12.078073359077788	6.939129538017725	NaN	105.31581348746315	73.75495865883117	40.321207823696206	NaN	104.02657393306323	NaN	74.84918064685996	15.327253579460592	NaN	54.46975601110379	29.46489724185151	17.323648025139935	NaN	110.20701125262497	73.03573172668692	NaN	NaN	27.44769995199061	NaN	43.18796852421651	23.110873190178108	22.80886760154014	NaN	NaN	27.847825160702794	NaN	NaN	37.37550383340646	23.225948011262663	23.475608800346514	12.446923996658777	16.38872916455423	9.227018181788461	31.22383736201637	40.40956431846684	50.70181435986118	16.295373807342695	12.731887166362428	11.430963738246321
7300	18.77310067387891	NaN	0.	7.640222887545105	5.348407295506975	12.020776393923857	6.889851524167409	NaN	105.75383586128075	74.09339311620988	40.543385413445165	NaN	104.13021113041493	NaN	75.2158632573664	15.312343507018783	NaN	54.74897354803483	29.410489968747623	17.39680790360379	NaN	110.63719161425776	72.96697249904328	NaN	NaN	27.52734428399437	NaN	43.24141598524353	23.144488558022072	22.82536709825624	NaN	NaN	27.92424543659829	NaN	NaN	37.480368499989105	23.4257119860928	23.672198425194562	12.456314430197715	16.335892027565766	9.191099206794732	31.308683174534153	40.329273928783245	50.62960022170104	16.24286552419645	12.739558758965241	11.394810426848737
7350	18.960991444952576	NaN	0.	7.633670283414577	5.308905521544365	11.963411648452688	6.840580934087552	NaN	106.19147420781839	74.43154051893448	40.764950815194226	NaN	104.22808406594083	NaN	75.58225174226726	15.297347975454759	NaN	55.027975775004855	29.356086808522534	17.469848664139196	NaN	111.06700598129653	72.89829546757616	NaN	NaN	27.60674828600447	NaN	43.29452168758919	23.177888422989717	22.841641355287766	NaN	NaN	28.000541790113516	NaN	NaN	37.58506604388641	23.625320140774527	23.868616668500522	12.465523347105643	16.28306801393297	9.155125886364992	31.393506694246273	40.249075169434775	50.55747515302222	16.19036644132182	12.747065393408656	11.358588717899305
7400	19.148731002092916	NaN	0.	7.626986078176785	5.269352839046129	11.90597845175561	6.7913176496783025	NaN	106.62872949796801	74.7694016539564	40.98590149485257	NaN	104.32014323307894	NaN	75.94834741372081	15.282266909098277	NaN	55.30676373874048	29.30168770568006	17.542770523791496	NaN	111.49645518080779	72.82970059262634	NaN	NaN	27.68591211688477	NaN	43.34728543608204	23.211073588885878	22.857691445883614	NaN	NaN	28.07671441692708	NaN	NaN	37.689597088624765	23.82477278976752	24.064863954122018	12.47455147219013	16.23025700947972	9.119097979590212	31.478309727738107	40.168967900430424	50.48543902939264	16.137876123471763	12.75440741351622	11.322298734629841
7450	19.336319451920566	NaN	0.	7.620171004967851	5.229748985250067	11.84847612196449	6.7420615514593765	NaN	107.06560267455374	75.10697729174646	41.20623491924952	NaN	104.4063389099882	NaN	76.31415157267588	15.267100228347072	NaN	55.585338479020464	29.24729260384596	17.61557369804569	NaN	111.92554001361518	72.76118783457669	NaN	NaN	27.764835929490058	NaN	43.399707036322454	23.244044854789998	22.873518435515884	NaN	NaN	28.152763510990145	NaN	NaN	37.793962264177445	24.024070241683177	24.26094070219266	12.483399523405255	16.177458897784867	9.083015239937628	31.563094048610928	40.08895198251774	50.41349172717257	16.085394127392842	12.761585141226634	11.285940607818445
7500	19.523756896270367	NaN	0.	7.613225788765391	5.1900936937332665	11.79090396625172	6.692812518570077	NaN	107.50209465233202	75.44426818629492	41.42594855613455	NaN	104.48662115954842	NaN	76.67966550887186	15.251847849666893	NaN	55.863701028675884	29.192901445767934	17.688258400826463	NaN	112.35426125429964	72.69275715385209	NaN	NaN	27.84351987066612	NaN	43.451786294682655	23.27680301505621	22.889123381879838	NaN	NaN	28.228689264526427	NaN	NaN	37.898162206964535	24.22321279928464	24.456847329121995	12.492068211851617	16.12467356018225	9.046877415250757	31.64786139827353	40.009027277182796	50.34163312351466	16.032920001825257	12.768598876593762	11.249514475789512
7550	19.711043432191353	NaN	0.	7.606151146388508	5.150386694412108	11.733261280830234	6.643570428769273	NaN	107.9382063179916	75.78127507511142	41.645039874177236	NaN	104.56093982936032	NaN	77.0448905008387	15.236509685591477	NaN	56.14185241358997	29.138514173315635	17.760824844498135	NaN	112.78261965119943	72.6244085109195	NaN	NaN	27.921964081249655	NaN	43.503523018306666	23.30934885931325	22.9045073348939	NaN	NaN	28.304491868032212	NaN	NaN	38.002197559852966	24.42220075948676	24.652584247595563	12.50055824177633	16.071900875760658	9.010684247749385	31.732613486710147	39.92919364665023	50.26986309636383	15.98045328750281	12.775448897786617	11.213020484413724
7600	19.89817915194675	NaN	0.	7.598947786497789	5.110627713542259	11.675547350953465	6.594335158435419	NaN	108.37393853015351	76.11799867922507	41.86350634296729	NaN	104.62924455174539	NaN	77.40982781589696	15.221085644722551	NaN	56.41979365269818	29.084130727480638	17.833273239864724	NaN	113.21061592640996	72.55614186628792	NaN	NaN	28.000168696068336	NaN	43.55491701511041	23.341683172464528	22.91967133669968	NaN	NaN	28.380171510276345	NaN	NaN	38.10606897215651	24.621034413356092	24.848151866574838	12.50887031057303	16.019140721363886	8.974435474029569	31.817351993225518	39.84945095388322	50.19818152445741	15.92799351715294	12.782135461089364	11.176458787108047
7650	20.08516414301398	NaN	0.	7.59161640959531	5.070816473718681	11.617761450915413	6.545106582566537	NaN	108.809292119371	76.45443970318432	42.0813454330146	NaN	104.69148474374603	NaN	77.77447871015775	15.205575631729854	NaN	56.69752575798819	29.02975104837649	17.905603796169885	NaN	113.63825077578396	72.48795718050836	NaN	NaN	28.07813384394079	NaN	43.60596809378158	23.37380673468809	22.93461642166195	NaN	NaN	28.45572837830023	NaN	NaN	38.20977709963577	24.819714046110914	25.043550591297276	12.517005108781872	15.966392971590684	8.938130825063642	31.90207856716794	39.76979906258346	50.12658828732505	15.875540215496684	12.788658800901336	11.139829544835742
7700	20.27199848808466	NaN	0.	7.584157708024641	5.030952693875623	11.559902844050571	6.495884574780231	NaN	109.24426788812968	76.79059883505707	42.29855461574911	NaN	104.74760960712551	NaN	78.13884442852276	15.189979547351104	NaN	56.975049734499876	28.975375075238663	17.97781672109695	NaN	114.0655248689314	72.41985441417394	NaN	NaN	28.1558596476766	NaN	43.65667606377973	23.405720321436636	22.94934361636865	NaN	NaN	28.53116265741784	NaN	NaN	38.31332260449823	25.018239937121262	25.23878082327628	12.52496332008953	15.913657498794782	8.901770026200213	31.986794828631034	39.69023783719124	50.05508326528876	15.823092899248717	12.795019129737009	11.103132926106356
7750	20.458682265064596	NaN	0.	7.5765723659708275	4.991036089286627	11.501970782733984	6.446669007313677	NaN	109.6788666108474	77.12647674643064	42.51513136352096	NaN	104.79756812836794	NaN	78.50292620468424	15.174297288392033	NaN	57.25236658032536	28.921002746424577	18.04991222076892	NaN	114.49243884921944	72.35183352791977	NaN	NaN	28.23334622407629	NaN	43.707040735336264	23.4374247034375	22.96385393963089	NaN	NaN	28.606474531215678	NaN	NaN	38.41670615539816	25.216612359908833	25.433842960301234	12.53274562132919	15.860934173084903	8.865352797164157	32.07150236913519	39.61076714288535	49.98366633946287	15.770651077117323	12.80121663822601	11.066369106975728
7800	20.6452155470738	NaN	0.	7.568861059460413	4.951066371564523	11.443964508381223	6.397459751023629	NaN	110.11308903387427	77.46207409241171	42.73107314960037	NaN	104.84130907867831	NaN	78.86672526112504	15.158528747726349	NaN	57.529477286608966	28.866633999413587	18.121890499748446	NaN	114.91899333377258	72.283894482423	NaN	NaN	28.310593683931355	NaN	43.757061919454415	23.468920646692677	22.978148402482965	NaN	NaN	28.68166418155286	NaN	NaN	38.5199284274367	25.414831582147087	25.628737396437465	12.540352682480552	15.808222862324723	8.828878852056624	32.156202752289026	39.53138684558314	49.91233739175408	15.7182142498044	12.807251495113142	11.029538271045986
7850	20.831598402446463	NaN	0.	7.561024456361424	4.911043248661433	11.385883251448382	6.348256675386417	NaN	110.54693587549274	77.79739151162644	42.946377448177756	NaN	104.87878101398243	NaN	79.23024280911856	15.14267381429578	NaN	57.806382837547204	28.812268770807012	18.19375176103786	NaN	115.34518891347251	72.21603723840289	NaN	NaN	28.38760213202423	NaN	43.80673942790923	23.500208912478783	22.992228008182316	NaN	NaN	28.75673178856102	NaN	NaN	38.622990102161836	25.612897865661193	25.82346452202627	12.547785166669854	15.7555234321329	8.792347899355043	32.240897514432	39.45209681194052	49.84109630486141	15.66578191000548	12.813123847258344	10.992640609465536
7900	21.01783089473099	NaN	0.	7.553063216383377	4.870966424868771	11.327726231432088	6.299059648497948	NaN	110.98040782591748	78.13242962622034	43.16104173436359	NaN	104.90993227492703	NaN	79.59348004872881	15.12673237311003	NaN	58.08308421038887	28.757906996328092	18.265496206079142	NaN	115.77102615295823	72.14826175662067	NaN	NaN	28.46437166712831	NaN	43.8560730732476	23.531290257347113	23.00609375220958	NaN	NaN	28.831677530644367	NaN	NaN	38.725891867568365	25.81081146642802	26.018024723684913	12.555043730169832	15.702835745883077	8.75575964191311	32.32558816525857	39.372896909351915	49.76994296227623	15.613353542409703	12.818833819636716	10.955676320929086
7950	21.203913082689965	NaN	0.	7.544977991077274	4.830835600817236	11.269492656869497	6.249868537073701	NaN	111.41350554729553	78.46718904185838	43.37506348418854	NaN	104.93471098687971	NaN	79.95643816881032	15.110704305246808	NaN	58.359582375434904	28.703548610822025	18.337124034753955	NaN	116.19650559062595	72.08056799787967	NaN	NaN	28.540902382007957	NaN	43.90506266878827	23.562165433123596	23.019746622268542	NaN	NaN	28.906501584479685	NaN	NaN	38.82863441809797	26.00857263457619	26.212418384306613	12.562129022399754	15.650159664703867	8.719113776960794	32.410276188424504	39.29378700595031	49.698877248282315	15.560928623699832	12.824381515338516	10.918645611677634
8000	21.389845020300175	NaN	0.	7.536769423835603	4.790650473476823	11.211181725338292	6.20068320644874	NaN	111.84622967370602	78.8016703477249	43.58844017460336	NaN	104.95306505992882	NaN	80.31911834700824	15.094589487851824	NaN	58.63587829603849	28.649193548255962	18.408635445383606	NaN	116.62162773862907	72.01295592302525	NaN	NaN	28.617194363418466	NaN	43.953708028621826	23.5928351869088	23.033187598286172	NaN	NaN	28.98120412501629	NaN	NaN	38.93121845463913	26.206181614386026	26.40664588306057	12.569041685925388	15.597495047478862	8.682409996104342	32.494963042136284	39.214766970607236	49.627899047955694	15.508506622552243	12.829767015569155	10.881548695498452
8050	21.575626756752595	NaN	0.	7.528438149892343	4.750410736156816	11.152792623456683	6.15150352057769	NaN	112.27858081116062	79.13587411652368	43.801169283479	NaN	104.96494218888373	NaN	80.68152174975826	15.078387794138774	NaN	58.91197292860505	28.59484174171895	18.480030634729083	NaN	117.04639308287838	71.94542549294479	NaN	NaN	28.6932476921061	NaN	44.002008967610635	23.62330026107793	23.046417652412604	NaN	NaN	29.055785325476087	NaN	NaN	39.03364468452718	26.403638644289572	26.600707595391903	12.575782356459042	15.544841750846624	8.645647985326265	32.57965015972364	39.13583667293276	49.5570082471648	15.456086999636947	12.834990379649197	10.844385793725122
8100	21.76125833645239	NaN	0.	7.519984796322965	4.710116078505785	11.094324526883419	6.102329342034767	NaN	112.71055953760312	79.4698009044779	44.01324828960642	NaN	104.97028985327454	NaN	81.04364953228668	15.062099093389355	NaN	59.187867222592175	28.540493123422046	18.551309797991035	NaN	117.47080208304183	71.87797666856778	NaN	NaN	28.769062442808064	NaN	44.04996530138896	23.653561393280867	23.059437749021154	NaN	NaN	29.13024535735352	NaN	NaN	39.13591382154432	26.600943956870584	26.794603893021744	12.582351662859534	15.492199629200698	8.608827424985357	32.66433895019645	39.056995983275506	49.48620473257037	15.403669207617547	12.840051645014366	10.807157135237489
8150	21.946739799018946	NaN	0.	7.511409982044413	4.6697661865116	11.035776600317767	6.053160532013756	NaN	113.14216640290958	79.80345125133016	44.22467467269685	NaN	104.96905531735231	NaN	81.40550283861036	15.04572325095327	NaN	59.46356212050973	28.48614762469819	18.622473128809762	NaN	117.89485517254467	71.81060941086565	NaN	NaN	28.84463868425254	NaN	44.09757684636286	23.683619316442115	23.072248844708284	NaN	NaN	29.204584390415608	NaN	NaN	39.238026585919556	26.798097778864566	26.988335143947157	12.58875022713219	15.439568534689604	8.57194798981668	32.74903079878593	38.97824477272263	49.41548839162554	15.351252691151293	12.844950827215541	10.76986295646171
8200	22.132071179285816	NaN	0.	7.502714317815135	4.62936074250141	10.977147997499527	6.003996950328016	NaN	113.5734019288884	80.13682568034244	44.435445913381564	NaN	104.96118563008892	NaN	81.7670828015367	15.029260128248195	NaN	59.73905855791973	28.43180517600232	18.69352081926525	NaN	118.31855275856931	71.743323680852	NaN	NaN	28.919976479158635	NaN	44.14484341971025	23.71347475876084	23.08485188829365	NaN	NaN	29.27880259270193	NaN	NaN	39.33998370432875	26.9951003311587	27.181901712441174	12.594978664428863	15.386948317216829	8.53500934893157	32.83372706747103	38.899582913099835	49.34485911257575	15.29883688688904	12.849687919918745	10.732503501370225
8250	22.317252507300747	NaN	0.	7.493898406235059	4.588899425141664	10.918437861209027	5.954838455410487	NaN	114.0042666092803	80.46992469829615	44.645559493211984	NaN	104.94662762517706	NaN	82.12839054266372	15.01270958275983	NaN	60.014357463436454	28.377465706911277	18.764453059877134	NaN	118.74189522205548	71.67611943958235	NaN	NaN	28.995075884236435	NaN	44.19176483938089	23.743128443710837	23.09724782082007	NaN	NaN	29.35290013052462	NaN	NaN	39.4417859098946	27.191951828791932	27.375303959052797	12.601037583047926	15.334338824440852	8.498011165817633	32.91842909549039	38.82101027697138	49.2743167844588	15.246421223475261	12.854262894905174	10.695079021481751
8300	22.50228380832571	NaN	0.	7.484962841745595	4.548381909438095	10.859645323267129	5.9056849043136825	NaN	114.43476090975814	80.80274879549215	44.8550128946597	NaN	104.92532792103039	NaN	82.48942717238	14.996071468041855	NaN	60.28945975872639	28.323129146123858	18.835270039604723	NaN	119.16488291770018	71.60899664815439	NaN	NaN	29.069936950186964	NaN	44.23834092409633	23.772581090040553	23.109437575553525	NaN	NaN	29.42687716846837	NaN	NaN	39.54343394218665	27.388652480954892	27.568542240606973	12.606927584434274	15.281739901775115	8.460953098338752	33.00313819984034	38.74252673764005	49.2038612971048	15.19400512154805	12.858675702071167	10.65758977586131
8350	22.687165102836833	NaN	0.	7.475908210629655	4.507807866735728	10.800769504535218	5.856536152709694	NaN	114.86488526792719	81.13529844575068	45.06380360111638	NaN	104.89723292078332	NaN	82.85019378986468	14.979345633715944	NaN	60.56436635850821	28.26879542146081	18.90597194584698	NaN	119.5875161739577	71.54195526770776	NaN	NaN	29.144559721702212	NaN	44.28457149335001	23.801833411773092	23.12142207798319	NaN	NaN	29.50073386939046	NaN	NaN	39.644928547221284	27.585202490989957	27.761616910204637	12.6126492631793	15.229151392388042	8.423834798735083	33.08785567575942	38.66413216914718	49.13349254113629	15.141587993739126	12.862926269428218	10.620036031120202
8400	22.871896406524478	NaN	0.	7.466735091011625	4.467176964718882	10.74180951491521	5.807392054890186	NaN	115.29464009332496	81.46757410641132	45.27192909689388	NaN	104.86228881229125	NaN	83.2106914830875	14.962531925471781	NaN	60.83907817055285	28.214464459864804	18.976558964442535	NaN	120.00979529303942	71.47499525942418	NaN	NaN	29.218944237465116	NaN	44.33045636740717	23.8308861182062	23.133202245821384	NaN	NaN	29.57447039442068	NaN	NaN	39.74627047746173	27.781602056391197	27.95452831722266	12.618203207020935	15.176573137203025	8.386655913623052	33.172582797199865	38.58582644627266	49.06321040796807	15.089169244673817	12.867014503102983	10.582418061416025
8450	23.05647773029316	NaN	0.	7.457444052857382	4.426488867411163	10.682764453349558	5.7582524637664	NaN	115.72402576742122	81.79957621833319	45.479386867224136	NaN	104.8204415681303	NaN	83.57092132880872	14.945630185067033	NaN	61.113596095683434	28.160136187400482	19.047031279669703	NaN	120.43172055091412	71.40811658452742	NaN	NaN	29.29309053014957	NaN	44.3759953673049	23.85973991391225	23.144778989003605	NaN	NaN	29.648086902961435	NaN	NaN	39.84746049181803	27.977851368804426	28.147276807313904	12.623589996843624	15.12400497489845	8.349416083995362	33.25732081728651	38.507609444534914	48.993014789807326	15.036748270971076	12.870940287337275	10.544736148452658
8500	23.24090908026161	NaN	0.	7.448035657974299	4.385743235175467	10.623633407821224	5.709117230869153	NaN	116.15304264361805	82.13130520589476	45.686174398259226	NaN	104.77163694559759	NaN	83.93088439257926	14.92864025032737	NaN	61.38792102777529	28.105810529254413	19.117389074246425	NaN	120.85329219730774	71.34131920428331	NaN	NaN	29.36699862642043	NaN	44.421188314852124	23.888395498738298	23.156153209688522	NaN	NaN	29.721583552687655	NaN	NaN	39.94849935564711	28.17395061402717	28.33986272240716	12.628810206678327	15.071446741907662	8.312114945220985	33.34207096876343	38.42948104019091	48.92290557965358	14.984324461243475	12.874703484488041	10.506990581480268
8550	23.425190457762767	NaN	0.	7.438510460011226	4.344939724713983	10.564415455353721	5.659986206348843	NaN	116.58169104724978	82.46276147699385	45.892289177071376	NaN	104.715820486711	NaN	84.29058172874053	14.911561955146457	NaN	61.66205385375599	28.051487409735106	19.187632529330344	NaN	121.27451045570356	71.27460307999968	NaN	NaN	29.44066854693348	NaN	44.466035032629584	23.916853567806005	23.16732580225798	NaN	NaN	29.794960499546843	NaN	NaN	40.04938784075271	28.369899972008668	28.53228640070721	12.633864403702521	15.018898272418987	8.27475212704517	33.42683446442884	38.351441110236166	48.852882671298694	14.931897196097202	12.878303935027416	10.469181657295321
8600	23.60932185934374	NaN	0.	7.428869004458507	4.304077989068187	10.505109662011076	5.6108592389754355	NaN	117.0099712755831	82.79394542304779	46.097728691652954	NaN	104.65293751820927	NaN	84.65001438042458	14.894395129485956	NaN	61.93599545360531	27.997166752273035	19.25776182451874	NaN	121.69537552334207	71.20796817302643	NaN	NaN	29.514100306335486	NaN	44.5105353439899	23.94511481151171	23.17829765331699	NaN	NaN	29.86821789775907	NaN	NaN	40.150126725385405	28.565699616849884	28.72454817669478	12.638753148240196	14.96635939837573	8.237327253589433	33.51161249755853	38.27348953240474	48.782945959326895	14.879465848132066	12.881741457542667	10.431309680240563
8650	23.793303276765844	NaN	0.	7.41911182864797	4.26315767761885	10.445715082897854	5.561736176138479	NaN	117.43788359781685	83.12485741899332	46.30249043091643	NaN	104.58293315155213	NaN	85.00918337955399	14.877139599375527	NaN	62.209746700355225	27.942848479420583	19.32777713784858	NaN	122.11588757122095	71.14141444475551	NaN	NaN	29.587293913264162	NaN	44.55468907305748	23.973179915526398	23.189069641693738	NaN	NaN	29.941355899816962	NaN	NaN	40.25071679424262	28.761349716803498	28.916648381126564	12.643476993761883	14.913829949476169	8.199839943351567	33.59640624231824	38.19562618516924	48.71309533911473	14.8270297819415	12.88501584873622	10.39337496220503
8700	23.97713469700459	NaN	0.	7.409239461752932	4.222178436086029	10.386230762159142	5.512616863847093	NaN	117.86542825508225	83.45549782328649	46.506571884694424	NaN	104.50575228291999	NaN	85.3680897468419	14.859795186912818	NaN	62.483308460089965	27.888532512852105	19.39767864579648	NaN	122.53604674409524	71.07494185662097	NaN	NaN	29.660249370348172	NaN	44.598496044728584	24.001049560795668	23.199642638439567	NaN	NaN	30.01437465648569	NaN	NaN	40.351158838468635	28.956850434273917	29.10858734103522	12.648036486884605	14.861309753173563	8.162289809205642	33.68121685416531	38.117850947740806	48.64333070683111	14.774588354112543	12.888126883425663	10.355377822624053
8750	24.16081610224968	NaN	0.	7.3992524247882	4.181139906529073	10.326655732980562	5.463501146729979	NaN	118.29260546044277	83.78586697790283	46.70997054373968	NaN	104.42133959321426	NaN	85.72673449179209	14.842361710263486	NaN	62.756681591945934	27.834218773363894	19.46746652327872	NaN	122.95585316047715	71.00855037009877	NaN	NaN	29.73296667420713	NaN	44.64195608467133	24.028724423539796	23.210017506829	NaN	NaN	30.087274316803022	NaN	NaN	40.45145365565456	29.152201925817277	29.30036537972937	12.652432167371911	14.808798634676139	8.124676458401995	33.76604547024004	38.04016370006913	48.57365195943728	14.722140913225866	12.891074314543733	10.31731858847924
8800	24.344347469905014	NaN	0.	7.389151230610062	4.140041727346624	10.266989017588264	5.414388868035411	NaN	118.71941539889416	84.1159652083373	46.912683899725096	NaN	104.32963954805714	NaN	86.08511861269886	14.824838983661179	NaN	63.02986694811177	27.77990718087418	19.53714094365125	NaN	123.3753069126362	70.94223994670703	NaN	NaN	29.80544581545161	NaN	44.685069019325624	24.056205175253695	23.22019510235974	NaN	NaN	30.16005502807925	NaN	NaN	40.55160204983833	29.347404342141402	29.4919828167936	12.656664568133875	14.756296416947109	8.086999492567235	33.85089320974685	37.96256432284246	48.50405899468683	14.669686799855752	12.89385787313832	10.279197594298502
8850	24.527728772588677	NaN	0.	7.378936383916304	4.098883533276607	10.207229627248928	5.365279869631235	NaN	119.14585822736447	84.44579282360425	47.11470944524365	NaN	104.23059639779174	NaN	86.44324309664711	14.807226817407532	NaN	63.302865373828325	27.725597654423133	19.606702078709684	NaN	123.7944080665991	70.87601054800587	NaN	NaN	29.87768677868315	NaN	44.72783467590325	24.08349248270692	23.230176272752647	NaN	NaN	30.232716935897248	NaN	NaN	40.65160483150473	29.542457828105867	29.683439968088447	12.660734215227086	14.703802920704652	8.049258507704252	33.935761174325876	37.88505269748758	48.434551711125714	14.617225346570105	12.896477268372482	10.241015182156035
8900	24.710959978132962	NaN	0.	7.3686083812461876	4.057664955396247	10.147376562269752	5.316173992004881	NaN	119.571934074714	84.77535011623742	47.31604467380849	NaN	104.12415417748204	NaN	86.80110891951229	14.789525017872197	NaN	63.5756777073887	27.67129011217288	19.676150098689313	NaN	124.21315666214988	70.80986213559747	NaN	NaN	29.949689542494223	NaN	44.77025288238783	24.110587007943682	23.239961857951744	NaN	NaN	30.305260184112452	NaN	NaN	40.75146281758538	29.73736252272195	29.874737145750416	12.66464162785465	14.651317964421931	8.011453094192198	34.02065044841501	37.807628706169794	48.3651300080922	14.564755877930452	12.898932187524412	10.202771701672312
8950	24.894041049584352	NaN	0.	7.358167710980472	4.016385621122055	10.087428811998484	5.267071074263348	NaN	119.99764304173536	85.10463736228996	47.5166870798529	NaN	104.01025670691278	NaN	87.15871704596043	14.7717333874928	NaN	63.84830478013814	27.616984471407477	19.745485172265063	NaN	124.63155271282974	70.74379467112607	NaN	NaN	30.021454079468267	NaN	44.81232346753479	24.137489408282846	23.249552690124244	NaN	NaN	30.377684914852836	NaN	NaN	40.85117683145878	29.932118559152656	30.065874658191973	12.66838731836618	14.598841364327079	7.973582836786509	34.10556209960282	37.730292231792994	48.295793785716924	14.512277710491928	12.90122229598748	10.164467510014108
9000	25.07697194520351	NaN	0.	7.347614853341397	3.9750451542098317	10.027385354823377	5.217970954133216	NaN	120.42298520115341	85.4336548213345	47.71663415873028	NaN	103.8888475905897	NaN	87.5160684294482	14.753851724774977	NaN	64.12074741647416	27.562680648532933	19.814707466551543	NaN	125.04959620593725	70.6778081162779	NaN	NaN	30.092980356179677	NaN	44.854046260871385	24.164200336317876	23.258949593660535	NaN	NaN	30.44999126851897	NaN	NaN	40.95074770295022	30.126726064712706	30.256852810101567	12.67197179225783	14.54637293440321	7.935647314618887	34.19049717897267	37.653043157999576	48.226542944922876	14.459790152803299	12.903347237270198	10.126102971894486
9050	25.25975261846533	NaN	0.	7.336950280392697	3.9336431747546663	9.967245158173231	5.168873467960639	NaN	120.84796059762532	85.76240273646299	47.91588340671416	NaN	103.75987021773933	NaN	87.87316401222266	14.735879824292363	NaN	64.3930064338465	27.508378559077208	19.883817147103038	NaN	125.46728710252805	70.6119024327813	NaN	NaN	30.16426833319379	NaN	44.89542109269676	24.190720439916944	23.268153385174134	NaN	NaN	30.522179383783957	NaN	NaN	41.05017626833184	30.321185160868545	30.447671902443577	12.67539554817225	14.493912486388414	7.897646101197308	34.275456721438196	37.5758813691705	48.157377387425356	14.407292505406945	12.905306632996234	10.08767845957279
9100	25.44238301805886	NaN	0.	7.326174456039587	3.892179299190944	9.907007178517368	5.119778450711347	NaN	121.27256924774053	86.09088133428682	48.114432320998226	NaN	103.62326776230906	NaN	88.23000472532172	14.717817476686575	NaN	64.66508264275704	27.454078117690177	19.952814377913473	NaN	125.8846253374152	70.5460775824066	NaN	NaN	30.23531796506692	NaN	44.93644779408183	24.217050362222835	23.27716487350177	NaN	NaN	30.59424939759348	NaN	NaN	41.14946337032266	30.515495963238326	30.638332232458357	12.678659077898628	14.441459829775754	7.859578764406025	34.36044174607047	37.49880675042529	48.088297015732046	14.354784060838856	12.907100082904414	10.049194352854668
9150	25.624863087887363	NaN	0.	7.315287836028776	3.8506531402923367	9.846670361365641	5.0706857359706445	NaN	121.69681114002074	86.41909082493683	48.31227839969626	NaN	103.47898318296714	NaN	88.58659148857359	14.699664468667239	NaN	64.93697684675998	27.39977923814369	20.021699321416456	NaN	126.30161081916899	70.48033352696625	NaN	NaN	30.30612920034631	NaN	44.97712619686939	24.243190741652985	23.285984859703344	NaN	NaN	30.666201445165765	NaN	NaN	41.24860985808849	30.70965858159195	30.82883409366223	12.681762866372656	14.389014771813267	7.821444866505557	34.44545325641707	37.42181918762197	48.01930173314293	14.302264103628664	12.908727164848724	10.010651039092034
9200	25.807192767068287	NaN	0.	7.304290867948455	3.8090643071718073	9.78623364126843	5.021595155943417	NaN	122.12068623492002	86.74703140206324	48.50941914184221	NaN	103.32695922310265	NaN	88.94292521059727	14.681420583011972	NaN	65.20868984246167	27.345481833331522	20.090472138485246	NaN	126.71824343011686	70.41467022831463	NaN	NaN	30.376701981570168	NaN	45.01745613367406	24.269142211899474	23.29461413706189	NaN	NaN	30.73803565999161	NaN	NaN	41.34761658724201	30.903673119850996	31.019177775847474	12.684707391676545	14.336577117503975	7.783243964132701	34.53049224081331	37.34491856735714	47.9503914437504	14.249731910299598	12.910187434798287	9.972048913183112
9250	25.9893719899333	NaN	0.	7.293183991228302	3.7674124052816094	9.725695941816648	4.972506541454119	NaN	122.54419446482453	87.07470324283568	48.7058520473901	NaN	103.1671384108257	NaN	89.29900678880215	14.66308559856639	NaN	65.48022241952067	27.2911858152694	20.159132988432773	NaN	127.1345230263436	70.34908764834829	NaN	NaN	30.447036245267658	NaN	45.0574374378823	24.294905401929032	23.303053491083656	NaN	NaN	30.80975217383438	NaN	NaN	41.44648441984272	31.09753967608881	31.209363565082345	12.687493125039026	14.284146669605864	7.744975608300529	34.615559672685954	37.26810477696594	47.88156605243915	14.19718674936851	12.911480426837402	9.933388377572403
9300	26.171400686028235	NaN	0.	7.281967637139493	3.7256970364132855	9.665056175641729	4.923419721946788	NaN	122.96733573405294	87.40210650794317	48.90157461721416	NaN	102.99946305896701	NaN	89.65483710938835	14.644659290244105	NaN	65.7515753606478	27.236891095094993	20.227682029011635	NaN	127.55044943769119	70.28358574900575	NaN	NaN	30.517131921958896	NaN	45.09706994365239	24.320480935983035	23.31130369949802	NaN	NaN	30.881351116729977	NaN	NaN	41.54521422439699	31.291258342530416	31.399391743711018	12.69012053083536	14.231723228631907	7.70663934439838	34.7006565108494	37.19137770452203	47.812825464886195	14.144627881345881	12.91260565316552	9.894669842250703
9350	26.35327878011313	NaN	0.	7.27064222879468	3.6839177986976717	9.604313244415644	4.874334525485031	NaN	123.39010991885603	87.7292413415942	49.0965843531087	NaN	102.82387526507837	NaN	90.01041704734646	14.626141429026722	NaN	66.02274944160607	27.182597583067903	20.296119416414086	NaN	127.9660224677589	70.2181644922676	NaN	NaN	30.58698893615496	NaN	45.136353485914434	24.345869433577516	23.319365532257557	NaN	NaN	30.952832616986896	NaN	NaN	41.64380687585802	31.484829205552586	31.589262590353695	12.692590066587305	14.179306592850047	7.668234712191872	34.785783699794834	37.114737238837655	47.74416958756096	14.092054558735807	12.91356260409723	9.855893724755095
9400	26.535006192162214	NaN	0.	7.259208181148004	3.642074286604893	9.543466038850891	4.825250778752037	NaN	123.81251686741696	88.05610787151664	49.290878757788185	NaN	102.64031691143234	NaN	90.36574746645775	14.607531781963845	NaN	66.2937454312107	27.128305188569694	20.36444530527206	NaN	128.38124189390325	70.15282384015647	NaN	NaN	30.65660720635787	NaN	45.175287900370414	24.371071509503132	23.32723975153801	NaN	NaN	31.02419680118618	NaN	NaN	41.7422632556258	31.678252345683802	31.778976379906478	12.694902182963148	14.126896558283207	7.629761245822889	34.8709421699724	37.03818326946359	47.675598327725176	14.039466026035996	12.914350748062295	9.81706045016895
9450	26.716582837363916	NaN	0.	7.247665900995104	3.600166090944363	9.482513438700495	4.7761683070505665	NaN	124.23455639985113	88.3827062089577	49.484455334887194	NaN	102.44872966502233	NaN	90.7208292192939	14.588830112173076	NaN	66.56456409132913	27.074013820103858	20.432659848657128	NaN	128.79610746723793	70.08756375473703	NaN	NaN	30.7259866450606	NaN	45.21387302349411	24.396087773825197	23.334927111738292	NaN	NaN	31.095443794181406	NaN	NaN	41.84058425154726	31.871527837604255	31.968533383541477	12.6970573237777	14.07449291870928	7.591218473809596	34.95613283806658	36.96171568668912	47.60711159343292	13.98686151973778	12.914969531605632	9.778170451121929
9500	26.898008626120863	NaN	0.	7.236015786973095	3.558192798864787	9.421454312758012	4.727086934302958	NaN	124.6562283082062	88.70903644868415	49.677311588960464	NaN	102.24905497756268	NaN	91.07566314721736	14.57003617884001	NaN	66.83520617688103	27.01972338529584	20.500763198080556	NaN	129.21061891263412	70.022384198116	NaN	NaN	30.795127158747093	NaN	45.25210869253118	24.420918831883675	23.34242835948046	NaN	NaN	31.16657371909876	NaN	NaN	41.938770757916096	32.064655750145874	32.157933868706735	12.69905592599228	14.022095465661142	7.5526059190464245	35.04135660726508	36.88533438154212	47.53870929353063	13.934240268326112	12.915418379387297	9.73922416778998
9550	27.07928346404988	NaN	0.	7.224258229560578	3.516153993854163	9.360287518857525	4.678006483051125	NaN	125.07753235646219	89.03509866898206	49.86944502548284	NaN	102.0412340854885	NaN	91.43025008038097	14.551149737218237	NaN	67.10567243583826	26.965433790893023	20.568755503493257	NaN	129.62477592871988	69.95728513244214	NaN	NaN	30.86402864789224	NaN	45.289994745499044	24.44556528429318	23.3497442336098	NaN	NaN	31.237586697336955	NaN	NaN	42.036823675472846	32.2576361462923	32.34717809912628	12.700898419714731	13.96970398842664	7.513923098804083	35.126614367521356	36.80903924578899	47.470391337657055	13.88160149227956	12.915696694182518	9.70022204789534
9600	27.26040725198196	NaN	0.	7.21239361107766	3.4740492557397777	9.29901190387365	4.62892677445656	NaN	125.49846828053127	89.36089293165693	50.0608531508493	NaN	101.82520800995584	NaN	91.78459083772826	14.532170538629353	NaN	67.37596360922494	26.911144942764736	20.636636913285816	NaN	130.0385781878809	69.8922665199063	NaN	NaN	30.93269100696188	NaN	45.327531021187035	24.470027726942952	23.356875465194705	NaN	NaN	31.308482848567273	NaN	NaN	42.134743911404925	32.450469083178895	32.53626633480008	12.702585228199405	13.9173182740486	7.4751695247295515	35.21190699581095	36.73283017193467	47.402157636243345	13.828944404070313	12.915803856881674	9.661164546706543
9650	27.44137988596232	NaN	0.	7.2004223056859145	3.431878160688206	9.237626303721528	4.579847628300329	NaN	125.91903578825801	89.6864192820337	50.25153347237496	NaN	101.60091755684158	NaN	92.13868622699329	14.513098330462942	NaN	67.64608043111733	26.856856745902242	20.70440757428847	NaN	130.4520253362598	69.8273283227413	NaN	NaN	31.001114124412805	NaN	45.36471735915629	24.49430675099691	23.363822777526767	NaN	NaN	31.37926229073356	NaN	NaN	42.23253237934658	32.64315461209274	32.72519883200408	12.704116767847184	13.864938107324827	7.436344702846083	35.297235356381755	36.656707053222654	47.33400810051294	13.776268208164185	12.91573922649029	9.622052127038396
9700	27.62220125725036	NaN	0.	7.188344679388409	3.3896402812053164	9.17612954335683	4.530768862983072	NaN	126.33923455941927	90.01167774895667	50.441483498295064	NaN	101.36830331674349	NaN	92.49253704470077	14.493932856176583	NaN	67.916023628644	26.802569104418772	20.772067631771133	NaN	130.8651169937567	69.76247050322203	NaN	NaN	31.069297882692776	NaN	45.401553599739735	24.51840294289358	23.370586886120762	NaN	NaN	31.449925140052237	NaN	NaN	42.33018999937887	32.83569277847263	32.913975843290174	12.705493448205466	13.812563270808095	7.397448133553203	35.38260030099859	36.58066978363498	47.26594264248166	13.723572101020594	12.91550214012906	9.582885259252013
9750	27.802871252319672	NaN	0.	7.176161090029708	3.3473351861362652	9.114520436775756	4.481690295525008	NaN	126.75906424572406	90.33666834478963	50.630700737764975	NaN	101.12730566498013	NaN	92.84614407616581	14.47467385529586	NaN	68.18579392198565	26.748281921549466	20.839617229443384	NaN	131.2778527540288	69.6976930236655	NaN	NaN	31.137242158240486	NaN	45.43803958404224	24.542316884346167	23.377168498714614	NaN	NaN	31.520471511012246	NaN	NaN	42.42771769802971	33.02808362190908	33.10259761748625	12.706715671968162	13.760193544806155	7.35847931162671	35.46800266918201	36.50471825789222	47.197961174957655	13.670855271092591	12.915091913033827	9.543664421254782
9800	27.983389752858056	NaN	0.	7.163871887295852	3.304962440665502	9.052797787015038	4.432611741565932	NaN	127.17852447081381	90.66139106541569	50.819182700860246	NaN	100.87786476159101	NaN	93.19950809549431	14.45532106341434	NaN	68.45539202437526	26.693995099651445	20.907056509454453	NaN	131.69023218449067	69.63299584643066	NaN	NaN	31.204946821485606	NaN	45.47417515394039	24.56604915234251	23.383568315269414	NaN	NaN	31.590901516375144	NaN	NaN	42.52511640827387	33.22032717614436	33.291064399696126	12.707783834975698	13.707828707381744	7.3194377262186805	35.553443288441635	36.42885237145351	47.13006361154142	13.618116898826841	12.914507838555583	9.504390098500389
9850	28.163756635767484	NaN	0.	7.1514774127143745	3.2625216063167652	8.990960386151931	4.383533015365216	NaN	127.59761483026212	90.98584589023744	51.006926898576474	NaN	100.61992055133645	NaN	93.55262986558255	14.435874212193603	NaN	68.72481864209799	26.639708540203745	20.974385612393252	NaN	132.1022548263141	69.56837893391855	NaN	NaN	31.272411736848746	NaN	45.5099601520827	24.58960031914509	23.389787027969458	NaN	NaN	31.661215267174992	NaN	NaN	42.622387069532955	33.412423469072394	33.479376431299585	12.708698326215028	13.65546853435256	7.2803228608574555	35.63892297450413	36.35307202051649	47.06224986662582	13.565356156663624	12.913749188160486	9.465062783988804
9900	28.34397177316414	NaN	0.	7.138977999654299	3.220012240953084	8.929007015304226	4.334453929801802	NaN	128.01633489157499	91.31003278217686	51.19393084282945	NaN	100.35341276369766	NaN	93.90551013811755	14.416333029363212	NaN	68.99407447449124	26.58542214380735	21.041604677288348	NaN	132.51392019442804	69.50384224857227	NaN	NaN	31.339636762741474	NaN	45.545394421889455	24.612970952291036	23.39582532122217	NaN	NaN	31.731412872718455	NaN	NaN	42.71953062767539	33.604372522738885	33.66753394995238	12.70945952781962	13.60311279929129	7.241134193447654	35.724442531536035	36.277377102017404	46.994519855396014	13.51257220903685	12.912815211429846	9.42568297826629
9950	28.524035032378396	NaN	0.	7.126373973326126	3.1774338987767754	8.866936444630241	4.285374296374216	NaN	128.4346841941905	91.63395168767532	51.380192046455086	NaN	100.07828091287668	NaN	94.25814965357675	14.396697238720728	NaN	69.2631602139446	26.531135810185194	21.10871384160797	NaN	132.92522777751884	69.43938575287694	NaN	NaN	31.406621751566316	NaN	45.58047780755283	24.636161614592133	23.401683871658175	NaN	NaN	31.801494440584744	NaN	NaN	42.816548035016474	33.796174353341236	33.85553718958623	12.710067815069465	13.55076127352559	7.20187119627017	35.81000275236137	36.20176751363098	46.92687349382956	13.459764212374035	12.911705136060121	9.386251189425398
10000	28.703946275954824	NaN	0.	7.113665650781858	3.134786130329453	8.804747433328815	4.236293925200554	NaN	128.8526622494793	91.95760253669364	51.56570802320942	NaN	99.79446429779642	NaN	94.6105491412283	14.376966560131718	NaN	69.53207654589987	26.476849438182168	21.17571324126002	NaN	133.33617703802997	69.37500940935976	NaN	NaN	31.47336654971675	NaN	45.61521015403678	24.6591728641348	23.407363348131252	NaN	NaN	31.871460076625624	NaN	NaN	42.91344025031831	33.987828971228545	34.043386380408826	12.710523556391053	13.498413726138097	7.162533335982163	35.895604418674615	36.12624315377054	46.85931069869635	13.40693131509632	12.91041816786293	9.346767933104962
