# Supplementary material for: Quantum-mechanical exploration of the phase diagram of water
Source: Nat Commun. 2021 Jan 26;12:588. doi: 10.1038/s41467-020-20821-w (PMC7838264; doi:10.1038/s41467-020-20821-w)
Supplement: Supplementary file 3 — Supplementary Data 1 [file 41467_2020_20821_MOESM3_ESM.zip › supplemental_data/results/chemical-potential-output/chemPotFitted-200K.dat]

P/bar	ice12111	iceXI	iceII	iceIX	iceXIII	iceXIV	iceXV	iceLTA	iceMAR	iceNON	icei	ice0	iceACO	iceBSV	iceDOH	ice11215848	ice12232449	ice14427301	ice15124949650	ice1532155471	ice16927915	ice17625256	ice20228176	ice533726600	ice582511	ice6128842	ice6721563	ice8421419	icePCOD8007225	icePCOD8036144	icePCOD8047078	icePCOD8047931	icePCOD8204698	icePCOD8301974	icePCOD8321499	icePCOD8324623	iceIc	iceIh	iceIII	iceIV	iceV	liquid	iceVIII	iceVII	iceVI	iceIII-part	iceV-part
0	-9.07492271918268	-6.8906964829749	0.	5.590133310638013	9.499303333892328	17.072523505687574	11.955883322463821	NaN	33.08692222208666	19.277194352790517	3.5998856316982986	NaN	44.36904269051216	NaN	16.2006292675023	NaN	NaN	9.725398352756082	NaN	4.5490723611561	NaN	39.49839054338826	NaN	NaN	NaN	12.137844304924084	NaN	NaN	14.314501906778617	16.485121026795067	NaN	NaN	14.143380619537925	NaN	9.662189959632483	19.191508357596767	-9.681142183512005	-9.079990771634431	3.5861153900950296	NaN	8.304580243651277	NaN	NaN	NaN	19.898981147053604	5.228740037860538	11.210787732019039
50	-8.861387334023858	-6.6726581232570945	0.	5.61637794361607	9.467474691950144	17.024492048710314	11.902950299942992	NaN	33.674095669893376	19.698571580975553	3.877991247684867	NaN	45.120401403345184	NaN	16.647367392174953	NaN	NaN	10.063301439053788	NaN	4.644404676725423	NaN	40.053755706790014	NaN	NaN	NaN	12.257668856597709	NaN	NaN	14.391035769064342	16.546243302561223	NaN	NaN	14.23490275630811	NaN	9.839315782358359	19.321448774778627	-9.451630381035743	-8.848445330646948	3.6349858387597593	NaN	8.278218103426317	NaN	NaN	NaN	19.843832999886587	5.2738167712711235	11.18517275101906
100	-8.648119921623222	-6.455006420995295	0.	5.642308026392563	9.435579208091024	16.976419412359785	11.8500292114402	NaN	34.2558623522791	20.11840975124721	4.153196932134503	NaN	45.85682824506542	NaN	17.093216201278743	NaN	NaN	10.400606066360739	NaN	4.7395190956204765	NaN	40.60490624567319	NaN	NaN	NaN	12.377160726544636	NaN	NaN	14.467184460679572	16.60691575954021	NaN	NaN	14.326438617572242	NaN	10.016064738100685	19.451379976236225	-9.222347493191451	-8.61731090577759	3.6833947143440557	NaN	8.25177517560828	NaN	NaN	NaN	19.788666249118684	5.3184564157241025	11.159449183844876
150	-8.435119283255734	-6.237738595432363	0.	5.667925305765174	9.403617276006145	16.9283057902576	11.797120135814257	NaN	34.832437689313906	20.53673890616736	4.425527533638205	NaN	46.57852374809165	NaN	17.538182794101957	NaN	NaN	10.73731567288683	NaN	4.834416595827437	NaN	41.1520061831572	NaN	NaN	NaN	12.496320815887064	NaN	NaN	14.542949511582473	16.667140631592257	NaN	NaN	14.417985627085743	NaN	10.192439178050542	19.58129801900119	-8.993295781440558	-8.386583334141624	3.731345810123439	NaN	8.225252181312477	NaN	NaN	NaN	19.733481733579282	5.362662463961831	11.133618490513603
200	-8.222384228224032	-6.020851887827123	0.	5.693231521592808	9.371589286422942	16.88015137286894	11.744223150874639	NaN	35.404032731867524	20.953588719167573	4.695007797237045	NaN	47.2856871230949	NaN	17.98227422084674	NaN	NaN	11.073433681749425	NaN	4.929098150648795	NaN	41.6952162552345	NaN	NaN	NaN	12.615150021049988	NaN	NaN	14.618332446940594	16.726920144794253	NaN	NaN	14.509541221657985	NaN	10.368441434267483	19.711198983302083	-8.764477448477972	-8.156258496199069	3.778842895248371	NaN	8.198649834484588	NaN	NaN	NaN	19.67828028280041	5.406438387594536	11.107682117267363
250	-8.00991357385843	-5.804343561454357	0.	5.718228406795585	9.33949562710514	16.83195634750258	11.691338333381472	NaN	35.97085416160938	21.368988494549086	4.961662364422175	NaN	47.97851625899859	NaN	18.425497482629087	NaN	NaN	11.408963500973348	NaN	5.023564728703356	NaN	42.23469391077063	NaN	NaN	NaN	12.733649233761211	NaN	NaN	14.693334787130864	16.786256517439764	NaN	NaN	14.601102851152291	NaN	10.544073819679532	19.84107897256445	-8.53589463823207	-7.9263323157547205	3.825889714744257	NaN	8.171968841900647	NaN	NaN	NaN	19.623062717016712	5.449787637100326	11.081641496573265
300	-7.797706145516925	-5.588210901604806	0.	5.742917687354847	9.307336682852728	16.783720898310836	11.638465759045532	NaN	36.53310429100857	21.78296716748283	5.225515773134818	NaN	48.65720772297843	NaN	18.86785953147888	NaN	NaN	11.743908523490882	NaN	5.11781729392624	NaN	42.77059331150422	NaN	NaN	NaN	12.851819341051332	NaN	NaN	14.767958047739588	16.845151960039008	NaN	NaN	14.692667978485929	NaN	10.719338628083179	19.970934113410753	-8.307549435864706	-7.696800759958132	3.8724899895114446	NaN	8.145209903167046	NaN	NaN	NaN	19.56782984716551	5.492713641825183	11.05549804712342
350	-7.585760776585183	-5.372451215585174	0.	5.767301082313157	9.275112835501965	16.735445206289626	11.585605502528256	NaN	37.09098106333387	22.19555330400944	5.486592457766275	NaN	49.32195676046245	NaN	19.30936727033986	NaN	NaN	12.07827212714178	NaN	5.211856805568884	NaN	43.30306533204698	NaN	NaN	NaN	12.969661225253754	NaN	NaN	14.842203739562459	16.903608675318885	NaN	NaN	14.784234079630115	NaN	10.89423813414339	20.100760555660404	-8.079443867771207	-7.467659839303621	3.9186474163252227	NaN	8.118373710720547	NaN	NaN	NaN	19.51258247488672	5.5352198099829675	11.029253173834945
400	-7.3740763084765515	-5.157061832718124	0.	5.791380303774298	9.242824463925384	16.687129449278416	11.532757637441726	NaN	37.64467805265373	22.60677510103922	5.744916749157916	NaN	49.97295729513101	NaN	19.7500275530696	NaN	NaN	12.412057674673248	NaN	5.3056842181990405	NaN	43.83225755988363	NaN	NaN	NaN	13.087175764004686	NaN	NaN	14.916073368604536	16.96162885822294	NaN	NaN	14.875798643610025	NaN	11.068774593393597	20.230554472329782	-7.851579901580375	-7.23890560763027	3.9643656678358234	NaN	8.091460949828262	NaN	NaN	NaN	19.457321392522942	5.577309528655417	11.002908267849943
450	-7.162651590632055	-4.942040104342278	0.	5.815157056903272	9.210471944031791	16.63877380196027	11.479922236348685	NaN	38.19438446383627	23.016660386352168	6.000512874601197	NaN	50.61040192891678	NaN	20.189847184439575	NaN	NaN	12.745268513739958	NaN	5.399300481700773	NaN	44.35831429537205	NaN	NaN	NaN	13.204363830243134	NaN	NaN	14.989568436080269	17.019214695911405	NaN	NaN	14.967359172504773	NaN	11.242950242235697	20.3603120596322	-7.623959446154479	-7.010534162121929	4.009648392568422	NaN	8.064472298587669	NaN	NaN	NaN	19.402047383119378	5.618986163792143	10.976464706535525
500	-6.951485480520392	-4.727383403812217	0.	5.838633039926299	9.17805564876626	16.59037843586181	11.427099370762518	NaN	38.74028513254931	23.425236618597978	6.253404957837641	NaN	51.23448194200476	NaN	20.628832920135114	NaN	NaN	13.077907976904045	NaN	5.492706541274469	NaN	44.88137655174313	NaN	NaN	NaN	13.321226292210905	NaN	NaN	15.062690438413481	17.07636836776115	NaN	NaN	15.058913181447421	NaN	11.416767297940071	20.49002953697791	-7.396584351589274	-6.782541643307204	4.0544992149231325	NaN	8.0374084279266	NaN	NaN	NaN	19.346761220423886	5.660253060210634	10.949923853483789
550	-6.7405768436379425	-4.513089126498485	0.	5.861809944130824	9.145575948110148	16.541943519353225	11.374289111147277	NaN	39.28256052526031	23.83253088729602	6.50361701905885	NaN	51.84538729283228	NaN	21.06699146675538	NaN	NaN	13.409979381635106	NaN	5.5859033374368225	NaN	45.40158205510087	NaN	NaN	NaN	13.437764013452615	NaN	NaN	15.135440867237376	17.133092045365746	NaN	NaN	15.150458198624994	NaN	11.59022795864556	20.619703146974125	-7.169456409213974	-6.554924235059477	4.098921735175015	NaN	8.010270001603255	NaN	NaN	NaN	19.291463668886955	5.70111354159626	10.923287058511846
600	-6.529924553508758	-4.299154689787584	0.	5.884689453865509	9.113033209081069	16.4934692176483	11.321491526917663	NaN	39.821386739236424	24.23856991283535	6.751172974906498	NaN	52.44330661808897	NaN	21.504329481813446	NaN	NaN	13.741486030310194	NaN	5.6788918060208475	NaN	45.9190652444223	NaN	NaN	NaN	13.553977852815674	NaN	NaN	15.207821209394545	17.1893878925354	NaN	NaN	15.241991765278447	NaN	11.763334403359467	20.749329155425016	-6.942577351591278	-6.327678164596884	4.142919529474073	NaN	7.983057676206188	NaN	NaN	NaN	19.236155483661722	5.741570910502262	10.896555657661795
650	-6.319527491684576	-4.085577533081975	0.	5.9072732465402344	9.080427795732914	16.444955692804374	11.268706686439021	NaN	40.35693550254449	24.64338004647472	6.996096638472337	NaN	53.02842723271678	NaN	21.940853573736202	NaN	NaN	14.072431210213836	NaN	5.771672878175871	NaN	46.43395727155759	NaN	NaN	NaN	13.669868664450295	NaN	NaN	15.279832946936944	17.245258065296994	NaN	NaN	15.3335114357027	NaN	11.936088791957584	20.87890385133167	-6.7159488525173545	-6.10079970248233	4.186496149845247	NaN	7.9557721011543165	NaN	NaN	NaN	19.180837410603946	5.781628448349762	10.869730973200733
700	-6.109384547744799	-3.872355117800082	0.	5.929562992626104	9.047760069155856	16.396403103722367	11.215934657027361	NaN	40.889374174051035	25.046987270342566	7.238411719298194	NaN	53.600935129910006	NaN	22.376570301864444	NaN	NaN	14.402818193538007	NaN	5.864247480367539	NaN	46.946386001229925	NaN	NaN	NaN	13.785437297809496	NaN	NaN	15.351477557125918	17.300704711894085	NaN	NaN	15.425014777246616	NaN	12.108493265184158	21.008423546892157	-6.489572527021845	-5.874285162623485	4.229655124188426	NaN	7.928413918696914	NaN	NaN	NaN	19.125510186272045	5.821289415427751	10.842814313620757
750	-5.899494619296518	-3.659484927376285	0.	5.951560355655436	9.015030387476326	16.34781160614677	11.163175504949344	NaN	41.41886574342222	25.44941719743702	7.478141823375971	NaN	54.161014981115244	NaN	22.811486176452792	NaN	NaN	14.732650237382156	NaN	5.956616534377808	NaN	47.4564760110356	NaN	NaN	NaN	13.9006845976491	NaN	NaN	15.422756512432187	17.355729972786882	NaN	NaN	15.516499370313005	NaN	12.280549944651915	21.137884577501463	-6.263449931367865	-5.6481309022727775	4.272399956278435	NaN	7.90098376391362	NaN	NaN	NaN	19.070174537927066	5.8605570508931075	10.815806973638967
800	-5.689856611974493	-3.446964467260928	0.	5.9732669922217765	8.982239105857037	16.299181352665645	11.11042929542228	NaN	41.945568831123886	25.850695071625882	7.7153104531476435	NaN	54.70885013603143	NaN	23.24560765866975	NaN	NaN	15.061930583753188	NaN	6.048780957304955	NaN	47.964348591443944	NaN	NaN	NaN	14.015611404027718	NaN	NaN	15.493671280535859	17.410335980652256	NaN	NaN	15.607962808358627	NaN	12.452260932842039	21.26728330175155	-6.037582563052005	-5.4223333220274075	4.314734125765049	NaN	7.873482264714428	NaN	NaN	NaN	19.014831183532685	5.899434572770579	10.78871023419745
850	-5.480469439441165	-3.234791264920312	0.	5.994684551979885	8.94938657649697	16.25051249271063	11.057696092614137	NaN	42.46963768842163	26.25084576764666	7.949941007505266	NaN	55.24462262260979	NaN	23.6789411605977	NaN	NaN	15.390662459565473	NaN	6.140741661563566	NaN	48.47012174579741	NaN	NaN	NaN	14.130218552306783	NaN	NaN	15.564223324326406	17.464524860383772	NaN	NaN	15.699402697894197	NaN	12.6236283131042	21.396616101431302	-5.811971860804325	-5.196888865829338	4.356661088172977	NaN	7.845910041839695	NaN	NaN	NaN	18.95948083175523	5.937925177952791	10.761525362463304
900	-5.271332023386653	-3.022962869836699	0.	6.015814677645746	8.916473148631376	16.20180517255694	11.00497595964353	NaN	42.991222197380615	26.649893791106532	8.182056781790966	NaN	55.76851314705391	NaN	24.111493045232844	NaN	NaN	15.718849076640836	NaN	6.232499554884548	NaN	48.97391019031147	NaN	NaN	NaN	14.24450687315051	NaN	NaN	15.6344141019027	17.51829872909162	NaN	NaN	15.790816658484369	NaN	12.794654149656528	21.525879381526575	-5.5866192045883665	-4.971794020965288	4.398184274901878	NaN	7.818267708860139	NaN	NaN	NaN	18.90412418196367	5.976032042200246	10.734253611828613
950	-5.062443293528747	-2.8114768535083106	0.	6.03665900499656	8.883499168531783	16.153059535323354	10.952268958579737	NaN	43.51046787086574	27.047863278482392	8.411680967796942	NaN	56.28070109381966	NaN	24.543269626485287	NaN	NaN	16.046493631708575	NaN	6.324055540315122	NaN	49.47582535407471	NaN	NaN	NaN	14.358477192525934	NaN	NaN	15.704245066572973	17.571659696102685	NaN	NaN	15.882202322747752	NaN	12.965340487585623	21.655069570220157	-5.361525915601137	-4.7470453180667525	4.439307093226348	NaN	7.790555872176836	NaN	NaN	NaN	18.84876192422959	6.013758320141326	10.706896221910469
1000	-4.853802187612922	-2.60033080944933	0.	6.057219162870748	8.850464979505984	16.104275720972232	10.899575150442681	NaN	44.02751585254158	27.444777997120774	8.638836653765479	NaN	56.78136452561526	NaN	24.974277169178983	NaN	NaN	16.373599306405445	NaN	6.415410516218821	NaN	49.97597537904879	NaN	NaN	NaN	14.472130331702877	NaN	NaN	15.773717666854846	17.624609862960504	NaN	NaN	15.97355733635691	NaN	13.135689352846557	21.78418311889178	-5.13669325627312	-4.522639331109984	4.480032926295928	NaN	7.76277513102122	NaN	NaN	NaN	18.793394739327237	6.051107145272287	10.679454418550957
1050	-4.64540765141232	-2.389522353189898	0.	6.077496773167952	8.817370921898055	16.055453866309506	10.846894595202945	NaN	44.5425029168724	27.84066134523795	8.863546824388928	NaN	57.270680183401225	NaN	25.404521889051743	NaN	NaN	16.70016926727565	NaN	6.506565376275497	NaN	50.4744651200684	NaN	NaN	NaN	14.585467107253969	NaN	NaN	15.842833346475318	17.677151323425296	NaN	NaN	16.064879358038343	NaN	13.305702752262869	21.91321650211814	-4.912122430268274	-4.298572677415999	4.520365133135099	NaN	7.73492607745509	NaN	NaN	NaN	18.738023298733484	6.088081629957259	10.651929413817161
1100	-4.437258638727775	-2.1790491222761164	0.	6.097493450849034	8.784217333088332	16.006594104984675	10.794227351781757	NaN	45.05556146912209	28.23553635191985	9.085834360809717	NaN	57.748823486390414	NaN	25.83400995275525	NaN	NaN	17.026206665770886	NaN	6.597521009481318	NaN	50.971396144841364	NaN	NaN	NaN	14.69848833105464	NaN	NaN	15.911593544370772	17.729286163473915	NaN	NaN	16.15616605957251	NaN	13.475382673526576	22.042166217672868	-4.687814582484033	-4.074842017650581	4.560307048643289	NaN	7.707009296370605	NaN	NaN	NaN	18.682648264627854	6.124684865428252	10.624322406001163
1150	-4.229354111387783	-1.9689087762700457	0.	6.117210803936073	8.751004547493427	15.957696567490819	10.741573478051007	NaN	45.56681954535424	28.6294256771221	9.305722040620346	NaN	58.215968532047995	NaN	26.262747477855044	NaN	NaN	17.351714638250282	NaN	6.688278300148761	NaN	51.466866733948535	NaN	NaN	NaN	14.811194810283132	NaN	NaN	15.97999969468696	17.781016461299913	NaN	NaN	16.247415125793818	NaN	13.644731085198154	22.171028786526556	-4.463770799051298	-3.8514440558242753	4.599861983594861	NaN	7.679025365490275	NaN	NaN	NaN	18.6272702898925	6.160919921785155	10.596634579620044
1200	-4.021693039248525	-1.7590989967497097	0.	6.136650433512377	8.717732896566233	15.90876138116459	10.688933030833233	NaN	46.07640081243215	29.022351611670008	9.5232325378634	NaN	58.67228809609147	NaN	26.690740532830535	NaN	NaN	17.676696305980443	NaN	6.778838127906628	NaN	51.96097188084385	NaN	NaN	NaN	14.923587347420472	NaN	NaN	16.048053226779018	17.832344287313486	NaN	NaN	16.33862425459061	NaN	13.813749936706557	22.299800752846714	-4.23999210733445	-3.6283755392923944	4.639033224639129	NaN	7.650974855366982	NaN	NaN	NaN	18.571890018112207	6.196789847995727	10.568867105415883
1250	-3.8142744001938578	-1.549617487309089	0.	6.155813933722463	8.6844027087959	15.859788670186205	10.636306065901628	NaN	46.584424568018754	29.414336077258575	9.738388423031536	NaN	59.117953632490625	NaN	27.117995137074985	NaN	NaN	18.00115477513543	NaN	6.869201367700026	NaN	52.45380329185433	NaN	NaN	NaN	15.0356667402505	NaN	NaN	16.115755565211472	17.88327170414151	NaN	NaN	16.429791156905203	NaN	13.98244115834921	22.428478683997838	-4.016479475931339	-3.4056332587550124	4.677824034300342	NaN	7.622858329383961	NaN	NaN	NaN	18.5165080835744	6.232297671895611	10.541021140355753
1300	-3.607097180135314	-1.3404619735581256	0.	6.174702891772073	8.651014309707858	15.810778555579464	10.583692637980041	NaN	47.09100574057667	29.805400626452496	9.951212163067476	NaN	59.553135273467625	NaN	27.54451726089553	NaN	NaN	18.325093136796774	NaN	6.959368889790389	NaN	52.945449386180044	NaN	NaN	NaN	15.147433781859858	NaN	NaN	16.183108129758207	17.93380076662751	NaN	NaN	16.520913556733845	NaN	14.150806661291998	22.55705917054135	-3.793233814673293	-3.183214048256968	4.716237650977697	NaN	7.594676343754809	NaN	NaN	NaN	18.46112511126917	6.2674464001883194	10.51309782763173
1350	-3.4001603730121053	-1.1316302031227201	0.	6.19331888792817	8.617568021863814	15.76173115521174	10.531092800742964	NaN	47.59625488936822	30.195566442686143	10.161726121364028	NaN	59.97800182949691	NaN	27.970312825513165	NaN	NaN	18.648514466953472	NaN	7.049341559755454	NaN	53.43599529589419	NaN	NaN	NaN	15.258889260637984	NaN	NaN	16.25011233540251	17.983933521831688	NaN	NaN	16.611989191126735	NaN	14.31884833756928	22.685538826235625	-3.570255974625112	-2.9611147851878648	4.754277288945328	NaN	7.5664294475234835	NaN	NaN	NaN	18.405741716889203	6.302239018445248	10.485098296660892
1400	-3.193462980791118	-0.9231199456447333	0.	6.211663495518932	8.584064164861738	15.71264658379397	10.478506606815559	NaN	48.10027820445536	30.584854340263576	10.36995255776407	NaN	60.39272078930525	NaN	28.395387703062752	NaN	NaN	18.971421826501956	NaN	7.139120238489281	NaN	53.92552286594296	NaN	NaN	NaN	15.370033960277121	NaN	NaN	16.316769592337025	18.033672009030912	NaN	NaN	16.703015810188024	NaN	14.486568060083894	22.81391428803599	-3.347546748085067	-2.7393323902820708	4.7919461383523165	NaN	7.5381181825643	NaN	NaN	NaN	18.350358506829853	6.336678491105664	10.457023663085304
1450	-2.9870040134669176	-0.7149289927819888	0.	6.2297382809337645	8.550503055335875	15.663524952880675	10.425934107773628	NaN	48.60317750669975	30.97328476435855	10.575913628560562	NaN	60.79745831987175	NaN	28.819747716593003	NaN	NaN	19.293818261246155	NaN	7.2287057822022405	NaN	54.41411065414569	NaN	NaN	NaN	15.480868659772312	NaN	NaN	16.383081305963792	18.083018259718717	NaN	NaN	16.793991177075814	NaN	14.653967682607135	22.942182216094693	-3.1251068685849064	-2.517863827618718	4.829247365222683	NaN	7.509743083581939	NaN	NaN	NaN	18.29497607818911	6.3707677614767135	10.428875028772035
1500	-2.780782489061744	-0.5070551582082667	0.	6.247544803623287	8.516885006956745	15.61436637086994	10.373375354143631	NaN	49.10505024776274	31.360877791014502	10.779631386496535	NaN	61.19237926642783	NaN	29.243398640066513	NaN	NaN	19.61570680189743	NaN	7.318099042421027	NaN	54.901833931194744	NaN	NaN	NaN	15.591394133421412	NaN	NaN	16.449048876894224	18.13197429760529	NaN	NaN	16.88491306800215	NaN	14.821049039778778	23.07033929376097	-2.90293701088985	-2.296706104621702	4.86618411145539	NaN	7.481304678111433	NaN	NaN	NaN	18.239595018767588	6.4045097517334195	10.400653481813155
1550	-2.5747974336255175	-0.29949627761330827	0.	6.265084616099342	8.483210330431135	15.565170943003432	10.320830395402682	NaN	49.60598951010531	31.747653127144556	10.981127780765092	NaN	61.57764715245723	NaN	29.666346198359715	NaN	NaN	19.93709046407463	NaN	7.407300865988642	NaN	55.38876468065559	NaN	NaN	NaN	15.701611150825057	NaN	NaN	16.514673700949114	18.18054213861749	NaN	NaN	16.975779272233034	NaN	14.987813947107064	23.198382227580975	-2.6810377909985923	-2.0758562720596836	4.9027594948243465	NaN	7.452803486518183	NaN	NaN	NaN	18.184215907068555	6.437907362918682	10.372360096525727
1600	-2.3690478812358333	-0.09225020870281478	0.	6.282359263934988	8.449479333502108	15.515938771366379	10.268299279978546	NaN	50.10608400698816	32.13363011053153	11.180424657009413	NaN	61.95342417969601	NaN	30.088596067262937	NaN	NaN	20.257972248304043	NaN	7.496312095064404	NaN	55.874971598966745	NaN	NaN	NaN	15.81152047688671	NaN	NaN	16.579957169158636	18.228723790898854	NaN	NaN	17.066587592088407	NaN	15.154264200968697	23.326307747297832	-2.4594097661433003	-1.8553114240460866	4.938976608978399	NaN	7.424240021997944	NaN	NaN	NaN	18.128839312297902	6.470963474943275	10.343995933451819
1650	-2.1635328739979642	0.11468516880155359	0.	6.29937028576451	8.415692320948995	15.466669954887598	10.21578205524965	NaN	50.60541808247165	32.51882770982792	11.37754375732276	NaN	62.319871228132534	NaN	30.510153873480345	NaN	NaN	20.578355140019436	NaN	7.585133567123949	NaN	56.36052009543981	NaN	NaN	NaN	15.921122871812612	NaN	NaN	16.64490066776234	18.27652125480957	NaN	NaN	17.157335842942175	NaN	15.320401578608864	23.454112605851588	-2.238053434789616	-1.6350686980391018	4.974838523441339	NaN	7.3956147905768335	NaN	NaN	NaN	18.07346579436418	6.503680946585854	10.315562039358484
1700	-1.9582514620448586	0.32131195316217387	0.	6.316119213283407	8.381849594587404	15.417364589339469	10.163278767545053	NaN	51.10407171141582	32.90326452455592	11.572506720248464	NaN	62.677147856007515	NaN	30.93102519462997	NaN	NaN	20.898242109562034	NaN	7.673766114959223	NaN	56.84547229225948	NaN	NaN	NaN	16.030419091111824	NaN	NaN	16.709505578209164	18.32393652292649	NaN	NaN	17.248021853222177	NaN	15.486227838141215	23.58179357937927	-2.016969236636654	-1.41512527484168	5.010348283611901	NaN	7.36692829111133	NaN	NaN	NaN	18.018095903878553	6.536062615492944	10.28705944723779
1750	-1.7532027035371451	0.5276322206254658	0.	6.332607571248403	8.347951453269214	15.368022767337942	10.110789462144494	NaN	51.602120499480385	33.2869587851074	11.765335080779929	NaN	63.025412299813986	NaN	31.351215559243713	NaN	NaN	21.217636112180518	NaN	7.762210566678496	NaN	57.32988702448347	NaN	NaN	NaN	16.1394098855962	NaN	NaN	16.77377327715741	18.370971580043154	NaN	NaN	17.3386434644102	NaN	15.651744718547867	23.709347467214805	-1.7961575526170035	-1.1954783786015397	5.045508910763758	NaN	7.338181015288271	NaN	NaN	NaN	17.962730182154843	6.568111298178953	10.258489176306789
1800	-1.5483856646631278	0.7336480254218886	0.	6.348836877477433	8.313998192882572	15.318644578342553	10.058314183278348	NaN	52.09963568312472	33.66992835274392	11.95605027036064	NaN	63.36482147429729	NaN	31.77073044676735	NaN	NaN	21.536540088031035	NaN	7.850467745706349	NaN	57.813819840042626	NaN	NaN	NaN	16.248096001380404	NaN	NaN	16.837705136474774	18.417628403169733	NaN	NaN	17.429198531042	NaN	15.816953939679413	23.836771091889123	-1.5756187048967263	-0.9761252768111625	5.08032340204553	NaN	7.309373447624852	NaN	NaN	NaN	17.907369161209502	6.599829790026164	10.229852232007536
1850	-1.3437994196387852	0.9393613997659422	0.	6.364808642849665	8.279990106351901	15.269230108656398	10.005852974127652	NaN	52.596684129607894	34.05219071959676	12.14467361688415	NaN	63.695530972455074	NaN	32.189575287560494	NaN	NaN	21.854956962177198	NaN	7.9385384707836755	NaN	58.29732299974083	NaN	NaN	NaN	16.356478179881883	NaN	NaN	16.90130252323832	18.463908961533086	NaN	NaN	17.51968492070726	NaN	15.981857202254913	23.96406129913006	-1.3553529568753588	-0.7570632803077931	5.114794730480777	NaN	7.280506065468633	NaN	NaN	NaN	17.85201336376162	6.6312208652847335	10.20114960600709
1900	-1.1394430507077766	1.1447743538561637	0.	6.380524371305476	8.245927483637894	15.219779441426153	9.953405876824089	NaN	53.09332833698865	34.43376300866682	12.331226344694096	NaN	64.01769506553734	NaN	32.607755462896634	NaN	NaN	22.17288964459007	NaN	8.026423555967687	NaN	58.78044547725506	NaN	NaN	NaN	16.46455715782091	NaN	NaN	16.964566799734506	18.509815216576737	NaN	NaN	17.610100514049634	NaN	16.146456187861894	24.09121495786242	-1.1353605131859104	-0.5382897432734424	5.1489258449680015	NaN	7.251579338997531	NaN	NaN	NaN	17.796663303232936	6.662287277072701	10.172382276197505
1950	-0.9353156481414372	1.3498888758751333	0.	6.395985559846469	8.211810611737517	15.17029265664207	9.90097293245	NaN	53.5896264341254	34.814661973824755	12.51572957458419	NaN	64.33146670304639	NaN	33.02527630496312	NaN	NaN	22.49034103014819	NaN	8.114123810631911	NaN	59.26323295913534	NaN	NaN	NaN	16.572333667220544	NaN	NaN	17.02749932345916	18.555349121960873	NaN	NaN	17.700443204766703	NaN	16.310752558956363	24.21822896020795	-0.915641519694863	-0.3198020632348854	5.182719670280648	NaN	7.222593731219821	NaN	NaN	NaN	17.741319483747812	6.693031757375976	10.143551206695822
2000	-0.7314163102387785	1.55470693198947	0.	6.411193698535463	8.177639774684009	15.120769831137963	9.848554181038379	NaN	54.08563218067627	35.19490399981087	12.69820432379821	NaN	64.63699751273684	NaN	33.44214309686119	NaN	NaN	22.807313998637554	NaN	8.201640039466186	NaN	59.74572784480481	NaN	NaN	NaN	16.67980843540665	NaN	NaN	17.090101447117483	18.600512623562338	NaN	NaN	17.790710899610005	NaN	16.474747958862782	24.345100221485335	-0.6961960635021767	-0.10159768106365773	5.216179107067107	NaN	7.193549697974145	NaN	NaN	NaN	17.685982400133245	6.723457017048346	10.114657347844094
2050	-0.5277441433264889	1.7592304663498333	0.	6.426150270496502	8.143415253546877	15.07121103859123	9.796149661572873	NaN	54.58139496709901	35.574505102235165	12.878671506030015	NaN	64.93443780061565	NaN	33.85836107260589	NaN	NaN	23.123811414751614	NaN	8.288973042476677	NaN	60.22796924655964	NaN	NaN	NaN	16.786982185007897	NaN	NaN	17.152374518624068	18.645307659474646	NaN	NaN	17.880901518385034	NaN	16.638444011774098	24.471825680210234	-0.47702417294127825	0.11632591902393394	5.249307031850704	NaN	7.164447687929498	NaN	NaN	NaN	17.630652537918895	6.753565745811481	10.085701636209372
2100	-0.3242982617589362	1.9634614010909228	0.	6.440856751914844	8.109137326431904	15.02161634952284	9.74375941198778	NaN	55.07695981465106	35.953480927577324	13.05715193142354	NaN	65.2239365509421	NaN	34.273935417126175	NaN	NaN	23.439836128091297	NaN	8.37612361498585	NaN	60.709992989569095	NaN	NaN	NaN	16.893855633955752	NaN	NaN	17.21431988110288	18.689736160007993	NaN	NaN	17.971012993951227	NaN	16.801842322751714	24.598402298095216	-0.2581258175790753	0.3339712094668247	5.2821062970297135	NaN	7.135288142585239	NaN	NaN	NaN	17.57533037333705	6.78336061225492	10.05668499458369
2150	-0.12107778791816472	2.167401636331477	0.	6.4553146120369735	8.074806268481147	14.971985831297335	9.691383469168057	NaN	55.57236737538958	36.33184675318674	13.233666306572795	NaN	65.50564142622777	NaN	34.68887126626486	NaN	NaN	23.755390973164975	NaN	8.463092547632495	NaN	61.19183161187552	NaN	NaN	NaN	17.00042949548449	NaN	NaN	17.275938872887266	18.733800047689204	NaN	NaN	18.06104327222197	NaN	16.96494447772551	24.724827060049844	-0.0395009082159421	0.5513406193591852	5.314579730877351	NaN	7.106071496271085	NaN	NaN	NaN	17.52001637332262	6.812844263836081	10.0276083319841
2200	0.08191814778610938	2.371053050174276	0.	6.469525313170587	8.040422351872927	14.922319548122823	9.639021868949312	NaN	56.067653932171325	36.70961748728247	13.408235234521863	NaN	65.77969876723658	NaN	35.10317370677859	NaN	NaN	24.070478769388497	NaN	8.549880626371715	NaN	61.67351436439432	NaN	NaN	NaN	17.106704478131178	NaN	NaN	17.337232827519955	18.777501237261813	NaN	NaN	18.1509903121646	NaN	17.127752043493846	24.851096974180578	0.17885070311426626	0.7684365344504162	5.34673013754177	NaN	7.076798176147115	NaN	NaN	NaN	17.464710995513165	6.842019326880264	9.998472543652635
2250	0.2846904069164869	2.5744174987061417	0.	6.483490310684607	8.005985845821844	14.872617561050996	9.586674646117801	NaN	56.562851398652796	37.08680766895326	13.580879214764906	NaN	66.04625359298475	NaN	35.516847776337926	NaN	NaN	24.38510232108516	NaN	8.636488632474931	NaN	62.15506721091397	NaN	NaN	NaN	17.212681285735698	NaN	NaN	17.398203073753045	18.820841635685987	NaN	NaN	18.240852085800405	NaN	17.290266567723528	24.977209071790867	0.39692922314422857	0.9852612971451618	5.378560297046073	NaN	7.047468602203766	NaN	NaN	NaN	17.409414688248894	6.870888406580634	9.969278511056341
2300	0.4872398430078936	2.777496815997928	0.	6.497211053009176	7.97149701657877	14.822879927977114	9.534341834410439	NaN	57.05798731929014	37.463431468157566	13.751618643246161	NaN	66.30544960074084	NaN	35.92989846352723	NaN	NaN	24.699264417485754	NaN	8.72291734252987	NaN	62.63651282809603	NaN	NaN	NaN	17.318360617440717	NaN	NaN	17.458850935548035	18.863823142138568	NaN	NaN	18.330626578204612	NaN	17.45248957894986	25.103160407381083	0.6147349173731421	1.2018172065032942	5.4100729652883	NaN	7.018083187261837	NaN	NaN	NaN	17.35412789057264	6.899454086998247	9.940027101887253
2350	0.6895673015675782	2.980292814104538	0.	6.510688981635653	7.936956127430842	14.773106703640007	9.482023466514796	NaN	57.55308486933921	37.839502685723495	13.920473812359933	NaN	66.55742916602574	NaN	36.34233070784479	NaN	NaN	25.012967832728474	NaN	8.80916752844059	NaN	63.117870605475126	NaN	NaN	NaN	17.423743167691725	NaN	NaN	17.519177732075775	18.906447648013074	NaN	NaN	18.420311787506417	NaN	17.61442258657658	25.228948058648555	0.8322681100667384	1.4181065182399277	5.441270874041438	NaN	6.988642336972485	NaN	NaN	NaN	17.298851032229884	6.927718931062025	9.910719170062402
2400	0.8916736200751122	3.1828072830649106	0.	6.5239255311166175	7.902363438701479	14.723297939622084	9.429719574069088	NaN	58.04816285485548	38.21503475334888	14.087464910950613	NaN	66.8023333426126	NaN	36.754149399702705	NaN	NaN	25.32621532585905	NaN	8.89523995742745	NaN	63.59915664545897	NaN	NaN	NaN	17.52882962623699	NaN	NaN	17.579184777716513	18.948717036919664	NaN	NaN	18.509905724888938	NaN	17.77606708087594	25.35456912648756	1.0495291842572698	1.634131444725411	5.472156730953409	NaN	6.959146449817229	NaN	NaN	NaN	17.243584533668734	6.9556854805687705	9.881355555723822
2450	1.0935596279823905	3.385041990902026	0.	6.536922129065874	7.867719207750362	14.673453684349324	9.37743018766219	NaN	58.54323571269415	38.59004073360122	14.252612024312656	NaN	67.040301862527	NaN	37.16535938042695	NaN	NaN	25.639009640830597	NaN	8.981135392027129	NaN	64.08038376332831	NaN	NaN	NaN	17.63362067812761	NaN	NaN	17.638873382059874	18.990633184685198	NaN	NaN	18.599406414589264	NaN	17.937424532988626	25.48002073498933	1.2665185817435145	1.8498941549853243	5.502733219547084	NaN	6.929595917107948	NaN	NaN	NaN	17.18832880603995	6.9833562561831615	9.851937085238548
2500	1.2952261467136301	3.586998683622904	0.	6.549680196158441	7.833023688973453	14.623573983091283	9.325155336833634	NaN	59.03831351051008	38.964533319917706	14.415935134190603	NaN	67.27147313604674	NaN	37.5759654422574	NaN	NaN	25.951353506503764	NaN	9.066854590092625	NaN	64.56156148723704	NaN	NaN	NaN	17.738117003717452	NaN	NaN	17.698244849904857	19.032197959353166	NaN	NaN	18.68881189389843	NaN	18.098496394923817	25.60530003144203	1.483236803090783	2.0653967747004884	5.533002999220272	NaN	6.899991122986879	NaN	NaN	NaN	17.133084251196916	7.0107337574377535	9.822464571198608
2550	1.4966739896653722	3.7886790852186034	0.	6.562201146130557	7.798277133802982	14.573658877961087	9.272895050073595	NaN	59.5334019467578	39.33852483660519	14.57745411877906	NaN	67.49598425170198	NaN	37.98597232834773	NaN	NaN	26.2632496366466	NaN	9.15239830479325	NaN	65.04269605821206	NaN	NaN	NaN	17.842319278663215	NaN	NaN	17.75730048125985	19.073413221183745	NaN	NaN	18.77812021316141	NaN	18.25928409955914	25.730404186330773	1.699684407630905	2.2806413862069603	5.562968705245731	NaN	6.870332444426621	NaN	NaN	NaN	17.077851261695667	7.037820462732979	9.792938812421028
2600	1.69790396220648	3.9900848976642247	0.	6.574486385779687	7.763479790707448	14.52370840791543	9.220649354822907	NaN	60.028502350691525	39.71202723884029	14.737188752722727	NaN	67.7139709762752	NaN	38.39538473276554	NaN	NaN	26.574700729934666	NaN	9.237767284614627	NaN	65.52379043015335	NaN	NaN	NaN	17.946228173924382	NaN	NaN	17.81604157134261	19.11428082265377	NaN	NaN	18.867329435777137	NaN	18.41978906064071	25.855330393337635	1.9158620134622428	2.495630028496026	5.592632948771153	NaN	6.840620251230134	NaN	NaN	NaN	17.02263022079487	7.064618829337144	9.763360593947832
2650	1.8989168616781402	4.191217800918908	0.	6.586537314964507	7.728631905191626	14.473722608754594	9.16841827747306	NaN	60.52361168236515	40.08505211266922	14.895158707116346	NaN	67.92556775480122	NaN	38.80420730049226	NaN	NaN	26.885709469950953	NaN	9.322962273358698	NaN	66.004844269834	NaN	NaN	NaN	18.04984435576324	NaN	NaN	17.874469410580282	19.15480260845674	NaN	NaN	18.956437638198484	NaN	18.580012672783106	25.980075869341626	2.13177029744968	2.710364697214216	5.621998316819176	NaN	6.810854906030735	NaN	NaN	NaN	16.967421502455835	7.09113129338644	9.73373068704605
2700	2.0997134773938613	4.392079452925833	0.	6.5983553266049215	7.693733719796564	14.423701513122413	9.116201843366198	NaN	61.01872253263223	40.45761067500793	15.051383549504777	NaN	68.13090771056716	NaN	39.21244462742318	NaN	NaN	27.196278525185924	NaN	9.40798401014372	NaN	66.48585395690016	NaN	NaN	NaN	18.15316848574488	NaN	NaN	17.93258528460938	19.194980415502826	NaN	NaN	19.045442909932284	NaN	18.73995631146938	26.104637854418712	2.3474099952246315	2.9248473446632923	5.651067372287382	NaN	6.781036764292101	NaN	NaN	NaN	16.9122254713425	7.117360269884923	9.704049849207696
2750	2.300294590639477	4.592671489612223	0.	6.609941806682048	7.658785474099579	14.373645150506315	9.064000076795107	NaN	61.513823123146025	40.829713773642055	15.20588274388291	NaN	68.33012264511243	NaN	39.62010126036747	NaN	NaN	27.506410549037515	NaN	9.492833229404264	NaN	66.96681258387102	NaN	NaN	NaN	18.256201220737204	NaN	NaN	17.99039047427581	19.23481607291886	NaN	NaN	19.13434335353931	NaN	18.89962133305104	26.2290136118418	2.5627819011850312	3.1390798798002497	5.6798426539482945	NaN	6.751166174308275	NaN	NaN	NaN	16.857042482821456	7.143308152704533	9.674318824149795
2800	2.500660974673141	4.792995524889331	0.	6.621298134238229	7.6237874047142595	14.323553547237292	9.011813001003237	NaN	62.00889730635944	41.201371887226905	15.35867565069575	NaN	68.52334303822883	NaN	40.02718169704814	NaN	NaN	27.8161081798111	NaN	9.577510660891216	NaN	67.4477099561389	NaN	NaN	NaN	18.3589432129109	NaN	NaN	18.047886255634847	19.27431140204834	NaN	NaN	19.223137084634292	NaN	19.059009074748094	26.353200428080743	2.777886868495349	3.353064168237326	5.708326676449378	NaN	6.721243477203651	NaN	NaN	NaN	16.801872882961923	7.168977314585087	9.644538341814362
2850	2.7008133947253326	4.993053150652461	0.	6.632425681377023	7.58873974529047	14.273426726489907	8.959640638184691	NaN	62.50392456552506	41.572595125287485	15.509781526838351	NaN	68.71069804796042	NaN	40.433690386102086	NaN	NaN	28.12537404071954	NaN	9.662017029671778	NaN	67.92853259196913	NaN	NaN	NaN	18.461395109739467	NaN	NaN	18.10507389995115	19.313468216451426	NaN	NaN	19.311822231885902	NaN	19.218120854648973	26.47719561280235	2.992725809086573	3.566802032241986	5.736521930313038	NaN	6.691269006932989	NaN	NaN	NaN	16.746717008535764	7.194370107134275	9.614709118368419
2900	2.900752607998853	5.1928459367809525	0.	6.643325813263211	7.553642726514343	14.223264708282299	8.907483009484222	NaN	62.99888001469517	41.943393228218476	15.659219525655857	NaN	68.89231551060364	NaN	40.83963172708007	NaN	NaN	28.434210739883138	NaN	9.746353056129472	NaN	68.40926372250017	NaN	NaN	NaN	18.563557553999207	NaN	NaN	18.16195467369877	19.352288321904954	NaN	NaN	19.40039693701676	NaN	19.376957971710635	26.600996498870387	3.207299693656223	3.780295250736939	5.764430881936626	NaN	6.661243090281411	NaN	NaN	NaN	16.69157518701747	7.2194888608276635	9.584831856203971
2950	3.100479363668826	5.392375431138188	0.	6.653999888122794	7.518496576108287	14.173067509476176	8.855340134997238	NaN	63.49373439872171	42.31377556728428	15.807008696943477	NaN	69.0683219407072	NaN	41.24501007044669	NaN	NaN	28.742620870329677	NaN	9.830519455964128	NaN	68.88988329174353	NaN	NaN	NaN	18.665431183769215	NaN	NaN	18.218529838561096	19.39077351640241	NaN	NaN	19.48885935480345	NaN	19.535521705758455	26.72460044234554	3.4216095516683396	3.993545559300126	5.792055973592436	NaN	6.631166046864392	NaN	NaN	NaN	16.636447736584188	7.244335885008702	9.554907243938038
3000	3.2999944028827	5.591643159571585	0.	6.664449257242992	7.483301518830976	14.12283514377683	8.803212033769798	NaN	63.98845409325632	42.683751144618945	15.953167986946502	NaN	69.2388425310721	NaN	41.649829717580445	NaN	NaN	29.05060700999438	NaN	9.914516940191893	NaN	69.3703679565838	NaN	NaN	NaN	18.7670166324314	NaN	NaN	18.274800651430954	19.428925590153966	NaN	NaN	19.577207653076478	NaN	19.69381331748632	26.84800482248546	3.635656471353498	4.20655465016472	5.819399623427702	NaN	6.601038189127774	NaN	NaN	NaN	16.58133496611569	7.268913467888709	9.524935956412623
3050	3.499298458760243	5.790650625912605	0.	6.674675264972245	7.448057776477364	14.072567621733114	8.751098723798622	NaN	64.48300110475027	43.05332859322625	16.097716238360295	NaN	69.40400115275179	NaN	42.05409492077365	NaN	NaN	29.358171721719955	NaN	9.998346215145236	NaN	69.85069108677858	NaN	NaN	NaN	18.868314528670457	NaN	NaN	18.3307683644105	19.466746325586445	NaN	NaN	19.665440012720325	NaN	19.851834048456553	26.97120704174475	3.84944159970879	4.419324172219136	5.846464225464598	NaN	6.570859822347753	NaN	NaN	NaN	16.52623717519439	7.293223876546883	9.494918654694743
3100	3.6983922563935496	5.989399311976748	0.	6.6846792487202125	7.412765567878673	14.022264950737467	8.69900022203107	NaN	64.97733307045458	43.422516176979585	16.240672190330297	NaN	69.56392035505192	NaN	42.457809883232514	NaN	NaN	29.665317553256564	NaN	10.082007982472932	NaN	70.3308227649587	NaN	NaN	NaN	18.969325496473903	NaN	NaN	18.386434224811296	19.504237497343322	NaN	NaN	19.75355462767341	NaN	20.00958512109997	27.09420452577494	4.062966142497842	4.631855731007025	5.8732521496002486	NaN	6.54063124463089	NaN	NaN	NaN	16.471154654105344	7.3172693569303	9.464855986076401
3150	3.8972765128470352	6.187890677563554	0.	6.694462538957776	7.377425108902394	13.971927135025883	8.646916544365167	NaN	65.47140325841987	43.79132179062215	16.382054478452023	NaN	69.71872136553051	NaN	42.86097875907711	NaN	NaN	29.972047037261824	NaN	10.165502939140074	NaN	70.8107297866279	NaN	NaN	NaN	19.070050155132048	NaN	NaN	18.441799475154294	19.54140087228477	NaN	NaN	19.841549704928106	NaN	20.167067738715847	27.216994723424545	4.2762313642508	4.844150888727265	5.8997657416067115	NaN	6.510352746914105	NaN	NaN	NaN	16.41608768383624	7.341052133853912	9.4347485840746
3200	4.095951937157438	6.386126160456605	0.	6.704026459217034	7.342036612452297	13.921554175677946	8.594847705649586	NaN	65.96516056749645	44.15975295976669	16.521881634771056	NaN	69.86852408999788	NaN	43.26360565334136	NaN	NaN	30.278362691300813	NaN	10.248831777428077	NaN	71.29037566016305	NaN	NaN	NaN	19.170489119237995	NaN	NaN	18.49686535316978	19.578238209487598	NaN	NaN	19.92942346453072	NaN	20.324283085471937	27.339575106738987	4.489238588264346	5.056211164233983	5.926007323130992	NaN	6.480024612964675	NaN	NaN	NaN	16.361036536077407	7.364574411000547	9.404597068431345
3250	4.294419230333822	6.584107176423522	0.	6.713372326091307	7.306600288468418	13.871146070616808	8.542793719683658	NaN	66.4585495273344	44.527816840895774	16.66017208778307	NaN	70.0134471125167	NaN	43.665694621973074	NaN	NaN	30.584267017846088	NaN	10.33199518493466	NaN	71.7697206068141	NaN	NaN	NaN	19.270642998687656	NaN	NaN	18.55163309179747	19.614751260245306	NaN	NaN	20.017174139581535	NaN	20.481232326404456	27.461943170960655	4.7019891966016765	5.268038033036527	5.951979191695037	NaN	6.44964711938024	NaN	NaN	NaN	16.306001473221816	7.387838370920907	9.374402045113639
3300	4.492679085357571	6.7818351192159625	0.	6.722501449235137	7.271116343927067	13.820702814609188	8.49075459921736	NaN	66.95151029838334	44.89552022136155	16.796944162433807	NaN	70.1536076954019	NaN	44.06724967183388	NaN	NaN	30.889762504277652	NaN	10.414993844573868	NaN	72.24872156070411	NaN	NaN	NaN	19.370512398679747	NaN	NaN	18.606103919186427	19.650941768068044	NaN	NaN	20.10479997623476	NaN	20.63791660741808	27.584096434528885	4.914484630092519	5.479632927299494	5.977683620695734	NaN	6.419220535588801	NaN	NaN	NaN	16.25098274836507	7.410846175033578	9.344164106313475
3350	4.690732187182391	6.979311360569628	0.	6.731415131364282	7.23558498284083	13.77022439926539	8.438730355951328	NaN	67.44397867189264	45.26286951938593	16.932216080119076	NaN	70.28912177922088	NaN	44.46827476069933	NaN	NaN	31.194851622882975	NaN	10.497828434576052	NaN	72.7273321688292	NaN	NaN	NaN	19.47009791971579	NaN	NaN	18.660279058695107	19.686811468682627	NaN	NaN	20.192299233698556	NaN	20.79433705528598	27.706032439079966	5.126726388333134	5.690997235842709	6.003122859404916	NaN	6.3887451238487145	NaN	NaN	NaN	16.195980605305426	7.4335999636250145	9.313883830447852
3400	4.888579212734316	7.1765372502042615	0.	6.740114668255724	7.200006406258557	13.719710813039278	8.386721000536852	NaN	67.93588606991135	45.62987078406046	17.06600595868477	NaN	70.42010398279312	NaN	44.868773797258775	NaN	NaN	31.499536830856993	NaN	10.580499628487889	NaN	73.20550279105846	NaN	NaN	NaN	19.569400157600093	NaN	NaN	18.714159728891342	19.722362090032536	NaN	NaN	20.27967018423504	NaN	20.95049477764978	27.827748749447125	5.3387160296862985	5.902132304141236	6.028299132969357	NaN	6.358221139248702	NaN	NaN	NaN	16.140995278543752	7.456101855849554	9.28356178215877
3450	5.086220830911698	7.373514115823641	0.	6.748601348747659	7.164380812265376	13.669162041228303	8.334726542575869	NaN	68.42715954528818	45.99652969534639	17.19833181242686	NaN	70.54666760319067	NaN	45.26875064111547	NaN	NaN	31.803820570302097	NaN	10.66300809517236	NaN	73.68318050013418	NaN	NaN	NaN	19.66841970343978	NaN	NaN	18.767747143552352	19.757595352277924	NaN	NaN	20.36691111316029	NaN	21.10639086301958	27.949242953660544	5.550455171281321	6.113039434325371	6.05321464241077	NaN	6.327648829707844	NaN	NaN	NaN	16.086026993283575	7.4783539497294065	9.253198512313217
3500	5.283657702585213	7.570243263115589	0.	6.756876454739509	7.128708395982687	13.618578065973477	8.282746990620975	NaN	68.91772178167149	46.36285156407468	17.32921155209138	NaN	70.6689246157377	NaN	45.66820910278651	NaN	NaN	32.107705268228145	NaN	10.74535449880877	NaN	74.16030908167167	NaN	NaN	NaN	19.767157143644773	NaN	NaN	18.821042511664714	19.79251296779561	NaN	NaN	20.454020318844297	NaN	21.262026380773943	28.070512662947333	5.761945489014035	6.323719885180652	6.077871564625815	NaN	6.297028435975577	NaN	NaN	NaN	16.031075965431057	7.5003583221546615	9.22279455800319
3550	5.480890480597861	7.7667259757519655	0.	6.7649412611919155	7.092989349568158	13.56795886625939	8.23078235217542	NaN	69.40749109350939	46.72884133194595	17.45866298487445	NaN	70.78698567401088	NaN	46.06715294370291	NaN	NaN	32.411193336552444	NaN	10.827539498892733	NaN	74.63682903415933	NaN	NaN	NaN	19.865613059927792	NaN	NaN	18.874047037424404	19.827116641179067	NaN	NaN	20.54099611271104	NaN	21.41740238115991	28.191555511731583	5.973188717546803	6.534174872147847	6.102272052386093	NaN	6.266360191631702	NaN	NaN	NaN	15.976142401594997	7.522117028883281	9.192350442545674
3600	5.677919809764964	7.962963515388672	0.	6.772797036126737	7.057223862215733	13.517304417914206	8.178832633693107	NaN	69.89638142604959	47.094503571530524	17.586703814422265	NaN	70.90096010983902	NaN	46.46558587620946	NaN	NaN	32.714287172099795	NaN	10.909563750236185	NaN	75.11267756895863	NaN	NaN	NaN	19.963788029304368	NaN	NaN	18.92676192023678	19.861408069238443	NaN	NaN	20.627836819238425	NaN	21.572519895292988	28.31236915763431	6.184186650308508	6.7444055673229615	6.126418234338148	NaN	6.235644323086381	NaN	NaN	NaN	15.921226499086833	7.543632104541109	9.161866675482656
3650	5.87474632687417	8.158957121665651	0.	6.780445040627052	7.021412120155624	13.466614693609664	8.126897840578584	NaN	70.38430235533951	47.459842486268414	17.713351640831092	NaN	71.01095593330344	NaN	46.86351156356488	NaN	NaN	33.01698915660243	NaN	10.99142790296737	NaN	75.5877886103041	NaN	NaN	NaN	20.061682624092825	NaN	NaN	18.979188354716555	19.89538894100055	NaN	NaN	20.7145407759583	NaN	21.72737993515715	28.432951281473485	6.394941139494566	6.954413099457241	6.150312215003463	NaN	6.2048810495801305	NaN	NaN	NaN	15.866328445920638	7.564905562621859	9.131343752581131
3700	6.0713706606854485	8.354708012206881	0.	6.787886528837162	6.985554306654321	13.415889662861073	8.074977977187062	NaN	70.87115908822626	47.8248619104693	17.83862396064727	NaN	71.11707983273756	NaN	47.260933619941724	NaN	NaN	33.31930165670005	NaN	11.073132602530855	NaN	76.06209279530331	NaN	NaN	NaN	20.159297411914295	NaN	NaN	19.031327530687857	19.92906093770887	NaN	NaN	20.801106333456502	NaN	21.881983493604846	28.553299587264018	6.605454096066914	7.164198553957157	6.1739560747784665	NaN	6.1740705831838305	NaN	NaN	NaN	15.811448420813129	7.585939395487133	9.10078215583307
3750	6.267793431931086	8.550217382620382	0.	6.795122747962587	6.9496506020145805	13.365129292027312	8.023073046824406	NaN	71.35685246235657	48.189565309312556	17.962538166867215	NaN	71.21943717472736	NaN	47.6578556104264	NaN	NaN	33.621227023939824	NaN	11.154678489687516	NaN	76.53551747393702	NaN	NaN	NaN	20.25663295569271	NaN	NaN	19.083180633184163	19.962425732823533	NaN	NaN	20.887531855372764	NaN	22.036331544357	28.673411802217775	6.815727489754022	7.373762972884429	6.19735186993453	NaN	6.143213128798724	NaN	NaN	NaN	15.756586593183659	7.606735574366395	9.070182353455461
3800	6.464015253315702	8.745486406498216	0.	6.802154938270064	6.913701183575433	13.314333544310845	7.9711830517471265	NaN	71.84127894617696	48.55395577884729	18.08511154893742	NaN	71.31813200411095	NaN	48.05428105101922	NaN	NaN	33.922767594776374	NaN	11.236066200514545	NaN	77.00798670905897	NaN	NaN	NaN	20.35368981365479	NaN	NaN	19.134748842448346	19.99548499202135	NaN	NaN	20.973815718400807	NaN	22.19042504200299	28.79328567674358	7.025763349050876	7.5831073549560015	6.220501632617966	NaN	6.112308884156406	NaN	NaN	NaN	15.701743123154213	7.627296049356998	9.039544799890288
3850	6.6600367295162295	8.940516235416487	0.	6.808984333087555	6.877706225712182	13.263502379757691	7.919307993162393	NaN	72.3243306389335	48.918036045992196	18.206361292754465	NaN	71.41326704397888	NaN	48.450213408634305	NaN	NaN	34.223925690571804	NaN	11.317296366405449	NaN	77.47942127639594	NaN	NaN	NaN	20.450468539330082	NaN	NaN	19.18603333393265	20.0282403731958	NaN	NaN	21.05995631228829	NaN	22.34426492200068	28.912918984447188	7.235563761218997	7.792232655544059	6.243407370850026	NaN	6.081358039818841	NaN	NaN	NaN	15.646918161549427	7.647622749424165	9.008869935804526
3900	6.855858457181932	9.135307998935334	0.	6.81561215880424	6.841665899836402	13.212635755257462	7.867447871228029	NaN	72.80589527067197	49.28180846853578	18.326304480664987	NaN	71.50494369567393	NaN	48.8456561010997	NaN	NaN	34.52470361759567	NaN	11.39836961407006	NaN	77.94973866454787	NaN	NaN	NaN	20.54696968155092	NaN	NaN	19.237035278298702	20.060693526457015	NaN	NaN	21.145952039836803	NaN	22.497852100676383	29.032309522131303	7.445130872286436	8.001139786676026	6.266071068526909	NaN	6.05036077917835	NaN	NaN	NaN	15.592111849896567	7.6677175824009955	8.978158188090147
3950	7.051481024934392	9.329862804598939	0.	6.8220396348705155	6.805580374395938	13.161733624543329	7.815602685052506	NaN	73.2858562022379	49.64527503513612	18.4449580914657	NaN	71.59326203879131	NaN	49.240612497157265	NaN	NaN	34.82510366702497	NaN	11.479286565534508	NaN	78.41885307498774	NaN	NaN	NaN	20.643193784452446	NaN	NaN	19.287755841417514	20.0928460941318	NaN	NaN	21.231801316901922	NaN	22.651187475224912	29.151455109795574	7.654466887047753	8.209829617034558	6.2884946854197565	NaN	6.019317278457607	NaN	NaN	NaN	15.53732432042554	7.687582434988469	8.947409969864133
4000	7.246905013367514	9.524181737935521	0.	6.8282679737980025	6.769449814874909	13.110795938192043	7.763772432694955	NaN	73.76409242527642	50.00843736532109	18.56233900040341	NaN	71.67832083117841	NaN	49.635085916462735	NaN	NaN	35.12512811494417	NaN	11.560047838141253	NaN	78.8866754220616	NaN	NaN	NaN	20.73914138747259	NaN	NaN	19.338196184369462	20.124699710763633	NaN	NaN	21.317502572393135	NaN	22.80427192370953	29.270353590636617	7.863574069064052	8.418302971957543	6.31068015717465	NaN	5.988227706709657	NaN	NaN	NaN	15.482555696068891	7.7072191727554396	8.916625680468453
4050	7.442130995047532	9.718265862457343	0.	6.834298381159542	6.733274383793708	13.059822643623923	7.711957111165157	NaN	74.24047856223235	50.37129670948814	18.67846397917497	NaN	71.7602175089351	NaN	50.02907962958571	NaN	NaN	35.42477922234524	NaN	11.64065404454907	NaN	79.3531133329886	NaN	NaN	NaN	20.8348130253521	NaN	NaN	19.388357463444315	20.156256003112635	NaN	NaN	21.40305424827391	NaN	22.95710630506197	29.389002831047975	8.072454740662959	8.626560633438112	6.332629395312611	NaN	5.9570922258179	NaN	NaN	NaN	15.427806090461798	7.726629640138637	8.885805705470078
4100	7.637159534512992	9.912116219660707	0.	6.840132055589192	6.697054240708995	13.008813685102867	7.660156716423545	NaN	74.71488486635023	50.73385394890451	18.793349695927336	NaN	71.83904818641342	NaN	50.42259685800967	NaN	NaN	35.72405923512757	NaN	11.721105792733038	NaN	79.8180711478609	NaN	NaN	NaN	20.930209228134526	NaN	NaN	19.43824083014123	20.187516590155617	NaN	NaN	21.488454799561634	NaN	23.109691459082438	29.507400720620154	8.281111282938618	8.834603340124628	6.354344287229607	NaN	5.925910990496093	NaN	NaN	NaN	15.37307560794209	7.7458156604426724	8.854950416660976
4150	7.831991188274771	10.105733829025956	0.	6.845770188782232	6.660789542213706	12.957769003736344	7.608371243381211	NaN	75.18717722167419	51.09610959570706	18.907012715257526	NaN	71.91490765621786	NaN	50.815640774131936	NaN	NaN	36.02297038409801	NaN	11.80140368598456	NaN	80.28144991964379	NaN	NaN	NaN	21.025330521166204	NaN	NaN	19.48784743116871	20.21848308308605	NaN	NaN	21.573702694327665	NaN	23.262028206439616	29.62554517214059	8.489546135751707	9.04243178732069	6.375826696196549	NaN	5.89468414828836	NaN	NaN	NaN	15.318364343550225	7.764779035840024	8.824060172058115
4200	8.02662650481607	10.299119688017466	0.	6.851213965495162	6.624480441937048	12.906688537475391	7.556600685899895	NaN	75.65721714304811	51.45806379290235	19.019469498212644	NaN	71.98788938920515	NaN	51.20821450126369	NaN	NaN	36.32151488497091	NaN	11.88154832291135	NaN	80.74314741417561	NaN	NaN	NaN	21.12017742509628	NaN	NaN	19.537178408444674	20.249157085314042	NaN	NaN	21.658796413697306	NaN	23.41411734867064	29.743434121593683	8.69776179772943	9.250046626985133	6.397078461359289	NaN	5.863411839569181	NaN	NaN	NaN	15.263672383029297	7.783521547371061	8.793135315903463
4250	8.221066024592407	10.492274772083665	0.	6.8564645635457	6.588127090544499	12.855572221114631	7.5048450367919886	NaN	76.12486177611555	51.819716314366666	19.13073640228984	NaN	72.05808553448436	NaN	51.60032111363	NaN	NaN	36.61969493836802	NaN	11.961540297437441	NaN	81.20305811016779	NaN	NaN	NaN	21.21475045587672	NaN	NaN	19.586234899096397	20.27954019246641	NaN	NaN	21.7437344518498	NaN	23.565959668181137	29.861065528160783	8.905760826265524	9.457448467732032	6.418101397738616	NaN	5.832094197543395	NaN	NaN	NaN	15.20899980282505	7.802044954944016	8.762176178663974
4300	8.415310280031623	10.68520003465701	0.	6.861523153812786	6.55172963573781	12.804419986292244	7.453104287820547	NaN	76.58996389731969	52.18106656484592	19.240829681436377	NaN	72.12558691941686	NaN	51.99196363636977	NaN	NaN	36.917512729818625	NaN	12.04138019880318	NaN	81.6610731992048	NaN	NaN	NaN	21.309050124762262	NaN	NaN	19.63501803546054	20.30963399238661	NaN	NaN	21.828515316018358	NaN	23.71755592824519	29.978437374220167	9.113545837520233	9.664637874830687	6.43889729623027	NaN	5.800731348246202	NaN	NaN	NaN	15.154346670085856	7.820350997335003	8.731183077031623
4350	8.609359795533894	10.877896407154008	0.	6.8663909002365795	6.515288222255003	12.753231761489996	7.401378429699266	NaN	77.05237191390343	52.542113579955775	19.349765486049574	NaN	72.19048304961642	NaN	52.383145045535805	NaN	NaN	37.214970429759425	NaN	12.12106861156523	NaN	82.11708058574423	NaN	NaN	NaN	21.403076938310463	NaN	NaN	19.68352894508315	20.339440065134767	NaN	NaN	21.913137526490114	NaN	23.868906873005354	30.09554766534708	9.321119506420342	9.871615370205642	6.4594679236049295	NaN	5.7693234105431666	NaN	NaN	NaN	15.099713042662728	7.838441392188015	8.700156313923358
4400	8.803215087471703	11.07036479897519	0.	6.871068959818459	6.4788029918703725	12.702007472033223	7.349667452092506	NaN	77.51192986390932	52.902856026181524	19.457559862976815	NaN	72.25286210894905	NaN	52.773868268094695	NaN	NaN	37.512070193534576	NaN	12.200606115596566	NaN	82.5709648871167	NaN	NaN	NaN	21.496831398381676	NaN	NaN	19.731768750719652	20.36895998298768	NaN	NaN	21.997599616606173	NaN	24.020013227472656	30.2123944303137	9.528484566659161	10.078381432436679	6.4798150225082125	NaN	5.7378704961302045	NaN	NaN	NaN	15.045098969109315	7.856317836014917	8.669096178481142
4450	8.996876664189868	11.262606097505152	0.	6.875558482621024	6.442274083394487	12.650747040090828	7.297971343615271	NaN	77.96847741617962	53.2632922008782	19.564228755515586	NaN	72.31281095953307	NaN	53.164136181927006	NaN	NaN	37.80881416139572	NaN	12.279993286086482	NaN	83.02260743352595	NaN	NaN	NaN	21.59031400213906	NaN	NaN	19.779738570334835	20.3981953104388	NaN	NaN	22.08190013276159	NaN	24.170875697526593	30.32897572108917	9.73564381069653	10.28493649675881	6.499940311460685	NaN	5.706372709533601	NaN	NaN	NaN	14.990504488681916	7.8739820041954545	8.63800294607193
4500	9.19034502600552	11.454621168112508	0.	6.879860611768091	6.405701632674186	12.599450384675295	7.2462900918332265	NaN	78.42184987035624	53.62342003227047	19.669788003413434	NaN	72.37041514173923	NaN	53.553951615827096	NaN	NaN	38.10520445850198	NaN	12.359230693540587	NaN	83.47188626804876	NaN	NaN	NaN	21.683525242048574	NaN	NaN	19.827439517102885	20.427147604198257	NaN	NaN	22.166037634405342	NaN	24.321494969915125	30.445289612839563	9.942600089758798	10.491280955062287	6.519845484857852	NaN	5.674830148109994	NaN	NaN	NaN	14.93592963133946	7.891435550977249	8.606876878287673
4550	9.383620665208118	11.646410854149918	0.	6.883976483444706	6.369085772592578	12.548117421642676	7.194623683262687	NaN	78.87187815688078	53.98323707945274	19.774253342867976	NaN	72.42575887419048	NaN	53.94331734950316	NaN	NaN	38.40124319491988	NaN	12.438318903780802	NaN	83.91867614663498	NaN	NaN	NaN	21.776465605878983	NaN	NaN	19.87487269940737	20.45581841319284	NaN	NaN	22.250010694040384	NaN	24.471871712254703	30.56133420392791	10.149356313838862	10.697415155892589	6.539532212970159	NaN	5.643242902046382	NaN	NaN	NaN	14.881374417743505	7.908680109475798	8.575718222945325
4600	9.576704066059447	11.837975976954086	0.	6.887907226897122	6.332426633069046	12.4967480636926	7.142972103370619	NaN	79.31838883699449	54.342740532389065	19.877640406526908	NaN	72.47892505376215	NaN	54.33223611357734	NaN	NaN	38.696932465623476	NaN	12.517258477945367	NaN	84.36284853810751	NaN	NaN	NaN	21.869135576701836	NaN	NaN	19.922039220841214	20.484209278566002	NaN	NaN	22.3338178972236	NaN	24.62200657303021	30.677107615914178	10.355915451696134	10.90333940445044	6.559002141942999	NaN	5.611611054360131	NaN	NaN	NaN	14.826838859258263	7.925717291674475	8.544527214086838
4650	9.769595704793609	12.029317335845755	0.	6.891653964432819	6.295724341059246	12.445342220368266	7.091335336574648	NaN	79.76120410273833	54.70192721191322	19.979964723488003	NaN	72.5299952555819	NaN	54.720710589585565	NaN	NaN	38.99227435049422	NaN	12.596049972488839	NaN	84.80427162416241	NaN	NaN	NaN	21.961535632891515	NaN	NaN	19.968940180206744	20.51232173367786	NaN	NaN	22.417457842565852	NaN	24.771900181595043	30.792607993555308	10.562280530856553	11.109053962591801	6.578256893796704	NaN	5.579934680898961	NaN	NaN	NaN	14.77232295795058	7.942548688424529	8.513304071979155
4700	9.962296049617033	12.220435708129708	0.	6.8952178114204985	6.258979020555105	12.39389979805645	7.039713366243045	NaN	80.20014177695293	55.06079356972863	20.08124171929911	NaN	72.57904973302968	NaN	55.10874340997766	NaN	NaN	39.28727091432105	NaN	12.674693939182083	NaN	85.24281029936876	NaN	NaN	NaN	22.05366624812518	NaN	NaN	20.01557667151565	20.540157304105215	NaN	NaN	22.500929141731913	NaN	24.92155314817103	30.90783350480516	10.768454637612585	11.314559048827858	6.597298066426548	NaN	5.54821385034095	NaN	NaN	NaN	14.71782670658994	7.959175869445092	8.482049003114227
4750	10.15480556070847	12.411331849094767	0.	6.898599876290076	6.222190792584821	12.342420699987498	6.988106174694744	NaN	80.63501531327859	55.419335688408445	20.181486715958158	NaN	72.62616741773776	NaN	55.49633715811733	NaN	NaN	39.58192420680042	NaN	12.753190925112287	NaN	85.6783261711687	NaN	NaN	NaN	22.14552789138279	NaN	NaN	20.06194978398902	20.5677175076415	NaN	NaN	22.584230419440534	NaN	25.07096606384851	31.022782340814555	10.974440917023225	11.519854838325045	6.61612723360275	NaN	5.516448624194542	NaN	NaN	NaN	14.663350088648457	7.975600383323164	8.450762200208995
4800	10.347124690218992	12.60200649201379	0.	6.901801260532692	6.1853597752128655	12.290904826235327	6.936513743199324	NaN	81.06563379615527	55.77754928139547	20.28071493191314	NaN	72.67142591959076	NaN	55.88349436828211	NaN	NaN	39.87623626253616	NaN	12.831541472682948	NaN	86.11067755987743	NaN	NaN	NaN	22.237121026947126	NaN	NaN	20.108060602057307	20.595003854296838	NaN	NaN	22.667360313464396	NaN	25.22013950058624	31.13745271593126	11.180242572913992	11.72494146290503	6.634745944970467	NaN	5.484639056798538	NaN	NaN	NaN	14.608893078300898	7.991823757513628	8.419443842205405
4850	10.539253882271995	12.792460348143681	0.	6.904823058700706	6.148486083539981	12.239352073717436	6.884936051977021	NaN	81.4918019408226	56.13542969300223	20.378941482062125	NaN	72.71490152672561	NaN	56.2702175256634	NaN	NaN	40.17020910103961	NaN	12.909746119613883	NaN	86.53971949868327	NaN	NaN	NaN	22.328446114403757	NaN	NaN	20.153910205360344	20.62201784629802	NaN	NaN	22.750317474630148	NaN	25.3690740112115	31.25184286769999	11.385862867876929	11.929819011044703	6.653155726049804	NaN	5.452785195322098	NaN	NaN	NaN	14.554455640424658	8.007847498339238	8.388094094270393
4900	10.731193572963202	12.982694106725388	0.	6.9076663584076945	6.111569829703184	12.187762336194885	6.833373080198725	NaN	81.91332009331997	56.492971898410914	20.47618137775327	NaN	72.75666920553155	NaN	56.656509066366496	NaN	NaN	40.46384472672956	NaN	12.987805398941223	NaN	86.96530373364759	NaN	NaN	NaN	22.419503608641058	NaN	NaN	20.199499668747354	20.64876097808848	NaN	NaN	22.833100566818374	NaN	25.517770129419997	31.365951056862407	11.591305123270606	12.134487527876203	6.671358078235805	NaN	5.420887079764743	NaN	NaN	NaN	14.500037730599775	8.023673090990632	8.3567131077959
4950	10.922944190360651	13.172708434983889	0.	6.910332240328459	6.074611122875761	12.136135504272321	6.781824805985977	NaN	82.32998423048635	56.8501705036734	20.572449526784798	NaN	72.79680260065015	NaN	57.04237137741052	NaN	NaN	40.75714512893228	NaN	13.065719839017413	NaN	87.38727872370487	NaN	NaN	NaN	22.510293959850205	NaN	NaN	20.244830062276918	20.67523473632834	NaN	NaN	22.91570826696361	NaN	25.666228369775933	31.479775567357127	11.796572719220128	12.338947015186905	6.689354478798455	NaN	5.3889447429563555	NaN	NaN	NaN	14.445639295108924	8.039301999526316	8.325301020398866
5000	11.11450615450471	13.362503978128203	0.	6.912821778199017	6.03761006926727	12.084471465397948	6.730291206410973	NaN	82.7415859599604	57.207019745711264	20.667760733405007	NaN	72.8353740349753	NaN	57.427806796728476	NaN	NaN	41.05011228188148	NaN	13.143489963511215	NaN	87.80548964066259	NaN	NaN	NaN	22.60081761352518	NaN	NaN	20.28990245121702	20.701440599894376	NaN	NaN	22.99813926505434	NaN	25.81444922771198	31.5933147063197	12.00166909461712	12.543197431419413	6.707146380882683	NaN	5.356958210557177	NaN	NaN	NaN	14.391260270937417	8.05473566687268	8.293857955921219
5050	11.305879877408065	13.552081359351398	0.	6.915136038816608	6.000566772123541	12.032770103863559	6.678772257496563	NaN	83.14791252018053	57.56351349231577	20.76212969831228	NaN	72.8724545096532	NaN	57.81281761316723	NaN	NaN	41.34274814471834	NaN	13.221116291407705	NaN	88.21977836920135	NaN	NaN	NaN	22.691075010462747	NaN	NaN	20.334717896045024	20.727380039880032	NaN	NaN	23.080392264133014	NaN	25.962433179529263	31.70656680408263	12.206597747119723	12.747238691671575	6.724735213508362	NaN	5.324927501057807	NaN	NaN	NaN	14.33690058577321	8.06997551482399	8.262384024429895
5100	11.497065763055732	13.741441179830568	0.	6.917276082039688	5.9634813317266815	11.98103130080451	6.627267934216247	NaN	83.5487467803847	57.91964524214785	20.855571018655052	NaN	72.90811370408238	NaN	58.197406066487524	NaN	NaN	41.63505466149148	NaN	13.298599337008277	NaN	88.62998350687484	NaN	NaN	NaN	22.7810665867625	NaN	NaN	20.379277452447642	20.75305451959542	NaN	NaN	23.162465980296	NaN	26.110180682397395	31.819530214175376	12.411362233152621	12.951070667696465	6.742122381570305	NaN	5.2928526257792115	NaN	NaN	NaN	14.282560158006888	8.085022944042382	8.230879322216829
5150	11.688064207405041	13.930584018726869	0.	6.919242960787939	5.926353845395061	11.929254934199735	6.575778210494184	NaN	83.94386724061071	58.275408124738156	20.94809918803186	NaN	72.94241997591371	NaN	58.581574347363926	NaN	NaN	41.927033761157055	NaN	13.375939609930633	NaN	89.03594036410979	NaN	NaN	NaN	22.870792773826825	NaN	NaN	20.423582171320998	20.77846549456731	NaN	NaN	23.244359142693636	NaN	26.257692174354442	31.932203313324344	12.61596616790702	13.154693187902398	6.75930926583827	NaN	5.260733588872707	NaN	NaN	NaN	14.228238896731684	8.099879334057876	8.199343931798944
5200	11.878875598385653	14.11951043318547	0.	6.921037721042257	5.889184407483332	11.877440878871742	6.524303059205181	NaN	84.3330480316959	58.630794900487	21.039728596491297	NaN	72.97544036105035	NaN	58.96532459738488	NaN	NaN	42.218687357578574	NaN	13.453137615108801	NaN	89.43748096420597	NaN	NaN	NaN	22.9602539983609	NaN	NaN	20.467633098770584	20.803614412539147	NaN	NaN	23.32607049353021	NaN	26.40496807430696	32.044584501452874	12.820413225340651	13.358106037352922	6.776297222956954	NaN	5.228570387319977	NaN	NaN	NaN	14.173936701743465	8.114546043268364	8.167777921918173
5250	12.069500315899543	14.308220958335603	0.	6.9226614018447625	5.85197310938241	11.825589006486602	6.472842452174701	NaN	84.7160589152773	58.985797960664385	21.13047353053205	NaN	73.0072405736478	NaN	59.34865890905273	NaN	NaN	42.5100173495271	NaN	13.53019385279312	NaN	89.83443404333634	NaN	NaN	NaN	23.049450682372715	NaN	NaN	20.511431276111274	20.828502713471043	NaN	NaN	23.407598788063943	NaN	26.552008782029954	32.15667220168126	13.024707138177767	13.56130895776683	6.793087585445998	NaN	5.196363010933065	NaN	NaN	NaN	14.119653463540734	8.12902440893962	8.136181347541436
5300	12.25993873182102	14.496716107290526	0.	6.924115035298792	5.814720039519486	11.773699185553976	6.42139636017886	NaN	85.0926652837917	59.34040932741003	21.22034817310286	NaN	73.03788500611387	NaN	59.731579325783656	NaN	NaN	42.8010256206811	NaN	13.607108818550238	NaN	90.22662505054684	NaN	NaN	NaN	23.138383243173056	NaN	NaN	20.55497773986731	20.853131829539752	NaN	NaN	23.48894279460703	NaN	26.69881467816691	32.26846486032675	13.228851697909148	13.76430164751814	6.809681661699984	NaN	5.164111442354372	NaN	NaN	NaN	14.065389063324636	8.143315747205286	8.104554249860662
5350	12.450191209996703	14.684996371147545	0.	6.925399646568905	5.777425283358026	11.721771281427081	6.369964752944429	NaN	85.4626281604755	59.694620653733296	21.30936660360256	NaN	73.0674367291087	NaN	60.114087841907676	NaN	NaN	43.09171403962655	NaN	13.683883003263128	NaN	90.61387614775649	NaN	NaN	NaN	23.227052093375516	NaN	NaN	20.59827352177233	20.877503185138725	NaN	NaN	23.570101294525596	NaN	26.84538612422979	32.379960946903545	13.432850754792106	13.967083761636117	6.826080735988442	NaN	5.131815657056658	NaN	NaN	NaN	14.011143372998957	8.15742135306689	8.07289665629277
5400	12.640258106245549	14.873062218987998	0.	6.92651625388088	5.740088923397764	11.669805156302722	6.318547599148825	NaN	85.82570419936484	60.04842322351326	21.397542797880043	NaN	73.09595749154472	NaN	60.4961864026687	NaN	NaN	43.38208445985685	NaN	13.760516893131069	NaN	90.9960062097574	NaN	NaN	NaN	23.315457640896497	NaN	NaN	20.641319648769343	20.90161819687806	NaN	NaN	23.651073082239712	NaN	26.99172346259901	32.491158954122774	13.636708217850483	14.16965491180524	6.8422860684558335	NaN	5.0994756233430465	NaN	NaN	NaN	13.956916255170116	8.171342500393829	8.041208580479676
5450	12.830139768358825	15.060914097877273	0.	6.9274658685217165	5.702711039174704	11.61780066922127	6.267144866420131	NaN	86.1816456852954	60.40180795149869	21.484890628234297	NaN	73.12350772058676	NaN	60.8778769042245	NaN	NaN	43.67213871977288	NaN	13.837010969669663	NaN	91.37283082421476	NaN	NaN	NaN	23.40360028895517	NaN	NaN	20.684117143010734	20.92547827358453	NaN	NaN	23.731856965223418	NaN	27.13782701652347	32.60205739789252	13.840428054874629	14.372014666365246	6.858298895121575	NaN	5.06709130234702	NaN	NaN	NaN	13.902707563147171	8.185080441923382	8.009490022288302
5500	13.019836536100126	15.248552432864793	0.	6.928249494839631	5.665291707261132	11.565757676066662	6.215756521337073	NaN	86.53020053390266	60.75476538330802	21.571423863414367	NaN	73.15014652165188	NaN	61.259161193646726	NaN	NaN	43.96187864268297	NaN	13.913365709710828	NaN	91.74416229166681	NaN	NaN	NaN	23.49148043607355	NaN	NaN	20.72666702185828	20.949084816301564	NaN	NaN	23.812451764004685	NaN	27.283697090120537	32.71265481731783	14.044014292421439	14.574162550311103	6.874120427880015	NaN	5.03466264803242	NaN	NaN	NaN	13.848517140941821	8.198636409260702	7.977740967810565
5550	13.20934874120537	15.435977626984014	0.	6.928868130244061	5.627831001265594	11.513676029566428	6.164382529429033	NaN	86.87111229162178	61.107285695429404	21.657156168619387	NaN	73.17593167840953	NaN	61.64004106892084	NaN	NaN	44.251306036802916	NaN	13.989581585402789	NaN	92.10980962552489	NaN	NaN	NaN	23.57909847607644	NaN	NaN	20.768970297883126	20.972439218289257	NaN	NaN	23.892856312165446	NaN	27.42933396837603	32.82294977470068	14.247471015814327	14.776098045293004	6.889751854500452	NaN	5.002189607193445	NaN	NaN	NaN	13.794344823268402	8.212011612878818	7.945961389363378
5600	13.3986767073828	15.623190061252446	0.	6.929322765205668	5.590328991832915	11.461555579291646	6.113022855176048	NaN	87.20412013568752	61.459358695220644	21.742101105498552	NaN	73.20091965278141	NaN	62.02051827894622	NaN	NaN	44.540422695256	NaN	14.065659064210092	NaN	92.46957855207339	NaN	NaN	NaN	23.666454798091426	NaN	NaN	20.811027978865795	20.995542865024376	NaN	NaN	23.973069456341562	NaN	27.574737917144272	32.93294085554001	14.450802369143236	14.977820589616396	6.905194338627122	NaN	4.969672119454663	NaN	NaN	NaN	13.74019043554389	8.225207242118639	7.91415124548865
5650	13.587820750312979	15.810190094671626	0.	6.929614383256328	5.552785746644189	11.409396171656997	6.061677462008808	NaN	87.52895887413437	61.81097382090927	21.82627213215114	NaN	73.2251655849416	NaN	62.4005945235361	NaN	NaN	44.82923039607293	NaN	14.141598608913595	NaN	92.82327151046982	NaN	NaN	NaN	23.753549786548913	NaN	NaN	20.8528410677962	21.018397134200356	NaN	NaN	24.05309005622288	NaN	27.71990918314803	33.04262666853169	14.654012555264629	15.179329578241942	6.920449019779204	NaN	4.937110117270994	NaN	NaN	NaN	13.686053793887902	8.238224465188948	7.882310480953295
5700	13.776781177648793	15.996978064227145	0.	6.929743960989138	5.515201330416786	11.3571976499207	6.0103463123086565	NaN	87.84535894579646	62.16212014159247	21.909682603126512	NaN	73.2487232933165	NaN	62.780271453417534	NaN	NaN	45.11773090219191	NaN	14.217400677610485	NaN	93.17068765274469	NaN	NaN	NaN	23.840383821182105	NaN	NaN	20.894410562873617	21.041003395727287	NaN	NaN	24.132916984553162	NaN	27.86484799397854	33.15200584556854	14.857105835801503	15.380624362785552	6.93551701335082	NaN	4.904503525927718	NaN	NaN	NaN	13.631934705122681	8.251064429166403	7.850439026749222
5750	13.965558289015453	16.18355428488862	0.	6.929712468058418	5.477575804904342	11.304959854184577	5.959029367407586	NaN	88.15304642030766	62.51278635723711	21.992345769424105	NaN	73.2716452745848	NaN	63.15955067023148	NaN	NaN	45.40592596145856	NaN	14.293065723714237	NaN	93.51162284380165	NaN	NaN	NaN	23.92695727702702	NaN	NaN	20.935737457506722	21.063363011731926	NaN	NaN	24.212549127130124	NaN	28.009554558095523	33.26107704174034	15.060086531143378	15.581704251518374	6.9503994106110385	NaN	4.8718522635404815	NaN	NaN	NaN	13.577832966773123	8.26372825999554	7.818536800093335
5800	14.154152376010488	16.369919049609717	0.	6.929520867179707	5.439909228896772	11.25268262139401	5.907726587588252	NaN	88.45174299810142	62.8629607986798	22.074274778493397	NaN	73.29398270367753	NaN	63.53843372653276	NaN	NaN	45.69381730662601	NaN	14.368594195954671	NaN	93.84586966141735	NaN	NaN	NaN	24.013270524422452	NaN	NaN	20.976822740313565	21.085477336557712	NaN	NaN	24.29198538280545	NaN	28.15402906482717	33.369838935333824	15.2629590204463	15.782568509366783	6.965097278703859	NaN	4.839156241055283	NaN	NaN	NaN	13.523748367066755	8.27621706248878	7.786603704427539
5850	14.34256372220376	16.55607262932814	0.	6.929170114129761	5.402201658220256	11.20036578533796	5.856437932083952	NaN	88.74116601041095	63.21263142762678	22.15548267423398	NaN	73.315785433778	NaN	63.91692212579003	NaN	NaN	45.981406655354824	NaN	14.443986538377905	NaN	94.17321739624161	NaN	NaN	NaN	24.099323929010005	NaN	NaN	21.017667395121563	21.10734771676473	NaN	NaN	24.371224663484757	NaN	28.298271684370125	33.478290227832645	15.465727741632836	15.983216357912399	6.979611660648238	NaN	4.8064153622484875	NaN	NaN	NaN	13.469680684933746	8.288531920326404	7.754639629418737
5900	14.530792603137442	16.742015272965627	0.	6.928661157746561	5.364453145737252	11.14800917664895	5.8051633590786444	NaN	89.02102841926911	63.561785836653996	22.235982396995524	NaN	73.33710199632196	NaN	64.29501732238583	NaN	NaN	46.268695710213045	NaN	14.519243190346367	NaN	94.49345205179726	NaN	NaN	NaN	24.18511785173411	NaN	NaN	21.058272400967518	21.128975491129733	NaN	NaN	24.45026589412761	NaN	28.44228256778951	33.58642964391742	15.668397191392094	16.18364697539207	6.993943575338064	NaN	4.773629523726817	NaN	NaN	NaN	13.415629690006897	8.300673896056583	7.722644450958831
5950	14.718839286326041	16.927747207427966	0.	6.927994939929301	5.326663741346486	11.095612622803083	5.753902825706939	NaN	89.29103881750845	63.91041124920709	22.315786783577742	NaN	73.35797960099733	NaN	64.67272072161657	NaN	NaN	46.55568615867616	NaN	14.594364586538823	NaN	94.8063563444802	NaN	NaN	NaN	24.270652648841967	NaN	NaN	21.098638732097616	21.15036199064615	NaN	NaN	24.529108012747535	NaN	28.58606184701893	33.69425593146572	15.870971925179699	16.38385949669788	7.008094017542171	NaN	4.740798614927353	NaN	NaN	NaN	13.361595142621658	8.312644031095362	7.6906180311647185
6000	14.906704031256377	17.11326863760498	0.	6.927172395638401	5.288833491982959	11.043175948120044	5.702656288054099	NaN	89.55090142876115	64.25849451960138	22.39490856723043	NaN	73.37846413574441	NaN	65.05003367969252	NaN	NaN	46.84237967312714	NaN	14.669351156950334	NaN	95.11170970355944	NaN	NaN	NaN	24.355928671883596	NaN	NaN	21.13876735796742	21.17150853852406	NaN	NaN	24.607749970412	NaN	28.729609634860434	33.80176786155205	16.073456557217796	16.583853013377155	7.022063957904337	NaN	4.707922518117539	NaN	NaN	NaN	13.307576793816107	8.324443345726657	7.658560218378296
6050	15.094387089387597	17.29857974637053	0.	6.926194452895497	5.250962441617941	10.990698973763077	5.651423701156042	NaN	89.8003161074591	64.60602213302191	22.47336037765349	NaN	73.39860016675587	NaN	65.42695750373778	NaN	NaN	47.12877791085638	NaN	14.744203326892285	NaN	95.409288271177	NaN	NaN	NaN	24.44094626771181	NaN	NaN	21.178659243241878	21.192416450190223	NaN	NaN	24.68619073124242	NaN	28.872926024984565	33.90896422844788	16.27585576049507	16.783626573632457	7.035854342943277	NaN	4.675001108395179	NaN	NaN	NaN	13.253574385330964	8.336072839102266	7.626470847166463
6100	15.281888704151173	17.483680694582528	0.	6.925062032783452	5.213050631258975	10.938181517739007	5.600205018999334	NaN	90.03897833883387	64.95298020552333	22.551154740996864	NaN	73.41843093847666	NaN	65.80349345179035	NaN	NaN	47.41488251406179	NaN	14.81892151699237	NaN	95.69886490234809	NaN	NaN	NaN	24.525705778482227	NaN	NaN	21.218315347795308	21.21308703328806	NaN	NaN	24.764429272414166	NaN	29.016011091930334	34.01584384962162	16.478174266766715	16.98317918232157	7.049466095052655	NaN	4.6420342536884345	NaN	NaN	NaN	13.199587649609592	8.347533489241863	7.594349738321108
6150	15.4692091109509	17.6685716210829	0.	6.923776049446338	5.175098098949879	10.885623394898229	5.549000194521202	NaN	90.26657923891669	65.29935448403005	22.628304079860587	NaN	73.43799837360403	NaN	66.17964273280208	NaN	NaN	47.700695109848695	NaN	14.893506143194607	NaN	95.98020916496087	NaN	NaN	NaN	24.610207541653274	NaN	NaN	21.257736626711406	21.233521587677647	NaN	NaN	24.842464584156552	NaN	29.158864891105196	34.1224055657386	16.680416866554477	17.18250980095754	7.062900112501076	NaN	4.609021814755826	NaN	NaN	NaN	13.145616309797987	8.358826253033	7.562196698859124
6200	15.65634853716289	17.85325264269765	0.	6.9223374100894555	5.137104879770738	10.833024416934713	5.497809179609522	NaN	90.48280555453849	65.64513034633612	22.70482071329477	NaN	73.45734307308759	NaN	66.55540650663868	NaN	NaN	47.98621731022992	NaN	14.967957616759325	NaN	96.25308733977661	NaN	NaN	NaN	24.69445188998617	NaN	NaN	21.296924030283265	21.253721405435744	NaN	NaN	24.92029566975284	NaN	29.301487458785104	34.22864824066116	16.882588409146607	17.381617347708612	7.07615726943208	NaN	4.57596364518624	NaN	NaN	NaN	13.091660079744788	8.369952066231098	7.530011522022399
6250	15.843307202135588	18.03772385423679	0.	6.920747014979323	5.099071005837913	10.780384392386004	5.446631925102821	NaN	90.68733966332984	65.99029280110534	22.780716856799575	NaN	73.47650431612925	NaN	66.93078588407973	NaN	NaN	48.27145071212571	NaN	15.042276344263168	NaN	96.51726242042969	NaN	NaN	NaN	24.778439151544937	NaN	NaN	21.335878504013333	21.273687770855762	NaN	NaN	24.99792154554025	NaN	29.44387881211447	34.33457076144853	17.084693802597883	17.580500697398303	7.089238415864161	NaN	4.542859591398918	NaN	NaN	NaN	13.037718664001261	8.380911843459463	7.4977939872778245
6300	16.03008531718975	18.221985328494384	0.	6.919005757443677	5.060996506304036	10.727703126633212	5.395468380790287	NaN	90.87985957372105	66.33482648787114	22.856004622325287	NaN	73.49552006018324	NaN	67.30578192681868	NaN	NaN	48.55639689736381	NaN	15.116462727599094	NaN	96.77249411342757	NaN	NaN	NaN	24.86216964969641	NaN	NaN	21.37460098861346	21.293421960447784	NaN	NaN	25.075341240909943	NaN	29.58603894910618	34.44017203835691	17.286738013729618	17.77915868150535	7.102144377690748	NaN	4.509709492643464	NaN	NaN	NaN	12.98379175782133	8.391706478209278	7.4655438603172835
6350	16.216683085618474	18.40603711624854	0.	6.917114523871475	5.022881407358009	10.674980421901035	5.344318495411752	NaN	91.06003892494202	66.67871567703665	22.93069601827222	NaN	73.51442694095613	NaN	67.68039564746283	NaN	NaN	48.84105743267941	NaN	15.19051716397638	NaN	97.01853883815066	NaN	NaN	NaN	24.94564370311021	NaN	NaN	21.413092420004855	21.312925242938555	NaN	NaN	25.15255379830703	NaN	29.72796784864158	34.54545100483946	17.488726068129655	17.977590088163716	7.114875956680212	NaN	4.47651318099984	NaN	NaN	NaN	12.929879047161537	8.402336842839595	7.43326089305766
6400	16.40310070268715	18.5898792462614	0.	6.915074193712896	4.984725732225008	10.622216077257727	5.293182216657708	NaN	91.2275469870224	67.0219442698747	23.004802949490777	NaN	73.53326027240674	NaN	68.05462800953335	NaN	NaN	49.125433869715174	NaN	15.264440045920615	NaN	97.25514972685264	NaN	NaN	NaN	25.028861625758765	NaN	NaN	21.45135372931813	21.332198879271484	NaN	NaN	25.22955827323057	NaN	29.869665470470505	34.65040661754625	17.690663050152352	18.175793662162615	7.127433930475871	NaN	4.443270481378368	NaN	NaN	NaN	12.875980208681076	8.412803788577346	7.4009448236408355
6450	16.58933835563352	18.773511725279146	0.	6.912885639479335	4.9465295011664825	10.569409888615127	5.242059491169298	NaN	91.38204866079147	67.36449579852781	23.078337217281458	NaN	73.55205404674636	NaN	68.42847992746526	NaN	NaN	49.4095277450212	NaN	15.338231761273704	NaN	97.4820766246601	NaN	NaN	NaN	25.111823726917315	NaN	NaN	21.489385842893245	21.351244122606648	NaN	NaN	25.30635373423358	NaN	30.011131755211235	34.755037856324336	17.89255410291859	18.373768104946492	7.1398190525959775	NaN	4.409981211519733	NaN	NaN	NaN	12.822094909741777	8.423108145517347	7.368595376433691
6500	16.775396223667634	18.956934538032005	0.	6.910549726743412	4.9082927314801506	10.516561648728645	5.190950264538321	NaN	91.52320447787822	67.70635342600818	23.151310519394805	NaN	73.57084093443845	NaN	68.80195226660747	NaN	NaN	49.693340580055064	NaN	15.41189269319387	NaN	97.69906608957275	NaN	NaN	NaN	25.194530311163888	NaN	NaN	21.52718968227958	21.370062218320793	NaN	NaN	25.382939262923014	NaN	30.152366624350538	34.859343724217716	18.09440442831581	18.57151207461503	7.15203205243374	NaN	4.376645181994979	NaN	NaN	NaN	12.768222808408106	8.433250722622276	7.3362122620281065
6550	16.961274477971877	19.14014764723424	0.	6.908067314138964	4.870015437500004	10.46367114719726	5.139854481307224	NaN	91.65067060071131	68.04749994619768	23.223734450031465	NaN	73.58965228419888	NaN	69.17504584322272	NaN	NaN	49.97687388118185	NaN	15.485423220155653	NaN	97.90586139246348	NaN	NaN	NaN	25.27698167837932	NaN	NaN	21.56476616423585	21.388654404007326	NaN	NaN	25.459313953959786	NaN	30.293369980243646	34.9633232474673	18.29621928699792	18.76902418592314	7.164073635257294	NaN	4.343262196205507	NaN	NaN	NaN	12.714363553447164	8.443232307722703	7.303795177240955
6600	17.146973281700937	19.323150993584154	0.	6.905439253361046	4.831697630596307	10.41073817046353	5.088772084969112	NaN	91.76409882251902	68.3879177838479	23.295620499842133	NaN	73.60851812299573	NaN	69.54776142448765	NaN	NaN	50.26012913967401	NaN	15.558823715949895	NaN	98.10220251707806	NaN	NaN	NaN	25.359178123747256	NaN	NaN	21.60211620073018	21.40702190947632	NaN	NaN	25.535476915058744	NaN	30.434141706114264	35.066975475511	18.498003998385407	18.966303010280974	7.175944482209726	NaN	4.309832050383082	NaN	NaN	NaN	12.660516784328701	8.453053667517064	7.271343805114112
6650	17.332492789981846	19.505944495764087	0.	6.90266638916594	4.793339319175594	10.357762501813578	5.0377030179677424	NaN	91.86313656732938	68.72758899458009	23.366980055927602	NaN	73.62746715604962	NaN	69.92009972849272	NaN	NaN	50.54310783171153	NaN	15.632094549683769	NaN	98.28782616003548	NaN	NaN	NaN	25.44111993775412	NaN	NaN	21.639240698940068	21.425165956754523	NaN	NaN	25.611427266988706	NaN	30.574681666054563	35.17029948098365	18.699763940665264	19.163347075753922	7.187645250309064	NaN	4.276354533589827	NaN	NaN	NaN	12.606682131225092	8.462715547571678	7.238857814914451
6700	17.517833149913947	19.688528050440432	0.	6.899749559371141	4.754940508680677	10.304743921377115	4.986647221697523	NaN	91.9474268899701	69.06649526488522	23.43782440183872	NaN	73.64652676683328	NaN	70.29206142424228	NaN	NaN	50.82581141838183	NaN	15.705236085780756	NaN	98.46246573082774	NaN	NaN	NaN	25.52280740618917	NaN	NaN	21.676140561252392	21.44308776008532	NaN	NaN	25.687164143572424	NaN	30.714989705025182	35.27329435971701	18.90150455079101	19.36015486706261	7.199176572448275	NaN	4.242829427718225	NaN	NaN	NaN	12.552859215011367	8.472218672320734	7.206336862133843
6750	17.702994500568906	19.870901532263606	0.	6.896689594855367	4.716501201590629	10.251682206127404	4.935604636503521	NaN	92.01660847606847	69.40461791212391	23.50816471757644	NaN	73.66572301707178	NaN	70.66364713165454	NaN	NaN	51.108241345679815	NaN	15.778248683980655	NaN	98.62585135181995	NaN	NaN	NaN	25.604240810144436	NaN	NaN	21.712816685263405	21.4607885259288	NaN	NaN	25.762686691686604	NaN	30.855065648855238	35.375959230739824	19.1032313244827	19.556724825582894	7.210539057395272	NaN	4.20925650749112	NaN	NaN	NaN	12.499047647265176	8.481563745066305	7.173780588489154
6800	17.88797697299072	20.05306479386808	0.	6.893487319558552	4.678021397420808	10.1985771298813	4.88457520168145	NaN	92.0703156420516	69.7419378845265	23.578012079591748	NaN	73.68508064674262	NaN	71.03485742156158	NaN	NaN	51.390399044507824	NaN	15.851132699339578	NaN	98.77770985825025	NaN	NaN	NaN	25.68542042601477	NaN	NaN	21.749269963778733	21.478269452961687	NaN	NaN	25.837994071261903	NaN	30.994909304242313	35.478293236277764	19.30494981622689	19.753055349345864	7.221733289792914	NaN	4.175635540461717	NaN	NaN	NaN	12.44524703026682	8.490751447978337	7.141188621922251
6850	18.072780690195703	20.235017665872356	0.	6.89014355048186	4.639501092722834	10.145428463299226	4.833558855477682	NaN	92.10817833514616	70.07843576119296	23.647377460785748	NaN	73.70462307407563	NaN	71.40569281570933	NaN	NaN	51.67228593067566	NaN	15.923888482229952	NaN	98.91776479822991	NaN	NaN	NaN	25.766346525497823	NaN	NaN	21.7855012848134	21.49553173207739	NaN	NaN	25.913085455282914	NaN	31.134520458752455	35.58029554175346	19.506665639276697	19.949144793037856	7.232759830158987	NaN	4.1419662870135765	NaN	NaN	NaN	12.391456956999237	8.499782442094649	7.108560576600003
6900	18.257405767172493	20.416759956878973	0.	6.886659097687661	4.600940281084605	10.09223597388517	4.782555535089243	NaN	92.12982213337854	70.41409175209306	23.716271730509586	NaN	73.7243723955528	NaN	71.77615378675758	NaN	NaN	51.95390340490062	NaN	15.996516378340525	NaN	99.04573643274321	NaN	NaN	NaN	25.84701937559404	NaN	NaN	21.821511531591792	21.512576546385972	NaN	NaN	25.9879600297882	NaN	31.27389888082019	35.68196533578646	19.70838446565174	20.144991468000438	7.243619214886241	NaN	4.1082485003606255	NaN	NaN	NaN	12.337677011147996	8.508657367320946	7.0758960529142705
6950	18.44185231088204	20.598291453474523	0.	6.8830347642995555	4.562338953130288	10.038999425986704	4.7315651766638025	NaN	92.13486824557478	70.74888569806615	23.784705654564508	NaN	73.74434938590858	NaN	72.14624075828	NaN	NaN	52.23525285280743	NaN	16.06901672867635	NaN	99.16134173564754	NaN	NaN	NaN	25.927439238606663	NaN	NaN	21.857301582547684	21.52940507121416	NaN	NaN	26.06261699387026	NaN	31.41304431974851	35.783301830193295	19.910112026138172	20.34059364223041	7.254311956242349	NaN	4.074481926547148	NaN	NaN	NaN	12.283906767101314	8.517376842430801	7.043194637481913
7000	18.626120420257642	20.779611920229623	0.	6.879271346502362	4.523697096520323	9.985718580794964	4.6805877152997	NaN	92.12293351136064	71.08279707082129	23.852689895201813	NaN	73.76457349812962	NaN	72.51595410476412	NaN	NaN	52.51633564492827	NaN	16.1413898695588	NaN	99.26429439367337	NaN	NaN	NaN	26.007606372141755	NaN	NaN	21.89287231132423	21.54601847410536	NaN	NaN	26.13705555967555	NaN	31.551956505708876	35.88430425998746	20.11185411028867	20.535949540379807	7.264838542369938	NaN	4.040666304447784	NaN	NaN	NaN	12.23014578995004	8.525941465065666	7.010455903144794
7050	18.810210186204902	20.960721099698947	0.	6.875369633542117	4.4850146959514205	9.932393196344671	4.629623085045915	NaN	92.09363040116156	71.41580497293725	23.920235011122898	NaN	73.78506286345515	NaN	72.88529415161132	NaN	NaN	52.79715313670284	NaN	16.213636132625577	NaN	99.35430480642421	NaN	NaN	NaN	26.08752102910817	NaN	NaN	21.928224586773954	21.56241791481963	NaN	NaN	26.211274952404462	NaN	31.69063514974122	35.984971883379316	20.31361656642245	20.731057343755907	7.2751994372865765	NaN	4.00680136576754	NaN	NaN	NaN	12.176393635487667	8.53435181173487	6.977679408969768
7100	18.994121691601745	21.141618712421185	0.	6.871330407726077	4.446291733156568	9.879023027514103	4.578671218902085	NaN	92.04656701620256	71.7478881378625	23.98735145747922	NaN	73.80583429137641	NaN	73.25426117513685	NaN	NaN	53.077706668478235	NaN	16.28575584483067	NaN	99.43108008637671	NaN	NaN	NaN	26.167183457717567	NaN	NaN	21.963359272958776	21.5786045453337	NaN	NaN	26.285274410311345	NaN	31.82907994375395	36.08530398177628	20.515405301625233	20.925915190321216	7.285395080884767	NaN	3.97288683504178	NaN	NaN	NaN	12.122649850210317	8.542608437815623	6.944864700248688
7150	19.177855011298426	21.3223044569191	0.	6.867154444422718	4.407528186905018	9.825607826025127	4.5277320488185	NaN	91.98134708850847	72.07902492991519	24.054049585872303	NaN	73.82690326963706	NaN	73.62285540256981	NaN	NaN	53.357997565509045	NaN	16.357749328444413	NaN	99.49432405888048	NaN	NaN	NaN	26.24659390148439	NaN	NaN	21.99827722914998	21.594579509840965	NaN	NaN	26.3590531847045	NaN	31.967290560523928	36.18529985978263	20.717226281749276	21.12052117469348	7.295425888931963	NaN	3.9389224296362295	NaN	NaN	NaN	12.06891397131676	8.550711877553002	6.912011308498413
7200	19.36141021211752	21.502778009699462	0.	6.8628425120617385	4.3687240330023	9.772147340443174	4.476805505696103	NaN	91.89756998090374	72.40919334428311	24.120339644353784	NaN	73.84828396423319	NaN	73.99107701205321	NaN	NaN	53.638027137957316	NaN	16.42961690105343	NaN	99.54373726215836	NaN	NaN	NaN	26.325752599225908	NaN	NaN	22.032979309828242	21.61034394475148	NaN	NaN	26.43261053994617	NaN	32.105266653696496	36.28495884519963	20.91908553141337	21.31487334814568	7.305292253070561	NaN	3.9049078597469697	NaN	NaN	NaN	12.0151855267084	8.558662644059973	6.879118751460793
7250	19.54478735285393	21.6830390252531	0.	6.858395372134056	4.329879244290214	9.718641316177255	4.425891519386496	NaN	91.79483068701244	72.73837100702379	24.18623177742533	NaN	73.86998921941314	NaN	74.35892613264387	NaN	NaN	53.91779668089258	NaN	16.50135887556068	NaN	99.57901694730609	NaN	NaN	NaN	26.404659785062186	NaN	NaN	22.067466364683604	21.625898978691975	NaN	NaN	26.505945753452558	NaN	32.243007857785464	36.3842802890255	21.12098913400283	21.508969718606043	7.314994540817888	NaN	3.870842828400446	NaN	NaN	NaN	11.961464034989284	8.566461229317365	6.846186533102677
7300	19.727986484274872	21.863087136054883	0.	6.853813779191804	4.290993790646832	9.665089495479942	4.374990018691923	NaN	91.67271983125842	73.06653517506443	24.25173602603871	NaN	73.89203055767753	NaN	74.72640284431247	NaN	NaN	54.19730747429176	NaN	16.572975560185423	NaN	99.59985707829259	NaN	NaN	NaN	26.483315688416088	NaN	NaN	22.101739238615494	21.64124573250583	NaN	NaN	26.579058115693805	NaN	32.38051378817313	36.48326356545537	21.322943231669477	21.702808250658002	7.324533095566232	NaN	3.836727031453463	NaN	NaN	NaN	11.907749005466094	8.574108104173893	6.813214143615912
7350	19.911007649119888	22.042921952563713	0.	6.849098480848344	4.2520676389864995	9.611491617447392	4.324100931365294	NaN	91.53082366886511	73.39366273620193	24.316862327595757	NaN	73.91441817977935	NaN	75.09350717794364	NaN	NaN	54.47656078303933	NaN	16.644467258463244	NaN	99.60594833195987	NaN	NaN	NaN	26.561720534013272	NaN	NaN	22.135798771732727	21.656385319253115	NaN	NaN	26.651946930194004	NaN	32.51778404111023	36.58190807188135	21.524954025331688	21.89638686554026	7.333908236582805	NaN	3.8025601575931844	NaN	NaN	NaN	11.85403993814814	8.58160371834615	6.780201059417346
7400	20.093850882100856	22.22254306322253	0.	6.844250217778249	4.213100753259829	9.557847418019332	4.273224184110164	NaN	91.36872408585569	73.71973020910286	24.381620515948395	NaN	73.93716096472383	NaN	75.46023911533575	NaN	NaN	54.75555785692719	NaN	16.71583426924604	NaN	99.59697809802293	NaN	NaN	NaN	26.63987454188221	NaN	NaN	22.169645799353486	21.671318844210546	NaN	NaN	26.724611513531215	NaN	32.65481819371598	36.68021322889249	21.727027774674344	22.089703441146735	7.343120259009773	NaN	3.768341888337135	NaN	NaN	NaN	11.800336323747391	8.588948500418596	6.747146743148822
7450	20.276516209901956	22.401950034458327	0.	6.839269723717319	4.174093094453711	9.50415662997906	4.222359702580743	NaN	91.18599859905295	74.04471374330346	24.446020321398592	NaN	73.96026646976874	NaN	75.8265985892011	NaN	NaN	55.03429993065467	NaN	16.787076886702017	NaN	99.57263047906994	NaN	NaN	NaN	26.717777927354177	NaN	NaN	22.203281152005342	21.6860474048715	NaN	NaN	26.797051195337406	NaN	32.79161580397809	36.77817848027479	21.929170798148878	22.28275581202659	7.352169433864241	NaN	3.7340718980331995	NaN	NaN	NaN	11.74663764367844	8.596142857843578	6.714050643677184
7500	20.459003651179707	22.581142410682126	0.	6.83415772546257	4.135044620591306	9.450418982953448	4.171507411381897	NaN	90.98222035607944	74.36858911920972	24.510071370698434	NaN	73.9837409304239	NaN	76.19258548316584	NaN	NaN	55.3127882238286	NaN	16.85819540031572	NaN	99.53258629056205	NaN	NaN	NaN	26.79543090106323	NaN	NaN	22.236705655425233	21.700572090946046	NaN	NaN	26.869265318298535	NaN	32.92817641075271	36.87580329301119	22.131389472973215	22.475541769384215	7.361056008038256	NaN	3.699749853859622	NaN	NaN	NaN	11.692943370058527	8.60318717694131	6.68091219609427
7550	20.64131321656294	22.760119714288994	0.	6.828914942872236	4.095955286732044	9.396634203412944	4.12066723406914	NaN	90.75695813535732	74.69133174809726	24.573783187050037	NaN	74.0075892604516	NaN	76.55819963177005	NaN	NaN	55.591023940963254	NaN	16.92919009488797	NaN	99.47652306083353	NaN	NaN	NaN	26.87283366894626	NaN	NaN	22.26992013055949	21.714893984360888	NaN	NaN	26.941253238154488	NaN	33.064499533764476	36.97308715728158	22.333690235131826	22.668059061079248	7.369780204298805	NaN	3.6653754158250065	NaN	NaN	NaN	11.639252965707518	8.610081822899895	6.647730821716919
7600	20.823444908652814	22.93888144565803	0.	6.8235420888657785	4.056825044971632	9.342802014671564	4.069839093148647	NaN	90.50977634610844	75.0129166721114	24.63716519010563	NaN	74.03181505186639	NaN	76.92344082046752	NaN	NaN	55.8690082714804	NaN	17.000061250535943	NaN	99.40411503109172	NaN	NaN	NaN	26.94998643224293	NaN	NaN	22.302925393563815	21.72901415925941	NaN	NaN	27.013014323699107	NaN	33.20058467360647	37.07002958646281	22.536079579375716	22.86030539162655	7.378342221287824	NaN	3.6309482367683192	NaN	NaN	NaN	11.585565884147933	8.616827139775298	6.614505928086969
7650	21.005398722022818	23.11742708315238	0.	6.81803986942387	4.0176538444420435	9.288922136886903	4.01902291007724	NaN	90.24023502835433	75.33331856426717	24.7002266959675	NaN	74.05642057493523	NaN	77.28830878562607	NaN	NaN	56.14674238970921	NaN	17.070809142693093	NaN	99.31503315541705	NaN	NaN	NaN	27.026889387495725	NaN	NaN	22.335722255803297	21.742933682001667	NaN	NaN	27.084547956780177	NaN	33.33643131174029	37.16663011712866	22.738564059222398	23.052278422196224	7.386742233522182	NaN	3.5964679623588833	NaN	NaN	NaN	11.531881569604916	8.623423450491375	6.581236908971254
7700	21.187174643218754	23.295756083119233	0.	6.812408983588409	3.978441631311528	9.234994287060124	3.9682186052623973	NaN	89.9478898529162	75.65251172844926	24.762976917188006	NaN	74.08140677817734	NaN	77.65280321452724	NaN	NaN	56.424227454886385	NaN	17.141434042109232	NaN	99.20894510076296	NaN	NaN	NaN	27.10354272654991	NaN	NaN	22.3683115238524	21.75665361116437	NaN	NaN	27.155853532299442	NaN	33.47203891049597	37.26288830904986	22.941150286955924	23.243975770613616	7.394980391393702	NaN	3.561934231096384	NaN	NaN	NaN	11.478199457006264	8.629871056839844	6.547923144361607
7750	21.36877265075875	23.473867879889816	0.	6.806650123462512	3.9391883487846076	9.18101817903597	3.91742609806225	NaN	89.63229212141495	75.97047009941205	24.825424962769592	NaN	74.10677328836421	NaN	78.01692374536657	NaN	NaN	56.701464611156034	NaN	17.21193621485044	NaN	99.0855152469561	NaN	NaN	NaN	27.179946636553577	NaN	NaN	22.400693999494965	21.770174997540895	NaN	NaN	27.226930458212582	NaN	33.60740691307202	37.35880374519411	23.143844933626877	23.435395011359297	7.403056821169139	NaN	3.527346674310867	NaN	NaN	NaN	11.424518971982398	8.636170239480315	6.514564000474858
7800	21.550192715133253	23.651761885779393	0.	6.800763974210516	3.8998939371020707	9.126993523502746	3.8666453067855815	NaN	89.29298876627111	76.28716724277969	24.887579838164772	NaN	74.13251841051974	NaN	78.38066996725337	NaN	NaN	56.97845498756975	NaN	17.282315922299155	NaN	98.944404686696	NaN	NaN	NaN	27.25610129995761	NaN	NaN	22.43287047972422	21.783498884141295	NaN	NaN	27.297778155529244	NaN	33.7425347435354	37.454376031726014	23.346654729052343	23.62653367556907	7.410971624990195	NaN	3.492704916162735	NaN	NaN	NaN	11.370839530866387	8.642321257940262	6.481158829752838
7850	21.73143479880504	23.829437491087262	0.	6.7947512140579756	3.860558333540984	9.072920027992343	3.8158761486918316	NaN	88.92952235070496	76.60257635504583	24.949450445276135	NaN	74.15863912792014	NaN	78.7440414202108	NaN	NaN	57.25519969808659	NaN	17.3525734211541	NaN	98.7852712255554	NaN	NaN	NaN	27.332006894515683	NaN	NaN	22.464841756742757	21.796626306192273	NaN	NaN	27.368396058313003	NaN	33.87742180682158	37.54960479800717	23.549586461815945	23.81738925103399	7.418724880873515	NaN	3.458008573642755	NaN	NaN	NaN	11.317160540693937	8.648324350615042	6.447706970862372
7900	21.912498856209208	24.006894064096784	0.	6.7886125142916685	3.821181472414684	9.018797396880213	3.7651185399910885	NaN	88.54143106873637	76.91667026357399	25.011045582456344	NaN	74.1851311020939	NaN	79.10703759517597	NaN	NaN	57.53169984157307	NaN	17.42270896343034	NaN	98.60776938198013	NaN	NaN	NaN	27.407663593284294	NaN	NaN	22.49660861796256	21.80955829113721	NaN	NaN	27.438783613681398	NaN	34.01206748873449	37.644489696596104	23.752646979267855	24.007959182200345	7.426316642710684	NaN	3.423257256572051	NaN	NaN	NaN	11.263481399203389	8.654179734767887	6.414207748695286
7950	22.093384833753177	24.184130951075325	0.	6.782348539259592	3.7817632850727776	8.964625331385394	3.7143723958440993	NaN	88.12824874518496	77.22942142659733	25.072373944508147	NaN	74.21198867282182	NaN	79.46965793399978	NaN	NaN	57.80795650180316	NaN	17.492722796459223	NaN	98.411550387289	NaN	NaN	NaN	27.483071564622726	NaN	NaN	22.528171846004998	21.822295858636146	NaN	NaN	27.508940281805913	NaN	34.14647115594651	37.739030403248265	23.95584318752474	24.198240870169634	7.433746940268229	NaN	3.388450567602108	NaN	NaN	NaN	11.209801494835727	8.659887606529905	6.3806604743684066
8000	22.27409266981669	24.361147476274326	0.	6.775959946370961	3.7423036999011456	8.910403529570488	3.66363763036226	NaN	87.68950483567001	77.54080193321866	25.133444122684345	NaN	74.23920485813704	NaN	79.83190182944702	NaN	NaN	58.08397074745832	NaN	17.56261516288843	NaN	98.19626218567394	NaN	NaN	NaN	27.558230972193066	NaN	NaN	22.559532218700806	21.83484002056578	NaN	NaN	27.578865535911987	NaN	34.280632155998475	37.83322661691612	24.159182051469813	24.38823167269862	7.441015779187625	NaN	3.353588102214772	NaN	NaN	NaN	11.156120206734565	8.665448140900082	6.34706444522355
8050	22.45462229475181	24.537942941929245	0.	6.769447386096215	3.7028026423219407	8.856131686341667	3.6129141566076233	NaN	87.22472442661042	77.85078350341043	25.19426460468785	NaN	74.26677135432513	NaN	80.19376862519631	NaN	NaN	58.35974363212742	NaN	17.63238630068198	NaN	97.96154943419995	NaN	NaN	NaN	27.633141974960214	NaN	NaN	22.5906905090901	21.847191781019497	NaN	NaN	27.648558862278996	NaN	34.41454981729976	37.927078059749	24.362670594752803	24.577928904199286	7.448123140985277	NaN	3.3186694487222472	NaN	NaN	NaN	11.102436904746169	8.670861491745281	6.313418944827538
8100	22.634973630882936	24.71451662825959	0.	6.762811501967007	3.663260034793587	8.801809493448694	3.5622018865928933	NaN	86.73342823522485	78.15933748801493	25.25484377467161	NaN	74.29467853592375	NaN	80.55525761584019	NaN	NaN	58.63527619430687	NaN	17.702036443120157	NaN	97.7070535028051	NaN	NaN	NaN	27.707804727191853	NaN	NaN	22.62164748542239	21.859352136307326	NaN	NaN	27.71801976024027	NaN	34.54822344912814	38.020584477093244	24.566315899789977	24.767329835738867	7.455068983052551	NaN	3.283694188267099	NaN	NaN	NaN	11.048750949419428	8.676127791800239	6.279723242972189
8150	22.815146592506764	24.8908677934689	0.	6.756052930576212	3.6236757968107822	8.747436639484881	3.511500731281427	NaN	86.21513260953155	78.46643486874402	25.31518991323866	NaN	74.32291545572313	NaN	80.91636804688504	NaN	NaN	58.91056945740045	NaN	17.77156581879961	NaN	97.43241247430053	NaN	NaN	NaN	27.782219378458485	NaN	NaN	22.652403911156554	21.871322074955973	NaN	NaN	27.78724774218309	NaN	34.681652341629885	38.1137456374921	24.77012510776411	24.956431695039814	7.461853238655738	NaN	3.248661894822253	NaN	NaN	NaN	10.995061692005883	8.681247152667574	6.245976595674319
8200	22.99514108589234	25.066995673744774	0.	6.749172301577929	3.584049844904493	8.693012809887135	3.4608106005872354	NaN	85.66934952834853	78.77204625817927	25.375311197442155	NaN	74.35146984476562	NaN	81.27709911475111	NaN	NaN	59.18562442971947	NaN	17.840974651633257	NaN	97.13726114437047	NaN	NaN	NaN	27.856386073633413	NaN	NaN	22.682960544960835	21.883102577708808	NaN	NaN	27.85624233354869	NaN	34.81483576581974	38.2065613326858	24.974105418624514	25.14523166647983	7.468475816936081	NaN	3.2135721351909945	NaN	NaN	NaN	10.94136847445971	8.686219664817777	6.212178245175743
8250	23.174957009281016	25.242899483258835	0.	6.7421702376874775	3.5443820926419596	8.638537686935917	3.410131403374987	NaN	85.09558660129349	79.07614189977195	25.435215700785253	NaN	74.38032811234599	NaN	81.63744996677248	NaN	NaN	59.460442104482674	NaN	17.910263160850374	NaN	96.82123102157222	NaN	NaN	NaN	27.930304952892723	NaN	NaN	22.713318140712886	21.89469461752586	NaN	NaN	27.925003072832244	NaN	34.947772973580925	38.299031377611485	25.178264091087033	25.333726891091843	7.4749366029097635	NaN	3.1784244690069694	NaN	NaN	NaN	10.887670629437714	8.691045397589216	6.17832741994327
8300	23.35459425288647	25.41857841416674	0.	6.7350473546813845	3.504672450626697	8.584010949755278	3.359463047459995	NaN	84.49334706878368	79.37869166784301	25.49491139322123	NaN	74.40947534601135	NaN	81.9974197011971	NaN	NaN	59.735023459816276	NaN	17.979431560996524	NaN	96.48395032733613	NaN	NaN	NaN	28.003976151715325	NaN	NaN	22.743477447499718	21.90609915958384	NaN	NaN	27.993529511582885	NaN	35.080463197665104	38.39115561040326	25.38260844263402	25.52191446656402	7.481235457467906	NaN	3.1432184487341814	NaN	NaN	NaN	10.833967480299348	8.695724399188135	6.14442333466871
8350	23.534052698894715	25.594031636608193	0.	6.727804261397415	3.464920826498487	8.529432274312832	3.3088054396082325	NaN	83.86212980203605	79.67966506758312	25.554406141153436	NaN	74.43889531156111	NaN	82.35700736718682	NaN	NaN	60.00936945875395	NaN	18.048480061933603	NaN	96.12504399596565	NaN	NaN	NaN	28.07739980088292	NaN	NaN	22.773439209617734	21.917317161276095	NaN	NaN	28.06182121440368	NaN	35.21290565169242	38.4829338923922	25.58714584951438	25.709791447239773	7.4873722173765795	NaN	3.1079536196669975	NaN	NaN	NaN	10.780258341106704	8.70025669668866	6.110465190268875
8400	23.713332221464068	25.76925829870695	0.	6.720441559734541	3.4251271249333874	8.474801333419768	3.258158485536327	NaN	83.2014293030674	79.97903123505259	25.61370770743528	NaN	74.46857045304691	NaN	82.71621196481732	NaN	NaN	60.28348104923684	NaN	18.11740886883981	NaN	95.74413367463733	NaN	NaN	NaN	28.150576026480014	NaN	NaN	22.80320416657271	21.92834957221267	NaN	NaN	28.129877758951658	NaN	35.345099530151515	38.57436610810629	25.791883746743526	25.897354844117732	7.493346695276795	NaN	3.072629519930144	NaN	NaN	NaN	10.726542516624507	8.704642296032786	6.07645217388557
8450	23.892432686725186	25.9442575265708	0.	6.71295984465296	3.3852912476437256	8.420117796730855	3.2075220899115524	NaN	82.51073570469403	80.27675893718141	25.672823751370252	NaN	74.49848189277282	NaN	83.07503244507818	NaN	NaN	60.55735916411353	NaN	18.186218182209664	NaN	95.34083772340068	NaN	NaN	NaN	28.22350494989392	NaN	NaN	22.832773053079787	21.939197334220257	NaN	NaN	28.1976987359378	NaN	35.47704400839947	38.665452165270494	25.996829628103395	26.08460162485178	7.499158679684498	NaN	3.037245680478705	NaN	NaN	NaN	10.672819302320121	8.708881182030389	6.042383458885598
8500	24.071353952781035	26.119028424291557	0.	6.705359704174086	3.3454130933781037	8.365381330744421	3.156896156351842	NaN	81.78953477053199	80.57281657176932	25.731761828711928	NaN	74.52860943129527	NaN	83.43346770987277	NaN	NaN	60.83100472114009	NaN	18.254908197854	NaN	94.91477121517846	NaN	NaN	NaN	28.296186687814725	NaN	NaN	22.86214659906351	21.949861381342213	NaN	NaN	28.265283749127025	NaN	35.60873824266184	38.75619199480672	26.201991046142474	26.271528713751014	7.50480793499059	NaN	3.001801625098128	NaN	NaN	NaN	10.619087984363555	8.712973318359222	6.008258204860761
8550	24.25009586970691	26.293570073945094	0.	6.697641719380555	3.305492557921394	8.310591598802382	3.106280587425781	NaN	81.03730789499694	80.86717216748569	25.790529391663956	NaN	74.55893154742289	NaN	83.79151661201843	NaN	NaN	61.10441862298004	NaN	18.323479106899953	NaN	94.46554593576629	NaN	NaN	NaN	28.36862135223537	NaN	NaN	22.891325529657802	21.96034263983858	NaN	NaN	28.332632415338207	NaN	35.74018137003266	38.84658555083379	26.407375612175738	26.458132991779795	7.510294201460905	NaN	2.966296870404216	NaN	NaN	NaN	10.565347839627446	8.716918647564912	5.974075557627863
8600	24.42865827955044	26.467881535591314	0.	6.689806464416228	3.26552953409474	8.255748261090218	3.05567528465261	NaN	80.25353210330435	81.15979338386961	25.849133788880042	NaN	74.58942539821662	NaN	84.14917795524624	NaN	NaN	61.37760175720435	NaN	18.39193109579102	NaN	93.99277038383303	NaN	NaN	NaN	28.44080905045154	NaN	NaN	22.92031056520594	21.970642028186028	NaN	NaN	28.39974436444417	NaN	35.871372508474415	38.93663281066751	26.612990996284715	26.644411296557692	7.515617195236221	NaN	2.9307309258431373	NaN	NaN	NaN	10.511598135687082	8.720717091060965	5.9398346492287
8650	24.607041016331557	26.641961847274164	0.	6.681854506486173	3.2255239117555585	8.200850974636987	3.0050801485022145	NaN	79.4376800514692	81.45064751132985	25.90758226546399	NaN	74.62006681898984	NaN	84.50645049420126	NaN	NaN	61.650554996291504	NaN	18.460264346286944	NaN	93.49604977092058	NaN	NaN	NaN	28.512749885061773	NaN	NaN	22.94910242126061	21.980760457077928	NaN	NaN	28.46661923937169	NaN	36.002310756818105	39.02633377482062	26.81884492731746	26.830360422359536	7.520776608332263	NaN	2.8951032936914163	NaN	NaN	NaN	10.457838130820377	8.724368549128766	5.905534597930072
8700	24.785243906042524	26.81581002502164	0.	6.673786405856694	3.18547557779754	8.145899393315316	2.9544950783951456	NaN	78.58922002630624	81.73970147114484	25.96588196296968	NaN	74.65083032330824	NaN	84.86333293444233	NaN	NaN	61.92327919762737	NaN	18.52847903546385	NaN	92.97498602144391	NaN	NaN	NaN	28.584443953967362	NaN	NaN	22.977701808583863	21.9906988294243	NaN	NaN	28.53325669610148	NaN	36.13299519476314	39.11568846700282	27.024945192888552	27.015977120115377	7.525772108639692	NaN	2.8594134690559403	NaN	NaN	NaN	10.404067074007893	8.727872900917564	5.87117450822377
8750	24.963266766647934	26.989425062845754	0.	6.665602715855299	3.1453844161506432	8.090893167841406	2.9039199727026	NaN	77.70761594542992	82.02692181546277	26.024039919401023	NaN	74.6816891029897	NaN	85.21982393244217	NaN	NaN	62.19577520350535	NaN	18.596575335714125	NaN	92.42917777269099	NaN	NaN	NaN	28.655891350372446	NaN	NaN	23.006109433147117	22.000458040351834	NaN	NaN	28.59965640366821	NaN	36.26342488287744	39.20469693412073	27.231299639379078	27.201258097410502	7.530603339924115	NaN	2.8236609398739545	NaN	NaN	NaN	10.350284204932823	8.731230004444505	5.836753470826591
8800	25.141109408084695	27.16280593274257	0.	6.657303982870729	3.105250307781101	8.03583194577504	2.853354728746427	NaN	76.79232735725431	82.31227472730141	26.08206306921207	NaN	74.71261502810457	NaN	85.5759220955874	NaN	NaN	62.468043841126246	NaN	18.664553414746514	NaN	91.85822037482293	NaN	NaN	NaN	28.727092162783933	NaN	NaN	23.034325996131205	22.01003897720389	NaN	NaN	28.665818044160496	NaN	36.39359886259738	39.293359246277944	27.437916171936674	27.386200018485436	7.535269921826077	NaN	2.787845186913065	NaN	NaN	NaN	10.296488753981002	8.734439696594594	5.802270562680323
8850	25.318771632262035	27.33595158469221	0.	6.648890746352939	3.065073130691418	7.98071537151956	2.802799242799133	NaN	75.84280944099312	82.59572602054835	26.13995824330691	NaN	74.74357864697538	NaN	85.93162598217849	NaN	NaN	62.74008592259837	NaN	18.732413435586047	NaN	91.26170589087398	NaN	NaN	NaN	28.79804647501155	NaN	NaN	23.06235219392631	22.01944251954048	NaN	NaN	28.731741312720914	NaN	36.52351615622782	39.38167549677499	27.644802754475506	27.570799504235943	7.539771449861077	NaN	2.751965683771238	NaN	NaN	NaN	10.242679942240908	8.737501793120718	5.767724846951757
8900	25.496253233061516	27.508860946658817	0.	6.640363538813104	3.0248527599203716	7.92554308632189	2.752253410083878	NaN	74.85851300665993	82.87724113996072	26.197732169039707	NaN	74.77454918617714	NaN	86.28693410142974	NaN	NaN	63.01190224493748	NaN	18.800155556574083	NaN	90.63922309675127	NaN	NaN	NaN	28.868754366167813	NaN	NaN	23.090188718131994	22.02866953913829	NaN	NaN	28.797425917545983	NaN	36.65317576694207	39.469645802109355	27.851967409676234	27.75505313221302	7.544107495419541	NaN	2.7160218968768013	NaN	NaN	NaN	10.188856981503651	8.740416088643647	5.733115373032681
8950	25.673553996337017	27.681532924590567	0.	6.631722885823619	2.984589067543012	7.870314728272525	2.7017171247744742	NaN	73.83888449506773	83.15678516116546	26.25539147021471	NaN	74.8054945505371	NaN	86.64184491346934	NaN	NaN	63.2834935900668	NaN	18.867779931368297	NaN	89.99035748123526	NaN	NaN	NaN	28.939215910668057	NaN	NaN	23.11783625555721	22.037720899990667	NaN	NaN	28.862871579886157	NaN	36.78257667878192	39.557270301975485	28.059418218986075	27.938957436622896	7.548277605766848	NaN	2.6800132854884384	NaN	NaN	NaN	10.135019074262978	8.743182356652023	5.69844117653988
9000	25.850673699914736	27.8539664024197	0.	6.622969306018098	2.9442819226706565	7.815029932305534	2.6511902799953835	NaN	72.7833659778294	83.43432279065912	26.312942667086244	NaN	74.83638132313473	NaN	86.99635682933932	NaN	NaN	63.55486072481696	NaN	18.93528670894267	NaN	89.31469124597918	NaN	NaN	NaN	29.0094311782304	NaN	NaN	23.1452954882203	22.04659745830764	NaN	NaN	28.928078034045857	NaN	36.91171785665763	39.64454915926472	28.26716332261876	28.12250890832705	7.5522813040433165	NaN	2.643939301695197	NaN	NaN	NaN	10.08116541371528	8.745800349502362	5.663701279315139
9050	26.0276121135932	28.026160242062456	0.	6.614103311091386	2.9039311914508996	7.759688330198559	2.6006727678217265	NaN	71.69139515735733	83.709818365808	26.370392176358703	NaN	74.86717476530204	NaN	87.35046821099561	NaN	NaN	63.826004400926195	NaN	19.00267603358751	NaN	88.61180330550962	NaN	NaN	NaN	29.079400233875784	NaN	NaN	23.172567093348956	22.05530006251588	NaN	NaN	28.993045027383452	NaN	37.04059824634793	39.7314825600654	28.47521091955455	28.305703994842176	7.556118089264206	NaN	2.6077993904164836	NaN	NaN	NaN	10.027295183759584	8.748269798419054	5.628894689425237
9100	26.20436899914326	28.19811328341918	0.	6.605125405799524	2.8635367370676077	7.704289550572813	2.5501644792792777	NaN	70.56240536686379	83.98323585484802	26.42774631118655	NaN	74.89783881662319	NaN	87.70417737130798	NaN	NaN	64.09692535504003	NaN	19.06994804490943	NaN	87.88126928722612	NaN	NaN	NaN	29.14912313792793	NaN	NaN	23.19965174338028	22.06382955325874	NaN	NaN	29.057772320311244	NaN	37.16921677450001	39.818070713662806	28.683569267540232	28.48853910034021	7.559787436319717	NaN	2.571592989402064	NaN	NaN	NaN	9.973407558997554	8.750590413494379	5.594020401161956
9150	26.380944110308075	28.369824344374198	0.	6.596036087959799	2.823098419740915	7.648833218893086	2.499665304344457	NaN	69.39582557036046	84.25453885688488	26.48501128117434	NaN	74.92833609493474	NaN	88.05748257406009	NaN	NaN	64.36762430871157	NaN	19.13710287783136	NaN	87.12266153140125	NaN	NaN	NaN	29.218599946013374	NaN	NaN	23.226550105960726	22.07218676339622	NaN	NaN	29.122259686295507	NaN	37.29757234862955	39.90431385253915	28.892246683089123	28.671010585648336	7.563288795974997	NaN	2.5353195292320656	NaN	NaN	NaN	9.919501704733499	8.75276188368848	5.559077395042073
9200	26.55733719280316	28.541292220795896	0.	6.586835848450702	2.7826160967272315	7.593318957467735	2.4491751319443464	NaN	68.19108036265891	84.52369060189383	26.542193192376693	NaN	74.95862789632544	NaN	88.41038203394939	NaN	NaN	64.63810196840133	NaN	19.204140662592565	NaN	86.33554909118068	NaN	NaN	NaN	29.28783070906145	NaN	NaN	23.253262843946153	22.080372518005014	NaN	NaN	29.18650691185645	NaN	37.42566385712068	39.99021223237358	29.101251541481055	28.853114768248957	7.566621594870134	NaN	2.4989784333169744	NaN	NaN	NaN	9.865576776974356	8.754783876829386	5.524064637807367
9250	26.733547984316306	28.712515686536698	0.	6.57752517121195	2.7420896223192375	7.537746385448701	2.3986938499566777	NaN	66.94758996937037	84.79065395071997	26.599298047298323	NaN	74.98867419513661	NaN	88.76287391658727	NaN	NaN	64.90835902547728	NaN	19.271061524748593	NaN	85.51949773258322	NaN	NaN	NaN	29.356815473304298	NaN	NaN	23.279790615401783	22.08838763437846	NaN	NaN	29.25051379656823	NaN	37.553490169226016	40.07576613204224	29.3105922767624	29.03484792227973	7.569785235520159	NaN	2.4625691178976377	NaN	NaN	NaN	9.81163192242971	8.756656039612992	5.4889810824246075
9300	26.909576214507673	28.883493493433086	0.	6.568104533244476	2.7015188478458874	7.482115118831486	2.348221345209838	NaN	65.66477024690562	85.05539139507795	26.656331744893972	NaN	75.01843364396164	NaN	89.11495633849898	NaN	NaN	65.17839615621494	NaN	19.33786558517133	NaN	84.67406993450066	NaN	NaN	NaN	29.425554280276852	NaN	NaN	23.30613407360222	22.096232922026562	NaN	NaN	29.314280153058967	NaN	37.681050135066634	40.16097585361818	29.520277381746045	29.216206278533537	7.572779096315039	NaN	2.4260909920452622	NaN	NaN	NaN	9.757666278511774	8.758377997603082	5.453825668085572
9350	27.085421605009717	29.054224371305555	0.	6.558574404610436	2.660903621672406	7.426424770455175	2.297757503482863	NaN	64.34203268247524	85.31786505755215	26.713300080568505	NaN	75.04786357364635	NaN	89.46662736712358	NaN	NaN	65.44821402179717	NaN	19.40455296004896	NaN	83.79882488869804	NaN	NaN	NaN	29.49404716681685	NaN	NaN	23.332293867031453	22.103909182676002	NaN	NaN	29.377805807010702	NaN	37.80834258563207	40.245841722371395	29.730315408011403	29.3971860244585	7.575602531519693	NaN	2.389543457661414	NaN	NaN	NaN	9.703678973335414	8.759949355231308	5.418597320207027
9400	27.261083869427218	29.224707027958647	0.	6.54893524843321	2.620243789200287	7.370674950002419	2.247302209505445	NaN	62.978784394089374	85.57803669159672	26.770208746176856	NaN	75.07691999328898	NaN	89.81788502081403	NaN	NaN	65.71781326831434	NaN	19.471123760886012	NaN	82.89331849981315	NaN	NaN	NaN	29.56229416506486	NaN	NaN	23.35827063938284	22.111417210270112	NaN	NaN	29.441090597159455	NaN	37.935366332780355	40.33036408676889	29.94071496590442	29.577783304157958	7.578254871273978	NaN	2.35292590947802	NaN	NaN	NaN	9.64966912571812	8.7613696957972	5.383294950430743
9450	27.436562713337292	29.394940149180968	0.	6.539187520897385	2.579539192867303	7.314865263999447	2.1968553469579333	NaN	61.57442813055797	85.83586768153536	26.827063330024004	NaN	75.10555759023988	NaN	90.16872726883713	NaN	NaN	65.98719452676434	NaN	19.537578094503292	NaN	81.95710338535716	NaN	NaN	NaN	29.63029530246418	NaN	NaN	23.384065029559135	22.1187577909689	NaN	NaN	29.50413437529518	NaN	38.062120169237986	40.41454331847452	30.15148472453757	29.757994218390515	7.58073542159269	NaN	2.316237735057367	NaN	NaN	NaN	9.59563584518003	8.762638581468172	5.347917456623486
9500	27.611857834289367	29.564922398745118	0.	6.5293316712487846	2.5387896721474945	7.258995315816057	2.1464167984713227	NaN	60.12836227149057	86.0913190425616	26.883869316865038	NaN	75.13372973010189	NaN	90.51915203137362	NaN	NaN	66.25635841305242	NaN	19.60391606303795	NaN	80.9897288757142	NaN	NaN	NaN	29.698050601760997	NaN	NaN	23.409677671672455	22.12593170314904	NaN	NaN	29.566937006261792	NaN	38.18860286859991	40.498379812349164	30.362633411789858	29.937814824569994	7.5830434643655735	NaN	2.279478314792102	NaN	NaN	NaN	9.541578231943916	8.763755553279502	5.312463722877022
9550	27.786968921805197	29.734652418407794	0.	6.519368141794436	2.4979950635511727	7.203064705665627	2.0959864456272665	NaN	58.6399808272964	86.34435142073848	26.940632087905094	NaN	75.16138845673007	NaN	90.86915717951797	NaN	NaN	66.52530552799135	NaN	19.670137763943444	NaN	79.99074101414138	NaN	NaN	NaN	29.765560081004242	NaN	NaN	23.43510919504431	22.132939717403865	NaN	NaN	29.629498367957137	NaN	38.31481318532954	40.58187398645061	30.57416981430679	30.117241136765465	7.585178257357311	NaN	2.2426470219052326	NaN	NaN	NaN	9.487495376935192	8.764720131134352	5.276932619508113
9600	27.961895657378868	29.904128827909688	0.	6.509297367902602	2.4571552006249235	7.147073030605097	2.0455641689580735	NaN	57.10867343918434	86.59492509299895	26.997356920799405	NaN	75.18848449223194	NaN	91.2187405352786	NaN	NaN	66.7940364573014	NaN	19.736243289989538	NaN	78.95968255676912	NaN	NaN	NaN	29.83282375354566	NaN	NaN	23.46036022420557	22.139782596543377	NaN	NaN	29.691818351333016	NaN	38.44074985475879	40.66502628203361	30.78610277750044	30.29626912570121	7.587139034207531	NaN	2.205743222450125	NaN	NaN	NaN	9.433386361781903	8.765531813803761	5.24132300305852
9650	28.136637714476763	30.073350224975542	0.	6.499119778002753	2.4162699139516044	7.091019884534991	1.9951498479466983	NaN	55.53382537916306	86.84299996714542	27.054048989653264	NaN	75.21496723696708	NaN	91.5678998715778	NaN	NaN	67.06255177161019	NaN	19.80223272926232	NaN	77.89609297260066	NaN	NaN	NaN	29.899841628039816	NaN	NaN	23.485431378896507	22.14646109559425	NaN	NaN	29.753896860395187	NaN	38.566411593088034	40.74783716354988	30.998441205549355	30.474894718756765	7.588925004430801	NaN	2.168766275310507	NaN	NaN	NaN	9.379250258814743	8.766190078926648	5.205633716295003
9700	28.31119475853762	30.242315185314148	0.	6.488835793585585	2.3753390311503444	7.034904858199404	1.9447433610267548	NaN	53.914817550040745	87.08853558185017	27.110713365022058	NaN	75.2407847695477	NaN	91.9166329122517	NaN	NaN	67.33085202645293	NaN	19.86810616516419	NaN	76.79950844351244	NaN	NaN	NaN	29.966613708444054	NaN	NaN	23.51032327406676	22.152975961799807	NaN	NaN	29.815733812203355	NaN	38.6917970973861	40.83030711864804	31.21119406139865	30.65311379996691	7.59053535341663	NaN	2.1317155322004657	NaN	NaN	NaN	9.325086131067033	8.7666943830098	5.169863588209318
9750	28.48556644697248	30.41102226261834	0.	6.478445829203014	2.334362376876545	6.978727539185999	1.8943445855825096	NaN	52.2510264854254	87.33149110665508	27.16735501391122	NaN	75.26588384683811	NaN	92.26493733205025	NaN	NaN	67.5989377622722	NaN	19.93386367641387	NaN	75.669461864254	NaN	NaN	NaN	30.03313999401853	NaN	NaN	23.53503651987535	22.159327934620052	NaN	NaN	29.877329136871175	NaN	38.816905045590296	40.912436658173675	31.424370366759963	30.830922210021633	7.591969242429475	NaN	2.0945903376644495	NaN	NaN	NaN	9.270893032274744	8.767044161427883	5.1340114340182215
9800	28.659752429164712	30.579469988564977	0.	6.4679502924681715	2.2933397728218776	6.922487511926017	1.843953397948883	NaN	50.54182434972457	87.57182534197172	27.223978799776297	NaN	75.29020990395503	NaN	92.61281075663739	NaN	NaN	67.86680950441806	NaN	19.999505337046397	NaN	74.50548284244786	NaN	NaN	NaN	30.099420479326213	NaN	NaN	23.55957172169068	22.165517745731638	NaN	NaN	29.938682777566246	NaN	38.94173409650641	40.99422631616936	31.63797920211144	31.008315746266195	7.593225808608729	NaN	2.057390029077263	NaN	NaN	NaN	9.216670006876475	8.767238828423443	5.0980760551634665
9850	28.833752346470007	30.74765687281497	0.	6.457349584055421	2.2522710377142885	6.866184357694271	1.793569673411444	NaN	48.786578938145674	87.80949671908137	27.280589482522874	NaN	75.31370705426747	NaN	92.96025076259075	NaN	NaN	68.13446776314808	NaN	20.065031216413104	NaN	73.30709769858973	NaN	NaN	NaN	30.16545515423285	NaN	NaN	23.58392948009052	22.17154611902791	NaN	NaN	29.999794690510114	NaN	39.06628288980867	41.07567664987455	31.85202970669776	31.185290162701055	7.594304164968731	NaN	2.020113936644076	NaN	NaN	NaN	9.162416090013469	8.767277777106901	5.062056239311805
9900	29.007565832216386	30.915581403013274	0.	6.446644097700327	2.211155987317996	6.809817654609146	1.7431932862064206	NaN	46.98465367669557	88.04446330013495	27.337191718506617	NaN	75.33631808939685	NaN	93.30725487740199	NaN	NaN	68.40191303362724	NaN	20.13044137918166	NaN	72.07382946604824	NaN	NaN	NaN	30.231244003907	NaN	NaN	23.60811039086204	22.177413770618852	NaN	NaN	30.060664844978273	NaN	39.1905500460398	41.15678823972571	32.06653107853014	31.361841169981936	7.595203400398765	NaN	1.9827613834004139	NaN	NaN	NaN	9.10813030752961	8.767160379456557	5.025950760354986
9950	29.181192511704182	31.083242044788854	0.	6.435834220199692	2.169994434433487	6.7533869776326	1.6928241095206935	NaN	45.13540762218097	88.27668277815316	27.393790060533313	NaN	75.35798447921668	NaN	93.65382057947652	NaN	NaN	68.66914579592797	NaN	20.195735885336052	NaN	70.80519789106522	NaN	NaN	NaN	30.296787008820043	NaN	NaN	23.632115045001775	22.18312140883113	NaN	NaN	30.12129322330018	NaN	39.314534166611	41.23756168935619	32.281492574386306	31.537964435419784	7.595922579663046	NaN	1.9453316852121663	NaN	NaN	NaN	9.053811675971414	8.766885986318583	4.989758378409757
10000	29.354632002206053	31.250637241754763	0.	6.424920331411526	2.1287861888975237	6.6968918985701675	1.642462015491792	NaN	43.23819546220816	88.50611247702629	27.450388957858753	NaN	75.37864637185321	NaN	93.99994529813362	NaN	NaN	68.93616651503027	NaN	20.260914790176564	NaN	69.5007194327556	NaN	NaN	NaN	30.362084144746124	NaN	NaN	23.655944028715645	22.18866973420807	NaN	NaN	30.181679820859237	NaN	39.4382338338019	41.31799762559635	32.49692350981053	31.713655582980778	7.596460743400747	NaN	1.907824150775579	NaN	NaN	NaN	8.99945920258804	8.76645392740703	4.953477839817866
