# Supplementary material for: Quantum-mechanical exploration of the phase diagram of water
Source: Nat Commun. 2021 Jan 26;12:588. doi: 10.1038/s41467-020-20821-w (PMC7838264; doi:10.1038/s41467-020-20821-w)
Supplement: Supplementary file 3 — Supplementary Data 1 [file 41467_2020_20821_MOESM3_ESM.zip › supplemental_data/results/chemical-potential-output/chemPotFitted-175K.dat]

P/bar	ice12111	iceXI	iceII	iceIX	iceXIII	iceXIV	iceXV	iceLTA	iceMAR	iceNON	icei	ice0	iceACO	iceBSV	iceDOH	ice11215848	ice12232449	ice14427301	ice15124949650	ice1532155471	ice16927915	ice17625256	ice20228176	ice533726600	ice582511	ice6128842	ice6721563	ice8421419	icePCOD8007225	icePCOD8036144	icePCOD8047078	icePCOD8047931	icePCOD8204698	icePCOD8301974	icePCOD8321499	icePCOD8324623	iceIc	iceIh	iceIII	iceIV	iceV	liquid	iceVIII	iceVII	iceVI	iceIII-part	iceV-part
0	-9.558490460002202	-7.323629513215164	0.	5.952317317234382	9.864215483464987	18.002370635342945	12.678823152786492	NaN	34.53112631969343	19.946443166654987	2.851707263474357	NaN	46.9340119323894	NaN	16.75744400436811	15.380388948538661	NaN	10.230091733561418	NaN	4.834249132874995	NaN	40.86388870918921	NaN	NaN	NaN	12.520768315521126	NaN	NaN	14.712565395057934	16.80214439143126	NaN	NaN	14.476006774952443	NaN	10.140946692541657	19.5156906293474	-8.999723016173164	-8.422608374171617	5.335994640015372	20.078349891278222	10.150351040646235	3.6000078118925525	48.17182882578566	55.02340811056942	21.278256575458297	6.584418959675303	12.823138681014285
50	-9.345070550006946	-7.105904028193793	0.	5.977373753713877	9.831751192485878	17.953940368398957	12.626147940303092	NaN	35.06481090198317	20.350305437079157	3.136527437459662	NaN	47.474929791489956	NaN	17.195892268995653	15.378082813361875	NaN	10.562065514453225	NaN	4.928448612619098	NaN	41.38014875172312	NaN	NaN	NaN	12.640495020406343	NaN	NaN	14.789683708403103	16.864464386638115	NaN	NaN	14.57360435092656	NaN	10.316562920163065	19.650299249303895	-8.77002262164848	-8.193205817565714	5.381012108513462	20.022407780267553	10.123304244572735	5.95372112340089	48.074122364421555	54.93579336581175	21.221284365504513	6.631087189921875	12.796650561922318
100	-9.131897100486533	-6.888554046398493	0.	6.0021253376955865	9.799230598724593	17.90544837795266	12.573492550779722	NaN	35.5974497031174	20.753505335719453	3.4216645833815034	NaN	48.0153292458108	NaN	17.633620547612495	15.375687563646647	NaN	10.893509761260258	NaN	5.022454758824762	NaN	41.895493000196204	NaN	NaN	NaN	12.759892834177386	NaN	NaN	14.866403580267981	16.926329754799333	NaN	NaN	14.671027681267125	NaN	10.491867817605597	19.78461923834552	-8.54062099854523	-7.964103870651552	5.425700077542065	19.966484366740147	10.096176914667817	6.90330935932434	47.976530613284126	54.848290126028346	21.164371016902628	6.677281839715588	12.77005359754019
150	-8.918969118441883	-6.671576708001166	0.	6.026573739577061	9.766653969509393	17.856895203018514	12.520856955149963	NaN	36.12905015199754	21.156046967587297	3.7070497248844867	NaN	48.555118413029874	NaN	18.070632940622218	15.373203288683039	NaN	11.224427384285221	NaN	5.116268300407462	NaN	42.40992785376299	NaN	NaN	NaN	12.87896269991282	NaN	NaN	14.942726673260172	16.987742703580537	NaN	NaN	14.768277157507175	NaN	10.666862455733794	19.91865274474453	-8.311516701825566	-7.735301470935266	5.470059955069407	19.910579690077796	10.068969665369373	7.622078156034557	47.879053495752345	54.76089817722428	21.107515885818394	6.723007041756863	12.74335002259878
200	-8.706285617130426	-6.454969175260143	0.	6.050720622973476	9.734021569580955	17.808281376322203	12.468241123767926	NaN	36.65961963358175	21.557934410749517	3.9926133756057016	NaN	49.09420568309209	NaN	18.50693352883717	15.37063007665495	NaN	11.554821281468367	NaN	5.2098899629801645	NaN	42.92345966358839	NaN	NaN	NaN	12.997705555509345	NaN	NaN	15.01865464452747	17.048705432972433	NaN	NaN	14.865353169746726	NaN	10.84154789891462	20.05240189436599	-8.08270829491858	-7.506797560232106	5.514093144043729	19.85469378877426	10.04168310596756	8.221477520229557	47.78169093430556	54.673617306036206	21.050718332362127	6.768266901456775	12.716542030725336
250	-8.493845616066121	-6.238728632520186	0.	6.074567644717629	9.701333661092368	17.75960742430065	12.415645026408262	NaN	37.18916548888493	21.959171716328306	4.27828553917472	NaN	49.632499718209345	NaN	18.9425263734785	15.367968014640114	NaN	11.884694338387513	NaN	5.303320468853317	NaN	43.436094732847735	NaN	NaN	NaN	13.116122333681803	NaN	NaN	15.09418914575788	17.109220135290823	NaN	NaN	14.962256106652783	NaN	11.01592520501743	20.185868790667733	-7.854194349720296	-7.27859108466647	5.557801042393268	19.798826700435296	10.014317840604786	8.744676423695724	47.684442850523496	54.58644729973247	20.993977720588724	6.813065496937051	12.689631774443496
300	-8.281648141019433	-6.022852286212494	0.	6.098116454859945	9.668590503609137	17.710873867102	12.363068632266147	NaN	37.717695014978766	22.359762908501214	4.563995709213602	NaN	50.16990945286049	NaN	19.377415516176136	15.365217188610115	NaN	12.214049428258038	NaN	5.396560537034862	NaN	43.947839316726785	NaN	NaN	NaN	13.234213961963173	NaN	NaN	15.169331823179611	17.169288995176558	NaN	NaN	15.05898635545933	NaN	11.18999542541399	20.31905551470041	-7.625973446593681	-7.050680994671889	5.601185043026271	19.74297846177863	9.986874468275712	9.213814345282978	47.58730916508628	54.49938794621304	20.937293418497667	6.857406879030077	12.662621365173267
350	-8.069692224017356	-5.807337364854699	0.	6.121368696668471	9.635792354109192	17.662081218585627	12.3105119099573	NaN	38.24521546499169	22.759711984501198	4.84967286933689	NaN	50.70634409379135	NaN	19.81160497896881	15.362377683430374	NaN	12.542889411932865	NaN	5.489610883230218	NaN	44.45869962242163	NaN	NaN	NaN	13.35198136270457	NaN	NaN	15.244084317561056	17.22891418959559	NaN	NaN	15.155544301967339	NaN	11.363759604978467	20.45196412510745	-7.3980441743686365	-6.823066244991026	5.644246533830985	19.687149108633967	9.959353582827257	9.64204298650918	47.49028979777441	54.41243903400957	20.880664798033006	6.901295071278893	12.635512873231045
400	-7.857976903343386	-5.592181119050863	0.	6.144326006628878	9.602939466982875	17.613229986322132	12.257974827517968	NaN	38.77173404810886	23.159022914616557	5.135245493151607	NaN	51.241713120014744	NaN	20.24509876430401	15.359449582860158	NaN	12.871217137902496	NaN	5.582472219842306	NaN	44.96868180913886	NaN	NaN	NaN	13.469425453075248	NaN	NaN	15.318448264210831	17.288097887838937	NaN	NaN	15.251930330544763	NaN	11.537218782087434	20.584596658125093	-7.170405130341999	-6.595745794675688	5.686986897675663	19.631338675943	9.9317557729586	10.037931267850343	47.39338466746875	54.32560035228531	20.824091235083365	6.944734069937189	12.608308327829597
450	-7.6465012235375545	-5.377380821491478	0.	6.166990014444461	9.57003209403295	17.564320671593357	12.205457352404933	NaN	39.29725792957219	23.557699642190993	5.420641544257267	NaN	51.77592628281044	NaN	20.67790085503806	15.356432969552564	NaN	13.19903544229497	NaN	5.67514525597152	NaN	45.47779198809537	NaN	NaN	NaN	13.586547145062596	NaN	NaN	15.392425292977746	17.346842251522713	NaN	NaN	15.348144824126546	NaN	11.710373988619875	20.716955127582366	-6.943054920277548	-6.368718607086809	5.7294075124085655	19.575547197759395	9.90408162222117	10.407431059000436	47.29659369215056	54.23887169083522	20.76757210948195	6.9877278439693145	12.581009717078071
500	-7.435264235396395	-5.162933766953477	0.	6.18936234303614	9.537070484474592	17.51535376939237	12.15295945149551	NaN	39.82179423068036	23.955746083623556	5.705788476245867	NaN	52.308893605725174	NaN	21.110015214436046	15.353327925054542	NaN	13.5263471488759	NaN	5.767630697415751	NaN	45.98603622251856	NaN	NaN	NaN	13.703347345472146	NaN	NaN	15.466017028250805	17.40514943458808	NaN	NaN	15.444188164214609	NaN	11.883226249957167	20.849041524901082	-6.715992158405994	-6.141983649894461	5.771509750857952	19.519774707248793	9.876331709018661	10.75487577113013	47.199916788901476	54.15225284008587	20.71110680500655	7.030280335050272	12.553618987981995
550	-7.224264995972971	-4.948837272300222	0.	6.211444608542459	9.504054884935394	17.466329768423456	12.100481091087556	NaN	40.34535002878881	24.3531661283687	5.9906132327018815	NaN	52.84052538457269	NaN	21.541445786171842	15.350134529806878	NaN	13.853155069048452	NaN	5.859929246670375	NaN	46.49342052764614	NaN	NaN	NaN	13.819826955927564	NaN	NaN	15.539225088959217	17.463021583301302	NaN	NaN	15.540060730877862	NaN	12.055776584983098	20.980857819095863	-6.489215467424988	-5.915539895077853	5.8132949808320875	19.464021236688836	9.848506606607016	11.083536681825722	47.10335387390353	54.06574359109549	20.65469470937951	7.072395457565716	12.526138046443275
600	-7.013502568576853	-4.735088676481505	0.	6.233238420319586	9.470985539455377	17.417249151102144	12.048022236899445	NaN	40.867932357309684	24.749963638936222	6.27504224720228	NaN	53.370732187433674	NaN	21.97219649432811	15.346852863144198	NaN	14.179462001853343	NaN	5.9520416029282535	NaN	46.99995087072628	NaN	NaN	NaN	13.935986872870656	NaN	NaN	15.612051088572409	17.520460836253715	NaN	NaN	15.635762902752196	NaN	12.22802600608386	21.112405956774126	-6.262723478499118	-5.689386318925331	5.854764565119245	19.40828681746912	9.820606883094433	11.395955159657875	47.00690486243911	53.97934373555396	20.59833521426778	7.114077098611961	12.498568757260202
650	-6.802976022774139	-4.521685340533551	0.	6.254745380941313	9.437862689486964	17.368112393555183	11.995582854070108	NaN	41.38954820571193	25.146142450891322	6.559001443316509	NaN	53.899424854655784	NaN	22.402271243396317	15.343483003294972	NaN	14.505270733968855	NaN	6.043968462079734	NaN	47.50563317101756	NaN	NaN	NaN	14.05182798756136	NaN	NaN	15.68449663509998	17.577469324361736	NaN	NaN	15.73129505704048	NaN	12.399975519148054	21.24368786213607	-6.036514831259912	-5.4635219020343735	5.895919861487699	19.352571480091232	9.792633101441373	11.694152140528727	46.910569668891	53.89305306578283	20.542027715282856	7.1553291179959695	12.470912944127432
700	-6.592684434387435	-4.308624647579023	0.	6.275967086199055	9.40468657389501	17.318919965620566	11.943162907158985	NaN	41.91020451952121	25.541706372854552	6.842416234606501	NaN	54.42651449885367	NaN	22.831673918276703	15.340025027381515	NaN	14.830584039710834	NaN	6.135710516712659	NaN	48.01047329978891	NaN	NaN	NaN	14.16735118607776	NaN	NaN	15.756563331091758	17.63404917086686	NaN	NaN	15.826657569512594	NaN	12.571626123566679	21.3747054369747	-5.810588173805827	-5.237945629311598	5.9367622226857275	19.29687525416874	9.76458581946055	11.97976611682817	46.81434820674238	53.80687137473525	20.485771611980834	7.196155348235364	12.443172389636015
750	-6.382626885495873	-4.095904002827013	0.	6.296905125101852	9.37145742895677	17.269672330847495	11.890762360146068	NaN	42.429908200319964	25.936659186501853	7.125211524626673	NaN	54.95191250490894	NaN	23.260408384278307	15.33647901141997	NaN	15.15540468103267	NaN	6.227268456112351	NaN	48.514477080319736	NaN	NaN	NaN	14.282557349316077	NaN	NaN	15.828252773637757	17.690202491335658	NaN	NaN	15.921850814505373	NaN	12.742978812233138	21.50546056067581	-5.584942162702268	-5.0126564899727555	5.977292996441614	19.241198168427193	9.736465589816934	12.25414737207207	46.718240388576774	53.72079845599608	20.42956630786238	7.236559594558418	12.41534883527337
800	-6.172802464435095	-3.883520833573045	0.	6.31756107987637	9.338175488361937	17.220369946496415	11.838381176431875	NaN	42.94866610574736	26.331004646564537	7.40731170692393	NaN	55.47553052997019	NaN	23.688478487118946	15.332845030320335	NaN	15.479735407525327	NaN	6.318642966261621	NaN	49.01765028789978	NaN	NaN	NaN	14.397447352990662	NaN	NaN	15.899566554368205	17.74593139365977	NaN	NaN	16.016875164922645	NaN	12.91403457154325	21.635955090218	-5.35957546298157	-4.787653477542732	6.017513525463647	19.18554025070412	9.708272960027749	12.518424310390486	46.62224612607812	53.63483410378179	20.373411210372733	7.276545634904059	12.3874439814233
850	-5.963210265797269	-3.6714725891990776	0.	6.337936525966895	9.304840983212605	17.171013263539	11.786019318837461	NaN	43.46648504949933	26.724746480829285	7.688640665037654	NaN	55.99728050345296	NaN	24.11588805292524	15.329123157886443	NaN	15.803578956417308	NaN	6.409834729840772	NaN	49.51999864982923	NaN	NaN	NaN	14.51202206763401	NaN	NaN	15.970506259453506	17.801237978055934	NaN	NaN	16.111730992235227	NaN	13.084794381395222	21.76619086017265	-5.134486748143008	-4.56293558985555	6.057425147440118	19.12990152794902	9.680008472462477	12.773551361461362	46.52636533003073	53.54897811294052	20.317305730901708	7.316117219921875	12.359459487365987
900	-5.7538493904310695	-3.459756741173502	0.	6.358033032035339	9.271454142023291	17.12160272665815	11.733676749604415	NaN	43.98337180132858	27.11788839013817	7.969121772499719	NaN	56.5170746270398	NaN	24.542640888232587	15.325313466815965	NaN	16.12693805257469	NaN	6.500844426227588	NaN	50.021527845418674	NaN	NaN	NaN	14.626282358596756	NaN	NaN	16.041073469604303	17.856124337065953	NaN	NaN	16.206418666480918	NaN	13.255259215189678	21.896169682703945	-4.9096747001527925	-4.338501829054368	6.097029195039325	19.07428202622339	9.651672664342858	13.02034435484253	46.43059791031927	53.463230278952054	20.261249284783705	7.355278072972099	12.33139697127799
950	-5.5447189454417005	-3.2483707830511417	0.	6.377852159961241	9.238015190720931	17.07213877424799	11.681353430394854	NaN	44.4993330870445	27.510434048388614	8.248677892834477	NaN	57.03482537468019	NaN	24.96874077998518	15.321416028700423	NaN	16.44981540850111	NaN	6.591672731497347	NaN	50.522243505989096	NaN	NaN	NaN	14.740229086047664	NaN	NaN	16.111269760071405	17.91059255555672	NaN	NaN	16.300938556264498	NaN	13.425430039829646	22.025893347568854	-4.685138009444073	-4.114351201591479	6.136326995909567	19.01868177070068	9.623266067742886	13.25950715108042	46.33494377592885	53.37759039792781	20.205241291297686	7.394031890125629	12.303258010232247
1000	-5.335818044190875	-3.0373122304732525	0.	6.39739546484176	9.204524352644878	17.022621838413887	11.629049322291436	NaN	45.0143755885133	27.902387102533428	8.52723137955877	NaN	57.55044549259063	NaN	25.394191495535996	15.317430914025172	NaN	16.772213724337746	NaN	6.682320318422809	NaN	51.02215121487189	NaN	NaN	NaN	14.853863104973641	NaN	NaN	16.18109670064585	17.96464471072018	NaN	NaN	16.395291028757736	NaN	13.595307815720547	22.155363622117154	-4.4608753749169345	-3.8904827182283155	6.175319872679149	18.963100785666356	9.594789209588816	13.491652034145893	46.23940283494489	53.29205826661088	20.14928117366721	7.4323823401640094	12.275044140198073
1050	-5.127145806296827	-2.826578621167526	0.	6.416664494991682	9.1709818485469	16.97305234497243	11.576764385797349	NaN	45.5285059436579	28.293751172580805	8.80470407618192	NaN	58.06384799925455	NaN	25.8189967826468	15.313358192169412	NaN	17.094135687863346	NaN	6.772787856474223	NaN	51.521256507408815	NaN	NaN	NaN	14.967185265179738	NaN	NaN	16.250555855658856	18.01828287207339	NaN	NaN	16.48947644969939	NaN	13.764893496770222	22.28458225129141	-4.236885503938403	-3.6668953940354405	6.214009142956382	18.907539094517826	9.566242611659147	13.717315563588652	46.143974994553226	53.20663368237601	20.093368359060392	7.470333064579441	12.246756856041168
1100	-4.9187013576343075	-2.6161675149480814	0.	6.4356607919434135	9.137387896591186	16.923430713451435	11.524498580836319	NaN	46.041730746457986	28.684529851594302	9.081017316205736	NaN	58.57494618542237	NaN	26.243160369488166	15.309197931406183	NaN	17.415583974494222	NaN	6.863076011819326	NaN	52.01956487095211	NaN	NaN	NaN	15.080196411289133	NaN	NaN	16.319648783981865	18.071509101458464	NaN	NaN	16.583495183395183	NaN	13.93418803038891	22.413550957626992	-4.013167112342437	-3.443588248392556	6.252396119329578	18.851996719764504	9.537626790584651	13.9369710639997	46.04866016104009	53.12131644322955	20.037502278589937	7.507887677574781	12.218397611523608
1150	-4.710483830334585	-2.4060764937154744	0.	6.4543858904469875	9.103742712354336	16.873757357089946	11.472251866752599	NaN	46.55405654695001	29.07472670569285	9.356091923124511	NaN	59.083653614111505	NaN	26.66668596463942	15.304950198902361	NaN	17.73656124728422	NaN	6.953185447323345	NaN	52.51708174486435	NaN	NaN	NaN	15.192897382743142	NaN	NaN	16.3883770390265	18.124325453042605	NaN	NaN	16.677347592717844	NaN	14.103192357489252	22.54227144125204	-3.789718924429936	-3.2205603049884983	6.290482109367056	18.796473683027774	9.508942257848343	14.151038584582444	45.953458239792056	53.036106347809564	19.98168236731312	7.545049766063544	12.189967819303844
1200	-4.502492362785446	-2.1963031614566932	0.	6.472841318470062	9.070046508825374	16.82403268283825	11.420024202310982	NaN	47.06548985122713	29.464345274050757	9.629848210425019	NaN	59.58988412060629	NaN	27.08957725708872	15.300615060718673	NaN	18.057070156924784	NaN	7.04311682254899	NaN	53.013812520518556	NaN	NaN	NaN	15.305289013801232	NaN	NaN	16.456742168744597	18.17673397331809	NaN	NaN	16.77103403910708	NaN	14.2719074124863	22.67074537988752	-3.566539672968733	-2.9978105918212394	6.328268415617138	18.740970005041	9.480189519785503	14.35989292833153	45.858369135296115	52.95100319538572	19.925908064231802	7.581822889669889	12.161468850936714
1250	-4.294726099631194	-1.9868451442451578	0.	6.491028597197918	9.036299496405743	16.77425709135786	11.367815545696795	NaN	47.576037121439306	29.8533890688977	9.902205981586524	NaN	60.0935518124581	NaN	27.511837916232974	15.296192581809684	NaN	18.37711334174487	NaN	7.132870793756458	NaN	53.50976254129812	NaN	NaN	NaN	15.417372133540999	NaN	NaN	16.52474571562819	18.228736701102264	NaN	NaN	16.86455488256957	NaN	14.4403341232975	22.798974428847167	-3.3436280991936034	-2.7753381411978872	6.365756335608152	18.685485705649526	9.45136907758366	14.563870189328657	45.763392751139634	52.866006785859355	19.87017881229241	7.618210580728639	12.132902036873427
1300	-4.08718419177265	-1.7777000902407214	0.	6.50894924103346	9.00250188290929	16.724430977021495	11.31562585451589	NaN	48.08570477579322	30.241861575518758	10.173084530080773	NaN	60.59457106948523	NaN	27.933471591877904	15.291682826023793	NaN	18.696693427711033	NaN	7.22244801390344	NaN	54.00493710259687	NaN	NaN	NaN	15.529147565858167	NaN	NaN	16.592389216709517	18.280335667537575	NaN	NaN	16.957910481679	NaN	14.608473411342715	22.926960221037533	-3.1209829528062545	-2.5531419897346868	6.4029471618484255	18.630020803810677	9.4224814272826	14.763273123588462	45.66852899001033	52.781116919763456	19.814494058385943	7.654216344285267	12.104268666461575
1350	-3.8798657963671532	-1.5688656696896706	0.	6.526604757597218	8.968653873562294	16.674554727913133	11.26345508579467	NaN	48.59449918855231	30.629766252254342	10.442402639371991	NaN	61.09285654377295	NaN	28.354481914238015	15.28708585610325	NaN	19.015813028427356	NaN	7.311849132645108	NaN	54.49934145181902	NaN	NaN	NaN	15.640616129466615	NaN	NaN	16.659674203561014	18.33153289609152	NaN	NaN	17.051101193576017	NaN	14.776326191544207	23.054704366957946	-2.8986029919753356	-2.3312211783570147	6.439842181826297	18.574575317593762	9.393527059774371	14.958375598177879	45.57377775369633	52.69633339826265	19.758853253347993	7.689843658095906	12.075569987945132
1400	-3.6727700768285585	-1.3603395749247233	0.	6.543996647727345	8.934755671003447	16.624628725827968	11.211303195980047	NaN	49.102426690036765	31.017106530500268	10.710078582916898	NaN	61.58832315967354	NaN	28.77487249393659	15.282401733684138	NaN	19.3344747451355	NaN	7.401074796334123	NaN	54.992980788379185	NaN	NaN	NaN	15.751778637898353	NaN	NaN	16.726602202295325	18.382330402556708	NaN	NaN	17.14412737396827	NaN	14.943893372326642	23.18220845470054	-2.676486983336428	-2.1095747522993884	6.476442678010105	18.519149264180054	9.364506460803273	15.149426304873355	45.479138943086156	52.611656023153216	19.70325585195872	7.725095972627336	12.046807208464443
1450	-3.465896202827241	-1.152119520365031	0.	6.561126405479617	8.900807475283857	16.574653346272427	11.159170140939498	NaN	49.60949356662352	31.403885814707714	10.97603012416469	NaN	62.08088611380623	NaN	29.19464692200572	15.277630519296393	NaN	19.652681166714668	NaN	7.4901256480206335	NaN	55.485860263702406	NaN	NaN	NaN	15.862635899503529	NaN	NaN	16.793174733565284	18.432730195050787	NaN	NaN	17.236989377130378	NaN	15.11117585561709	23.30947404995024	-2.454633701992057	-1.888201761105458	6.512749927848196	18.46374265986283	9.335420110965865	15.33665188170584	45.38461245816867	52.52708459686312	19.647701312942857	7.759976711056994	12.017981494056238
1500	-3.2592433502900917	-0.944203242516179	0.	6.5779955181274365	8.86680948386705	16.524628958464167	11.107055875961002	NaN	50.11570606074629	31.790107482383238	11.240174516557051	NaN	62.57046087505717	NaN	29.613808769886273	15.272772272363774	NaN	19.970434869681636	NaN	7.579002327452279	NaN	55.97798498122409	NaN	NaN	NaN	15.973188717450418	NaN	NaN	16.859393312563945	18.48273427401652	NaN	NaN	17.32968755590396	NaN	15.278174536845027	23.43650269598477	-2.23304193151168	-1.667101258628009	6.548765203768913	18.408355520047333	9.306268485710955	15.52025955384827	45.29019819803313	52.4426189224519	19.59218909896972	7.7944892692729715	11.989093969653625
1550	-3.052810701400521	-0.7365884999701844	0.	6.594605466161828	8.832761891628962	16.474555925332066	11.054960355753098	NaN	50.621070370895495	32.17577488408878	11.502428503528147	NaN	63.05696318457963	NaN	30.032361589427914	15.2678270512039	NaN	20.287738418190727	NaN	7.667705471074176	NaN	56.469359996390075	NaN	NaN	NaN	16.083437889725452	NaN	NaN	16.92525944902454	18.532344632221726	NaN	NaN	17.422222261697605	NaN	15.444890304942337	23.563295913674647	-2.011710463931693	-1.446272303028963	6.584489773180614	18.352987859250778	9.277052055339619	15.700439381323566	45.19589606086922	52.35825880361081	19.536718676653205	7.82863701587402	11.960145719086093
1600	-2.8465974445984528	-0.5292730734054966	0.	6.6109577232914445	8.798664890857964	16.424434603516243	11.002883534444843	NaN	51.125592651618334	32.560891343441625	11.762708318504634	NaN	63.54030905579367	NaN	30.450308912889074	15.262794913028218	NaN	20.60459436403384	NaN	7.756235712028944	NaN	56.95999031665662	NaN	NaN	NaN	16.193384209133193	NaN	NaN	16.990774647220523	18.58156325475931	NaN	NaN	17.514593844486896	NaN	15.611324042343309	23.689855201483173	-1.790638099755428	-1.2257139567793793	6.619924898471653	18.297639691102372	9.247771285005177	15.877366182796282	45.10170594396692	52.27400404466273	19.481289516551776	7.862423292169537	11.931137785079503
1650	-2.640602774580333	-0.32225476558699745	0.	6.627053756442555	8.76451867125483	16.374265343368045	10.950825365585834	NaN	51.629279013518754	32.94546015711448	12.020929684905644	NaN	64.02041477438647	NaN	30.867654252937015	15.257675913942025	NaN	20.921005246640398	NaN	7.8445936801566765	NaN	57.449880901490346	NaN	NaN	NaN	16.30302846329633	NaN	NaN	17.05594040596555	18.630392119047254	NaN	NaN	17.606802652814395	NaN	15.777476624984628	23.816182035466465	-1.5698236479531587	-1.0054252866594506	6.655071837010391	18.242311028343302	9.218426634713216	16.051201190736812	45.00762774371668	52.18985445056222	19.425901093168466	7.895851412179582	11.902071169256102
1700	-2.4348258922991235	-0.11553140136600436	0.	6.642895025759061	8.730323419932752	16.32404848895004	10.898785802146199	NaN	52.13213552325745	33.32948459483538	12.277007816142799	NaN	64.49719689831207	NaN	31.28440110264774	15.252470108944452	NaN	21.23697359307742	NaN	7.932780001994965	NaN	57.939036662368295	NaN	NaN	NaN	16.412371434655704	NaN	NaN	17.120758218613453	18.678833194828616	NaN	NaN	17.69884903378965	NaN	15.943348922305384	23.94227786927342	-1.3492659259620916	-0.7854053637585041	6.689931841145194	18.187001882826724	9.189018559321571	16.22209348242843	44.91366135560927	52.105809826895424	19.37055288495091	7.928924662634859	11.872946832134513
1750	-2.229266004964302	0.09089917231973607	0.	6.6584829846024824	8.696079321417345	16.27378437803603	10.8467647965166	NaN	52.63416820355187	33.712967899387756	12.530857415620206	NaN	64.97057225779157	NaN	31.700552935506078	15.247177551928477	NaN	21.55250191804945	NaN	8.020795300778875	NaN	58.42746246277793	NaN	NaN	NaN	16.521413900470293	NaN	NaN	17.18522957305829	18.726888444171543	NaN	NaN	17.79073333308919	NaN	16.108941797247084	24.06814413414573	-1.1289637596863717	-0.565653263475006	6.7245061582044325	18.131712265517795	9.159547508540337	16.390181222840667	44.819806674235856	52.02186997988021	19.315244374291293	7.9616463029767415	11.843765693129734
1800	-2.0239223260418657	0.2970390864460411	0.	6.673819079551966	8.661786557646641	16.22347334211105	10.794762300508241	NaN	53.135383033176225	34.095913286610426	12.782392676734453	NaN	65.44045795531301	NaN	32.11611320540565	15.241798295680915	NaN	21.86759272389862	NaN	8.108640196440975	NaN	58.9151631182171	NaN	NaN	NaN	16.6301566328172	NaN	NaN	17.249355951734316	18.774559821469243	NaN	NaN	17.88245589495654	NaN	16.27425610625363	24.193782238917887	-0.9089159834970827	-0.3461680655165562	6.758796030496481	18.076442186493622	9.130013926931865	16.55559274874378	44.72606359328801	51.93803471636603	19.259975047526396	7.994019565357243	11.814528630553156
1850	-1.818794075254331	0.5028904499022976	0.	6.688904750404283	8.627445307971085	16.173115706371366	10.74277826535285	NaN	53.63578594696144	34.478323945397555	13.031527282874615	NaN	65.9067713656314	NaN	32.5310853466488	15.236332391882419	NaN	22.182248500604604	NaN	8.196315305611305	NaN	59.402143396194056	NaN	NaN	NaN	16.738600398591686	NaN	NaN	17.31313883161599	18.821849273440023	NaN	NaN	17.974017062202194	NaN	16.439292699271334	24.31919357001718	-0.6891214402322433	-0.1269488538998906	6.792802695309717	18.021191654943316	9.10041825391076	16.718447518168382	44.63243200555764	51.854303843834046	19.20474439493757	8.02604765463904	11.78523648161253
1900	-1.613880478580726	0.7084553494914589	0.	6.703741430173824	8.593055749153542	16.12271178972446	10.690812641702689	NaN	54.13538283579523	34.86020303769871	13.27817440742225	NaN	66.36943013576871	NaN	32.945472773946754	15.230779891107503	NaN	22.49647172578463	NaN	8.283821241617412	NaN	59.88840801622747	NaN	NaN	NaN	16.84674595950713	NaN	NaN	17.376579684217965	18.86875873912724	NaN	NaN	18.065417176203642	NaN	16.60405241974891	24.444379491463685	-0.46957898119681113	0.09200528304911913	6.8265273849125245	17.96596067916796	9.070760923743887	16.87885694510453	44.538911802937086	51.770677170397036	19.149551910750738	8.057733748395458	11.755890042412004
1950	-1.409180768256604	0.9137358499300454	0.	6.71833054509261	8.55861805536929	16.072261904789062	10.638865379630564	NaN	54.634179546622036	35.2415536985188	13.522246713751402	NaN	66.82835218501391	NaN	33.35927888241948	15.225140842824489	NaN	22.810264864693497	NaN	8.37115861448431	NaN	60.37396164984639	NaN	NaN	NaN	16.954594072095052	NaN	NaN	17.439679975595094	18.915290149899366	NaN	NaN	18.15665657690535	NaN	16.768536104637466	24.569341344870285	-0.25028746616267894	0.31069525269546405	6.85997132655329	17.91074926658061	9.041042365550362	17.036925135951765	44.445502876419035	51.68715450479942	19.094397093136397	8.089080996910482	11.72649006795209
2000	-1.2046941827740283	1.1187339938481466	0.	6.732673514610284	8.524132398206039	16.021766357895117	10.586936428629807	NaN	55.13218188244308	35.62237903591814	13.76365635522859	NaN	67.28345570492291	NaN	33.77250704759574	15.219415295395574	NaN	23.12363037022356	NaN	8.45832803093451	NaN	60.858808920590306	NaN	NaN	NaN	17.062145487705124	NaN	NaN	17.502441166342443	18.961445429449924	NaN	NaN	18.247735602818768	NaN	16.932744584390537	24.694080449442644	-0.031245763368681616	0.5291219580950046	6.893135742460404	17.855557423706315	9.011263003301568	17.192749541495377	44.35220511609656	51.60373565641729	19.03927944420964	8.120092523178752	11.697037272129688
2050	-1.000419966881587	1.3234518017894146	0.	6.746771751394111	8.489598946663898	15.971225449083814	10.535025737614275	NaN	55.629395602316286	36.002682131012406	14.002314975212839	NaN	67.73465915931865	NaN	34.185160625413054	15.213603296076766	NaN	23.436570682904712	NaN	8.545330094388015	NaN	61.34295440400909	NaN	NaN	NaN	17.16940095250514	NaN	NaN	17.564864711595273	19.00722649379752	NaN	NaN	18.338654591022344	NaN	17.096678682964043	24.81859810197923	0.18754725047941345	0.7472862979944606	6.926021849842263	17.800385156182095	8.98142325582113	17.34642153595806	44.259018411163126	51.5204204352584	18.98419847003011	8.150771422905557	11.667532327738073
2100	-0.7963573715843785	1.5278912722110722	0.	6.760626661328982	8.455017867155403	15.920639472107547	10.483133254918378	NaN	56.12582642135637	36.382466037972655	14.238133707055637	NaN	68.18188128429094	NaN	34.59724295221779	15.20770489101794	NaN	23.749088230904434	NaN	8.632165404962308	NaN	61.826402627663	NaN	NaN	NaN	17.276361207481052	NaN	NaN	17.626952061029037	19.052635251285846	NaN	NaN	18.429413877161497	NaN	17.26033921781632	24.942895576871308	0.4060926902089	0.965189166831418	6.9586308608872685	17.74523246875695	8.951523536784938	17.49802693285524	44.16594264991257	51.43720865196211	18.92915368060205	8.181120764506844	11.6379758664669
2150	-0.592505654144026	1.7320543814839096	0.	6.774239643517411	8.420389323505505	15.870008714429968	10.43125892829705	NaN	56.62148001073479	36.76173378402531	14.471023174100962	NaN	68.62504108819668	NaN	35.00875734476507	15.201720125262797	NaN	24.06118543002774	NaN	8.718834559472361	NaN	62.30915807112274	NaN	NaN	NaN	17.38302698843692	NaN	NaN	17.688704658859415	19.097673602583665	NaN	NaN	18.520013795448634	NaN	17.42372699990811	25.066974126102927	0.6243916621801346	1.1828314547343264	6.990963982763823	17.69009936529186	8.92156425472114	17.647646445884813	44.07297771973912	51.35410011779947	18.874144589874266	8.211143589109213	11.608368478902209
2200	-0.3888640780786649	1.935943083892283	0.	6.787612090279539	8.385713476951578	15.819333457225943	10.379402704925758	NaN	57.11636199767976	37.140488369452164	14.700893489685287	NaN	69.06405785165967	NaN	35.41970710021882	15.195649042748887	NaN	24.37286468371723	NaN	8.80533815143063	NaN	62.79122516596938	NaN	NaN	NaN	17.48939902599496	NaN	NaN	17.75012394384226	19.14234344068483	NaN	NaN	18.610454678663146	NaN	17.586842833702537	25.190834979250933	0.8424452642865364	1.4002140475225004	7.023022417620337	17.63498584875979	8.89154581301013	17.795356101844472	43.98012350713738	51.27109464467315	18.819170715740146	8.240842910549922	11.578710714526405
2250	-0.1854319131629483	2.139559311634116	0.	6.800745387153125	8.350990486143399	15.768613975381564	10.327564531400506	NaN	57.61047796547623	37.51873276759041	14.927654257137554	NaN	69.49885112757073	NaN	35.83009549615171	15.189491686307587	NaN	24.68412838305303	NaN	8.891676771047074	NaN	63.272608295794406	NaN	NaN	NaN	17.59547804559553	NaN	NaN	17.81121134927365	19.186646650908248	NaN	NaN	18.700736858151405	NaN	17.74968751716516	25.31447934348498	1.0602545859545873	1.6173378267061174	7.054807362585222	17.579891921245682	8.861468609884565	17.94122761154183	43.88737989770232	51.1881920451175	18.764231580037645	8.270221715376879	11.549003081718284
2300	0.017791564571948165	2.342904974820902	0.	6.813640912893558	8.316220507143177	15.717850537494165	10.275744353737824	NaN	58.103833453465896	37.89646992483259	15.1512145697792	NaN	69.92934074108757	NaN	36.2399257905453	15.183248097664142	NaN	24.99497890675284	NaN	8.97785100522912	NaN	63.753311796199746	NaN	NaN	NaN	17.701264767497122	NaN	NaN	17.871968302989846	19.230585110897934	NaN	NaN	18.790860663826773	NaN	17.912261841763936	25.43790840356751	1.2778207081438322	1.8342036694862238	7.086320009766896	17.524817583946454	8.83133303842936	18.0853287038054	43.794746776129315	51.105392132298505	18.709326708549316	8.29928296284865	11.51924604775302
2350	0.2208070728383381	2.5459819614776946	0.	6.82630003947385	8.281403693425535	15.667043405872299	10.223942117374794	NaN	58.596433957047225	38.27370276062662	15.37148301092414	NaN	70.35544678963498	NaN	36.64920122178982	15.176918317437607	NaN	25.305418621171924	NaN	9.06386143758169	NaN	64.23333995479767	NaN	NaN	NaN	17.806759906776353	NaN	NaN	17.93239622736733	19.274160690622967	NaN	NaN	18.880826424169598	NaN	18.074566592469214	25.561123321853746	1.4951447033468799	2.0508124487547255	7.117561546253781	17.469762837171007	8.801139486581686	18.22772342698625	43.70222402621412	51.02269472001379	18.654455631002264	8.328029584934455	11.48944003880216
2400	0.42361532309201066	2.748792137543122	0.	6.838724132084636	8.24654019587751	15.61619283653576	10.17215776716901	NaN	59.088284927675424	38.65043416747582	15.58836765387878	NaN	70.77708964290466	NaN	37.05792500868434	15.170502385140898	NaN	25.615449880303096	NaN	9.149708648407197	NaN	64.71269701121085	NaN	NaN	NaN	17.911964173327995	NaN	NaN	17.992496539322755	19.3173752523775	NaN	NaN	18.970634466227207	NaN	18.23660254775376	25.684125238291735	1.7122276355893973	2.2671650330943933	7.148533154114303	17.41472768034022	8.770888337130964	18.368472421735884	43.60981153085285	50.940099622692635	18.59961788106818	8.356464486314165	11.459585439933635
2450	0.6262170205322444	2.9513373468693764	0.	6.850914549134174	8.211630162798553	15.565299079215556	10.120391247398612	NaN	59.579391772862465	39.02666701093885	15.801776061942004	NaN	71.19418994285526	NaN	37.46610035043676	15.16400033918077	NaN	25.92507502577673	NaN	9.235393214705537	NaN	65.19138715707244	NaN	NaN	NaN	18.01687827186495	NaN	NaN	18.05227065031302	19.36023065078077	NaN	NaN	19.060285115613915	NaN	18.39837047959272	25.806915270422287	1.9290705604301186	2.4832622867788645	7.179236010396893	17.359712111986962	8.74057996771888	18.507633168335815	43.51750917204203	50.857606655396	18.544812996363344	8.38459054437831	11.429682595111753
2500	0.8286128641017934	3.1536194112222176	0.	6.8628726422483455	8.176673739900545	15.514362377353937	10.068642501762275	NaN	60.06975985617704	39.40240412962976	16.01161528840518	NaN	71.60666860371246	NaN	37.87373042666372	15.157412216857816	NaN	26.234296386860763	NaN	9.320915710174097	NaN	65.66941453602594	NaN	NaN	NaN	18.12150290191825	NaN	NaN	18.11171996633518	19.4027287327771	NaN	NaN	19.149778696511017	NaN	18.55987115346368	25.929494513379034	2.1456745249608398	2.699105069772639	7.209671287129984	17.304716129756063	8.710214750839366	18.645260211421775	43.42531683087854	50.775215633816444	18.490040518448602	8.412410609228072	11.399731807197204
2550	1.030803546486901	3.3556401302809724	0.	6.874599756270661	8.14167107030777	15.463382968104376	10.016911473379205	NaN	60.55939449724461	39.77764833521799	16.217791876552177	NaN	72.0144468119689	NaN	38.28081839739065	15.150738054366467	NaN	26.543116280460673	NaN	9.40627670520775	NaN	66.14678324372525	NaN	NaN	NaN	18.22583875783709	NaN	NaN	18.170845887926532	19.444871337635867	NaN	NaN	19.23911553166679	NaN	18.72110532834661	26.051864039888386	2.3620405678064187	2.91469423773108	7.239840151322017	17.24973973040435	8.679793053838624	18.78140536457762	43.333234387559656	50.69292637427823	18.43529999282936	8.439927503675289	11.369733337947048
2600	1.2327897541172859	3.5574012816385374	0.	6.886097229262252	8.106622294556944	15.412361082331582	9.965198104789136	NaN	61.048300971747445	40.15240241242832	16.420211859659318	NaN	72.41744602638416	NaN	38.68736740305177	15.143977886794998	NaN	26.851537011119515	NaN	9.491476766898849	NaN	66.6234973278347	NaN	NaN	NaN	18.329886528788773	NaN	NaN	18.229649810164535	19.486660296951555	NaN	NaN	19.328295942396508	NaN	18.882073756723894	26.17402490026955	2.5781697191247765	3.1300306420004205	7.269743764961433	17.19478290980062	8.649315238915099	18.916117896959985	43.24126172138302	50.61073869373722	18.38059096895563	8.467144023242449	11.339687408014735
2650	1.4345721671661567	3.75890462080137	0.	6.897366392501873	8.071527550597185	15.361296944611487	9.913502337952346	NaN	61.53648451142444	40.526669119040925	16.61878076099543	NaN	72.81558797798483	NaN	39.09338056449012	15.137131748125537	NaN	27.159560871017895	NaN	9.576516459037249	NaN	67.099560788029	NaN	NaN	NaN	18.433646898758756	NaN	NaN	18.288133122666892	19.528097434643712	NaN	NaN	19.417320248582413	NaN	19.042777184580313	26.295978122434533	2.7940630006068967	3.3451151296177515	7.299383285016681	17.13984566292565	8.618781663119496	19.049444703845754	43.14939871074669	50.52865240978097	18.32591300022199	8.494062936162702	11.309594196950089
2700	1.6361514595501976	3.960151881189501	0.	6.9084085704859035	8.036386973790037	15.310190773231252	9.861824114249647	NaN	62.023950304071334	40.90045118589136	16.81340359382183	NaN	73.20879467006442	NaN	39.49886098295751	15.130199671234024	NaN	27.467190139973983	NaN	9.661396342110278	NaN	67.5749775759933	NaN	NaN	NaN	18.537120546550632	NaN	NaN	18.346297209591466	19.56918456695697	NaN	NaN	19.506188768673752	NaN	19.203216351403054	26.41772471188814	3.009721425476827	3.5599485433110307	7.328759863436214	17.084927983872205	8.58819267835478	19.181430462763405	43.05764523314905	50.446667340628636	18.271265643967585	8.52068698337985	11.27945384319931
2750	1.8375282989295811	4.161144774136526	0.	6.9192250809283475	8.001200696909462	15.259042780189276	9.810163374482368	NaN	62.51070349354058	41.273751316870545	17.00398486139231	NaN	73.59698837818351	NaN	39.90381174011452	15.12318168789028	NaN	27.77442708544349	NaN	9.746116973302762	NaN	68.04975159542307	NaN	NaN	NaN	18.640308145786136	NaN	NaN	18.40414344963635	19.609923502461033	NaN	NaN	19.594901819686733	NaN	19.363391990181704	26.539265651727955	3.2251459984916746	3.774531721499081	7.357874647148487	17.030029865845023	8.557548631376168	19.312117776670235	42.96600116518894	50.364783305131084	18.21664846147615	8.547018878548343	11.249266444104983
2800	2.038703346707956	4.361884988889608	0.	6.929817234760832	7.965968850141838	15.207853171195175	9.758520058872392	NaN	62.99674917974142	41.646572188924786	17.190428556953144	NaN	73.98009165016954	NaN	40.30823589803054	15.116077828757927	NaN	28.08127396251971	NaN	9.830678906497008	NaN	68.52388670202433	NaN	NaN	NaN	18.743210364905124	NaN	NaN	18.461673216039827	19.65031604205068	NaN	NaN	19.683459717204563	NaN	19.52330482740827	26.66060190264438	3.440337715941614	3.988865498291589	7.38672877806196	16.975151301160814	8.526849863791139	19.441547305465328	42.87446638256551	50.28300012277079	18.162061017975983	8.573061308033296	11.219032055906071
2850	2.239677258032461	4.562374192609478	0.	6.94018633613261	7.9306915610859585	15.15662214566981	9.706894107062132	NaN	63.482092418639816	42.01891645205575	17.372638163743087	NaN	74.35802730611701	NaN	40.71213649918374	15.10888812339446	NaN	28.387733013933467	NaN	9.915082692272817	NaN	68.99738670351337	NaN	NaN	NaN	18.84582786716561	NaN	NaN	18.51888787658039	19.69036397894578	NaN	NaN	19.77186277537743	NaN	19.68295558307715	26.78173440292059	3.655297565649877	4.202950703489102	7.415323393065102	16.92029228124829	8.496096712059419	19.569757886979104	42.78304076007832	50.201317613661885	18.10750288263997	8.59881693091047	11.188750693737909
2900	2.4404506817937097	4.762614030370434	0.	6.950333682410559	7.895368954753034	15.105349896745253	9.655285458114522	NaN	63.96673822225848	42.39078672932047	17.5505166549934	NaN	74.73071843838733	NaN	41.11551656646111	15.101612600251192	NaN	28.693806470053172	NaN	9.999328877907466	NaN	69.47025535961691	NaN	NaN	NaN	18.948161310643734	NaN	NaN	18.57578879357673	19.730069098691274	NaN	NaN	19.860111306922505	NaN	19.842344970685158	26.90266406843258	3.870026526972762	4.416788162583042	7.443659624026377	16.86545279664813	8.465289507493	19.69678664845071	42.691724171627314	50.11973559855017	18.052973628585576	8.624288378966286	11.158422331632224
2950	2.641024260625804	4.962606125160338	0.	6.960260564179174	7.8600011535666985	15.054036611264824	9.603694050513045	NaN	64.45069155867688	42.762185616831374	17.7239664939278	NaN	75.09808841160891	NaN	41.51837910315838	15.094251286673295	NaN	28.99949654888477	NaN	10.083418007375734	NaN	69.94249638207215	NaN	NaN	NaN	19.05021134823377	NaN	NaN	18.632377323887727	19.76943317915719	NaN	NaN	19.948205623123947	NaN	20.001473697231493	27.023391792649107	4.084525570799629	4.630378696755684	7.47173859779426	16.810632837012978	8.434428576256126	19.822669109391594	42.60051649021283	50.03825389881306	17.998472832874825	8.649478256697813	11.128046902517106
3000	2.8413986309063235	5.162352077880624	0.	6.969968265240585	7.824588277362996	15.002682469783064	9.552119822161709	NaN	64.93395735203126	43.13311568375626	17.892889633762515	NaN	75.46006086267712	NaN	41.92072709298009	15.086804208899766	NaN	29.304805456071787	NaN	10.167350621349875	NaN	70.41411343462659	NaN	NaN	NaN	19.151978627648145	NaN	NaN	18.688654818912482	19.808457990538617	NaN	NaN	20.036146033832896	NaN	20.160342463217777	27.143918446631748	4.298795659552901	4.843723122880172	7.49956143619723	16.755832391107486	8.403514239365292	19.947439276635055	42.50941758793556	49.95687233645966	17.94400007651434	8.674389141312783	11.097624298217038
3050	3.0415744227563355	5.36185346734629	0.	6.979458062614539	7.789130443390391	14.951287646565737	9.500562710385058	NaN	65.41654048251455	43.50357947231832	18.057187517706232	NaN	75.81655970075437	NaN	42.32256350003959	15.079271392063463	NaN	29.609735384895277	NaN	10.251127257199638	NaN	70.88511013303821	NaN	NaN	NaN	19.25346379141741	NaN	NaN	18.74462262459029	19.847145295355737	NaN	NaN	20.123932847467476	NaN	20.318951962648036	27.26424487903487	4.512837747188064	5.056822253520514	7.527129256043769	16.70105144680827	8.372546812689258	20.071129732285268	42.41842733599658	49.8755907341307	17.889554944455302	8.699023582729579	11.067154369452876
3100	3.241552260040384	5.5611118502859025	0.	6.988731226538405	7.753627766309764	14.899852309589848	9.449022651928173	NaN	65.89844578637653	43.87357949779607	18.216761078960143	NaN	76.16750910726996	NaN	42.723891268858985	15.071652860191065	NaN	29.914288516273874	NaN	10.334748448992258	NaN	71.35549004507536	NaN	NaN	NaN	19.354667476890267	NaN	NaN	18.800282081400635	19.885496848453798	NaN	NaN	20.211566371012793	NaN	20.477302883028692	27.384371916105625	4.726652779193665	5.269676896931585	7.554443169122364	16.64628999110392	8.341526606949037	20.193771715203546	42.32754560469738	49.79440891509857	17.835137025593475	8.723384103577235	11.03663692584185
3150	3.441332760366501	5.760128761341596	0.	6.997789020467182	7.718080358194416	14.848376620543624	9.397499582956666	NaN	66.37967805592362	44.24311824852344	18.371510740717913	NaN	76.51283353592014	NaN	43.124713324369175	15.063948636203104	NaN	30.218467018763782	NaN	10.418214727492451	NaN	71.82525669051682	NaN	NaN	NaN	19.45559031623354	NaN	NaN	18.85563452436323	19.923514397003142	NaN	NaN	20.299046910020948	NaN	20.635395905368576	27.504300361683978	4.940241692591315	5.482287857059117	7.581504282201506	16.591548010095025	8.310453927717896	20.315395196602886	42.236772263439775	49.7133267032673	17.780745912769206	8.747473199195444	11.006071735897581
3200	3.6409165350861956	5.958905713069072	0.	7.0066327010734915	7.6824883285300665	14.796860734826527	9.345993439056686	NaN	66.86024203951906	44.61219818588972	18.521336416165692	NaN	76.85245771266824	NaN	43.52503257190988	15.056158741913949	NaN	30.522273048558738	NaN	10.501526620162432	NaN	72.29441354115174	NaN	NaN	NaN	19.556232936432203	NaN	NaN	18.910681283037967	19.961199680499185	NaN	NaN	20.386374768611013	NaN	20.79323170417892	27.62403099720267	5.153605415935692	5.694655933539717	7.608313697029688	16.536825488994136	8.279329075421359	20.43602895026333	42.14610718072603	49.63234392317258	17.726381202767413	8.77129333763455	10.975458527030058
3250	3.8403041892944647	6.157444195937598	0.	7.015263518247576	7.646851784214846	14.74530480154924	9.294504155234906	NaN	67.34014244158283	44.98082174433957	18.66613750848212	NaN	77.18630663574453	NaN	43.92485189722958	15.048283198031815	NaN	30.825708749490033	NaN	10.584684651161893	NaN	72.76296402077968	NaN	NaN	NaN	19.656595959289362	NaN	NaN	18.96542368152495	19.998554430762407	NaN	NaN	20.473550249469056	NaN	20.95081094747336	27.743564581687256	5.366744869314525	5.906781921700847	7.634872510335411	16.48212241212579	8.248152345337207	20.55570061782865	42.05555022415872	49.55146039998175	17.672042496317587	8.794846959655553	10.944796985545652
3300	4.039496321829781	6.355745678330006	0.	7.023682715097306	7.611170829559302	14.693708963533691	9.243031665918544	NaN	67.81938392259168	45.348991331373064	18.80581291083832	NaN	77.51430557564616	NaN	44.324174166485555	15.040322024158751	NaN	31.128776253026537	NaN	10.667689341348021	NaN	73.23091150521064	NaN	NaN	NaN	19.756680001426258	NaN	NaN	19.01986303846447	20.035580371938384	NaN	NaN	20.56057365384812	NaN	21.108134296767954	27.862901851756057	5.579660964348618	6.118666612560836	7.661181813827179	16.42743876292651	8.21692402759548	20.674436769599087	41.965101260440875	49.47067595949379	17.617729398093807	8.818136478730109	10.91408675664712
3350	4.23849352527411	6.553811606542701	0.	7.031891527948173	7.575445566286409	14.642073357313018	9.191575904955346	NaN	68.29797109907905	45.71670932754561	18.940261006397893	NaN	77.83638007513737	NaN	44.72300222624385	15.032275238790657	NaN	31.43147767827467	NaN	10.75054120827548	NaN	73.69825932226496	NaN	NaN	NaN	19.856485674282283	NaN	NaN	19.07400066703705	20.07227922049776	NaN	NaN	20.647445281568235	NaN	21.26520240708114	27.982043521620223	5.792354604191831	6.330310792828882	7.687242694193499	16.372774523944788	8.185644407178469	20.79226296119406	41.87476015537585	49.38999042813934	17.563441516714715	8.841164281040529	10.883327444433586
3400	4.4372963859528864	6.7516434047856535	0.	7.039891186343295	7.539676093531551	14.590398113131606	9.140136805613599	NaN	68.77590854363518	46.08397808646798	19.069379668316934	NaN	78.15245594924926	NaN	45.12133890347934	15.024142859317257	NaN	31.733815131978417	NaN	10.833240766196438	NaN	74.16501075177348	NaN	NaN	NaN	19.95601358411494	NaN	NaN	19.127837874963383	20.10865268523626	NaN	NaN	20.734165431016418	NaN	21.42201592693378	28.100990283083682	6.00482668353109	6.54171524490504	7.7130562331028845	16.318129676841103	8.154313763920722	20.909203786422747	41.7845267738674	49.309403632980704	17.50917846474354	8.863932725479778	10.852518611900564
3450	4.63590548393504	6.949242475182399	0.	7.047682913043413	7.503862507842533	14.538683354945054	9.088714300582115	NaN	69.25320078490708	46.450799934806355	19.19306625974401	NaN	78.46245928528006	NaN	45.51918700557567	15.015924902022135	NaN	32.035790708519315	NaN	10.915788526060537	NaN	74.63116902557732	NaN	NaN	NaN	20.055264331999915	NaN	NaN	19.181375964504376	20.144702467274698	NaN	NaN	20.820734399146673	NaN	21.57857549834912	28.219742805543152	6.217078088586382	6.752880746880237	7.738623507203854	16.263504202387907	8.122932372509052	21.02528292666816	41.69440097991965	49.228915401711795	17.45493985868807	8.88644414365147	10.821659780939939
3500	4.8343213930329725	7.146610197770042	0.	7.055267924026892	7.468004903179572	14.486929200420205	9.037308321970242	NaN	69.72985230759845	46.817177172282285	19.311217633820196	NaN	78.76631644279482	NaN	45.91654932032526	15.007621382082709	NaN	32.337406489916454	NaN	10.998184995514908	NaN	75.09673732752812	NaN	NaN	NaN	20.154238513830983	NaN	NaN	19.23461623246114	20.180430260058948	NaN	NaN	20.907152481479976	NaN	21.734881756852833	28.33830173598816	6.429109697110755	6.963808072536254	7.763945588124928	16.208898080469645	8.091500502482516	21.14052319706169	41.60438263663713	49.148525562658214	17.400725319000703	8.908700839869878	10.790750432339978
3550	5.032544680802574	7.3437479304992515	0.	7.062647428489721	7.432103370915307	14.435135760935124	8.985918801307868	NaN	70.20586755246977	47.18311207167269	19.423730133679012	NaN	79.06395405362561	NaN	46.31342861592933	14.999232313570234	NaN	32.63866454582647	NaN	11.080430678904174	NaN	75.56171879348787	NaN	NaN	NaN	20.252936720320086	NaN	NaN	19.28755997017499	20.21583774935997	NaN	NaN	20.9934199721043	NaN	21.89093533147299	28.45666769900101	6.640922378390325	7.174497991345748	7.789023542474628	16.15431129008273	8.060018418232431	21.254946589699355	41.51447160622474	49.06823394477719	17.34653447007838	8.930705091159933	10.75979000578533
3600	5.23057590854322	7.540657009234271	0.	7.069822628845514	7.396157999834797	14.3833031415791	8.934545669545406	NaN	70.68125091633829	47.54860687880984	19.530499592446503	NaN	79.3552990218715	NaN	46.709827640997915	14.990757709449817	NaN	32.93956693354361	NaN	11.162526077270442	NaN	76.02611651132894	NaN	NaN	NaN	20.351359536997286	NaN	NaN	19.340208463527432	20.250926613273805	NaN	NaN	21.079537163674598	NaN	22.04673684474005	28.57484129675682	6.852516993244265	7.38495126847223	7.813858431841486	16.099743809335553	8.028486379002375	21.368574314128317	41.424667749987755	48.988040377657626	17.29236694026264	8.952459147257214	10.728777899857018
3650	5.428415631297758	7.737338747752897	0.	7.0767947207255055	7.3601688761355115	14.331431441152665	8.883188857053808	NaN	71.15600675207797	47.91366381258142	19.631421333241178	NaN	79.64027852389853	NaN	47.10574912454978	14.982197581580387	NaN	33.240115697999606	NaN	11.244471688353311	NaN	76.48993352093414	NaN	NaN	NaN	20.449507544210807	NaN	NaN	19.39256299294019	20.285698522221573	NaN	NaN	21.165504347412803	NaN	22.2022869126869	28.692823109023486	7.063894394024814	7.595168664770084	7.838451312794038	16.0451956154485	7.996904638888178	21.48142683531132	41.33497092833184	48.90794469152004	17.23822236183959	8.97396523060796	10.697713472032445
3700	5.626064397852527	7.933794437746515	0.	7.0835648929785595	7.324136083427343	14.279520752167572	8.831848293624562	NaN	71.63013936861957	48.27828506493046	19.726390169174028	NaN	79.91882000833972	NaN	47.50119577601254	14.973551940714737	NaN	33.54031287176381	NaN	11.326268006589858	NaN	76.9531728141967	NaN	NaN	NaN	20.547381317126987	NaN	NaN	19.444624833375165	20.320155138949474	NaN	NaN	21.25132181310784	NaN	22.35758614484882	28.810613693161716	7.275055424617273	7.805150936784555	7.862803236880822	15.990666684753915	7.9652734468379265	21.593523909258597	41.245381000763025	48.82794671721664	17.18410037103991	8.995225536369059	10.6665960386854
3750	5.823522750737346	8.130025348820055	0.	7.090134327671164	7.288059702732596	14.227571160846804	8.780523908469684	NaN	72.10365303095054	48.64247280085538	19.815300403348537	NaN	80.19085119609497	NaN	47.89617028522257	14.964820796499486	NaN	33.8401604750431	NaN	11.407915523114657	NaN	77.4158373350202	NaN	NaN	NaN	20.644981425730315	NaN	NaN	19.49639525433449	20.354298118528774	NaN	NaN	21.336989849115618	NaN	22.51263514426349	28.928213584125	7.486000920440007	8.014898836751748	7.886915250630379	15.936156992696148	7.933593046651961	21.70488461649993	41.15589782588775	48.74804628623125	17.13000060803886	9.016242232408059	10.635424875086038
3800	6.020791226225519	8.326032728492027	0.	7.096504200087422	7.251939812485998	14.175582747124572	8.729215630221727	NaN	72.57655196011515	49.006229158409965	19.898045828860674	NaN	80.45630008033129	NaN	48.290675322425024	14.9560041574751	NaN	34.13966051568192	NaN	11.489414725759767	NaN	77.87792997931867	NaN	NaN	NaN	20.742308434823418	NaN	NaN	19.54787551986047	20.38812910835583	NaN	NaN	21.422508742359025	NaN	22.667434507471018	29.04562329445963	7.696731708444438	8.224413112598643	7.910788395551256	15.881666513831501	7.901863676982888	21.815527393554884	41.06652126141281	48.668243230679366	17.075922716956285	9.037017459303158	10.604199215400904
3850	6.217870354333823	8.521817802194509	0.	7.102675678729074	7.215776488534691	14.12355558464632	8.67792338693378	NaN	73.04884033321441	49.36955624870341	19.97451972879888	NaN	80.71509492648258	NaN	48.68471353827386	14.947102031075882	NaN	34.43881498916226	NaN	11.57076609905473	NaN	78.33945359501654	NaN	NaN	NaN	20.839362904027045	NaN	NaN	19.599066888535628	20.421649748152074	NaN	NaN	21.507878778327928	NaN	22.821984824513883	29.16284331430468	7.907248607115063	8.43369450794307	7.934423708132007	15.827195221828273	7.870085571335557	21.92547006254545	40.97725116414539	48.588537383308115	17.021866345856594	9.057553330343213	10.572918252692917
3900	6.414760658822527	8.717381773273136	0.	7.108649925315474	7.179569804138234	14.071489740768728	8.626647106079464	NaN	73.520522283406	49.73245615590021	20.044614876244097	NaN	80.96716427224973	NaN	49.078287563831836	14.938114423629985	NaN	34.737625878603694	NaN	11.65197012422658	NaN	78.8004109820486	NaN	NaN	NaN	20.936145387780105	NaN	NaN	19.649970613482697	20.454861669964018	NaN	NaN	21.593100241079195	NaN	22.976286678936987	29.279874111392044	8.117552426469425	8.64274376209373	7.957822219841183	15.772743089466744	7.838258958067081	22.03472985908359	40.888087389993075	48.5089285774963	16.96783114674878	9.077851931527732	10.541581138921378
3950	6.61146265719538	8.912725822987124	0.	7.114428094783607	7.143319829968605	14.019385276559687	8.57538671455293	NaN	73.99160189990445	50.0949309372203	20.108223534269744	NaN	81.21243692760058	NaN	49.471400010570484	14.929041340359394	NaN	35.036095154763345	NaN	11.733027279199838	NaN	79.2608048923601	NaN	NaN	NaN	21.03265643533963	NaN	NaN	19.700587942364592	20.487766498163243	NaN	NaN	21.678173413236667	NaN	23.13034064778764	29.396716131046382	8.327643968058142	8.851561610050199	7.980984957127348	15.718310088639168	7.806384060386833	22.143323458554747	40.79902979396379	48.42941664725435	16.913816775586405	9.097915321566877	10.510186984941958
4000	6.807976860699617	9.107851110509245	0.	7.120011335288076	7.107026634110198	13.967242246798335	8.52414213866887	NaN	74.462083227981	50.45698262293898	20.165237455941714	NaN	81.45084197476999	NaN	49.8640534703701	14.919882785379937	NaN	35.33422477603585	NaN	11.81393803859651	NaN	79.72063802990668	NaN	NaN	NaN	21.128896590780794	NaN	NaN	19.750920117384442	20.520365849446424	NaN	NaN	21.76309857599117	NaN	23.28414730161555	29.51336979618517	8.537524024964894	9.060148782502901	8.003912941419065	15.663896190349774	7.774461096356431	22.25126700090881	40.710078230165884	48.35000142722435	16.859822892267623	9.117745531881466	10.478734860506725
4050	7.004303774325944	9.30275877292584	0.	7.125400788201112	7.070690282059825	13.91506069997503	8.472913304162502	NaN	74.9319702689636	50.81861321638689	20.215547884318404	NaN	81.68230876825976	NaN	50.25625051551984	14.910638761701284	NaN	35.6320166884535	NaN	11.894702873736094	NaN	80.17991305065436	NaN	NaN	NaN	21.224866392996905	NaN	NaN	19.80096837528557	20.552661332835296	NaN	NaN	21.847876009100517	NaN	23.43770720447284	29.62983550731867	8.747193381806417	9.268506005833133	8.026607189124903	15.609501364714781	7.74249027888976	22.358576114060746	40.62123255180805	48.270682752680045	16.80584916063515	9.137344566602975	10.44722379426411
4100	7.200443896808559	9.497449925236827	0.	7.130597588112571	7.034310836726714	13.862840678291368	8.421700136189589	NaN	75.40126698023704	51.179824693950096	20.25904555245068	NaN	81.90676693483869	NaN	50.64799369871756	14.901309271226951	NaN	35.92947282568604	NaN	11.97532225263557	NaN	80.63863256257956	NaN	NaN	NaN	21.320566375699425	NaN	NaN	19.85073394735151	20.584654549676692	NaN	NaN	21.9325059908895	NaN	23.59102091391401	29.746113642549943	8.956652814732513	9.476634002113048	8.049068711633435	15.55512558096238	7.710471815752956	22.465265935995046	40.5324926111994	48.19146045952683	16.75189524847628	9.156714402573527	10.415652773758923
4150	7.396397720625142	9.691925660355675	0.	7.135602862829929	6.9978883584325136	13.810582217660164	8.370502559326416	NaN	75.86997727524277	51.54061900506998	20.295620683381898	NaN	82.12414637354249	NaN	51.039285553069995	14.891894314754287	NaN	36.22659510904086	NaN	12.055796640009406	NaN	81.09679912566916	NaN	NaN	NaN	21.415997067417933	NaN	NaN	19.900218059405987	20.616347093642506	NaN	NaN	22.016988798249905	NaN	23.744088980996004	29.862204557574838	9.165903091426053	9.68453348910568	8.071298515313238	15.500768807432747	7.678405909564408	22.571351135660745	40.44385825974939	48.11233438430174	16.697960827522895	9.175856989345908	10.384020745432364
4200	7.592165731996856	9.886187049109436	0.	7.14041773337829	6.961422904911287	13.758285347705467	8.319320497569805	NaN	76.33810502347907	51.90099807224334	20.325162990147906	NaN	82.33437725567391	NaN	51.430128592092586	14.882393891974495	NaN	36.523385447462836	NaN	12.136126497269563	NaN	81.55441525192036	NaN	NaN	NaN	21.511158991500157	NaN	NaN	19.94942193181293	20.647740550729726	NaN	NaN	22.101324706640494	NaN	23.896911950278138	29.97810858568202	9.374944971102959	9.892205180264908	8.093297601512894	15.446431011578042	7.64629275779477	22.67684593273679	40.3553293479679	48.03330436417345	16.644045573451436	9.194774249183547	10.352326614622008
4250	7.787748410888338	10.080235140238717	0.	7.14504331400038	6.924914531309515	13.70595009176256	8.268153874337118	NaN	76.80565405050093	52.260963791022355	20.34756167577702	NaN	82.53739002480268	NaN	51.82052530970963	14.872808001472595	NaN	36.81984573753444	NaN	12.216312282525486	NaN	82.01148340534087	NaN	NaN	NaN	21.60605266611195	NaN	NaN	19.998346779476492	20.67883649926041	NaN	NaN	22.185513990087014	NaN	24.049490359822144	30.0938260377529	9.583779204512227	10.099649784735488	8.115066966560988	15.392112159962391	7.614132552766947	22.781764116341623	40.26690572546514	47.95437023694232	16.59014916588294	9.213468077060543	10.3205692455618
4300	7.983146231007716	10.274070960397701	0.	7.149480712156549	6.888363290186097	13.653576466877949	8.21700261246625	NaN	77.27262813792008	52.620518030014544	20.362705433290046	NaN	82.73311539676543	NaN	52.210478180254164	14.863136640727475	NaN	37.115977863475706	NaN	12.296354450584104	NaN	82.4680060019487	NaN	NaN	NaN	21.700678604237325	NaN	NaN	20.046993811840988	20.709636509881687	NaN	NaN	22.269556921182208	NaN	24.201824741192173	30.20935720226175	9.792406533935909	10.306868007353039	8.136607601766112	15.337812218261908	7.581925481656098	22.886119062755082	40.17858724095175	47.87553184104033	16.53627128838301	9.231940340661637	10.288747461382076
4350	8.178359659806597	10.467695514154135	0.	7.153731028524771	6.851769231512349	13.601164483809374	8.165866634215616	NaN	77.73903102340505	52.979662630882835	20.37048244570029	NaN	82.9214843596658	NaN	52.59998965846805	14.853379806111855	NaN	37.41178369714422	NaN	12.376253452949834	NaN	82.92398540977233	NaN	NaN	NaN	21.79503731367842	NaN	NaN	20.095364232890965	20.740142145565773	NaN	NaN	22.35345377108578	NaN	24.353915619454753	30.324702345275572	10.00082769318912	10.513860548644036	8.15792049341686	15.283531151264693	7.549671726489645	22.989923752215553	40.09037374223871	47.796789015531104	16.48241162846181	9.250192880382228	10.256860044109544
4400	8.373389158480078	10.661109783989328	0.	7.157795357000648	6.8151324026720035	13.548714147025803	8.114745861264183	NaN	78.20486640068104	53.33839940834549	20.37078038601352	NaN	83.10242817387443	NaN	52.98906217950189	14.843537492892285	NaN	37.70726509803511	NaN	12.456009737824589	NaN	83.37942394885062	NaN	NaN	NaN	21.889129297055504	NaN	NaN	20.143459241151156	20.77035496160997	NaN	NaN	22.437204809524445	NaN	24.50576351317884	30.439861710454235	10.209043407620038	10.72062810482583	8.179006622781829	15.22926892287081	7.517371464147259	23.093190784850748	40.00226507623742	47.71814160010996	16.428569877574116	9.268227509328373	10.224905734667297
4450	8.568235181966728	10.854314730298167	0.	7.161674784697399	6.778452848461214	13.49622545470743	8.063640214711448	NaN	78.67013791953008	53.69673015017619	20.363486417228007	NaN	83.27587837202893	NaN	53.377698158915166	14.833609695229175	NaN	38.002423913281085	NaN	12.535623750107762	NaN	83.8343238912328	NaN	NaN	NaN	21.982955051806996	NaN	NaN	20.191280029686503	20.80027650563665	NaN	NaN	22.520810304791876	NaN	24.657368934435777	30.554835519050318	10.417054394109908	10.927171367806626	8.19986696610962	15.175025496092317	7.485024866360871	23.19593239579606	39.91426108895963	47.63958943510381	16.374745731119255	9.286046013316772	10.192883232874799
4500	8.762898178948596	11.047311291389093	0.	7.165370391945873	6.741730611088545	13.443698398745687	8.012549615077432	NaN	79.13484918579093	54.05465661720397	20.34848719233449	NaN	83.44176675903381	NaN	53.76589999267604	14.823596406176758	NaN	38.2972619776524	NaN	12.615095931396233	NaN	84.2886874609786	NaN	NaN	NaN	22.07651507018945	NaN	NaN	20.238827786102153	20.829908317593254	NaN	NaN	22.604270523748756	NaN	24.80873238879933	30.669623969909278	10.624861361073032	11.1334910251855	8.22050249462885	15.120800833053252	7.452632099714669	23.298160469550563	39.82636162551748	47.56113236147127	16.320938888441134	9.303650150874804	10.160791197447898
4550	8.957378591851228	11.24010038348413	0.	7.168883252294544	6.704965730174985	13.391132964743225	7.961473982302695	NaN	79.59900376135906	54.41218054331321	20.3256688543162	NaN	83.60002541206063	NaN	54.15367005716155	14.813497617683122	NaN	38.591781113556856	NaN	12.694426719984373	NaN	84.74251683415807	NaN	NaN	NaN	22.16980983927755	NaN	NaN	20.286103692543442	20.859251929752315	NaN	NaN	22.687585731822736	NaN	24.959854375345653	30.784227239469296	10.83246500845678	11.339587760252392	8.240914174548122	15.06659489498962	7.420193325645093	23.39988655361718	39.7385665301235	47.482770220802564	16.26714905282825	9.32104165324047	10.128628245998819
4600	9.151676856843642	11.432682900718858	0.	7.1722144325095005	6.668158242753936	13.338529132013933	7.910413235748336	NaN	80.06260516418675	54.76930363544375	20.294917036148856	NaN	83.7505866805479	NaN	54.54101070915746	14.803313320590187	NaN	38.88598313103985	NaN	12.773616550864034	NaN	85.19581413885166	NaN	NaN	NaN	22.26283984096413	NaN	NaN	20.33310892569592	20.88830886671144	NaN	NaN	22.770756193008452	NaN	25.110735386653314	30.898645481761395	11.039866027741576	11.5454622519881	8.261102967056054	15.012407642249414	7.387708700440847	23.50112187147009	39.6508756460906	47.40450285531958	16.213375931513653	9.338222224362454	10.096392955036167
4650	9.34579340383834	11.625059715142417	0.	7.175364992574468	6.631308183271218	13.285886873582927	7.859367294195981	NaN	80.525656868283	55.12602757359069	20.256116860800656	NaN	83.89338318620109	NaN	54.927924285858374	14.793043504633722	NaN	39.179869827784295	NaN	12.852665855724565	NaN	85.64858145515028	NaN	NaN	NaN	22.35560555196015	NaN	NaN	20.379844656785334	20.917080645393323	NaN	NaN	22.853782169867536	NaN	25.26137590880329	31.012878828409384	11.247065101940922	11.7511151750643	8.281069828321268	14.95823903429261	7.355178375242881	23.60187733488955	39.56328881583206	47.32633010787586	16.159619235674995	9.355193540900078	10.064083859964928
4700	9.539728656491306	11.817231676717538	0.	7.1783359856907865	6.59441558358507	13.233206156186549	7.808336075847798	NaN	80.98816230371351	55.482354010804606	20.209152941232286	NaN	84.0283478229927	NaN	55.31441310486764	14.782688158443332	NaN	39.47344298911069	NaN	12.931575062952797	NaN	86.10082081515523	NaN	NaN	NaN	22.448107443794708	NaN	NaN	20.426312051577636	20.945568775045714	NaN	NaN	22.936663923528585	NaN	25.411776421378946	31.126927388629852	11.454062905601369	11.956547199843511	8.30081570949239	14.904089029691159	7.32260249604441	23.702163555701418	39.47580588086156	47.2482518219566	16.105878680434483	9.371957252223321	10.031699455086466
4750	9.73348303220201	12.009199613320495	0.	7.181128458277424	6.557480472966145	13.180486940272377	7.757319498326477	NaN	81.45012485660085	55.838284573191395	20.15390938039691	NaN	84.15541375716205	NaN	55.70047946419743	14.772247269542467	NaN	39.766704387977086	NaN	13.010344597633047	NaN	86.55253420297818	NaN	NaN	NaN	22.540345982815058	NaN	NaN	20.472512270378967	20.97377475724146	NaN	NaN	23.0194017136872	NaN	25.561937397466068	31.240791249232203	11.660860104802529	12.161758992379138	8.320341556698047	14.849957586128989	7.289981203690899	23.801990856956085	39.388426681793135	47.17026784167863	16.052153984858915	9.388514980412825	9.999238193598517
4800	9.927056942113401	12.200964330741149	0.	7.183743449970972	6.520502878097518	13.12772917999921	7.706317478675254	NaN	81.91154786912428	56.193820859912336	20.090269771240195	NaN	84.27451442721564	NaN	56.08612564226869	14.761720824348409	NaN	40.05965578497907	NaN	13.088974881547124	NaN	87.00372355474124	NaN	NaN	NaN	22.632321630186578	NaN	NaN	20.518446468035688	21.00170008587849	NaN	NaN	23.10199579860595	NaN	25.711859303652837	31.35447047461861	11.86745735715709	12.366751214415435	8.33964831104687	14.795844660402018	7.257314633880075	23.901369283579317	39.30115105834122	47.09237801179045	15.99844487195966	9.404868320259874	9.966698487595208
4850	10.120450791111914	12.392526612682907	0.	7.186181993625646	6.4834828230746755	13.07493282323709	7.655329933357892	NaN	82.37243463951977	56.54896444318408	20.01811719670026	NaN	84.38558354392681	NaN	56.47135389791116	14.751108808172294	NaN	40.35229892834984	NaN	13.167466333174316	NaN	87.45439075857689	NaN	NaN	NaN	22.72403484189277	NaN	NaN	20.56411579393434	21.02934624717979	NaN	NaN	23.18444643511441	NaN	25.861542600029843	31.467965106784067	12.073855311810796	12.571524523387527	8.358736908627506	14.741750208418136	7.224602917161915	24.000308612525004	39.21397884932064	47.014582177672196	15.944751068692668	9.421018839266416	9.934078708067036
4900	10.313664977827457	12.583887220762767	0.	7.188445115313288	6.4464203294055284	13.022097811567273	7.604356778258686	NaN	82.83278842208007	56.90371686827868	19.937334229707734	NaN	84.4885550903359	NaN	56.85616647036336	14.740411205219088	NaN	40.644635553960086	NaN	13.24581936769141	NaN	87.90453765462804	NaN	NaN	NaN	22.815486068735304	NaN	NaN	20.609521392001696	21.056714719693453	NaN	NaN	23.266753878609112	NaN	26.01098774019008	31.581275165316345	12.280054609442448	12.776079572421411	8.377608280508587	14.687674185197213	7.191846178938659	24.09881836245812	39.12690989264657	46.93688018533566	15.89107230595846	9.436968077645053	9.901377184900882
4950	10.506699894633433	12.775046894511275	0.	7.190533834323357	6.409315416010399	12.969224080282252	7.553397928682474	NaN	83.29261242715474	57.258079653523524	19.847802933185736	NaN	84.5833633217502	NaN	57.24056557927261	14.72962799858761	NaN	40.936667385318096	NaN	13.324034396972674	NaN	88.354166035048	NaN	NaN	NaN	22.90667575633396	NaN	NaN	20.6546644007047	21.08380697429262	NaN	NaN	23.348918383053594	NaN	26.16019517122895	31.694400647396023	12.48605588226392	12.980417010333928	8.396263352738764	14.6336165448711	7.159044539464798	24.19690780299418	39.0399440253346	46.85927188142428	15.837408318602135	9.452717548319033	9.868592206880004
5000	10.69955592764672	12.966006351372549	0.	7.192449163162944	6.37216809922203	12.916311558385749	7.502453299354618	NaN	83.75190982115	57.612054290301394	19.74940486004983	NaN	84.66994276574401	NaN	57.62455342469501	14.718759170270507	NaN	41.22839613356972	NaN	13.402111829589865	NaN	88.80327764400049	NaN	NaN	NaN	22.99760434512667	NaN	NaN	20.699545953050517	21.110624474175534	NaN	NaN	23.430940200978362	NaN	26.30916533374425	31.80734152779647	12.69185975402014	13.184537481632807	8.414703046346686	14.579577240683626	7.12619811384708	24.29458596351969	38.95308108350068	46.78175711321314	15.783758845413367	9.468268736922267	9.835722021684035
5050	10.892233456727686	13.156766286704284	0.	7.194192107556764	6.3349783927855805	12.863360168592726	7.4515228044210176	NaN	84.21068372652884	57.965642243050475	19.642021053208108	NaN	84.74822822215862	NaN	58.008132187095455	14.707804701154279	NaN	41.519823497498344	NaN	13.48005207081222	NaN	89.2518741776596	NaN	NaN	NaN	23.08827227036951	NaN	NaN	20.744167176586505	21.137168674865507	NaN	NaN	23.512819583480926	NaN	26.457898661836193	31.920097758883838	12.897466839989102	13.388441626516615	8.432928277341011	14.525556224990607	7.093307012044511	24.39186164161673	38.86632090236114	46.70433572860899	15.730123629126416	9.483623101799315	9.802764835888993
5100	11.084732855480167	13.347327373777729	0.	7.195763666447146	6.2977463078586275	12.810369827329344	7.40060635744811	NaN	84.66893722181108	58.31884494926426	19.52553204556114	NaN	84.81815476310227	NaN	58.39130402734764	14.696764571019258	NaN	41.810951163524926	NaN	13.557855522606475	NaN	89.69995728420987	NaN	NaN	NaN	23.178679962136677	NaN	NaN	20.78852919340022	21.163441024210925	NaN	NaN	23.594556780225755	NaN	26.60639558310739	32.0326692706171	13.10287774698187	13.592130080874812	8.450939956710394	14.471553449259831	7.060371338868351	24.48874341111297	38.77966331623272	46.62700757615023	15.676502416420101	9.498782074005401	9.769718814967275
5150	11.277054491251494	13.537690263777709	0.	7.197164831994057	6.260471853011166	12.75734044473303	7.34970387142286	NaN	85.12667334157322	58.67166381949167	19.399817860001946	NaN	84.87965773295011	NaN	58.774071086734	14.685638758539623	NaN	42.101780805707975	NaN	13.635522583636847	NaN	90.14752856384621	NaN	NaN	NaN	23.268827845320523	NaN	NaN	20.832633120119436	21.189442962385264	NaN	NaN	23.67615203944433	NaN	26.754656518662852	32.145055970548	13.308093073342556	13.795603476287704	8.468738990423505	14.417568864071068	7.02739119398212	24.585239629777465	38.69310815853249	46.54977250500687	15.622894957917836	9.513747057306391	9.736582083287654
5200	11.469198725132474	13.727855585802612	0.	7.1983965895750766	6.223155034225604	12.70427192465242	7.298815258752772	NaN	85.58389507644847	59.024100237337	19.26475800941606	NaN	84.93267274834436	NaN	59.156435486945824	14.674427241283396	NaN	42.39231408574357	NaN	13.713053649265044	NaN	90.59458956877397	NaN	NaN	NaN	23.35871633963152	NaN	NaN	20.876480067912105	21.215175921887067	NaN	NaN	23.757605607935094	NaN	26.90268188311001	32.25725774382108	13.513113408948348	13.99886244002646	8.486326279429004	14.363602419116068	6.994366671901589	24.681358446681013	38.606655261777966	46.47263036498063	15.569301008187603	9.52851942817881	9.70335272411528
5250	11.661165911957408	13.917823946864392	0.	7.199459917785416	6.185795854896775	12.651164164647382	7.24794043126588	NaN	86.0406053731269	59.37615555945988	19.120231496681505	NaN	84.97713569819418	NaN	59.53839933008316	14.663129995712428	NaN	42.68255265296533	NaN	13.790449111550254	NaN	91.04114180320886	NaN	NaN	NaN	23.44834585959829	NaN	NaN	20.920071142486403	21.240641327539965	NaN	NaN	23.838917731063482	NaN	27.050472084558688	32.36927445317369	13.717939335209488	14.201907595053129	8.50370271965557	14.309654063198565	6.961297861994789	24.777107809238753	38.520304457586995	46.39558100650484	15.515720325741961	9.54310053580985	9.670028779611687
5300	11.852956400304059	14.107595931888575	0.	7.200355788437906	6.148394315831922	12.598017055989017	7.197079300210752	NaN	86.49680713435525	59.72783111557538	18.966116814668773	NaN	85.01298274367566	NaN	59.91996469865484	14.651746997182428	NaN	42.97249814434445	NaN	13.867709359249162	NaN	91.48718672337701	NaN	NaN	NaN	23.537716814567588	NaN	NaN	20.963407444090702	21.265840596492655	NaN	NaN	23.920088652761915	NaN	27.198027524621118	32.48110593893597	13.922571425069284	14.404739560020603	8.520869202011875	14.255723744234265	6.928184848482007	24.87249546995161	38.434055576677814	46.31862428064449	15.462152673038045	9.557491702097332	9.636608250834787
5350	12.044570532493688	14.297172103714251	0.	7.201085166563004	6.11095041525071	12.54483048365965	7.146231776256494	NaN	86.95250321893705	60.07912820845385	18.802291946240842	NaN	85.04015031823194	NaN	60.30113365557851	14.640278219942934	NaN	43.26215218448967	NaN	13.944834777815933	NaN	91.93272573751497	NaN	NaN	NaN	23.62682960870431	NaN	NaN	21.00649006751356	21.29077513821893	NaN	NaN	24.001118615529805	NaN	27.345348598411928	32.59275201903086	14.12701024300411	14.60735894927266	8.537826612386603	14.201811409250856	6.895027710435785	24.9675289928623	38.347908448869056	46.24176003909623	15.408597816477567	9.571694221649757	9.603089097738868
5400	12.236008644591038	14.48655300309408	0.	7.201649010408791	6.073464148785219	12.491604326352844	7.095397769492741	NaN	87.40769644173255	60.430048113921096	18.62863436425318	NaN	85.05857512757304	NaN	60.68190824418056	14.628723637137329	NaN	43.551516385647304	NaN	14.021825749402225	NaN	92.3777602058697	NaN	NaN	NaN	23.715684640991483	NaN	NaN	21.04932010208377	21.315446354517643	NaN	NaN	24.08200786043353	NaN	27.492435694548167	32.70421248897406	14.331256345023396	14.809766372843924	8.554575831648439	14.147917004388015	6.861826521780922	25.062215759740305	38.26186290307973	46.16498813418834	15.355055526406817	9.585709361786261	9.569469239174602
5450	12.42727106640433	14.675739148694285	0.	7.202048271440971	6.035935509479948	12.438338456473387	7.044577189429665	NaN	87.8623895736588	60.7805920808583	18.44502103155375	NaN	85.06819414967605	NaN	61.06229048819622	14.617083220802837	NaN	43.8405923477012	NaN	14.098682652857184	NaN	92.82229144069852	NaN	NaN	NaN	23.804282305230288	NaN	NaN	21.091898631670276	21.33985563951274	NaN	NaN	24.162756627106475	NaN	27.639289195149274	32.81548712187413	14.535310278669641	15.011962436459894	8.571117735646073	14.094040474897385	6.828581351294472	25.15656297600984	38.175918767329215	46.08830841888075	15.301525577116664	9.599538362536647	9.535746552889034
5500	12.618358121485265	14.864731037094659	0.	7.202283894342871	5.998364487791814	12.385032740137293	6.993769944997973	NaN	88.31658534168955	61.130761331201924	18.25132840098296	NaN	85.06894463478497	NaN	61.442282391769446	14.605356941870527	NaN	44.12938165817279	NaN	14.175405863727432	NaN	93.26632070626918	NaN	NaN	NaN	23.89262299004002	NaN	NaN	21.134226734682272	21.364004379653235	NaN	NaN	24.243365153748982	NaN	27.78590947583711	32.92657566843234	14.739172583018401	15.213947741536936	8.587453195208198	14.040181765142597	6.795292262605748	25.250577676433572	38.09007586873729	46.01172074676509	15.248007746842546	9.61318243664137	9.501918875525591
5550	12.80927012712903	15.053529142788562	0.	7.202356817015448	5.960751071590147	12.33168703717181	6.942975944548901	NaN	88.7702864288553	61.48055705994393	18.047432415373745	NaN	85.06076410541075	NaN	61.82188593945306	14.593544770165298	NaN	44.41788589222104	NaN	14.251995754257091	NaN	93.70984921885986	NaN	NaN	NaN	23.98070707885814	NaN	NaN	21.17630548406913	21.387893953713224	NaN	NaN	24.323833677128412	NaN	27.932296905735914	33.03747785694286	14.942843788678307	15.415722885182262	8.60358307614351	13.98634081859926	6.7619593141963135	25.34426673056431	38.00433403352411	45.93522497206456	15.194501817764483	9.626642769551534	9.46798400262408
5600	13.000007394374297	15.242133918182919	0.	7.202267970577276	5.9230952461567	12.278301201115413	6.892195095854223	NaN	89.22349547424335	61.82998043513157	17.833208507551507	NaN	85.0435903563314	NaN	62.201103096208605	14.58164667440591	NaN	44.706106612642486	NaN	14.328452693387769	NaN	94.1528781467591	NaN	NaN	NaN	24.068534949940215	NaN	NaN	21.218135947320427	21.411525732791887	NaN	NaN	24.40416243257907	NaN	28.07845184747236	33.14819339329253	15.146324417791027	15.61728846019398	8.619508239240716	13.932517577854963	6.728582559399996	25.437636847976258	37.91869308701018	45.858820949634094	15.141007576007075	9.639920519428905	9.433939688620681
5650	13.190570228003217	15.430545793598228	0.	7.202018279364555	5.88539699418564	12.224875079217812	6.841427306106246	NaN	89.6762150729977	62.179032597867504	17.608531600334135	NaN	85.01736145459185	NaN	62.57993580740646	14.569662622204941	NaN	44.99404536987123	NaN	14.404777046758552	NaN	94.59540861026586	NaN	NaN	NaN	24.156106976359972	NaN	NaN	21.259719186465947	21.434901080313473	NaN	NaN	24.48435165400229	NaN	28.224374657175492	33.258721960961125	15.349614984031321	15.81864505506103	8.63522954026852	13.878711984609271	6.6951620464028725	25.530694583286433	37.83315285361645	45.78250853496019	15.087524811639488	9.653016817145899	9.399783646847967
5700	13.380958926541421	15.618765177268543	0.	7.201608660931117	5.847656295783553	12.17140851243994	6.79067248191781	NaN	90.12844777631916	62.52771466230977	17.37327610653199	NaN	84.98201573950398	NaN	62.95838599882579	14.557592580068832	NaN	45.28170370197893	NaN	14.480969176706024	NaN	95.03744168168953	NaN	NaN	NaN	24.24342352600927	NaN	NaN	21.30105625807567	21.458021352027313	NaN	NaN	24.564401573866345	NaN	28.370065684476803	33.36906322102109	15.552715992606993	16.019793253963226	8.650747829975638	13.824923979673741	6.6616978182432804	25.62344634097663	37.74771315686419	45.70628758416107	15.034053318675472	9.665932766285586	9.365513549534873
5750	13.571173782258027	15.806792455341498	0.	7.2010400260484015	5.809873128469439	12.117901335453963	6.739930529322289	NaN	90.58019609146523	62.876027715671725	17.12731592894795	NaN	84.93749182264668	NaN	63.33645557665453	14.54543651339784	NaN	45.56908313467477	NaN	14.55702944226425	NaN	95.47897838534985	NaN	NaN	NaN	24.33048496159811	NaN	NaN	21.34214821325978	21.480887896007822	NaN	NaN	24.644312423206525	NaN	28.515525272510153	33.479216812137736	15.755627940258917	16.220733636771268	8.666063954090777	13.771153502971893	6.628189912811811	25.71589838002542	37.662373819375084	45.63015795398655	14.980592895073354	9.678669443141693	9.331127027806723
5800	13.761215081165638	15.99462799187829	0.	7.20031327870549	5.772047467174722	12.064353376643272	6.6892013537735915	NaN	91.0314624817502	63.22397281822219	16.870524460377347	NaN	84.88372858786582	NaN	63.71414642748938	14.533194386486095	NaN	45.85618518130554	NaN	14.632958199164793	NaN	95.92001969757705	NaN	NaN	NaN	24.417291640654625	NaN	NaN	21.382996097668656	21.503502052654483	NaN	NaN	24.72408443162509	NaN	28.66075375791182	33.58918235056915	15.958351315261032	16.42146677904669	8.681178753322662	13.717400493539241	6.594638362851314	25.808056818359233	37.577134662871195	45.55411950181815	14.92714334273604	9.691227896718601	9.296621671685221
5850	13.951083103020334	16.18227212885368	0.	7.199429316109075	5.734179284243236	12.010764458102496	6.63848486014616	NaN	91.48224936654506	63.57155100328531	16.60277458360799	NaN	84.82066519127417	NaN	64.09146041833591	14.520866162521536	NaN	46.14301134285558	NaN	14.70875579983668	NaN	96.36056654671161	NaN	NaN	NaN	24.503843915525078	NaN	NaN	21.42360095149289	21.52586515469187	NaN	NaN	24.803717827291297	NaN	28.805751470820486	33.69895943016621	16.160886597420326	16.621993252041904	8.696093063360017	13.66366488952327	6.561043195956893	25.899927637131245	37.49199550817495	45.478172085669	14.873704467511	9.703609148731346	9.261995030088444
5900	14.140778121321674	16.369725186155996	0.	7.198389028683481	5.696268549431236	11.957134395637485	6.587780952734971	NaN	91.93255912127759	63.9187632772406	16.3239386714202	NaN	84.74824106125159	NaN	64.46839939660836	14.508451803585967	NaN	46.42956310794674	NaN	14.784422593406457	NaN	96.80061981310463	NaN	NaN	NaN	24.590142133373895	NaN	NaN	21.46396380946327	21.54797852716962	NaN	NaN	24.88321283694137	NaN	28.950518734877235	33.8085476223726	16.363234258076872	16.822313622700186	8.71080771487157	13.60994662818345	6.52740443457591	25.991516684835908	37.406956175209174	45.40231556418389	14.820276079190299	9.715814193605615	9.227244610830848
5950	14.330300403312707	16.55698746158713	0.	7.197193300070652	5.658315229907395	11.903462998765326	6.537089535255533	NaN	92.38239407743237	64.26561061952297	16.033888586586773	NaN	84.66639589844482	NaN	64.84496519012986	14.495951270655018	NaN	46.71584195283849	NaN	14.859958925698129	NaN	97.24018032911742	NaN	NaN	NaN	24.676186636183605	NaN	NaN	21.504085700850776	21.56984348746246	NaN	NaN	24.96256968587852	NaN	29.095055867225565	33.91794647622478	16.56539476010379	17.022428453655678	8.725323533506058	13.556245645891222	6.493722096007981	26.08282968126699	37.32201648299707	45.326549796639256	14.766857991510564	9.727843998477752	9.192367880623276
6000	14.519650209979961	16.74405923086256	0.	7.19584300713016	5.620319290252805	11.849750070714327	6.486410510843891	NaN	92.83175652255062	64.61209398262268	15.73249568187299	NaN	84.57506967576761	NaN	65.2211596071323	14.483364523598173	NaN	47.001849341427814	NaN	14.935365139233209	NaN	97.67924887912179	NaN	NaN	NaN	24.761977760754906	NaN	NaN	21.543967649466623	21.591461345270194	NaN	NaN	25.041788597972964	NaN	29.23936317851138	34.02715551835203	16.767368557907258	17.222338303233382	8.73964133989221	13.50256187813002	6.459996192404981	26.173872221326196	37.23717624966221	45.250874642943195	14.713450022153	9.739699503194759	9.157362265072942
6050	14.708827796053452	16.930940747611313	0.	7.194339019939195	5.582280692460968	11.795995408424032	6.4357437820566235	NaN	93.28064870023043	64.95821429208539	15.419630800036616	NaN	84.47420263840064	NaN	65.59698443625635	14.470691521178752	NaN	47.287586725249284	NaN	15.01064157323068	NaN	98.11782619949994	NaN	NaN	NaN	24.84751583870662	NaN	NaN	21.583610673662182	21.612833402617703	NaN	NaN	25.120869795661868	NaN	29.383440972882962	34.1361742529764	16.969156097426534	17.422043725449164	8.753761949638772	13.44889525949525	6.426226730771036	26.264649778689265	37.15243529242858	45.17528996363548	14.660051992743398	9.751381620314286	9.122225148683441
6100	14.897833410006667	17.11763224337598	0.	7.192682201792579	5.54419939593781	11.74219880254521	6.385089250870841	NaN	93.72907281012652	65.3039724465121	15.095164273827887	NaN	84.36373530379166	NaN	65.97244144655149	14.457932221053905	NaN	47.57305554347501	NaN	15.085788563607032	NaN	98.55591297864449	NaN	NaN	NaN	24.9328011964757	NaN	NaN	21.623015786329056	21.633960953854942	NaN	NaN	25.199813499949414	NaN	29.52728954799104	34.24500216191276	17.17075781613393	17.621545270009765	8.767686173334491	13.395245723694298	6.392413712962536	26.355167709336037	37.06779342762051	45.099795619887445	14.60666372885212	9.76289123510464	9.08695387485475
6150	15.08666729405659	17.304133927612735	0.	7.190873409202751	5.506075357501675	11.68836003743987	6.334446818684189	NaN	94.17703100795046	65.64936931755926	14.758965925989534	NaN	84.24360846165526	NaN	66.34753238747594	14.445086579774644	NaN	47.858257222914666	NaN	15.160806442976222	NaN	98.9935098569584	NaN	NaN	NaN	25.01783415531726	NaN	NaN	21.662183994899042	21.65484528565695	NaN	NaN	25.278619930406762	NaN	29.670909194988702	34.35363870456876	17.372174143034812	17.82084348231277	8.781414816548114	13.341613203546531	6.358557135688119	26.445431254950496	36.98325047066272	45.024391473502185	14.5532850599941	9.774229205544787	9.051545745883221
6200	15.275329684163667	17.49044598769131	0.	7.188913491899777	5.46790853138332	11.634478891181237	6.283816386314846	NaN	94.62452540547054	65.99440574993862	14.410905069256787	NaN	84.11376317397315	NaN	66.72225898889675	14.432154552785802	NaN	48.14319317801549	NaN	15.235695540649708	NaN	99.4306174268551	NaN	NaN	NaN	25.102615031304527	NaN	NaN	21.70111630134413	21.675487677023845	NaN	NaN	25.35728930517203	NaN	29.814300198531473	34.46208331794483	17.573405498667622	18.019938903446654	8.794948679828401	13.287997630983298	6.324656990508686	26.535445546196723	36.89880623608033	44.94907738691437	14.49991581962885	9.785396362324338	9.01599802296159
6250	15.463820810031853	17.676568588895	0.	7.1868032928313506	5.42969886922592	11.58055513555377	6.233197854001527	NaN	95.07155807051174	66.3390825614173	14.05085050635733	NaN	83.97414077499384	NaN	67.09662296108975	14.419136094426072	NaN	48.427864810862275	NaN	15.310456182636434	NaN	99.86723623275842	NaN	NaN	NaN	25.18714413532887	NaN	NaN	21.739813702176534	21.69588939928082	NaN	NaN	25.43582184095036	NaN	29.957462836777278	34.57033541663423	17.774452295103867	18.218832070190732	8.8082885587041	13.234398937047922	6.29071326383739	26.62521560587623	36.814460537498825	44.873853223190345	14.446555845160475	9.79639350884357	8.980307926178963
6300	15.65214089510856	17.862501874420683	0.	7.184543648162783	5.391446320085071	11.52658853605316	6.182591121403478	NaN	95.51813102695591	66.68340054281786	13.678670530011361	NaN	83.82468287123301	NaN	67.47062599473958	14.406031157927972	NaN	48.712273511177365	NaN	15.385088691642824	NaN	100.30336677110253	NaN	NaN	NaN	25.27142177309981	NaN	NaN	21.77827718844864	21.716051716078145	NaN	NaN	25.514217753013845	NaN	30.100397381386436	34.678394392822995	17.9753149359481	18.417523515015198	8.821435243683988	13.180817051895708	6.256725936939643	26.714746351971755	36.73021318764409	44.79871884602809	14.393204977937632	9.807221421213406	8.944472634520832
6350	15.840290156584704	18.048245965378793	0.	7.182135387277014	5.353150830428781	11.47257885188633	6.1319960876004815	NaN	95.96424625474155	67.02736045801818	13.294232922931549	NaN	83.66533134147313	NaN	67.84426976093962	14.392839695417871	NaN	48.996420656320666	NaN	15.459593387072802	NaN	100.73900949033208	NaN	NaN	NaN	25.355448245144995	NaN	NaN	21.816507745753068	21.735975883391166	NaN	NaN	25.592477255201587	NaN	30.243104097521666	34.78625961628995	18.17599381633794	18.61601376608111	8.834389520256824	13.127251904793946	6.222694985933112	26.804042600582626	36.64606399834234	44.72367411975726	14.339863063253565	9.817880848255424	8.908489285869074
6400	16.028268805394667	18.233800960793314	0.	7.179579332774604	5.314812344137483	11.418525835971426	6.081412651092851	NaN	96.40990568986395	67.37096304395152	12.897404957823037	NaN	83.49602833676379	NaN	68.21755591119211	14.379561657915973	NaN	49.28030761128966	NaN	15.533970585027763	NaN	101.17416479090211	NaN	NaN	NaN	25.439223846810208	NaN	NaN	21.854506354222607	21.755663149520323	NaN	NaN	25.670600559919652	NaN	30.38558324384812	34.89393043440671	18.376489322944096	18.81430334724038	8.847152168891379	13.0737034241219	6.188620381787717	26.893109068756335	36.56201278052025	44.64871890933916	14.286529950346104	9.828372511501865	8.872354977001928
6450	16.216077046216316	18.419166937601837	0.	7.176876300473744	5.276430802504021	11.364429234937825	6.030840709801436	NaN	96.85511122437515	67.71420901060658	12.488053397383464	NaN	83.3167162804214	NaN	68.59048607740799	14.366196995336331	NaN	49.56393572871934	NaN	15.608220598306602	NaN	101.60883302527802	NaN	NaN	NaN	25.522748868259384	NaN	NaN	21.892273988530274	21.77511475509112	NaN	NaN	25.748587878141116	NaN	30.52783507253333	35.00140617213773	18.576801833970297	19.012392778035796	8.859723965036432	13.020171537370816	6.154502090325641	26.981950377220695	36.4780593442048	44.573853080366725	14.233205492397643	9.83869710519561	8.83606676359403
6500	16.40371507747102	18.60434395065549	0.	7.174027099410238	5.238006144233656	11.310288789126135	5.9802801610676175	NaN	97.29986470638396	68.0570990410273	12.066044494302965	NaN	83.12733786802954	NaN	68.96306187190706	14.352745656486832	NaN	49.84730634888233	NaN	15.6823437364057	NaN	102.04301449793564	NaN	NaN	NaN	25.60602359447458	NaN	NaN	21.929811617889268	21.794331933054142	NaN	NaN	25.826439419405997	NaN	30.669859829247237	35.108686132040205	18.77693171915337	19.210282573701	8.87210567912076	12.966656171143919	6.120340072221318	27.07057105302087	36.39420349852342	44.499076499064536	14.17988954653515	9.84885529629021	8.799621660216378
6550	16.591183091323593	18.789332032718974	0.	7.171032531837528	5.1995383054440705	11.256104232588195	5.929730901653315	NaN	97.74416794005587	68.39963379131314	11.631243991264126	NaN	82.92783606743855	NaN	69.33528488741787	14.339207589069206	NaN	50.13042079968873	NaN	15.756340305518926	NaN	102.47670946536121	NaN	NaN	NaN	25.689048305255994	NaN	NaN	21.967120206053004	21.813315908685052	NaN	NaN	25.904155391821345	NaN	30.811657753162187	35.21576959426414	18.97687933976319	19.40797324516051	8.884298076553153	12.913157251156418	6.08613428300144	27.15897553206542	36.310445051703844	44.42438903228885	14.126581973830188	9.858847724449856	8.763016640336366
6600	16.778481273682367	18.97413119447057	0.	7.167893393226669	5.161027219665362	11.201875293087072	5.879192827740976	NaN	98.18802268561323	68.74181389061884	11.183517120942065	NaN	82.7181541187659	NaN	69.70715669707782	14.325582739679026	NaN	50.41328039668626	NaN	15.830210608537623	NaN	102.9099181360514	NaN	NaN	NaN	25.771823275221976	NaN	NaN	22.004200711315093	21.83206789958459	NaN	NaN	25.981736002061165	NaN	30.953229076952947	35.322655816552356	19.17664504860269	19.605465299029696	8.896301917722397	12.859674702235491	6.051884673044955	27.247168161584828	36.22678381107426	44.34979054752756	14.073282639298878	9.868675002049407	8.72624863631775
6650	16.965609804199143	19.1587414245021	0.	7.164610472266344	5.1224728178400465	11.147601692097064	5.828665834933586	NaN	98.63143065933505	69.08363994115456	10.722728606004335	NaN	82.49823553439595	NaN	70.07867885443298	14.311871053805708	NaN	50.69588644306018	NaN	15.90395494505064	NaN	103.34264067051322	NaN	NaN	NaN	25.85434877380899	NaN	NaN	22.041054086509345	21.850589115678584	NaN	NaN	26.05918145536646	NaN	31.094574026796653	35.42934403424043	19.376229190007876	19.80275923761481	8.908117957997284	12.806208448320312	6.017591187583066	27.335153202506575	36.143219583063214	44.2752809129002	14.019991411901923	9.87833771417437	8.689314539420682
6700	17.152568856269202	19.343162689318984	0.	7.1611845508628615	5.083875028323057	11.09328314480369	5.778149818254665	NaN	99.07439353355711	69.42511251818583	10.248742659111013	NaN	82.26802409898006	NaN	70.4498528934383	14.298072475832502	NaN	50.9782402296333	NaN	15.977573611344301	NaN	103.77487718126412	NaN	NaN	NaN	25.936625065271656	NaN	NaN	22.07768127900978	21.86888075921793	NaN	NaN	26.1364919555452	NaN	31.235692822372876	35.53583346025681	19.57563209984781	19.99985555891294	8.919746947726614	12.752758412462018	5.983253766699236	27.422934831749917	36.05975217319959	44.20085999715797	13.966708164544606	9.887836418620898	8.652211199801684
6750	17.339358597031307	19.527394933340187	0.	7.1576164041401515	5.045233776881741	11.038919360103716	5.727644672148263	NaN	99.51691293667197	69.7662321700335	9.761422982914624	NaN	82.02746386943659	NaN	70.82068032845754	14.284186949036505	NaN	51.26034303486599	NaN	16.05106690040243	NaN	104.20662773283196	NaN	NaN	NaN	26.018652408682733	NaN	NaN	22.114083230730614	21.88694402477861	NaN	NaN	26.21366770497236	NaN	31.376585676863588	35.64212328512263	19.774854105524618	20.196754756612066	8.931189632239189	12.699324516823735	5.948872345329178	27.510517144443696	35.97638138611273	44.12652766968372	13.913432774076787	9.89717164589582	8.61493542651365
6800	17.525979187367703	19.71143807889825	0.	7.153906800439768	5.006548986695869	10.98451004060512	5.677150290478967	NaN	99.95899045312895	70.1069994180739	9.260632770060207	NaN	81.77649917495083	NaN	71.19116265426321	14.270214415588654	NaN	51.542196124856176	NaN	16.124435101906315	NaN	104.63789234175498	NaN	NaN	NaN	26.100431057933097	NaN	NaN	22.150260878126257	21.904780099261675	NaN	NaN	26.290708904589895	NaN	31.51725279695316	35.748212676951916	19.973895525973493	20.393457320091017	8.94244675184381	12.645906682680572	5.914446853260869	27.597904156070452	35.893107025532295	44.052283800491935	13.860165121292901	9.9063438992166	8.577483987505868
6850	17.71243078190413	19.895292026239286	0.	7.1500565013208925	4.967820578357624	10.930054882627118	5.626666566531896	NaN	100.40062762343405	70.44741475673862	8.74623470318528	NaN	81.51507461697503	NaN	71.56130134603657	14.256154816553728	NaN	51.823800753339356	NaN	16.197678502234766	NaN	105.06867097658188	NaN	NaN	NaN	26.18196126173179	NaN	NaN	22.186215152191334	21.92239016189326	NaN	NaN	26.367615753906726	NaN	31.657694382828353	35.854100781451415	20.17275667166269	20.58996373441949	8.9535190418293	12.59250483041961	5.879977215134536	27.685099804539636	35.80992889428837	43.978128260228765	13.806905090931952	9.915353654511366	8.539853609623995
6900	17.898713529009793	20.078956653522958	0.	7.146066261560328	4.929048469871609	10.875553576200154	5.576193393012705	NaN	100.84182594415006	70.78747865351471	8.218090954919836	NaN	81.24313506922849	NaN	71.93109785936772	14.242008091890344	NaN	52.10515816168857	NaN	16.270797384464043	NaN	105.49896355787168	NaN	NaN	NaN	26.263243263605965	NaN	NaN	22.221946978460664	21.939775384224582	NaN	NaN	26.44438845099878	NaN	31.79791062817836	35.95978672192074	20.371437844593515	20.786274480358063	8.964407232464461	12.539118879539913	5.845463350442664	27.772107952192908	35.72684679431137	43.90406092017199	13.753652571677536	9.924201360418891	8.502040978610072
6950	18.084827570797394	20.26243181682252	0.	7.1419368291525025	4.890232576654843	10.821005805065901	5.525730662047581	NaN	101.2825868678966	71.12719154894457	7.676063187886353	NaN	80.96062567769737	NaN	72.30055363025555	14.227774180450965	NaN	52.38626957891443	NaN	16.34379202836793	NaN	105.92876995819388	NaN	NaN	NaN	26.34427730190093	NaN	NaN	22.25745727700927	21.95693693013193	NaN	NaN	26.52102719250896	NaN	31.937901720194766	36.06526959925223	20.56993933830035	20.98239003435814	8.975112048998119	12.485748748652524	5.810905173529996	27.8589323877441	35.64386052663216	43.83008165223107	13.700407456157812	9.932887438288615	8.46404273910251
7000	18.270773043123096	20.44571735012477	0.	7.137668945309465	4.851372811536765	10.766411246677265	5.475278265183244	NaN	101.7229118033499	71.46655385662592	7.120012554699803	NaN	80.66749186063495	NaN	72.66967007510772	14.213453019981891	NaN	52.6671362216651	NaN	16.416662710417658	NaN	106.35809000212832	NaN	NaN	NaN	26.425063609780132	NaN	NaN	22.29274696245238	21.97387595581667	NaN	NaN	26.597532173647153	NaN	32.07766783957155	36.170548491931086	20.768261437850647	21.178310868562022	8.985634211659097	12.432394355480469	5.7763025935935275	27.945576828156575	35.56096989138191	43.756190328947106	13.647169640945522	9.941412282180627	8.425855494636112
7050	18.456550075586573	20.628813065330093	0.	7.133263344460892	4.812469084759227	10.711769572198373	5.424836093386952	NaN	102.16280211524303	71.80556596321198	6.549799697967631	NaN	80.36367930856132	NaN	73.03844859074067	14.199044547123265	NaN	52.9477592942263	NaN	16.48940970378199	NaN	106.7869234662653	NaN	NaN	NaN	26.505602415225148	NaN	NaN	22.327816943945425	21.99059360980526	NaN	NaN	26.673903588190228	NaN	32.21720916050513	36.27562245603523	20.966404419844892	21.37403745080286	8.995974435656217	12.37905561685875	5.741655514682514	28.03204492046021	35.47817468779223	43.68238682349282	13.593939026557981	9.949776258865672	8.387475807642051
7100	18.642158791530967	20.811718752252418	0.	7.128720754254088	4.7735213039765005	10.657080446504596	5.374404037046493	NaN	102.60225912436579	72.1442282284112	5.965284750289778	NaN	80.04913398426365	NaN	73.40689055437967	14.18454869740907	NaN	53.2281399885213	NaN	16.56203327832713	NaN	107.2152700792055	NaN	NaN	NaN	26.585893941035685	NaN	NaN	22.36266812518402	22.007091032949212	NaN	NaN	26.75014162848205	NaN	32.3565258506943	36.380490525235444	21.164368552416658	21.569570244604687	9.00613343117832	12.32573244873435	5.706963835698466	28.11834024351064	35.39547471419509	43.60867100967262	13.54071551745709	9.957979707825139	8.348900199447883
7150	18.8275993080429	20.994434178619272	0.	7.12404189555397	4.734529374255276	10.602343528182516	5.323981985970191	NaN	103.04128410756472	72.48254098498748	5.3663273342586475	NaN	79.72380212279606	NaN	73.77499732365874	14.169965405267133	NaN	53.50827948411096	NaN	16.63453370061682	NaN	107.64312952155998	NaN	NaN	NaN	26.665938404829614	NaN	NaN	22.397301404403997	22.023369358425146	NaN	NaN	26.826246485433447	NaN	32.49561807134023	36.48515171079528	21.36215409523258	21.76490970918237	9.016111903394236	12.272424766166234	5.67222745039515	28.204466309692762	35.31286976802286	43.53504276192254	13.487499022049311	9.966022941251095	8.31012515027754
7200	19.012871735952483	21.176959090071726	0.	7.11922748244309	4.69549319807466	10.54755846952996	5.273569829386902	NaN	103.47987829774317	72.82050453876012	4.752786562459168	NaN	79.3876302314796	NaN	74.1427702366207	14.155294604019122	NaN	53.788178948193654	NaN	16.706911233912244	NaN	108.07050142595025	NaN	NaN	NaN	26.74573601904291	NaN	NaN	22.431717674381385	22.039429711734734	NaN	NaN	26.902218348522247	NaN	32.63448597714656	36.58960500157107	21.55976129949234	21.96005629944166	9.02591055245281	12.219132483325343	5.637446247378587	28.290426566570712	35.230359645808235	43.46150195531029	13.434289452685698	9.97390624404623	8.271147099251335
7250	19.197976179833297	21.359293210164424	0.	7.11427822222162	4.656412675326175	10.49272491655598	5.223167455946017	NaN	103.9180428838611	73.15811916860372	4.124521037468722	NaN	79.04056508990239	NaN	74.5102106117172	14.14053622588054	NaN	54.067839535605344	NaN	16.779166138172098	NaN	108.49738537700823	NaN	NaN	NaN	26.825286990929715	NaN	NaN	22.465917822432434	22.055273210704748	NaN	NaN	26.978057405793276	NaN	32.77312971631931	36.69384936401195	21.757190407928693	22.155010465979174	9.035530073482883	12.1658555134946	5.602620110107058	28.37622439848643	35.14794414318436	43.38804846553521	13.38108672566187	9.98162987382392	8.231962444385962
7300	19.38291273800242	21.54143624036557	0.	7.109194815407355	4.617287703313763	10.43784250898085	5.172774753717463	NaN	104.35577901093542	73.49538512644834	3.4813888518571643	NaN	78.68255374991942	NaN	74.87731974780856	14.125690201960738	NaN	54.347262388819544	NaN	16.85129867005256	NaN	108.92378091137614	NaN	NaN	NaN	26.904591522562292	NaN	NaN	22.49990273041356	22.07090096548702	NaN	NaN	27.053763843858302	NaN	32.91154943056688	36.797883742159875	21.954441654807464	22.349772655082386	9.04497115659331	12.112593769068909	5.567748916891096	28.46186312810864	35.06562305488472	43.31468216892829	13.327890761218029	9.98919406090817	8.192567542594485
7350	19.567681502520408	21.723387860056953	0.	7.103977955735714	4.578118176753783	10.38291088023609	5.122391610191695	NaN	104.79308778003964	73.83230263727934	2.823247588186867	NaN	78.3135435356527	NaN	75.24409892416404	14.11075646226291	NaN	54.62644863794733	NaN	16.92330908290729	NaN	109.34968751770676	NaN	NaN	NaN	26.983649810831047	NaN	NaN	22.5336732747214	22.08631407855847	NaN	NaN	27.12933784789612	NaN	33.049745255100085	36.901707057649574	22.15151526592753	22.54434330872965	9.054234486872941	12.059347161555152	5.532832540893494	28.547346017934238	34.98339617474319	43.241402942452176	13.274701483538953	9.99659900833366	8.152958709686361
7400	19.752282559191293	21.905147726533922	0.	7.0986283301597455	4.53890398777501	10.327929657464425	5.07201791227971	NaN	105.22997024830404	74.16887189913749	2.1499543190126635	NaN	77.93348204349121	NaN	75.6105494004616	14.095734935684082	NaN	54.90539940073732	NaN	16.995197626787444	NaN	109.77510463666312	NaN	NaN	NaN	27.062462047444523	NaN	NaN	22.567230326292805	22.10151364472109	NaN	NaN	27.20477960165249	NaN	33.187717318632174	37.00531820970855	22.348411458620827	22.738722864590148	9.063320744390634	12.006115601572189	5.497870850129299	28.63267627174369	34.90126329569404	43.16821066370116	13.221518820753994	10.00384489184571	8.113132220367415
7450	19.936715987562604	22.086715475005388	0.	7.093146618850113	4.499645025918638	10.272898461519835	5.02165354631303	NaN	105.66642742891571	74.50509308311896	1.4613656068818792	NaN	77.5423171420909	NaN	75.97667241678798	14.080625550015126	NaN	55.1841157825757	NaN	17.066964548441664	NaN	110.20003166091878	NaN	NaN	NaN	27.141028418929412	NaN	NaN	22.6005747506048	22.116500751101977	NaN	NaN	27.280089287440155	NaN	33.32546574337877	37.10871607515715	22.545130441752363	22.93291175602397	9.072230604195253	11.952898998850864	5.462863707465815	28.717857036012337	34.81922420977192	43.0951052109012	13.168342704937084	10.010931859900294	8.073084308239856
7500	20.120981860925337	22.26809071859382	0.	7.087533495195113	4.460341178138278	10.217816906967519	4.971298398043719	NaN	106.10246029111845	74.84096633337522	0.7573375043343417	NaN	77.13999697237468	NaN	76.34246919363876	14.065428231940759	NaN	55.462598876486226	NaN	17.138610091316075	NaN	110.62446793515765	NaN	NaN	NaN	27.21934910663051	NaN	NaN	22.633707407674635	22.131276477153264	NaN	NaN	27.35526708613884	NaN	33.4629906450579	37.21189950840848	22.741672415720213	23.126910412082037	9.080964736315666	11.899697262234	5.427810970622602	28.80289140127913	34.737278708111816	43.022086462909876	13.11517307210673	10.017860033664057	8.032811165802269
7550	20.30508024631397	22.44927304833528	0.	7.08178962580066	4.420992328799957	10.1626846020839	4.920952352644368	NaN	106.53806976021284	75.17649176711318	0.03772555390232888	NaN	76.72646994753244	NaN	76.7079409319183	14.050142907039534	NaN	55.740849763130186	NaN	17.21013449555429	NaN	111.04841275607401	NaN	NaN	NaN	27.297424286710797	NaN	NaN	22.666629152059745	22.145841894652182	NaN	NaN	27.43031317719527	NaN	33.60029213289002	37.31486734146844	22.938037572455503	23.320719257506155	9.089523805760741	11.846510299676398	5.3927124921714755	28.887782403474365	34.655426580949154	42.94915429921645	13.062009862226015	10.02462950701428	7.992308944449619
7600	20.489011204506493	22.630262033179374	0.	7.075915670490294	4.381598359682121	10.107501148856635	4.870615294708108	NaN	106.97325671755613	75.51166947459508	-0.6976152118893775	NaN	76.30168475302106	NaN	77.0730888129397	14.034769499783847	NaN	56.018869510806454	NaN	17.281537997997415	NaN	111.47186537237263	NaN	NaN	NaN	27.375254130151358	NaN	NaN	22.69934083285778	22.160198067701057	NaN	NaN	27.505227738623148	NaN	33.73737030959797	37.41761838393575	23.134226095422424	23.51433871272899	9.097908472519356	11.793338018244837	5.357568119536509	28.97253302520788	34.573667617619726	42.876308599941794	13.008853019202594	10.031240346538908	7.951573754473252
7650	20.67277479002433	22.811057219989298	0.	7.069912282305182	4.3421591499756325	10.052266142984612	4.820287108248602	NaN	107.40802200056243	75.84649951913859	-1.4488302705235194	NaN	75.86559034656442	NaN	77.43791399842492	14.019307933539938	NaN	56.296659175451445	NaN	17.35282083218403	NaN	111.8948249847686	NaN	NaN	NaN	27.45283880275142	NaN	NaN	22.731843293706582	22.17434605272726	NaN	NaN	27.58001094700315	NaN	33.874225271407006	37.52015142300192	23.33023815961823	23.707769193874057	9.106119391560389	11.74018032411808	5.32237769499403	29.057146197019232	34.492001606559676	42.803549245838475	12.955702490888713	10.03769259153654	7.910601665060893
7700	20.856371051132424	22.99165813354179	0.	7.063780107504112	4.302674576283773	9.996979173877952	4.769967676700041	NaN	107.84236640270255	76.18098193711674	-2.2160656094903417	NaN	75.41813595815323	NaN	77.80241763050465	14.003758130567881	NaN	56.57421980063913	NaN	17.423983228350227	NaN	112.31729074598745	NaN	NaN	NaN	27.530178465128362	NaN	NaN	22.76413737278421	22.188286898483273	NaN	NaN	27.654662977482946	NaN	34.01085710804478	37.622465223451215	23.52607393157325	23.901011112755754	9.114157212832724	11.68703712258687	5.287141055672624	29.141624798591142	34.410428335305575	42.730876118290674	12.902558229081178	10.043986254016424	7.869388704296641
7750	21.039800029839185	23.172064276527166	0.	7.057519785563498	4.263144512622239	9.941639824657996	4.71965688291716	NaN	108.27629067350404	76.51511673795784	-2.9994677262876057	NaN	74.95927109004539	NaN	78.16660083171841	13.988120012021598	NaN	56.851552417581075	NaN	17.495025413429556	NaN	112.73926176076512	NaN	NaN	NaN	27.607273272717684	NaN	NaN	22.796223902808894	22.202021646046635	NaN	NaN	27.729184003777185	NaN	34.147265902741346	37.724558527660754	23.721733569350857	24.094064876879337	9.122022581265249	11.633908318053923	5.251858033553134	29.225971659927488	34.32894759049434	42.65828909931425	12.849420189521382	10.050121318698475	7.827930859160979
7800	21.223061761896517	23.352275129549312	0.	7.051131949177374	4.223568830419145	9.88624767215732	4.66935460917522	NaN	108.70979551855122	76.84890390414574	-3.7991836284206038	NaN	74.48894551676557	NaN	78.53046470501447	13.972393497948849	NaN	57.12865804512632	NaN	17.565947611053083	NaN	113.16073708584796	NaN	NaN	NaN	27.684123375773044	NaN	NaN	22.8281037110391	22.21555132881997	NaN	NaN	27.80357419816751	NaN	34.28345173222917	37.8264300556004	23.917217222547496	24.286930889440928	9.129716136766856	11.580793814033948	5.216528455468653	29.310189562497293	34.24755915786327	42.58578807155669	12.796288331895292	10.056097743013241	7.7862240755307655
7850	21.406156276799795	23.53229015112568	0.	7.044617224257404	4.1839473985150235	9.83080228691973	4.619060737170019	NaN	109.14288159948514	77.18234339121953	-4.615360833402143	NaN	74.00710928510557	NaN	78.89401033374992	13.956578507291239	NaN	57.40553768976155	NaN	17.636750041549334	NaN	113.5817157299927	NaN	NaN	NaN	27.760728919366212	NaN	NaN	22.859777619273473	22.22887697253098	NaN	NaN	27.87783373150254	NaN	34.41941466674313	37.928078504832854	24.112525032292673	24.479609549327513	9.13723851422645	11.527693513153617	5.181152143104538	29.394281240345528	34.166262822250076	42.51337291829715	12.743162619833448	10.061915457101946	7.7442642581792445
7900	21.589083597787877	23.7121087776873	0.	7.0379762299328705	4.144280083162826	9.77530323320026	4.568775148017888	NaN	109.57554953400364	77.51543512777371	-5.448147368752529	NaN	73.51371271412403	NaN	79.25723878169062	13.940674957884207	NaN	57.682192345611	NaN	17.707432921944346	NaN	114.00219665396644	NaN	NaN	NaN	27.837090043387114	NaN	NaN	22.891246443850864	22.24199959523245	NaN	NaN	27.951962773197884	NaN	34.555154770020486	38.02950255051357	24.30765713124896	24.67210125111694	9.144590343512919	11.474607317151593	5.145728912998399	29.478249381172425	34.08505836759281	42.44104352344641	12.690043020910974	10.067574363816464	7.702047270776032
7950	21.771843741843117	23.891730423578736	0.	7.031209578550687	4.104566748027918	9.719750068965176	4.518497722255694	NaN	110.00779989586127	77.84817901545823	-6.297691771999589	NaN	73.00870639514669	NaN	79.62015109301124	13.92468276645704	NaN	57.958622994436375	NaN	17.777996465961618	NaN	114.4221787705468	NaN	NaN	NaN	27.913206882543815	NaN	NaN	22.92251099565034	22.25492020730223	NaN	NaN	28.025961491236128	NaN	34.69067209930092	38.13070084539084	24.50261364361199	24.86440638507791	9.15177224947518	11.421535126878517	5.1102585765401	29.562096627381816	34.00394557692994	42.36879977154693	12.636929506647563	10.073074338719309	7.659568935887125
8000	21.954436719691337	24.07115448105815	0.	7.024317875675385	4.064807254188082	9.66414234589197	4.468228339840835	NaN	110.43963321486935	78.18057492897829	-7.1641430906786745	NaN	72.4920411917661	NaN	79.98274829229521	13.908601848632864	NaN	58.23483060563705	NaN	17.848440884022168	NaN	114.8416609445217	NaN	NaN	NaN	27.989079566362502	NaN	NaN	22.953572080091153	22.26763981144327	NaN	NaN	28.09983005216684	NaN	34.82596670532653	38.23167201980571	24.69739468511046	25.05652533717001	9.158784851942139	11.36847684229701	5.074740939971764	29.645825577100055	33.9229242324003	42.29664154777279	12.58382205250749	10.07841523008367	7.6168250349749
8050	22.13686253580184	24.250380320297268	0.	7.017301720089121	4.0250014601335256	9.608479609369367	4.417966880151243	NaN	110.87104997689596	78.51262271609453	-8.047650882332633	NaN	71.963668239842	NaN	80.34503138453482	13.892432118928644	NaN	58.510816136249886	NaN	17.918766383244478	NaN	115.26064199268947	NaN	NaN	NaN	28.06470821918752	NaN	NaN	22.984430497132763	22.280159402683577	NaN	NaN	28.173568621106593	NaN	34.96103863234179	38.33241468169205	24.892000363006122	25.248458489043685	9.165628765722706	11.31543236248167	5.03917580438777	29.72943878516619	33.841994115243104	42.22456873792976	12.530720637899602	10.083596858893372	7.573811308398111
8100	22.319121188387424	24.42940728938137	0.	7.010161703791676	3.985149221766861	9.552761398497315	4.367713221985389	NaN	111.3020506238659	78.84432219762297	-8.948365214511869	NaN	71.42353894750087	NaN	80.70700135513103	13.876173490755185	NaN	58.78658053094933	NaN	17.988973167444527	NaN	115.67912068385893	NaN	NaN	NaN	28.140092960181335	NaN	NaN	23.01508704127482	22.292479968376245	NaN	NaN	28.247177361738917	NaN	35.0958879180936	38.43292741657651	25.086430776093803	25.440206218040245	9.172304600605807	11.26240158561908	5.003562965734751	29.81293876409459	33.76115500579794	42.15258122845522	12.477625246177327	10.088619018842907	7.530523455411895
8150	22.501212669404364	24.608234714309315	0.	7.002898412000459	3.9452503924031306	9.496987246087006	4.317467243562269	NaN	111.73263555376074	79.17567316743502	-9.86643666477425	NaN	70.8716049951364	NaN	81.06865916989368	13.859825876417146	NaN	59.062124722047386	NaN	18.05906143713577	NaN	116.09709573884922	NaN	NaN	NaN	28.21523390332456	NaN	NaN	23.045542501557208	22.304602488199457	NaN	NaN	28.32065643631435	NaN	35.23051459383125	38.53320878757856	25.280686014701384	25.631768897191847	9.178812961360364	11.209384409007793	4.9679022148116	29.896327985010828	33.68040668350479	42.08067890641822	12.424535864638669	10.09348147633742	7.486957134167766
8200	22.683136964552407	24.78686189899352	0.	6.995512423150497	3.9053048227697844	9.441156678660839	4.267228822521423	NaN	112.16280512061887	79.5066753924574	-10.802016320685208	NaN	70.30781833540905	NaN	81.43000577504138	13.84338918711301	NaN	59.33744962949361	NaN	18.129031389529167	NaN	116.51456583048984	NaN	NaN	NaN	28.29013115741593	NaN	NaN	23.07579766155997	22.31652793415645	NaN	NaN	28.394006005650393	NaN	35.36491868430646	38.63325733541042	25.474766160689807	25.823146895221534	9.1851544477353	11.156380729058354	4.932193337269464	29.979608878561773	33.599748926904034	42.00886165951945	12.371452484526205	10.098183970492707	7.443107961713615
8250	22.864894053274806	24.965288125259985	0.	6.988004308894444	3.865312361006695	9.385269216452466	4.216997835922912	NaN	112.59255963453525	79.83732861267228	-11.755255779817649	NaN	69.73213119324629	NaN	81.79104209720148	13.82686333293511	NaN	59.61255616087515	NaN	18.198883218533158	NaN	116.93152958362086	NaN	NaN	NaN	28.36478482607236	NaN	NaN	23.10585329940338	22.32825727057557	NaN	NaN	28.46722622913155	NaN	35.4991002077733	38.73307157837714	25.668671287453083	26.0143405765432	9.191329654459548	11.10339044129328	4.8964361136117445	30.062783835800772	33.51918151363638	41.93712937609128	12.318375101027092	10.102726213135217	7.398971513993709
8300	23.046483908758272	25.143512652848244	0.	6.9803746341025805	3.8252728526661524	9.32932437340675	4.166774160247347	NaN	113.0218993616618	80.16763254111713	-12.726307149752017	NaN	69.14449606584272	NaN	82.15176904341025	13.810248222869618	NaN	59.887445211416626	NaN	18.26861711475366	NaN	117.34798557509265	NaN	NaN	NaN	28.43919500772884	NaN	NaN	23.135710187747904	22.33979145411021	NaN	NaN	28.540317264709305	NaN	35.633059175988315	38.832650012376554	25.86240145991829	26.205350301261625	9.197339171242046	11.050413440347072	4.860630319194102	30.145855209048666	33.438704220442986	41.86548194509767	12.265303713273063	10.107107888802057	7.354543325848707
8350	23.22790649793301	25.321534719411442	0.	6.972623956862805	3.7851861407128604	9.273321657179798	4.11655767139586	NaN	113.45082452420702	80.49758686388486	-13.715323048076273	NaN	68.5448657226597	NaN	82.51218750111258	13.793543764796551	NaN	60.1621176639803	NaN	18.338233265494097	NaN	117.76393233376592	NaN	NaN	NaN	28.513361795638556	NaN	NaN	23.16536909379421	22.35113143373886	NaN	NaN	28.613279268902115	NaN	35.76679559421041	38.9319911108993	26.055956734545546	26.396176425172413	9.203183582771727	10.997449619966204	4.824775724224453	30.228825312731583	33.35831682316534	41.7939192561343	12.212238324340426	10.11132865474099	7.309818891015632
8400	23.409161781472715	25.499353540516264	0.	6.964752828480649	3.7450520655239443	9.217260569138935	4.066348244690122	NaN	113.87933530043627	80.82719124012372	-14.722456602385861	NaN	67.93319320542567	NaN	82.87229833816225	13.776749865489762	NaN	60.436574389065974	NaN	18.407731854755358	NaN	118.1793683405119	NaN	NaN	NaN	28.5872852778728	NaN	NaN	23.194830779283183	22.36227815076509	NaN	NaN	28.68611239679542	NaN	35.900309461200905	39.031093325028785	26.24933715932807	26.586819299762073	9.208863468717546	10.944498873009138	4.788872093762968	30.31169642419613	33.27801909674532	41.722441199428445	12.15917894125007	10.11538814091043	7.264793662127896
8450	23.59024971379455	25.676968309642962	0.	6.956761793479256	3.7048704648889443	9.161140604362721	4.016145754872336	NaN	114.30743182467164	81.15644530203737	-15.747861450283796	NaN	67.30943182813614	NaN	83.23210240282184	13.759866430616947	NaN	60.710816244810964	NaN	18.477113063235837	NaN	118.59429202821221	NaN	NaN	NaN	28.660965537320997	NaN	NaN	23.224096000495877	22.373232538817536	NaN	NaN	28.75881680204167	NaN	36.033600769223526	39.12995508344124	26.44254277379211	26.777279272207952	9.214379403728447	10.891561091446315	4.752919187722078	30.394470784502758	33.19781081522518	41.651047665839066	12.106125574967452	10.119285949979448	7.219463050715285
8500	23.771170243059156	25.85437819818536	0.	6.948651389599405	3.664641174009818	9.10496125164095	3.9659500761052406	NaN	114.73511418729191	81.48534865488477	-16.791691739380585	NaN	66.67353517705334	NaN	83.59160052376265	13.742893364739647	NaN	60.9848440769902	NaN	18.546377068331417	NaN	119.00870178175875	NaN	NaN	NaN	28.734402651690743	NaN	NaN	23.253165508253574	22.383995523849922	NaN	NaN	28.831392636860272	NaN	36.1666695040444	39.228574792405674	26.63557360899698	26.967556685378273	9.219731957433384	10.838636166360144	4.716916760866464	30.477150599198144	33.11769175174761	41.57973854685675	12.053078240402614	10.123021657327763	7.1738224272039615
8550	23.951923311170678	26.03158235545086	0.	6.940422147799492	3.6243640255009417	9.048721993474633	3.9157610819721116	NaN	115.16238243473275	81.81390087698033	-17.85410212729424	NaN	66.02545711070667	NaN	83.95079351006481	13.725830571313235	NaN	61.25865871901615	NaN	18.61552404413545	NaN	119.42259593805399	NaN	NaN	NaN	28.807596693507726	NaN	NaN	23.28204004791774	22.394568024141055	NaN	NaN	28.90384005203764	NaN	36.29951564493206	39.326950835783904	26.82842968753508	27.157651877832134	9.224921694441312	10.785723987945033	4.68086456281307	30.559738039067046	33.03766167855561	41.508513734603774	12.000036956410174	10.126594811045761	7.127867120916478
8600	24.132508853776727	26.208579908660415	0.	6.932074592255542	3.584038849389108	8.992422306076024	3.8655786454767496	NaN	115.58923656948639	82.1421015196938	-18.935247781650272	NaN	65.36515175989251	NaN	84.30968215121726	13.708677952686937	NaN	61.53226099193883	NaN	18.684554161438793	NaN	119.83597278601073	NaN	NaN	NaN	28.880547730115826	NaN	NaN	23.310720359390064	22.404950950294808	NaN	NaN	28.976159196927156	NaN	36.432139164657464	39.42508157503054	27.02111102353185	27.347565183819466	9.229949174341193	10.732824445507356	4.644762338031089	30.64223524086441	32.957720366992596	41.43737312183398	11.94700174578932	10.130004931934467	7.081592420071755
8650	24.312926800268404	26.38536996294855	0.	6.9236092403612	3.543665473113527	8.936061659368596	3.8154026390434983	NaN	116.01567655010199	82.4699501074503	-20.03528438008175	NaN	64.69257352767404	NaN	84.6682672171177	13.691435410103809	NaN	61.80565170444581	NaN	18.753467587729777	NaN	120.24883056655216	NaN	NaN	NaN	28.953255823677004	NaN	NaN	23.33920717711242	22.41514520524013	NaN	NaN	29.048350219449176	NaN	36.56454002949393	39.522965349192965	27.213617622645806	27.537296933281088	9.234814951701997	10.679937427465468	4.608609825841978	30.724644308028445	32.87786758750236	41.366316601932965	11.893972635283824	10.133251513505577	7.034993571785096
8700	24.49317707378029	26.561951601363365	0.	6.915026602727737	3.5032437215258274	8.879639516987059	3.7652329345172277	NaN	116.44170229118531	82.79744613773038	-21.15436811022923	NaN	64.00767708938164	NaN	85.0265494580726	13.674102843700759	NaN	62.078831652862256	NaN	18.822264487194232	NaN	120.66116747261187	NaN	NaN	NaN	29.0257210311714	NaN	NaN	23.36750123006689	22.425151684231064	NaN	NaN	29.12041326609107	NaN	36.69671819921722	39.620600474911384	27.405949482068515	27.72684745184868	9.239519576072695	10.627062821349712	4.572406760419445	30.806967311375054	32.798103109629075	41.2953440689179	11.840949655582033	10.136334021981432	6.988065782068182
8750	24.67325959119045	26.738323884866507	0.	6.906327183184049	3.462773416890053	8.823155336277349	3.7150694031633487	NaN	116.86731366339895	83.12458908106987	-22.2926556697408	NaN	63.31041739261249	NaN	85.38452960479725	13.656680152508528	NaN	62.351801621150855	NaN	18.890945020715474	NaN	121.07298164913391	NaN	NaN	NaN	29.09794340439728	NaN	NaN	23.395603241775753	22.43497127484672	NaN	NaN	29.192348481907185	NaN	36.828673627105495	39.7179852464188	27.598106590524612	27.916217060844794	9.244063591982258	10.574200513802401	4.536152870789453	30.889206289774418	32.71842670201729	41.224455417437646	11.787932841316861	10.139251896295022	6.940804215829078
8800	24.85317426312043	26.914485852333225	0.	6.897511478776654	3.422254378882667	8.766608568296633	3.6649119156678	NaN	117.29251049346227	83.45137838106004	-23.450304266272063	NaN	62.600749657230764	NaN	85.74220836841575	13.6391672344517	NaN	62.62456238091187	NaN	18.959509345874302	NaN	121.48427119307264	NaN	NaN	NaN	29.169922989971028	NaN	NaN	23.423513930301496	22.444604856991294	NaN	NaN	29.26415601051883	NaN	36.96040625993929	39.81511793554096	27.7900889282718	28.105406077282822	9.248447538939665	10.521350390577831	4.499847880830228	30.971363250810164	32.63883813241195	41.153650542772695	11.734922231065816	10.142004548090004	6.893203996872221
8850	25.03292099393526	27.0904365205523	0.	6.888579979769694	3.3816864245925493	8.709998657813305	3.6147603421370573	NaN	117.71729256415135	83.77781345434754	-24.6274716174861	NaN	61.87862937536778	NaN	86.09958644046091	13.6215639863487	NaN	62.89711469138309	NaN	19.027957616949003	NaN	121.89503415339294	NaN	NaN	NaN	29.241659829327205	NaN	NaN	23.451234008246807	22.45405330289406	NaN	NaN	29.335835994114305	NaN	37.091916038001585	39.911996791696474	27.981896467100842	28.294414813867043	9.2526719514339	10.468512336542283	4.463491509272246	31.053440171421723	32.55933716765837	41.08292934083519	11.681917867350968	10.144591361720684	6.8452602078984315
8900	25.21249968174344	27.2661748842261	0.	6.879533169644937	3.3410693685209965	8.653325043306989	3.564614552098133	NaN	118.14165961429903	84.10389369063435	-25.824315951053585	NaN	61.14401231142152	NaN	86.45666449287444	13.603870303911801	NaN	63.169459299439914	NaN	19.096289984915344	NaN	122.30526853107004	NaN	NaN	NaN	29.31315395871847	NaN	NaN	23.478764182754567	22.46331747710935	NaN	NaN	29.407388573448916	NaN	37.223202895077755	40.00862004189672	28.17352917033556	28.48324357899259	9.256737358933954	10.415686235674007	4.427083469698243	31.13543899853038	32.479923573702244	41.01229170816894	11.62891979663897	10.147011694252019	6.796967890504908
8950	25.39191021839697	27.441699915970553	0.	6.870371525101774	3.3004030225817234	8.596587156968543	3.5144744144985656	NaN	118.56561133879491	84.42961845267786	-27.040996004652612	NaN	60.39685450205723	NaN	86.81344317800675	13.586086081747103	NaN	63.44159693959525	NaN	19.164506597446604	NaN	122.71497227908951	NaN	NaN	NaN	29.38440540921565	NaN	NaN	23.506105155507864	22.472398236516607	NaN	NaN	29.47881388784494	NaN	37.354266758455545	40.10498589074584	28.364986992832836	28.67189267674546	9.260644285888814	10.36287197106325	4.390623470543206	31.21736164964948	32.40059711558965	40.941737541949394	11.575928069341053	10.14926487545963	6.748322045185227
9000	25.571152489491325	27.617010566315148	0.	6.861095516057219	3.259687196100862	8.539784424700049	3.4643397977064363	NaN	118.98914738858524	84.75498707629083	-28.277671025968854	NaN	59.63711225620698	NaN	87.16992312861704	13.568211213354564	NaN	63.71352833399961	NaN	19.232607598913518	NaN	123.12414330244741	NaN	NaN	NaN	29.455414206707694	NaN	NaN	23.53325762272999	22.481296430320334	NaN	NaN	29.55011207519164	NaN	37.48510754892516	40.201092520440824	28.556269880982626	28.860362406902528	9.264393251727482	10.31006942491222	4.354111215094383	31.299210013479378	32.32135755746705	40.87126673998364	11.52294273981302	10.151350207829779	6.699317631329346
9050	25.75022637436546	27.792105763702963	0.	6.8517056056459165	3.2189216958169626	8.482916266114819	3.414210569510352	NaN	119.41226737067318	85.07999887034137	-29.53450077269549	NaN	58.86474215506981	NaN	87.52610495787339	13.550245591127968	NaN	63.98525419244103	NaN	19.30059313038433	NaN	123.53277945815017	NaN	NaN	NaN	29.526180371901685	NaN	NaN	23.560222275184444	22.49001290005011	NaN	NaN	29.62128327194526	NaN	37.615725180779165	40.296938090771405	28.747377772707942	29.048653064931518	9.267984770858952	10.257278478535115	4.317546401491277	31.38098595048746	32.24220466258131	40.80087920071042	11.46996386635525	10.153266966559393	6.649949567223598
9100	25.929131746101824	27.966984414490625	0.	6.842202250220124	3.17810632588099	8.4259820945374	3.3640865971194605	NaN	119.83497084811856	85.404653116753	-30.81164551253325	NaN	58.07970105211184	NaN	87.88198925935255	13.532189106354954	NaN	64.2567752123451	NaN	19.368463329624763	NaN	123.9408785552147	NaN	NaN	NaN	29.596703920322874	NaN	NaN	23.58699979817491	22.498548479560597	NaN	NaN	29.692327613129017	NaN	37.74611956181254	40.39252073912017	28.938310597464863	29.236764941991012	9.271419352672236	10.204499012358113	4.280928722725648	31.46269129347389	32.16313819327963	40.73057482320014	11.416991511212707	10.15501439955605	6.6002127300507
9150	26.10786847152633	28.14164540294833	0.	6.832585899349734	3.1372408878563296	8.368981317003565	3.3139677471634377	NaN	120.25725734003798	85.72894907050458	-32.109266023190266	NaN	57.28194607306605	NaN	88.23757660704017	13.514041649216988	NaN	64.52809207877502	NaN	19.43621833109803	NaN	124.34843835466813	NaN	NaN	NaN	29.66698486231459	NaN	NaN	23.61359087154529	22.506903995031543	NaN	NaN	29.763245232333134	NaN	37.87629059332269	40.487838580462444	29.129068276242517	29.42469832493048	9.274697501536338	10.151730905919367	4.2442578666415125	31.544327848123206	32.084157911009605	40.660353507154866	11.364025740574922	10.156591727437982	6.550101955889743
9200	26.28643641120839	28.316087591259848	0.	6.822856995822252	3.096325180718782	8.311913334260312	3.2638538856924972	NaN	120.67912632160478	86.05288595963039	-33.42752359238229	NaN	56.47143461593242	NaN	88.59286755533057	13.49580310878939	NaN	64.79920546443148	NaN	19.50385826596483	NaN	124.75545656954819	NaN	NaN	NaN	29.737023203038376	NaN	NaN	23.639996169679684	22.515080264967754	NaN	NaN	29.834036261714818	NaN	38.00623817010941	40.58288970736639	29.319650721563104	29.61245349629024	9.277819716800273	10.098974037869013	4.207533515935139	31.625897393542516	32.00526357631924	40.59021515290827	11.311066624576009	10.157998143534085	6.499612039716203
9250	26.464835419460897	28.490309819522498	0.	6.81301597564282	3.0553590008565665	8.254777540765877	3.2137448781773874	NaN	121.10057722404902	86.37646298522004	-34.76658001783258	NaN	55.64812435097794	NaN	88.94786263902697	13.477473373041313	NaN	65.07011602965277	NaN	19.571383262083348	NaN	125.1619308649029	NaN	NaN	NaN	29.806818942473843	NaN	NaN	23.66621636150237	22.523078100199136	NaN	NaN	29.904700831998245	NaN	38.135962180474905	40.67767218999292	29.5100578374819	29.800030734301476	9.280786492793064	10.046228285969168	4.1707553481550566	31.707401682786507	31.926454948856886	40.52015966142572	11.258114237294652	10.15923281388389	6.448737735401923
9300	26.643065344340208	28.664310905747204	0.	6.803063268034195	3.0143421420703196	8.197573324689719	3.1636405895093858	NaN	121.52160943465758	86.69967932141854	-36.12659760727186	NaN	54.81197322073648	NaN	89.30256237334129	13.459052328835757	NaN	65.34082442241471	NaN	19.638793444009266	NaN	125.56785885779072	NaN	NaN	NaN	29.876372075418786	NaN	NaN	23.69225211047787	22.53089830388067	NaN	NaN	29.97523907247457	NaN	38.265462506223756	40.7721840760958	29.70028951958722	29.987430312886246	9.283598318823726	9.993493527093928	4.1339230357020496	31.788842443369667	31.847731787371316	40.4501869343042	11.205168656754122	10.160294877237597	6.397473755715143
9350	26.82112602764618	28.838089645858417	0.	6.79299929543676	2.9732743955730943	8.140300067912529	3.1135408840003085	NaN	121.94222229677402	87.02253411542623	-37.50773917843839	NaN	53.962939440009066	NaN	89.65696725389434	13.440539861929556	NaN	65.61133127833074	NaN	19.706088932995737	NaN	125.97323811728052	NaN	NaN	NaN	29.945682591489117	NaN	NaN	23.71810407461088	22.538541671492393	NaN	NaN	30.04565111100196	NaN	38.39473902266299	40.86642339102152	29.890345655000456	30.17465250165745	9.28625567918129	9.940769637229364	4.097036245829158	31.87022137776619	31.769093849711645	40.38029687377237	11.152229964922254	10.161183445056055	6.345814772320467
9400	26.999017304922152	29.011644813694172	0.	6.7828244735085255	2.932155549990361	8.082957146026226	3.0634456253825015	NaN	122.36241510979869	87.34502648749891	-38.910168059077996	NaN	53.100981495863486	NaN	90.01107775671564	13.421935856973393	NaN	65.88163722065174	NaN	19.773269846993415	NaN	126.37806616445157	NaN	NaN	NaN	30.01475047511889	NaN	NaN	23.743772906446303	22.546008990839454	NaN	NaN	30.115937074005544	NaN	38.523791598602024	40.96038813770946	30.080226122376065	30.361697565918877	9.288759053134786	9.888056491473536	4.06009464064168	31.95154016389782	31.69054089282737	40.31048938269053	11.099298247711474	10.16189760151077	6.293755415778884
9450	27.176739005454934	29.18497516100608	0.	6.77253921112512	2.8909853913600094	8.025543928333967	3.013354676808849	NaN	122.7821871291887	87.66715553094771	-40.33404808694394	NaN	52.22605814763461	NaN	90.36489433824347	13.403240197511781	NaN	66.15174286026632	NaN	19.84033630065044	NaN	126.78234047239354	NaN	NaN	NaN	30.083575705560307	NaN	NaN	23.769259253069244	22.553301042052063	NaN	NaN	30.186097086477453	NaN	38.65262009635266	41.05407629669168	30.269930791901544	30.548565766665167	9.291108914933252	9.835353964036473	4.023097877097165	32.03280045561004	31.612072672768416	40.24076436455062	11.046373594978766	10.16243640348391	6.241290275547762
9500	27.354290952274837	29.358079417459297	0.	6.762143910379805	2.849763703132344	7.968059777850123	2.9632679008527645	NaN	123.2015375664579	87.98892031213907	-41.77954360979704	NaN	51.33812842692432	NaN	90.71841743532502	13.384452765983092	NaN	66.42164879570046	NaN	19.90728840531243	NaN	127.18605846620646	NaN	NaN	NaN	30.15215825688368	NaN	NaN	23.79456375610501	22.560418597585485	NaN	NaN	30.25613127197678	NaN	38.781224371729145	41.14748582609313	30.45945952529749	30.735257360581837	9.293305733805719	9.782661928240195	3.9860456070054244	32.114003883136945	31.53368894468504	40.17112172347623	10.993456100525709	10.16279888056828	6.188413899980844
9550	27.531672962155636	29.530956290632574	0.	6.751638966583457	2.808490266170089	7.9105040513003075	2.9131851595082	NaN	123.62046558917692	88.31031987049492	-43.24681948540564	NaN	50.43715163760138	NaN	91.07164746521615	13.365573443719523	NaN	66.69135561311786	NaN	19.97412626902249	NaN	127.58921752300087	NaN	NaN	NaN	30.220498097977497	NaN	NaN	23.819687051719107	22.56736242222012	NaN	NaN	30.326039752629605	NaN	38.909604274048085	41.240614661631504	30.64881217581753	30.921772600045244	9.29534997396124	9.729980256518694	3.9489374770285215	32.19515205355516	31.455389462827892	40.10156136422263	10.940545862098451	10.162984035067353	6.135120796328259
9600	27.708884845614598	29.703604466018206	0.	6.74102476826458	2.7671648587483837	7.852876099121357	2.8631063141896367	NaN	124.03897032097304	88.63135321849248	-44.736041081545565	NaN	49.52308735580155	NaN	91.4245848255816	13.346602110947119	NaN	66.96086388631964	NaN	20.04084999652124	NaN	127.9918149718976	NaN	NaN	NaN	30.288595192548357	NaN	NaN	23.84462977061725	22.5741332730614	NaN	NaN	30.39582264912902	NaN	39.03775964612852	41.33346071661732	30.837988588248372	31.108111733122637	9.297242094588858	9.677308820417943	3.911773128680779	32.276246551227	31.377173980548022	40.03208319217672	10.887642981387712	10.162990841995251	6.081405430736511
9650	27.885926406912475	29.876022607022065	0.	6.730301697169304	2.7257872565547867	7.795175265461341	2.813031225732092	NaN	124.4570508415304	88.95201934166441	-46.24737427600018	NaN	48.59589542992762	NaN	91.77722989449482	13.327538646785765	NaN	67.23017417674457	NaN	20.107459689246745	NaN	128.393848094028	NaN	NaN	NaN	30.356449499121	NaN	NaN	23.869392538045343	22.580731899539845	NaN	NaN	30.465480080735073	NaN	39.165690324291894	41.426021881953865	31.026988598909778	31.2942750035721	9.29898254985763	9.6246474905959	3.8745521983287756	32.35728893823328	31.299042250296843	39.962687113357035	10.834747564028797	10.16281824907675	6.027262228248482
9700	28.06279744405349	30.048209354963582	0.	6.719470128261383	2.684357232689273	7.737400888179556	2.762959754391121	NaN	124.87470618658982	89.2723171985987	-47.78098545656039	NaN	47.65553598064923	NaN	92.12958303043807	13.30838292924919	NaN	67.49928703346899	NaN	20.17395544533459	NaN	128.79531412253368	NaN	NaN	NaN	30.4240609710383	NaN	NaN	23.893975973789505	22.587159043411067	NaN	NaN	30.53501216527481	NaN	39.29339613836205	41.51829602613723	31.215812035654576	31.480262650842622	9.300571788916612	9.57199613682249	3.837274317191343	32.43828075479613	31.22099402362614	39.89337303441377	10.78185971960158	10.16246517674729	5.972685572803434
9750	28.239497748785347	30.22016332907578	0.	6.70853042972219	2.6428745576642347	7.679552298846529	2.712891759842805	NaN	125.29193534794892	89.59224572093866	-49.337041521024574	NaN	46.701969400903174	NaN	92.48164457230246	13.289134835244957	NaN	67.76820299320671	NaN	20.240337359617836	NaN	129.19621024256676	NaN	NaN	NaN	30.491429556461295	NaN	NaN	23.918380692176054	22.59341543875574	NaN	NaN	30.60441901914225	NaN	39.420876911665225	41.6102809952563	31.404458717868653	31.66607491007402	9.302010255894862	9.519354627979638	3.7999391113395715	32.519223519691856	31.14302905118811	39.824140862628795	10.728979561630519	10.161930518152952	5.917669807237008
9800	28.416027106599262	30.391883126505217	0.	6.697482962950731	2.601338999404482	7.621628822744018	2.6628271011837654	NaN	125.70873727346206	89.9118038133831	-50.91570987719861	NaN	45.735156355893025	NaN	92.83341483938781	13.269794240574477	NaN	68.03692258030915	NaN	20.306605523627034	NaN	129.59653359128976	NaN	NaN	NaN	30.558555198369138	NaN	NaN	23.9426073020715	22.599501811979625	NaN	NaN	30.673700757298402	NaN	39.54813246103007	41.701974612992785	31.59292845647098	31.851712012096975	9.303298389901446	9.466722832061226	3.7625462016968076	32.60011873065445	31.06514708273531	39.75499050591561	10.676107207584643	10.161213139150478	5.862209233281223
9850	28.592385296729894	30.563367322312036	0.	6.686328082563624	2.5597503232472425	7.563629778865009	2.6127656369311527	NaN	126.12511086704035	90.23099035368615	-52.51715844289594	NaN	44.755057783089455	NaN	93.18489413140279	13.250361019933003	NaN	68.30544630676532	NaN	20.372760025590207	NaN	129.99628125787558	NaN	NaN	NaN	30.625437834559108	NaN	NaN	23.96665640688257	22.60541888181357	NaN	NaN	30.742857493271277	NaN	39.67516259678765	41.793374680621135	31.78122105391354	32.037174183433066	9.304436625025433	9.414100616173135	3.7250952040386553	32.68096786476974	30.98734786712069	39.685921872819335	10.623242778877561	10.160311878307263	5.806298111564483
9900	28.768572092155413	30.734614469469946	0.	6.675066136395126	2.5181082919421605	7.505554479913715	2.562707225022658	NaN	126.54105498865162	90.54980419265729	-54.14155564593752	NaN	43.7616348922301	NaN	93.53608272846479	13.230835046909622	NaN	68.57377467220175	NaN	20.438800950432896	NaN	130.39545028350753	NaN	NaN	NaN	30.69207739764666	NaN	NaN	23.990528604556175	22.611167359313473	NaN	NaN	30.811889339155844	NaN	39.80196712277142	41.884478977008634	31.969336304181443	32.222461646294704	9.305425390335904	9.361487846533217	3.6875857289929708	32.76177237886058	30.909631152297564	39.616934872516794	10.570386400867456	10.15922554690136	5.74993066161156
9950	28.94458725959746	30.905623098866215	0.	6.6636974654971	2.476412665651298	7.447402232305585	2.5126517228164964	NaN	126.9565684543205	90.86824415416137	-55.7890704241518	NaN	42.75484916531954	NaN	93.8869808911001	13.211216193987273	NaN	68.84190816388252	NaN	20.5047283797781	NaN	130.79403766137924	NaN	NaN	NaN	30.758473815065347	NaN	NaN	24.014224487579444	22.616747947860343	NaN	NaN	30.880796405614063	NaN	39.92854583631724	41.975285258615365	32.15727399279281	32.40757461858517	9.306265109881931	9.3088843884713	3.65001738203987	32.8425337098633	30.83199668531963	39.54802941481644	10.517538202857084	10.157952928921476	5.693101061843614
10000	29.120430559521154	31.07639171930169	0.	6.652222404139052	2.434663201949135	7.389172336167291	2.462598987091428	NaN	127.37165003612837	91.18630903511867	-57.45987222537474	NaN	41.73466235662927	NaN	94.23758886024363	13.19150433254272	NaN	69.10984725670927	NaN	20.570542391946326	NaN	131.19204033669496	NaN	NaN	NaN	30.82462700906688	NaN	NaN	24.03774464297969	22.622161343160247	NaN	NaN	30.949578801874882	NaN	40.0548985282634	42.06579125949416	32.34503389679887	32.59251331389864	9.306956202692598	9.256290106429205	3.6123897635117244	32.923253275195655	30.754444212341006	39.47920541015836	10.464698318093792	10.156492781066968	5.635803449578181
