# Supplementary material for: Quantum-mechanical exploration of the phase diagram of water
Source: Nat Commun. 2021 Jan 26;12:588. doi: 10.1038/s41467-020-20821-w (PMC7838264; doi:10.1038/s41467-020-20821-w)
Supplement: Supplementary file 3 — Supplementary Data 1 [file 41467_2020_20821_MOESM3_ESM.zip › supplemental_data/results/chemical-potential-output/chemPotFitted-262.5K.dat]

P/bar	ice12111	iceXI	iceII	iceIX	iceXIII	iceXIV	iceXV	iceLTA	iceMAR	iceNON	icei	ice0	iceACO	iceBSV	iceDOH	ice11215848	ice12232449	ice14427301	ice15124949650	ice1532155471	ice16927915	ice17625256	ice20228176	ice533726600	ice582511	ice6128842	ice6721563	ice8421419	icePCOD8007225	icePCOD8036144	icePCOD8047078	icePCOD8047931	icePCOD8204698	icePCOD8301974	icePCOD8321499	icePCOD8324623	iceIc	iceIh	iceIII	iceIV	iceV	liquid	iceVIII	iceVII	iceVI	iceIII-part	iceV-part
0	NaN	NaN	0.	NaN	NaN	NaN	NaN	NaN	NaN	NaN	NaN	NaN	NaN	NaN	NaN	NaN	NaN	NaN	NaN	NaN	NaN	NaN	NaN	NaN	NaN	NaN	NaN	NaN	NaN	NaN	NaN	NaN	NaN	NaN	NaN	NaN	-11.334456868603473	NaN	-0.7326738375984807	NaN	3.6891609365684643	-7.561723583799914	NaN	NaN	NaN	NaN	NaN
50	NaN	NaN	0.	NaN	NaN	NaN	NaN	NaN	NaN	NaN	NaN	NaN	NaN	NaN	NaN	NaN	NaN	NaN	NaN	NaN	NaN	NaN	NaN	NaN	NaN	NaN	NaN	NaN	NaN	NaN	NaN	NaN	NaN	NaN	NaN	NaN	-11.10329853840337	NaN	-0.6869560087717252	NaN	3.6612745714961323	-6.959817141527551	NaN	NaN	NaN	NaN	NaN
100	NaN	NaN	0.	NaN	NaN	NaN	NaN	NaN	NaN	NaN	NaN	NaN	NaN	NaN	NaN	NaN	NaN	NaN	NaN	NaN	NaN	NaN	NaN	NaN	NaN	NaN	NaN	NaN	NaN	NaN	NaN	NaN	NaN	NaN	NaN	NaN	-10.872534609566166	NaN	-0.6416380009874542	NaN	3.6333685999069405	-6.688719925046972	NaN	NaN	NaN	NaN	NaN
150	NaN	NaN	0.	NaN	NaN	NaN	NaN	NaN	NaN	NaN	NaN	NaN	NaN	NaN	NaN	NaN	NaN	NaN	NaN	NaN	NaN	NaN	NaN	NaN	NaN	NaN	NaN	NaN	NaN	NaN	NaN	NaN	NaN	NaN	NaN	NaN	-10.642162516030101	NaN	-0.5967171238468016	NaN	3.605442460527965	-6.471806623624702	NaN	NaN	NaN	NaN	NaN
200	NaN	NaN	0.	NaN	NaN	NaN	NaN	NaN	NaN	NaN	NaN	NaN	NaN	NaN	NaN	NaN	NaN	NaN	NaN	NaN	NaN	NaN	NaN	NaN	NaN	NaN	NaN	NaN	NaN	NaN	NaN	NaN	NaN	NaN	NaN	NaN	-10.412179713146527	NaN	-0.5521907007358458	NaN	3.5774955976189204	-6.282801661147222	NaN	NaN	NaN	NaN	NaN
250	NaN	NaN	0.	NaN	NaN	NaN	NaN	NaN	NaN	NaN	NaN	NaN	NaN	NaN	NaN	NaN	NaN	NaN	NaN	NaN	NaN	NaN	NaN	NaN	NaN	NaN	NaN	NaN	NaN	NaN	NaN	NaN	NaN	NaN	NaN	NaN	-10.182583677679919	NaN	-0.5080560688256072	NaN	3.549527460972155	-6.111527824576997	NaN	NaN	NaN	NaN	NaN
300	NaN	NaN	0.	NaN	NaN	NaN	NaN	NaN	NaN	NaN	NaN	NaN	NaN	NaN	NaN	NaN	NaN	NaN	NaN	NaN	NaN	NaN	NaN	NaN	NaN	NaN	NaN	NaN	NaN	NaN	NaN	NaN	NaN	NaN	NaN	NaN	-9.953371907807865	NaN	-0.4643105790720506	NaN	3.521537505912655	-5.952765944369431	NaN	NaN	NaN	NaN	NaN
350	NaN	NaN	0.	NaN	NaN	NaN	NaN	NaN	NaN	NaN	NaN	NaN	NaN	NaN	NaN	NaN	NaN	NaN	NaN	NaN	NaN	NaN	NaN	NaN	NaN	NaN	NaN	NaN	NaN	NaN	NaN	NaN	NaN	NaN	NaN	NaN	-9.724541923121073	NaN	-0.4209515962160837	NaN	3.4935251932980402	-5.803415864156517	NaN	NaN	NaN	NaN	NaN
400	NaN	NaN	0.	NaN	NaN	NaN	NaN	NaN	NaN	NaN	NaN	NaN	NaN	NaN	NaN	NaN	NaN	NaN	NaN	NaN	NaN	NaN	NaN	NaN	NaN	NaN	NaN	NaN	NaN	NaN	NaN	NaN	NaN	NaN	NaN	NaN	-9.496091264623375	NaN	-0.3779764987835577	NaN	3.4654899895185696	-5.661457891222669	NaN	NaN	NaN	NaN	NaN
450	NaN	NaN	0.	NaN	NaN	NaN	NaN	NaN	NaN	NaN	NaN	NaN	NaN	NaN	NaN	NaN	NaN	NaN	NaN	NaN	NaN	NaN	NaN	NaN	NaN	NaN	NaN	NaN	NaN	NaN	NaN	NaN	NaN	NaN	NaN	NaN	-9.26801749473171	NaN	-0.3353826790852672	NaN	3.437431366497136	-5.525489343622692	NaN	NaN	NaN	NaN	NaN
500	NaN	NaN	0.	NaN	NaN	NaN	NaN	NaN	NaN	NaN	NaN	NaN	NaN	NaN	NaN	NaN	NaN	NaN	NaN	NaN	NaN	NaN	NaN	NaN	NaN	NaN	NaN	NaN	NaN	NaN	NaN	NaN	NaN	NaN	NaN	NaN	-9.040318197276141	NaN	-0.29316754321695004	NaN	3.4093488016892683	-5.394489115814337	NaN	NaN	NaN	NaN	NaN
550	NaN	NaN	0.	NaN	NaN	NaN	NaN	NaN	NaN	NaN	NaN	NaN	NaN	NaN	NaN	NaN	NaN	NaN	NaN	NaN	NaN	NaN	NaN	NaN	NaN	NaN	NaN	NaN	NaN	NaN	NaN	NaN	NaN	NaN	NaN	NaN	-8.812990977499847	NaN	-0.2513285110592876	NaN	3.381241778083133	-5.267686516005151	NaN	NaN	NaN	NaN	NaN
600	NaN	NaN	0.	NaN	NaN	NaN	NaN	NaN	NaN	NaN	NaN	NaN	NaN	NaN	NaN	NaN	NaN	NaN	NaN	NaN	NaN	NaN	NaN	NaN	NaN	NaN	NaN	NaN	NaN	NaN	NaN	NaN	NaN	NaN	NaN	NaN	-8.586033462059126	NaN	-0.2098630162779045	NaN	3.35310978419953	-5.144482938806631	NaN	NaN	NaN	NaN	NaN
650	NaN	NaN	0.	NaN	NaN	NaN	NaN	NaN	NaN	NaN	NaN	NaN	NaN	NaN	NaN	NaN	NaN	NaN	NaN	NaN	NaN	NaN	NaN	NaN	NaN	NaN	NaN	NaN	NaN	NaN	NaN	NaN	NaN	NaN	NaN	NaN	-8.359443299023395	NaN	-0.16876850632336882	NaN	3.3249523140918984	-5.0244024777782075	NaN	NaN	NaN	NaN	NaN
700	NaN	NaN	0.	NaN	NaN	NaN	NaN	NaN	NaN	NaN	NaN	NaN	NaN	NaN	NaN	NaN	NaN	NaN	NaN	NaN	NaN	NaN	NaN	NaN	NaN	NaN	NaN	NaN	NaN	NaN	NaN	NaN	NaN	NaN	NaN	NaN	-8.133218157875183	NaN	-0.12804244243119192	NaN	3.296768867346312	-4.907059392239197	NaN	NaN	NaN	NaN	NaN
750	NaN	NaN	0.	NaN	NaN	NaN	NaN	NaN	NaN	NaN	NaN	NaN	NaN	NaN	NaN	NaN	NaN	NaN	NaN	NaN	NaN	NaN	NaN	NaN	NaN	NaN	NaN	NaN	NaN	NaN	NaN	NaN	NaN	NaN	NaN	NaN	-7.9073557295101455	NaN	-0.08768229962182865	NaN	3.2685589490814793	-4.7921358899200905	NaN	NaN	NaN	NaN	NaN
800	NaN	NaN	0.	NaN	NaN	NaN	NaN	NaN	NaN	NaN	NaN	NaN	NaN	NaN	NaN	NaN	NaN	NaN	NaN	NaN	NaN	NaN	NaN	NaN	NaN	NaN	NaN	NaN	NaN	NaN	NaN	NaN	NaN	NaN	NaN	NaN	-7.681853726237048	NaN	-0.04768556670067712	NaN	3.240322069948747	-4.6793664887068305	NaN	NaN	NaN	NaN	NaN
850	NaN	NaN	0.	NaN	NaN	NaN	NaN	NaN	NaN	NaN	NaN	NaN	NaN	NaN	NaN	NaN	NaN	NaN	NaN	NaN	NaN	NaN	NaN	NaN	NaN	NaN	NaN	NaN	NaN	NaN	NaN	NaN	NaN	NaN	NaN	NaN	-7.456709881777774	NaN	-0.008049746258078867	NaN	3.2120577461320963	-4.56852672227351	NaN	NaN	NaN	NaN	NaN
900	NaN	NaN	0.	NaN	NaN	NaN	NaN	NaN	NaN	NaN	NaN	NaN	NaN	NaN	NaN	NaN	NaN	NaN	NaN	NaN	NaN	NaN	NaN	NaN	NaN	NaN	NaN	NaN	NaN	NaN	NaN	NaN	NaN	NaN	NaN	NaN	-7.231921951267335	NaN	0.031227645330681196	NaN	3.183765499348145	-4.459424800008214	NaN	NaN	NaN	NaN	NaN
950	NaN	NaN	0.	NaN	NaN	NaN	NaN	NaN	NaN	NaN	NaN	NaN	NaN	NaN	NaN	NaN	NaN	NaN	NaN	NaN	NaN	NaN	NaN	NaN	NaN	NaN	NaN	NaN	NaN	NaN	NaN	NaN	NaN	NaN	NaN	NaN	-7.007487711253848	NaN	0.07014907790537482	NaN	3.1554448568461466	-4.351895328295994	NaN	NaN	NaN	NaN	NaN
1000	NaN	NaN	0.	NaN	NaN	NaN	NaN	NaN	NaN	NaN	NaN	NaN	NaN	NaN	NaN	NaN	NaN	NaN	NaN	NaN	NaN	NaN	NaN	NaN	NaN	NaN	NaN	NaN	NaN	NaN	NaN	NaN	NaN	NaN	NaN	NaN	-6.783404959698549	NaN	0.10871700752083034	NaN	3.1270953514079918	-4.245794502670413	NaN	NaN	NaN	NaN	NaN
1050	NaN	NaN	0.	NaN	NaN	NaN	NaN	NaN	NaN	NaN	NaN	NaN	NaN	NaN	NaN	NaN	NaN	NaN	NaN	NaN	NaN	NaN	NaN	NaN	NaN	NaN	NaN	NaN	NaN	NaN	NaN	NaN	NaN	NaN	NaN	NaN	-6.559671515975804	NaN	0.14693387644693276	NaN	3.098716521348206	-4.140996370410319	NaN	NaN	NaN	NaN	NaN
1100	NaN	NaN	0.	NaN	NaN	NaN	NaN	NaN	NaN	NaN	NaN	NaN	NaN	NaN	NaN	NaN	NaN	NaN	NaN	NaN	NaN	NaN	NaN	NaN	NaN	NaN	NaN	NaN	NaN	NaN	NaN	NaN	NaN	NaN	NaN	NaN	-6.336285220873084	NaN	0.1848021131686237	NaN	3.0703079105139506	-4.037389885945913	NaN	NaN	NaN	NaN	NaN
1150	NaN	NaN	0.	NaN	NaN	NaN	NaN	NaN	NaN	NaN	NaN	NaN	NaN	NaN	NaN	NaN	NaN	NaN	NaN	NaN	NaN	NaN	NaN	NaN	NaN	NaN	NaN	NaN	NaN	NaN	NaN	NaN	NaN	NaN	NaN	NaN	-6.1132439365909805	NaN	0.22232413238590132	NaN	3.041869068285025	-3.9348765627278692	NaN	NaN	NaN	NaN	NaN
1200	NaN	NaN	0.	NaN	NaN	NaN	NaN	NaN	NaN	NaN	NaN	NaN	NaN	NaN	NaN	NaN	NaN	NaN	NaN	NaN	NaN	NaN	NaN	NaN	NaN	NaN	NaN	NaN	NaN	NaN	NaN	NaN	NaN	NaN	NaN	NaN	-5.890545546743208	NaN	0.2595023350138206	NaN	3.013399549573862	-3.8333685802178303	NaN	NaN	NaN	NaN	NaN
1250	NaN	NaN	0.	NaN	NaN	NaN	NaN	NaN	NaN	NaN	NaN	NaN	NaN	NaN	NaN	NaN	NaN	NaN	NaN	NaN	NaN	NaN	NaN	NaN	NaN	NaN	NaN	NaN	NaN	NaN	NaN	NaN	NaN	NaN	NaN	NaN	-5.668187956356592	NaN	0.296339108182493	NaN	2.9848989148255325	-3.7327872426145845	NaN	NaN	NaN	NaN	NaN
1300	NaN	NaN	0.	NaN	NaN	NaN	NaN	NaN	NaN	NaN	NaN	NaN	NaN	NaN	NaN	NaN	NaN	NaN	NaN	NaN	NaN	NaN	NaN	NaN	NaN	NaN	NaN	NaN	NaN	NaN	NaN	NaN	NaN	NaN	NaN	NaN	-5.44616909187108	NaN	0.33283682523708663	NaN	2.9563667300177414	-3.6330617125897913	NaN	NaN	NaN	NaN	NaN
1350	NaN	NaN	0.	NaN	NaN	NaN	NaN	NaN	NaN	NaN	NaN	NaN	NaN	NaN	NaN	NaN	NaN	NaN	NaN	NaN	NaN	NaN	NaN	NaN	NaN	NaN	NaN	NaN	NaN	NaN	NaN	NaN	NaN	NaN	NaN	NaN	-5.224486901139737	NaN	0.3689978457378263	NaN	2.9278025666608323	-3.5341279623357216	NaN	NaN	NaN	NaN	NaN
1400	NaN	NaN	0.	NaN	NaN	NaN	NaN	NaN	NaN	NaN	NaN	NaN	NaN	NaN	NaN	NaN	NaN	NaN	NaN	NaN	NaN	NaN	NaN	NaN	NaN	NaN	NaN	NaN	NaN	NaN	NaN	NaN	NaN	NaN	NaN	NaN	-5.003139353428741	NaN	0.40482451545999326	NaN	2.8992060017977828	-3.4359278980101737	NaN	NaN	NaN	NaN	NaN
1450	NaN	NaN	0.	NaN	NaN	NaN	NaN	NaN	NaN	NaN	NaN	NaN	NaN	NaN	NaN	NaN	NaN	NaN	NaN	NaN	NaN	NaN	NaN	NaN	NaN	NaN	NaN	NaN	NaN	NaN	NaN	NaN	NaN	NaN	NaN	NaN	-4.782124439417397	NaN	0.44031916639392565	NaN	2.8705766180042067	-3.3384086237814596	NaN	NaN	NaN	NaN	NaN
1500	NaN	NaN	0.	NaN	NaN	NaN	NaN	NaN	NaN	NaN	NaN	NaN	NaN	NaN	NaN	NaN	NaN	NaN	NaN	NaN	NaN	NaN	NaN	NaN	NaN	NaN	NaN	NaN	NaN	NaN	NaN	NaN	NaN	NaN	NaN	NaN	-4.561440171198119	NaN	0.4754841167450181	NaN	2.8419140033883545	-3.241521819196238	NaN	NaN	NaN	NaN	NaN
1550	NaN	NaN	0.	NaN	NaN	NaN	NaN	NaN	NaN	NaN	NaN	NaN	NaN	NaN	NaN	NaN	NaN	NaN	NaN	NaN	NaN	NaN	NaN	NaN	NaN	NaN	NaN	NaN	NaN	NaN	NaN	NaN	NaN	NaN	NaN	NaN	-4.341084582276445	NaN	0.5103216709337219	NaN	2.8132177515911136	-3.1452232092457773	NaN	NaN	NaN	NaN	NaN
1600	NaN	NaN	0.	NaN	NaN	NaN	NaN	NaN	NaN	NaN	NaN	NaN	NaN	NaN	NaN	NaN	NaN	NaN	NaN	NaN	NaN	NaN	NaN	NaN	NaN	NaN	NaN	NaN	NaN	NaN	NaN	NaN	NaN	NaN	NaN	NaN	-4.121055727571027	NaN	0.5448341195955447	NaN	2.784487461786005	-3.0494721108007963	NaN	NaN	NaN	NaN	NaN
1650	NaN	NaN	0.	NaN	NaN	NaN	NaN	NaN	NaN	NaN	NaN	NaN	NaN	NaN	NaN	NaN	NaN	NaN	NaN	NaN	NaN	NaN	NaN	NaN	NaN	NaN	NaN	NaN	NaN	NaN	NaN	NaN	NaN	NaN	NaN	NaN	-3.901351683413633	NaN	0.5790237395810511	NaN	2.755722738679188	-2.9542310423795812	NaN	NaN	NaN	NaN	NaN
1700	NaN	NaN	0.	NaN	NaN	NaN	NaN	NaN	NaN	NaN	NaN	NaN	NaN	NaN	NaN	NaN	NaN	NaN	NaN	NaN	NaN	NaN	NaN	NaN	NaN	NaN	NaN	NaN	NaN	NaN	NaN	NaN	NaN	NaN	NaN	NaN	-3.6819705475491555	NaN	0.6128927939558629	NaN	2.726923192509456	-2.859465386764784	NaN	NaN	NaN	NaN	NaN
1750	NaN	NaN	0.	NaN	NaN	NaN	NaN	NaN	NaN	NaN	NaN	NaN	NaN	NaN	NaN	NaN	NaN	NaN	NaN	NaN	NaN	NaN	NaN	NaN	NaN	NaN	NaN	NaN	NaN	NaN	NaN	NaN	NaN	NaN	NaN	NaN	-3.462910439135599	NaN	0.6464435320006571	NaN	2.6980884390482407	-2.7651430979758347	NaN	NaN	NaN	NaN	NaN
1800	NaN	NaN	0.	NaN	NaN	NaN	NaN	NaN	NaN	NaN	NaN	NaN	NaN	NaN	NaN	NaN	NaN	NaN	NaN	NaN	NaN	NaN	NaN	NaN	NaN	NaN	NaN	NaN	NaN	NaN	NaN	NaN	NaN	NaN	NaN	NaN	-3.24416949874409	NaN	0.6796781892111682	NaN	2.669218099599608	-2.6712344456712924	NaN	NaN	NaN	NaN	NaN
1850	NaN	NaN	0.	NaN	NaN	NaN	NaN	NaN	NaN	NaN	NaN	NaN	NaN	NaN	NaN	NaN	NaN	NaN	NaN	NaN	NaN	NaN	NaN	NaN	NaN	NaN	NaN	NaN	NaN	NaN	NaN	NaN	NaN	NaN	NaN	NaN	-3.025745888358867	NaN	0.7125989872981874	NaN	2.64031180100026	-2.5777117912983196	NaN	NaN	NaN	NaN	NaN
1900	NaN	NaN	0.	NaN	NaN	NaN	NaN	NaN	NaN	NaN	NaN	NaN	NaN	NaN	NaN	NaN	NaN	NaN	NaN	NaN	NaN	NaN	NaN	NaN	NaN	NaN	NaN	NaN	NaN	NaN	NaN	NaN	NaN	NaN	NaN	NaN	-2.8076377913772914	NaN	0.7452081341875627	NaN	2.6113691756195365	-2.4845493912987795	NaN	NaN	NaN	NaN	NaN
1950	NaN	NaN	0.	NaN	NaN	NaN	NaN	NaN	NaN	NaN	NaN	NaN	NaN	NaN	NaN	NaN	NaN	NaN	NaN	NaN	NaN	NaN	NaN	NaN	NaN	NaN	NaN	NaN	NaN	NaN	NaN	NaN	NaN	NaN	NaN	NaN	-2.589843412609842	NaN	0.7775078240201979	NaN	2.5823898613594114	-2.391723223479167	NaN	NaN	NaN	NaN	NaN
2000	NaN	NaN	0.	NaN	NaN	NaN	NaN	NaN	NaN	NaN	NaN	NaN	NaN	NaN	NaN	NaN	NaN	NaN	NaN	NaN	NaN	NaN	NaN	NaN	NaN	NaN	NaN	NaN	NaN	NaN	NaN	NaN	NaN	NaN	NaN	NaN	-2.3723609782801125	NaN	0.8095002371520539	NaN	2.5533735016544963	-2.299210833296594	NaN	NaN	NaN	NaN	NaN
2050	NaN	NaN	0.	NaN	NaN	NaN	NaN	NaN	NaN	NaN	NaN	NaN	NaN	NaN	NaN	NaN	NaN	NaN	NaN	NaN	NaN	NaN	NaN	NaN	NaN	NaN	NaN	NaN	NaN	NaN	NaN	NaN	NaN	NaN	NaN	NaN	-2.155188736024816	NaN	0.8411875401541483	NaN	2.5243197454720363	-2.206991197337954	NaN	NaN	NaN	NaN	NaN
2100	NaN	NaN	0.	NaN	NaN	NaN	NaN	NaN	NaN	NaN	NaN	NaN	NaN	NaN	NaN	NaN	NaN	NaN	NaN	NaN	NaN	NaN	NaN	NaN	NaN	NaN	NaN	NaN	NaN	NaN	NaN	NaN	NaN	NaN	NaN	NaN	-1.938324954893785	NaN	0.8725718858125558	NaN	2.495228247311915	-2.1150446016986275	NaN	NaN	NaN	NaN	NaN
2150	NaN	NaN	0.	NaN	NaN	NaN	NaN	NaN	NaN	NaN	NaN	NaN	NaN	NaN	NaN	NaN	NaN	NaN	NaN	NaN	NaN	NaN	NaN	NaN	NaN	NaN	NaN	NaN	NaN	NaN	NaN	NaN	NaN	NaN	NaN	NaN	-1.7217679253499656	NaN	0.9036554131284068	NaN	2.4660986672066523	-2.023352533320233	NaN	NaN	NaN	NaN	NaN
2200	NaN	NaN	0.	NaN	NaN	NaN	NaN	NaN	NaN	NaN	NaN	NaN	NaN	NaN	NaN	NaN	NaN	NaN	NaN	NaN	NaN	NaN	NaN	NaN	NaN	NaN	NaN	NaN	NaN	NaN	NaN	NaN	NaN	NaN	NaN	NaN	-1.5055159592694278	NaN	0.9344402473178886	NaN	2.436930670721401	-1.9318975826386549	NaN	NaN	NaN	NaN	NaN
2250	NaN	NaN	0.	NaN	NaN	NaN	NaN	NaN	NaN	NaN	NaN	NaN	NaN	NaN	NaN	NaN	NaN	NaN	NaN	NaN	NaN	NaN	NaN	NaN	NaN	NaN	NaN	NaN	NaN	NaN	NaN	NaN	NaN	NaN	NaN	NaN	-1.2895673899413538	NaN	0.9649284998122453	NaN	2.4077239289539536	-1.840663356135943	NaN	NaN	NaN	NaN	NaN
2300	NaN	NaN	0.	NaN	NaN	NaN	NaN	NaN	NaN	NaN	NaN	NaN	NaN	NaN	NaN	NaN	NaN	NaN	NaN	NaN	NaN	NaN	NaN	NaN	NaN	NaN	NaN	NaN	NaN	NaN	NaN	NaN	NaN	NaN	NaN	NaN	-1.0739205720680443	NaN	0.9951222682577782	NaN	2.3784781185347366	-1.7496343975917943	NaN	NaN	NaN	NaN	NaN
2350	NaN	NaN	0.	NaN	NaN	NaN	NaN	NaN	NaN	NaN	NaN	NaN	NaN	NaN	NaN	NaN	NaN	NaN	NaN	NaN	NaN	NaN	NaN	NaN	NaN	NaN	NaN	NaN	NaN	NaN	NaN	NaN	NaN	NaN	NaN	NaN	-0.8585738817649222	NaN	1.025023636515844	NaN	2.349192921626813	-1.6587961169996306	NaN	NaN	NaN	NaN	NaN
2400	NaN	NaN	0.	NaN	NaN	NaN	NaN	NaN	NaN	NaN	NaN	NaN	NaN	NaN	NaN	NaN	NaN	NaN	NaN	NaN	NaN	NaN	NaN	NaN	NaN	NaN	NaN	NaN	NaN	NaN	NaN	NaN	NaN	NaN	NaN	NaN	-0.6435257165605224	NaN	1.0546346746628563	NaN	2.319868025925882	-1.5681347262547847	NaN	NaN	NaN	NaN	NaN
2450	NaN	NaN	0.	NaN	NaN	NaN	NaN	NaN	NaN	NaN	NaN	NaN	NaN	NaN	NaN	NaN	NaN	NaN	NaN	NaN	NaN	NaN	NaN	NaN	NaN	NaN	NaN	NaN	NaN	NaN	NaN	NaN	NaN	NaN	NaN	NaN	-0.42877449539650264	NaN	1.0839574389902864	NaN	2.2905031246602783	-1.4776371808425206	NaN	NaN	NaN	NaN	NaN
2500	NaN	NaN	0.	NaN	NaN	NaN	NaN	NaN	NaN	NaN	NaN	NaN	NaN	NaN	NaN	NaN	NaN	NaN	NaN	NaN	NaN	NaN	NaN	NaN	NaN	NaN	NaN	NaN	NaN	NaN	NaN	NaN	NaN	NaN	NaN	NaN	-0.21431865862763386	NaN	1.1129939720046613	NaN	2.2610979165909733	-1.3872911268556531	NaN	NaN	NaN	NaN	NaN
2550	NaN	NaN	0.	NaN	NaN	NaN	NaN	NaN	NaN	NaN	NaN	NaN	NaN	NaN	NaN	NaN	NaN	NaN	NaN	NaN	NaN	NaN	NaN	NaN	NaN	NaN	NaN	NaN	NaN	NaN	NaN	NaN	NaN	NaN	NaN	NaN	-0.00015666802181065669	NaN	1.141746302427565	NaN	2.2316521060115737	-1.2970848527582008	NaN	NaN	NaN	NaN	NaN
2600	NaN	NaN	0.	NaN	NaN	NaN	NaN	NaN	NaN	NaN	NaN	NaN	NaN	NaN	NaN	NaN	NaN	NaN	NaN	NaN	NaN	NaN	NaN	NaN	NaN	NaN	NaN	NaN	NaN	NaN	NaN	NaN	NaN	NaN	NaN	NaN	0.2137129932399631	NaN	1.1702164451956374	NaN	2.202165402748323	-1.207007245385593	NaN	NaN	NaN	NaN	NaN
2650	NaN	NaN	0.	NaN	NaN	NaN	NaN	NaN	NaN	NaN	NaN	NaN	NaN	NaN	NaN	NaN	NaN	NaN	NaN	NaN	NaN	NaN	NaN	NaN	NaN	NaN	NaN	NaN	NaN	NaN	NaN	NaN	NaN	NaN	NaN	NaN	0.4272918205635585	NaN	1.198406401460576	NaN	2.172637522160101	-1.1170477497353264	NaN	NaN	NaN	NaN	NaN
2700	NaN	NaN	0.	NaN	NaN	NaN	NaN	NaN	NaN	NaN	NaN	NaN	NaN	NaN	NaN	NaN	NaN	NaN	NaN	NaN	NaN	NaN	NaN	NaN	NaN	NaN	NaN	NaN	NaN	NaN	NaN	NaN	NaN	NaN	NaN	NaN	0.6405812879417286	NaN	1.2263181585891347	NaN	2.1430681851384223	-1.0271963321564646	NaN	NaN	NaN	NaN	NaN
2750	NaN	NaN	0.	NaN	NaN	NaN	NaN	NaN	NaN	NaN	NaN	NaN	NaN	NaN	NaN	NaN	NaN	NaN	NaN	NaN	NaN	NaN	NaN	NaN	NaN	NaN	NaN	NaN	NaN	NaN	NaN	NaN	NaN	NaN	NaN	NaN	0.8535828479541162	NaN	1.2539536901631239	NaN	2.113457118107439	-0.9374434465932754	NaN	NaN	NaN	NaN	NaN
2800	NaN	NaN	0.	NaN	NaN	NaN	NaN	NaN	NaN	NaN	NaN	NaN	NaN	NaN	NaN	NaN	NaN	NaN	NaN	NaN	NaN	NaN	NaN	NaN	NaN	NaN	NaN	NaN	NaN	NaN	NaN	NaN	NaN	NaN	NaN	NaN	1.066297931767239	NaN	1.2813149559794097	NaN	2.083804053023937	-0.8477800035789096	NaN	NaN	NaN	NaN	NaN
2850	NaN	NaN	0.	NaN	NaN	NaN	NaN	NaN	NaN	NaN	NaN	NaN	NaN	NaN	NaN	NaN	NaN	NaN	NaN	NaN	NaN	NaN	NaN	NaN	NaN	NaN	NaN	NaN	NaN	NaN	NaN	NaN	NaN	NaN	NaN	NaN	1.2787279491344996	NaN	1.3084039020499163	NaN	2.0541087273773417	-0.7581973417101492	NaN	NaN	NaN	NaN	NaN
2900	NaN	NaN	0.	NaN	NaN	NaN	NaN	NaN	NaN	NaN	NaN	NaN	NaN	NaN	NaN	NaN	NaN	NaN	NaN	NaN	NaN	NaN	NaN	NaN	NaN	NaN	NaN	NaN	NaN	NaN	NaN	NaN	NaN	NaN	NaN	NaN	1.4908742883961794	NaN	1.3352224606016243	NaN	2.024370884189711	-0.6686872013647972	NaN	NaN	NaN	NaN	NaN
2950	NaN	NaN	0.	NaN	NaN	NaN	NaN	NaN	NaN	NaN	NaN	NaN	NaN	NaN	NaN	NaN	NaN	NaN	NaN	NaN	NaN	NaN	NaN	NaN	NaN	NaN	NaN	NaN	NaN	NaN	NaN	NaN	NaN	NaN	NaN	NaN	1.7027383164794505	NaN	1.3617725500765705	NaN	1.9945902720157407	-0.5792417004499166	NaN	NaN	NaN	NaN	NaN
3000	NaN	NaN	0.	NaN	NaN	NaN	NaN	NaN	NaN	NaN	NaN	NaN	NaN	NaN	NaN	NaN	NaN	NaN	NaN	NaN	NaN	NaN	NaN	NaN	NaN	NaN	NaN	NaN	NaN	NaN	NaN	NaN	NaN	NaN	NaN	NaN	1.9143213788983595	NaN	1.3880560751318474	NaN	1.9647666449427625	-0.48985331199235593	NaN	NaN	NaN	NaN	NaN
3050	NaN	NaN	0.	NaN	NaN	NaN	NaN	NaN	NaN	NaN	NaN	NaN	NaN	NaN	NaN	NaN	NaN	NaN	NaN	NaN	NaN	NaN	NaN	NaN	NaN	NaN	NaN	NaN	NaN	NaN	NaN	NaN	NaN	NaN	NaN	NaN	2.125624799753835	NaN	1.4140749266396058	NaN	1.9348997625907443	-0.4005148434033309	NaN	NaN	NaN	NaN	NaN
3100	NaN	NaN	0.	NaN	NaN	NaN	NaN	NaN	NaN	NaN	NaN	NaN	NaN	NaN	NaN	NaN	NaN	NaN	NaN	NaN	NaN	NaN	NaN	NaN	NaN	NaN	NaN	NaN	NaN	NaN	NaN	NaN	NaN	NaN	NaN	NaN	2.3366498817336945	NaN	1.4398309816870531	NaN	1.9049893901122896	-0.3112194172667193	NaN	NaN	NaN	NaN	NaN
3150	NaN	NaN	0.	NaN	NaN	NaN	NaN	NaN	NaN	NaN	NaN	NaN	NaN	NaN	NaN	NaN	NaN	NaN	NaN	NaN	NaN	NaN	NaN	NaN	NaN	NaN	NaN	NaN	NaN	NaN	NaN	NaN	NaN	NaN	NaN	NaN	2.5473979061126326	NaN	1.4653261035764513	NaN	1.8750352981926377	-0.22196045351641147	NaN	NaN	NaN	NaN	NaN
3200	NaN	NaN	0.	NaN	NaN	NaN	NaN	NaN	NaN	NaN	NaN	NaN	NaN	NaN	NaN	NaN	NaN	NaN	NaN	NaN	NaN	NaN	NaN	NaN	NaN	NaN	NaN	NaN	NaN	NaN	NaN	NaN	NaN	NaN	NaN	NaN	2.757870132752224	NaN	1.4905621418251214	NaN	1.845037263049665	-0.1327316528819016	NaN	NaN	NaN	NaN	NaN
3250	NaN	NaN	0.	NaN	NaN	NaN	NaN	NaN	NaN	NaN	NaN	NaN	NaN	NaN	NaN	NaN	NaN	NaN	NaN	NaN	NaN	NaN	NaN	NaN	NaN	NaN	NaN	NaN	NaN	NaN	NaN	NaN	NaN	NaN	NaN	NaN	2.968067800100933	NaN	1.5155409321654396	NaN	1.8149950664338825	-0.04352698149352614	NaN	NaN	NaN	NaN	NaN
3300	NaN	NaN	0.	NaN	NaN	NaN	NaN	NaN	NaN	NaN	NaN	NaN	NaN	NaN	NaN	NaN	NaN	NaN	NaN	NaN	NaN	NaN	NaN	NaN	NaN	NaN	NaN	NaN	NaN	NaN	NaN	NaN	NaN	NaN	NaN	NaN	3.1779921251941	NaN	1.5402642965448392	NaN	1.7849084956284385	0.045659343450407404	NaN	NaN	NaN	NaN	NaN
3350	NaN	NaN	0.	NaN	NaN	NaN	NaN	NaN	NaN	NaN	NaN	NaN	NaN	NaN	NaN	NaN	NaN	NaN	NaN	NaN	NaN	NaN	NaN	NaN	NaN	NaN	NaN	NaN	NaN	NaN	NaN	NaN	NaN	NaN	NaN	NaN	3.3876443036539476	NaN	1.5647340431258114	NaN	1.7547773434491163	0.13483286704277758	NaN	NaN	NaN	NaN	NaN
3400	NaN	NaN	0.	NaN	NaN	NaN	NaN	NaN	NaN	NaN	NaN	NaN	NaN	NaN	NaN	NaN	NaN	NaN	NaN	NaN	NaN	NaN	NaN	NaN	NaN	NaN	NaN	NaN	NaN	NaN	NaN	NaN	NaN	NaN	NaN	NaN	3.5970255096895865	NaN	1.5889519662859004	NaN	1.7246014082443362	0.22399890913274925	NaN	NaN	NaN	NaN	NaN
3450	NaN	NaN	0.	NaN	NaN	NaN	NaN	NaN	NaN	NaN	NaN	NaN	NaN	NaN	NaN	NaN	NaN	NaN	NaN	NaN	NaN	NaN	NaN	NaN	NaN	NaN	NaN	NaN	NaN	NaN	NaN	NaN	NaN	NaN	NaN	NaN	3.8061368960970032	NaN	1.61291984661771	NaN	1.6943804938951539	0.31316257596887426	NaN	NaN	NaN	NaN	NaN
3500	NaN	NaN	0.	NaN	NaN	NaN	NaN	NaN	NaN	NaN	NaN	NaN	NaN	NaN	NaN	NaN	NaN	NaN	NaN	NaN	NaN	NaN	NaN	NaN	NaN	NaN	NaN	NaN	NaN	NaN	NaN	NaN	NaN	NaN	NaN	NaN	4.01497959425907	NaN	1.6366394509289017	NaN	1.6641144098152616	0.40232877108548504	NaN	NaN	NaN	NaN	NaN
3550	NaN	NaN	0.	NaN	NaN	NaN	NaN	NaN	NaN	NaN	NaN	NaN	NaN	NaN	NaN	NaN	NaN	NaN	NaN	NaN	NaN	NaN	NaN	NaN	NaN	NaN	NaN	NaN	NaN	NaN	NaN	NaN	NaN	NaN	NaN	NaN	4.223554714145536	NaN	1.6601125322421897	NaN	1.6338029709509874	0.4915022054916351	NaN	NaN	NaN	NaN	NaN
3600	NaN	NaN	0.	NaN	NaN	NaN	NaN	NaN	NaN	NaN	NaN	NaN	NaN	NaN	NaN	NaN	NaN	NaN	NaN	NaN	NaN	NaN	NaN	NaN	NaN	NaN	NaN	NaN	NaN	NaN	NaN	NaN	NaN	NaN	NaN	NaN	4.431863344313042	NaN	1.6833408297953483	NaN	1.603445997781295	0.5806874072164513	NaN	NaN	NaN	NaN	NaN
3650	NaN	NaN	0.	NaN	NaN	NaN	NaN	NaN	NaN	NaN	NaN	NaN	NaN	NaN	NaN	NaN	NaN	NaN	NaN	NaN	NaN	NaN	NaN	NaN	NaN	NaN	NaN	NaN	NaN	NaN	NaN	NaN	NaN	NaN	NaN	NaN	4.639906551905105	NaN	1.7063260690412068	NaN	1.5730433163177846	0.6698887302598664	NaN	NaN	NaN	NaN	NaN
3700	NaN	NaN	0.	NaN	NaN	NaN	NaN	NaN	NaN	NaN	NaN	NaN	NaN	NaN	NaN	NaN	NaN	NaN	NaN	NaN	NaN	NaN	NaN	NaN	NaN	NaN	NaN	NaN	NaN	NaN	NaN	NaN	NaN	NaN	NaN	NaN	4.847685382652119	NaN	1.729069961647651	NaN	1.5425947581046924	0.7591103629934205	NaN	NaN	NaN	NaN	NaN
3750	NaN	NaN	0.	NaN	NaN	NaN	NaN	NaN	NaN	NaN	NaN	NaN	NaN	NaN	NaN	NaN	NaN	NaN	NaN	NaN	NaN	NaN	NaN	NaN	NaN	NaN	NaN	NaN	NaN	NaN	NaN	NaN	NaN	NaN	NaN	NaN	5.055200860871375	NaN	1.7515742054976253	NaN	1.5121001602188904	0.8483563360518507	NaN	NaN	NaN	NaN	NaN
3800	NaN	NaN	0.	NaN	NaN	NaN	NaN	NaN	NaN	NaN	NaN	NaN	NaN	NaN	NaN	NaN	NaN	NaN	NaN	NaN	NaN	NaN	NaN	NaN	NaN	NaN	NaN	NaN	NaN	NaN	NaN	NaN	NaN	NaN	NaN	NaN	5.2624539894670335	NaN	1.7738404846891276	NaN	1.4815593652698873	0.9376305297526943	NaN	NaN	NaN	NaN	NaN
3850	NaN	NaN	0.	NaN	NaN	NaN	NaN	NaN	NaN	NaN	NaN	NaN	NaN	NaN	NaN	NaN	NaN	NaN	NaN	NaN	NaN	NaN	NaN	NaN	NaN	NaN	NaN	NaN	NaN	NaN	NaN	NaN	NaN	NaN	NaN	NaN	5.469445749930138	NaN	1.7958704695352143	NaN	1.4509722213998268	1.0269366810779732	NaN	NaN	NaN	NaN	NaN
3900	NaN	NaN	0.	NaN	NaN	NaN	NaN	NaN	NaN	NaN	NaN	NaN	NaN	NaN	NaN	NaN	NaN	NaN	NaN	NaN	NaN	NaN	NaN	NaN	NaN	NaN	NaN	NaN	NaN	NaN	NaN	NaN	NaN	NaN	NaN	NaN	5.676177102338624	NaN	1.8176658165639996	NaN	1.4203385822834895	1.116278390249115	NaN	NaN	NaN	NaN	NaN
3950	NaN	NaN	0.	NaN	NaN	NaN	NaN	NaN	NaN	NaN	NaN	NaN	NaN	NaN	NaN	NaN	NaN	NaN	NaN	NaN	NaN	NaN	NaN	NaN	NaN	NaN	NaN	NaN	NaN	NaN	NaN	NaN	NaN	NaN	NaN	NaN	5.882648985357296	NaN	1.8392281685186513	NaN	1.3896583071282913	1.2056591269237338	NaN	NaN	NaN	NaN	NaN
4000	NaN	NaN	0.	NaN	NaN	NaN	NaN	NaN	NaN	NaN	NaN	NaN	NaN	NaN	NaN	NaN	NaN	NaN	NaN	NaN	NaN	NaN	NaN	NaN	NaN	NaN	NaN	NaN	NaN	NaN	NaN	NaN	NaN	NaN	NaN	NaN	6.08886231623785	NaN	1.8605591543573965	NaN	1.3589312606742852	1.2950822360404943	NaN	NaN	NaN	NaN	NaN
4050	NaN	NaN	0.	NaN	NaN	NaN	NaN	NaN	NaN	NaN	NaN	NaN	NaN	NaN	NaN	NaN	NaN	NaN	NaN	NaN	NaN	NaN	NaN	NaN	NaN	NaN	NaN	NaN	NaN	NaN	NaN	NaN	NaN	NaN	NaN	NaN	6.2948179908188635	NaN	1.8816603892535166	NaN	1.3281573131941593	1.384550943336193	NaN	NaN	NaN	NaN	NaN
4100	NaN	NaN	0.	NaN	NaN	NaN	NaN	NaN	NaN	NaN	NaN	NaN	NaN	NaN	NaN	NaN	NaN	NaN	NaN	NaN	NaN	NaN	NaN	NaN	NaN	NaN	NaN	NaN	NaN	NaN	NaN	NaN	NaN	NaN	NaN	NaN	6.500516883525792	NaN	1.9025334745953526	NaN	1.297336340493238	1.4740683605572462	NaN	NaN	NaN	NaN	NaN
4150	NaN	NaN	0.	NaN	NaN	NaN	NaN	NaN	NaN	NaN	NaN	NaN	NaN	NaN	NaN	NaN	NaN	NaN	NaN	NaN	NaN	NaN	NaN	NaN	NaN	NaN	NaN	NaN	NaN	NaN	NaN	NaN	NaN	NaN	NaN	NaN	6.705959847370975	NaN	1.9231799979862998	NaN	1.266468223909482	1.5636374903860253	NaN	NaN	NaN	NaN	NaN
4200	NaN	NaN	0.	NaN	NaN	NaN	NaN	NaN	NaN	NaN	NaN	NaN	NaN	NaN	NaN	NaN	NaN	NaN	NaN	NaN	NaN	NaN	NaN	NaN	NaN	NaN	NaN	NaN	NaN	NaN	NaN	NaN	NaN	NaN	NaN	NaN	6.911147713953634	NaN	1.9436015332448102	NaN	1.235552850313488	1.6532612311008608	NaN	NaN	NaN	NaN	NaN
4250	NaN	NaN	0.	NaN	NaN	NaN	NaN	NaN	NaN	NaN	NaN	NaN	NaN	NaN	NaN	NaN	NaN	NaN	NaN	NaN	NaN	NaN	NaN	NaN	NaN	NaN	NaN	NaN	NaN	NaN	NaN	NaN	NaN	NaN	NaN	NaN	7.116081293459876	NaN	1.9637996404043934	NaN	1.204590112108488	1.7429423809871438	NaN	NaN	NaN	NaN	NaN
4300	NaN	NaN	0.	NaN	NaN	NaN	NaN	NaN	NaN	NaN	NaN	NaN	NaN	NaN	NaN	NaN	NaN	NaN	NaN	NaN	NaN	NaN	NaN	NaN	NaN	NaN	NaN	NaN	NaN	NaN	NaN	NaN	NaN	NaN	NaN	NaN	7.3207613746626885	NaN	1.9837758657136157	NaN	1.1735799072303514	1.8326836425155355	NaN	NaN	NaN	NaN	NaN
4350	NaN	NaN	0.	NaN	NaN	NaN	NaN	NaN	NaN	NaN	NaN	NaN	NaN	NaN	NaN	NaN	NaN	NaN	NaN	NaN	NaN	NaN	NaN	NaN	NaN	NaN	NaN	NaN	NaN	NaN	NaN	NaN	NaN	NaN	NaN	NaN	7.525188724921932	NaN	2.003531741636099	NaN	1.142522139147582	1.9224876263021833	NaN	NaN	NaN	NaN	NaN
4400	NaN	NaN	0.	NaN	NaN	NaN	NaN	NaN	NaN	NaN	NaN	NaN	NaN	NaN	NaN	NaN	NaN	NaN	NaN	NaN	NaN	NaN	NaN	NaN	NaN	NaN	NaN	NaN	NaN	NaN	NaN	NaN	NaN	NaN	NaN	NaN	7.729364090184369	NaN	2.0230687868505215	NaN	1.1114167168613214	2.0123568548646524	NaN	NaN	NaN	NaN	NaN
4450	NaN	NaN	0.	NaN	NaN	NaN	NaN	NaN	NaN	NaN	NaN	NaN	NaN	NaN	NaN	NaN	NaN	NaN	NaN	NaN	NaN	NaN	NaN	NaN	NaN	NaN	NaN	NaN	NaN	NaN	NaN	NaN	NaN	NaN	NaN	NaN	7.933288194983624	NaN	2.042388506250621	NaN	1.0802635549053456	2.102293766186325	NaN	NaN	NaN	NaN	NaN
4500	NaN	NaN	0.	NaN	NaN	NaN	NaN	NaN	NaN	NaN	NaN	NaN	NaN	NaN	NaN	NaN	NaN	NaN	NaN	NaN	NaN	NaN	NaN	NaN	NaN	NaN	NaN	NaN	NaN	NaN	NaN	NaN	NaN	NaN	NaN	NaN	8.136961742440215	NaN	2.0614923909451877	NaN	1.0490625733460681	2.192300717101067	NaN	NaN	NaN	NaN	NaN
4550	NaN	NaN	0.	NaN	NaN	NaN	NaN	NaN	NaN	NaN	NaN	NaN	NaN	NaN	NaN	NaN	NaN	NaN	NaN	NaN	NaN	NaN	NaN	NaN	NaN	NaN	NaN	NaN	NaN	NaN	NaN	NaN	NaN	NaN	NaN	NaN	8.340385414261544	NaN	2.0803819182580723	NaN	1.017813697782537	2.2823799865091083	NaN	NaN	NaN	NaN	NaN
4600	NaN	NaN	0.	NaN	NaN	NaN	NaN	NaN	NaN	NaN	NaN	NaN	NaN	NaN	NaN	NaN	NaN	NaN	NaN	NaN	NaN	NaN	NaN	NaN	NaN	NaN	NaN	NaN	NaN	NaN	NaN	NaN	NaN	NaN	NaN	NaN	8.543559870741886	NaN	2.0990585517281795	NaN	0.9865168593464376	2.372533778434334	NaN	NaN	NaN	NaN	NaN
4650	NaN	NaN	0.	NaN	NaN	NaN	NaN	NaN	NaN	NaN	NaN	NaN	NaN	NaN	NaN	NaN	NaN	NaN	NaN	NaN	NaN	NaN	NaN	NaN	NaN	NaN	NaN	NaN	NaN	NaN	NaN	NaN	NaN	NaN	NaN	NaN	8.746485750762401	NaN	2.1175237411094714	NaN	0.9551719947020909	2.462764224932404	NaN	NaN	NaN	NaN	NaN
4700	NaN	NaN	0.	NaN	NaN	NaN	NaN	NaN	NaN	NaN	NaN	NaN	NaN	NaN	NaN	NaN	NaN	NaN	NaN	NaN	NaN	NaN	NaN	NaN	NaN	NaN	NaN	NaN	NaN	NaN	NaN	NaN	NaN	NaN	NaN	NaN	8.949163671791139	NaN	2.135778922370968	NaN	0.9237790460464538	2.553073388858549	NaN	NaN	NaN	NaN	NaN
4750	NaN	NaN	0.	NaN	NaN	NaN	NaN	NaN	NaN	NaN	NaN	NaN	NaN	NaN	NaN	NaN	NaN	NaN	NaN	NaN	NaN	NaN	NaN	NaN	NaN	NaN	NaN	NaN	NaN	NaN	NaN	NaN	NaN	NaN	NaN	NaN	9.151594229883026	NaN	2.1538255176967427	NaN	0.8923379611091193	2.6434632665031796	NaN	NaN	NaN	NaN	NaN
4800	NaN	NaN	0.	NaN	NaN	NaN	NaN	NaN	NaN	NaN	NaN	NaN	NaN	NaN	NaN	NaN	NaN	NaN	NaN	NaN	NaN	NaN	NaN	NaN	NaN	NaN	NaN	NaN	NaN	NaN	NaN	NaN	NaN	NaN	NaN	NaN	9.353777999679865	NaN	2.1716649354859294	NaN	0.8608486931523165	2.7339357901029953	NaN	NaN	NaN	NaN	NaN
4850	NaN	NaN	0.	NaN	NaN	NaN	NaN	NaN	NaN	NaN	NaN	NaN	NaN	NaN	NaN	NaN	NaN	NaN	NaN	NaN	NaN	NaN	NaN	NaN	NaN	NaN	NaN	NaN	NaN	NaN	NaN	NaN	NaN	NaN	NaN	NaN	9.55571553441035	NaN	2.189298570352716	NaN	0.8293112009709104	2.8244928302346626	NaN	NaN	NaN	NaN	NaN
4900	NaN	NaN	0.	NaN	NaN	NaN	NaN	NaN	NaN	NaN	NaN	NaN	NaN	NaN	NaN	NaN	NaN	NaN	NaN	NaN	NaN	NaN	NaN	NaN	NaN	NaN	NaN	NaN	NaN	NaN	NaN	NaN	NaN	NaN	NaN	NaN	9.757407365890057	NaN	2.2067278031263484	NaN	0.797725448892402	2.9151361980977306	NaN	NaN	NaN	NaN	NaN
4950	NaN	NaN	0.	NaN	NaN	NaN	NaN	NaN	NaN	NaN	NaN	NaN	NaN	NaN	NaN	NaN	NaN	NaN	NaN	NaN	NaN	NaN	NaN	NaN	NaN	NaN	NaN	NaN	NaN	NaN	NaN	NaN	NaN	NaN	NaN	NaN	9.958854004521436	NaN	2.223954000851129	NaN	0.7660914067769289	3.00586764769298	NaN	NaN	NaN	NaN	NaN
5000	NaN	NaN	0.	NaN	NaN	NaN	NaN	NaN	NaN	NaN	NaN	NaN	NaN	NaN	NaN	NaN	NaN	NaN	NaN	NaN	NaN	NaN	NaN	NaN	NaN	NaN	NaN	NaN	NaN	NaN	NaN	NaN	NaN	NaN	NaN	NaN	10.160055939293834	NaN	2.2409785167864147	NaN	0.7344090500172639	3.09668887790199	NaN	NaN	NaN	NaN	NaN
5050	NaN	NaN	0.	NaN	NaN	NaN	NaN	NaN	NaN	NaN	NaN	NaN	NaN	NaN	NaN	NaN	NaN	NaN	NaN	NaN	NaN	NaN	NaN	NaN	NaN	NaN	NaN	NaN	NaN	NaN	NaN	NaN	NaN	NaN	NaN	NaN	10.36101363778346	NaN	2.257802690406622	NaN	0.7026783595388162	3.1876015344733695	NaN	NaN	NaN	NaN	NaN
5100	NaN	NaN	0.	NaN	NaN	NaN	NaN	NaN	NaN	NaN	NaN	NaN	NaN	NaN	NaN	NaN	NaN	NaN	NaN	NaN	NaN	NaN	NaN	NaN	NaN	NaN	NaN	NaN	NaN	NaN	NaN	NaN	NaN	NaN	NaN	NaN	10.561727546153417	NaN	2.274427847401223	NaN	0.6708993217996313	3.278607211920682	NaN	NaN	NaN	NaN	NaN
5150	NaN	NaN	0.	NaN	NaN	NaN	NaN	NaN	NaN	NaN	NaN	NaN	NaN	NaN	NaN	NaN	NaN	NaN	NaN	NaN	NaN	NaN	NaN	NaN	NaN	NaN	NaN	NaN	NaN	NaN	NaN	NaN	NaN	NaN	NaN	NaN	10.7621980891537	NaN	2.2908552996747455	NaN	0.6390719287903908	3.369707455336852	NaN	NaN	NaN	NaN	NaN
5200	NaN	NaN	0.	NaN	NaN	NaN	NaN	NaN	NaN	NaN	NaN	NaN	NaN	NaN	NaN	NaN	NaN	NaN	NaN	NaN	NaN	NaN	NaN	NaN	NaN	NaN	NaN	NaN	NaN	NaN	NaN	NaN	NaN	NaN	NaN	NaN	10.962425670121162	NaN	2.307086345346775	NaN	0.6071961780344118	3.4609037621294907	NaN	NaN	NaN	NaN	NaN
5250	NaN	NaN	0.	NaN	NaN	NaN	NaN	NaN	NaN	NaN	NaN	NaN	NaN	NaN	NaN	NaN	NaN	NaN	NaN	NaN	NaN	NaN	NaN	NaN	NaN	NaN	NaN	NaN	NaN	NaN	NaN	NaN	NaN	NaN	NaN	NaN	11.162410670979558	NaN	2.323122268751953	NaN	0.5752720725876478	3.5521975836812976	NaN	NaN	NaN	NaN	NaN
5300	NaN	NaN	0.	NaN	NaN	NaN	NaN	NaN	NaN	NaN	NaN	NaN	NaN	NaN	NaN	NaN	NaN	NaN	NaN	NaN	NaN	NaN	NaN	NaN	NaN	NaN	NaN	NaN	NaN	NaN	NaN	NaN	NaN	NaN	NaN	NaN	11.362153452239527	NaN	2.338964340439978	NaN	0.5432996210386883	3.6435903269394787	NaN	NaN	NaN	NaN	NaN
5350	NaN	NaN	0.	NaN	NaN	NaN	NaN	NaN	NaN	NaN	NaN	NaN	NaN	NaN	NaN	NaN	NaN	NaN	NaN	NaN	NaN	NaN	NaN	NaN	NaN	NaN	NaN	NaN	NaN	NaN	NaN	NaN	NaN	NaN	NaN	NaN	11.561654352998563	NaN	2.3546138171756055	NaN	0.5112788375087587	3.7350833559378347	NaN	NaN	NaN	NaN	NaN
5400	NaN	NaN	0.	NaN	NaN	NaN	NaN	NaN	NaN	NaN	NaN	NaN	NaN	NaN	NaN	NaN	NaN	NaN	NaN	NaN	NaN	NaN	NaN	NaN	NaN	NaN	NaN	NaN	NaN	NaN	NaN	NaN	NaN	NaN	NaN	NaN	11.760913690941077	NaN	2.370071941938646	NaN	0.4792097416517206	3.826677993254992	NaN	NaN	NaN	NaN	NaN
5450	NaN	NaN	0.	NaN	NaN	NaN	NaN	NaN	NaN	NaN	NaN	NaN	NaN	NaN	NaN	NaN	NaN	NaN	NaN	NaN	NaN	NaN	NaN	NaN	NaN	NaN	NaN	NaN	NaN	NaN	NaN	NaN	NaN	NaN	NaN	NaN	11.959931762338343	NaN	2.385339943923969	NaN	0.4470923586540717	3.918375521412003	NaN	NaN	NaN	NaN	NaN
5500	NaN	NaN	0.	NaN	NaN	NaN	NaN	NaN	NaN	NaN	NaN	NaN	NaN	NaN	NaN	NaN	NaN	NaN	NaN	NaN	NaN	NaN	NaN	NaN	NaN	NaN	NaN	NaN	NaN	NaN	NaN	NaN	NaN	NaN	NaN	NaN	12.158708842048515	NaN	2.400419038541499	NaN	0.4149267192349455	4.010177184212373	NaN	NaN	NaN	NaN	NaN
5550	NaN	NaN	0.	NaN	NaN	NaN	NaN	NaN	NaN	NaN	NaN	NaN	NaN	NaN	NaN	NaN	NaN	NaN	NaN	NaN	NaN	NaN	NaN	NaN	NaN	NaN	NaN	NaN	NaN	NaN	NaN	NaN	NaN	NaN	NaN	NaN	12.357245183516639	NaN	2.415310427416217	NaN	0.3827128596461118	4.102084188027398	NaN	NaN	NaN	NaN	NaN
5600	NaN	NaN	0.	NaN	NaN	NaN	NaN	NaN	NaN	NaN	NaN	NaN	NaN	NaN	NaN	NaN	NaN	NaN	NaN	NaN	NaN	NaN	NaN	NaN	NaN	NaN	NaN	NaN	NaN	NaN	NaN	NaN	NaN	NaN	NaN	NaN	12.555541018774644	NaN	2.4300152983881618	NaN	0.35045082167197616	4.194097703029504	NaN	NaN	NaN	NaN	NaN
5650	NaN	NaN	0.	NaN	NaN	NaN	NaN	NaN	NaN	NaN	NaN	NaN	NaN	NaN	NaN	NaN	NaN	NaN	NaN	NaN	NaN	NaN	NaN	NaN	NaN	NaN	NaN	NaN	NaN	NaN	NaN	NaN	NaN	NaN	NaN	NaN	12.753596558441329	NaN	2.444534825512428	NaN	0.3181406526295805	4.286218864376141	NaN	NaN	NaN	NaN	NaN
5700	NaN	NaN	0.	NaN	NaN	NaN	NaN	NaN	NaN	NaN	NaN	NaN	NaN	NaN	NaN	NaN	NaN	NaN	NaN	NaN	NaN	NaN	NaN	NaN	NaN	NaN	NaN	NaN	NaN	NaN	NaN	NaN	NaN	NaN	NaN	NaN	12.95141199172239	NaN	2.4588701690591668	NaN	0.2857824053686026	4.378448773346629	NaN	NaN	NaN	NaN	NaN
5750	NaN	NaN	0.	NaN	NaN	NaN	NaN	NaN	NaN	NaN	NaN	NaN	NaN	NaN	NaN	NaN	NaN	NaN	NaN	NaN	NaN	NaN	NaN	NaN	NaN	NaN	NaN	NaN	NaN	NaN	NaN	NaN	NaN	NaN	NaN	NaN	13.148987486410388	NaN	2.4730224755135874	NaN	0.2533761382713563	4.470788498434226	NaN	NaN	NaN	NaN	NaN
5800	NaN	NaN	0.	NaN	NaN	NaN	NaN	NaN	NaN	NaN	NaN	NaN	NaN	NaN	NaN	NaN	NaN	NaN	NaN	NaN	NaN	NaN	NaN	NaN	NaN	NaN	NaN	NaN	NaN	NaN	NaN	NaN	NaN	NaN	NaN	NaN	13.346323188884778	NaN	2.4869928775759527	NaN	0.22092191525279142	4.563239076395556	NaN	NaN	NaN	NaN	NaN
5850	NaN	NaN	0.	NaN	NaN	NaN	NaN	NaN	NaN	NaN	NaN	NaN	NaN	NaN	NaN	NaN	NaN	NaN	NaN	NaN	NaN	NaN	NaN	NaN	NaN	NaN	NaN	NaN	NaN	NaN	NaN	NaN	NaN	NaN	NaN	NaN	13.543419224111904	NaN	2.5007824941615846	NaN	0.1884198057604939	4.655801513259416	NaN	NaN	NaN	NaN	NaN
5900	NaN	NaN	0.	NaN	NaN	NaN	NaN	NaN	NaN	NaN	NaN	NaN	NaN	NaN	NaN	NaN	NaN	NaN	NaN	NaN	NaN	NaN	NaN	NaN	NaN	NaN	NaN	NaN	NaN	NaN	NaN	NaN	NaN	NaN	NaN	NaN	13.740275695644977	NaN	2.5143924304008625	NaN	0.1558698847746852	4.748476785296838	NaN	NaN	NaN	NaN	NaN
5950	NaN	NaN	0.	NaN	NaN	NaN	NaN	NaN	NaN	NaN	NaN	NaN	NaN	NaN	NaN	NaN	NaN	NaN	NaN	NaN	NaN	NaN	NaN	NaN	NaN	NaN	NaN	NaN	NaN	NaN	NaN	NaN	NaN	NaN	NaN	NaN	13.936892685624093	NaN	2.527823777639218	NaN	0.1232722328082245	4.841265839954282	NaN	NaN	NaN	NaN	NaN
6000	NaN	NaN	0.	NaN	NaN	NaN	NaN	NaN	NaN	NaN	NaN	NaN	NaN	NaN	NaN	NaN	NaN	NaN	NaN	NaN	NaN	NaN	NaN	NaN	NaN	NaN	NaN	NaN	NaN	NaN	NaN	NaN	NaN	NaN	NaN	NaN	14.133270254776248	NaN	2.5410776134371447	NaN	0.09062693590660524	4.934169596751554	NaN	NaN	NaN	NaN	NaN
6050	NaN	NaN	0.	NaN	NaN	NaN	NaN	NaN	NaN	NaN	NaN	NaN	NaN	NaN	NaN	NaN	NaN	NaN	NaN	NaN	NaN	NaN	NaN	NaN	NaN	NaN	NaN	NaN	NaN	NaN	NaN	NaN	NaN	NaN	NaN	NaN	14.32940844241529	NaN	2.55415500157019	NaN	0.05793408564795754	5.027188948146174	NaN	NaN	NaN	NaN	NaN
6100	NaN	NaN	0.	NaN	NaN	NaN	NaN	NaN	NaN	NaN	NaN	NaN	NaN	NaN	NaN	NaN	NaN	NaN	NaN	NaN	NaN	NaN	NaN	NaN	NaN	NaN	NaN	NaN	NaN	NaN	NaN	NaN	NaN	NaN	NaN	NaN	14.525307266441967	NaN	2.567056992028957	NaN	0.02519377914304754	5.120324760365616	NaN	NaN	NaN	NaN	NaN
6150	NaN	NaN	0.	NaN	NaN	NaN	NaN	NaN	NaN	NaN	NaN	NaN	NaN	NaN	NaN	NaN	NaN	NaN	NaN	NaN	NaN	NaN	NaN	NaN	NaN	NaN	NaN	NaN	NaN	NaN	NaN	NaN	NaN	NaN	NaN	NaN	14.720966723343919	NaN	2.5797846210191095	NaN	-0.007593880964722608	5.21357787420896	NaN	NaN	NaN	NaN	NaN
6200	NaN	NaN	0.	NaN	NaN	NaN	NaN	NaN	NaN	NaN	NaN	NaN	NaN	NaN	NaN	NaN	NaN	NaN	NaN	NaN	NaN	NaN	NaN	NaN	NaN	NaN	NaN	NaN	NaN	NaN	NaN	NaN	NaN	NaN	NaN	NaN	14.916386788195647	NaN	2.5923389109613635	NaN	-0.0404287864993146	5.306949105819227	NaN	NaN	NaN	NaN	NaN
6250	NaN	NaN	0.	NaN	NaN	NaN	NaN	NaN	NaN	NaN	NaN	NaN	NaN	NaN	NaN	NaN	NaN	NaN	NaN	NaN	NaN	NaN	NaN	NaN	NaN	NaN	NaN	NaN	NaN	NaN	NaN	NaN	NaN	NaN	NaN	NaN	15.111567414658548	NaN	2.604720870491492	NaN	-0.07331082375205425	5.400439247427768	NaN	NaN	NaN	NaN	NaN
6300	NaN	NaN	0.	NaN	NaN	NaN	NaN	NaN	NaN	NaN	NaN	NaN	NaN	NaN	NaN	NaN	NaN	NaN	NaN	NaN	NaN	NaN	NaN	NaN	NaN	NaN	NaN	NaN	NaN	NaN	NaN	NaN	NaN	NaN	NaN	NaN	15.306508534980901	NaN	2.6169314944603284	NaN	-0.10623987348163125	5.494049068071906	NaN	NaN	NaN	NaN	NaN
6350	NaN	NaN	0.	NaN	NaN	NaN	NaN	NaN	NaN	NaN	NaN	NaN	NaN	NaN	NaN	NaN	NaN	NaN	NaN	NaN	NaN	NaN	NaN	NaN	NaN	NaN	NaN	NaN	NaN	NaN	NaN	NaN	NaN	NaN	NaN	NaN	15.501210059997849	NaN	2.6289717639337575	NaN	-0.13921581091409918	5.587779314286986	NaN	NaN	NaN	NaN	NaN
6400	NaN	NaN	0.	NaN	NaN	NaN	NaN	NaN	NaN	NaN	NaN	NaN	NaN	NaN	NaN	NaN	NaN	NaN	NaN	NaN	NaN	NaN	NaN	NaN	NaN	NaN	NaN	NaN	NaN	NaN	NaN	NaN	NaN	NaN	NaN	NaN	15.695671879131448	NaN	2.6408426461927275	NaN	-0.17223850574287572	5.681630710773967	NaN	NaN	NaN	NaN	NaN
6450	NaN	NaN	0.	NaN	NaN	NaN	NaN	NaN	NaN	NaN	NaN	NaN	NaN	NaN	NaN	NaN	NaN	NaN	NaN	NaN	NaN	NaN	NaN	NaN	NaN	NaN	NaN	NaN	NaN	NaN	NaN	NaN	NaN	NaN	NaN	NaN	15.889893860390613	NaN	2.652545094733236	NaN	-0.20530782212874232	5.775603961043566	NaN	NaN	NaN	NaN	NaN
6500	NaN	NaN	0.	NaN	NaN	NaN	NaN	NaN	NaN	NaN	NaN	NaN	NaN	NaN	NaN	NaN	NaN	NaN	NaN	NaN	NaN	NaN	NaN	NaN	NaN	NaN	NaN	NaN	NaN	NaN	NaN	NaN	NaN	NaN	NaN	NaN	16.083875850371143	NaN	2.6640800492663406	NaN	-0.23842361869984469	5.869699748037997	NaN	NaN	NaN	NaN	NaN
6550	NaN	NaN	0.	NaN	NaN	NaN	NaN	NaN	NaN	NaN	NaN	NaN	NaN	NaN	NaN	NaN	NaN	NaN	NaN	NaN	NaN	NaN	NaN	NaN	NaN	NaN	NaN	NaN	NaN	NaN	NaN	NaN	NaN	NaN	NaN	NaN	16.277617674255733	NaN	2.675448435718157	NaN	-0.2715857485516921	5.963918734731217	NaN	NaN	NaN	NaN	NaN
6600	NaN	NaN	0.	NaN	NaN	NaN	NaN	NaN	NaN	NaN	NaN	NaN	NaN	NaN	NaN	NaN	NaN	NaN	NaN	NaN	NaN	NaN	NaN	NaN	NaN	NaN	NaN	NaN	NaN	NaN	NaN	NaN	NaN	NaN	NaN	NaN	16.471119135813947	NaN	2.6866511662298542	NaN	-0.30479405924715813	6.058261564708589	NaN	NaN	NaN	NaN	NaN
6650	NaN	NaN	0.	NaN	NaN	NaN	NaN	NaN	NaN	NaN	NaN	NaN	NaN	NaN	NaN	NaN	NaN	NaN	NaN	NaN	NaN	NaN	NaN	NaN	NaN	NaN	NaN	NaN	NaN	NaN	NaN	NaN	NaN	NaN	NaN	NaN	16.664380017402237	NaN	2.6976891391576623	NaN	-0.3380483928164802	6.152728862726834	NaN	NaN	NaN	NaN	NaN
6700	NaN	NaN	0.	NaN	NaN	NaN	NaN	NaN	NaN	NaN	NaN	NaN	NaN	NaN	NaN	NaN	NaN	NaN	NaN	NaN	NaN	NaN	NaN	NaN	NaN	NaN	NaN	NaN	NaN	NaN	NaN	NaN	NaN	NaN	NaN	NaN	16.857400079963934	NaN	2.708563239072863	NaN	-0.3713485857572595	6.247321235255056	NaN	NaN	NaN	NaN	NaN
6750	NaN	NaN	0.	NaN	NaN	NaN	NaN	NaN	NaN	NaN	NaN	NaN	NaN	NaN	NaN	NaN	NaN	NaN	NaN	NaN	NaN	NaN	NaN	NaN	NaN	NaN	NaN	NaN	NaN	NaN	NaN	NaN	NaN	NaN	NaN	NaN	17.050179063029262	NaN	2.719274336761796	NaN	-0.4046944690344615	6.342039270997633	NaN	NaN	NaN	NaN	NaN
6800	NaN	NaN	0.	NaN	NaN	NaN	NaN	NaN	NaN	NaN	NaN	NaN	NaN	NaN	NaN	NaN	NaN	NaN	NaN	NaN	NaN	NaN	NaN	NaN	NaN	NaN	NaN	NaN	NaN	NaN	NaN	NaN	NaN	NaN	NaN	NaN	17.242716684715298	NaN	2.729823289225862	NaN	-0.43808586808041544	6.43688354139973	NaN	NaN	NaN	NaN	NaN
6850	NaN	NaN	0.	NaN	NaN	NaN	NaN	NaN	NaN	NaN	NaN	NaN	NaN	NaN	NaN	NaN	NaN	NaN	NaN	NaN	NaN	NaN	NaN	NaN	NaN	NaN	NaN	NaN	NaN	NaN	NaN	NaN	NaN	NaN	NaN	NaN	17.43501264172604	NaN	2.7402109396815115	NaN	-0.47152260279481456	6.53185460113609	NaN	NaN	NaN	NaN	NaN
6900	NaN	NaN	0.	NaN	NaN	NaN	NaN	NaN	NaN	NaN	NaN	NaN	NaN	NaN	NaN	NaN	NaN	NaN	NaN	NaN	NaN	NaN	NaN	NaN	NaN	NaN	NaN	NaN	NaN	NaN	NaN	NaN	NaN	NaN	NaN	NaN	17.627066609352347	NaN	2.750438117560256	NaN	-0.5050044875447158	6.626952988583811	NaN	NaN	NaN	NaN	NaN
6950	NaN	NaN	0.	NaN	NaN	NaN	NaN	NaN	NaN	NaN	NaN	NaN	NaN	NaN	NaN	NaN	NaN	NaN	NaN	NaN	NaN	NaN	NaN	NaN	NaN	NaN	NaN	NaN	NaN	NaN	NaN	NaN	NaN	NaN	NaN	NaN	17.81887824147196	NaN	2.7605056385086635	NaN	-0.5385313311645413	6.72217922627973	NaN	NaN	NaN	NaN	NaN
7000	NaN	NaN	0.	NaN	NaN	NaN	NaN	NaN	NaN	NaN	NaN	NaN	NaN	NaN	NaN	NaN	NaN	NaN	NaN	NaN	NaN	NaN	NaN	NaN	NaN	NaN	NaN	NaN	NaN	NaN	NaN	NaN	NaN	NaN	NaN	NaN	18.010447170549504	NaN	2.7704143043883582	NaN	-0.5721029369560748	6.817533821363034	NaN	NaN	NaN	NaN	NaN
7050	NaN	NaN	0.	NaN	NaN	NaN	NaN	NaN	NaN	NaN	NaN	NaN	NaN	NaN	NaN	NaN	NaN	NaN	NaN	NaN	NaN	NaN	NaN	NaN	NaN	NaN	NaN	NaN	NaN	NaN	NaN	NaN	NaN	NaN	NaN	NaN	18.201773007636486	NaN	2.7801649032760176	NaN	-0.605719102688466	6.913017266003652	NaN	NaN	NaN	NaN	NaN
7100	NaN	NaN	0.	NaN	NaN	NaN	NaN	NaN	NaN	NaN	NaN	NaN	NaN	NaN	NaN	NaN	NaN	NaN	NaN	NaN	NaN	NaN	NaN	NaN	NaN	NaN	NaN	NaN	NaN	NaN	NaN	NaN	NaN	NaN	NaN	NaN	18.392855342371302	NaN	2.7897582094633813	NaN	-0.6393796205982276	7.008630037817019	NaN	NaN	NaN	NaN	NaN
7150	NaN	NaN	0.	NaN	NaN	NaN	NaN	NaN	NaN	NaN	NaN	NaN	NaN	NaN	NaN	NaN	NaN	NaN	NaN	NaN	NaN	NaN	NaN	NaN	NaN	NaN	NaN	NaN	NaN	NaN	NaN	NaN	NaN	NaN	NaN	NaN	18.583693742979225	NaN	2.7991949834572414	NaN	-0.6730842773892372	7.104372600265707	NaN	NaN	NaN	NaN	NaN
7200	NaN	NaN	0.	NaN	NaN	NaN	NaN	NaN	NaN	NaN	NaN	NaN	NaN	NaN	NaN	NaN	NaN	NaN	NaN	NaN	NaN	NaN	NaN	NaN	NaN	NaN	NaN	NaN	NaN	NaN	NaN	NaN	NaN	NaN	NaN	NaN	18.774287756272404	NaN	2.8084759719794508	NaN	-0.706832854232735	7.2002454030484335	NaN	NaN	NaN	NaN	NaN
7250	NaN	NaN	0.	NaN	NaN	NaN	NaN	NaN	NaN	NaN	NaN	NaN	NaN	NaN	NaN	NaN	NaN	NaN	NaN	NaN	NaN	NaN	NaN	NaN	NaN	NaN	NaN	NaN	NaN	NaN	NaN	NaN	NaN	NaN	NaN	NaN	18.964636907649876	NaN	2.817601907966914	NaN	-0.7406251267673265	7.29624888247695	NaN	NaN	NaN	NaN	NaN
7300	NaN	NaN	0.	NaN	NaN	NaN	NaN	NaN	NaN	NaN	NaN	NaN	NaN	NaN	NaN	NaN	NaN	NaN	NaN	NaN	NaN	NaN	NaN	NaN	NaN	NaN	NaN	NaN	NaN	NaN	NaN	NaN	NaN	NaN	NaN	NaN	19.15474070109757	NaN	2.8265735105715937	NaN	-0.7744608650989802	7.392383461841238	NaN	NaN	NaN	NaN	NaN
7350	NaN	NaN	0.	NaN	NaN	NaN	NaN	NaN	NaN	NaN	NaN	NaN	NaN	NaN	NaN	NaN	NaN	NaN	NaN	NaN	NaN	NaN	NaN	NaN	NaN	NaN	NaN	NaN	NaN	NaN	NaN	NaN	NaN	NaN	NaN	NaN	19.344598619188275	NaN	2.835391485160513	NaN	-0.8083398338010293	7.488649551763485	NaN	NaN	NaN	NaN	NaN
7400	NaN	NaN	0.	NaN	NaN	NaN	NaN	NaN	NaN	NaN	NaN	NaN	NaN	NaN	NaN	NaN	NaN	NaN	NaN	NaN	NaN	NaN	NaN	NaN	NaN	NaN	NaN	NaN	NaN	NaN	NaN	NaN	NaN	NaN	NaN	NaN	19.534210123081685	NaN	2.844056523315746	NaN	-0.8422617919141699	7.585047550541222	NaN	NaN	NaN	NaN	NaN
7450	NaN	NaN	0.	NaN	NaN	NaN	NaN	NaN	NaN	NaN	NaN	NaN	NaN	NaN	NaN	NaN	NaN	NaN	NaN	NaN	NaN	NaN	NaN	NaN	NaN	NaN	NaN	NaN	NaN	NaN	NaN	NaN	NaN	NaN	NaN	NaN	19.723574652524363	NaN	2.852569302834428	NaN	-0.8762264929464635	7.681577844480058	NaN	NaN	NaN	NaN	NaN
7500	NaN	NaN	0.	NaN	NaN	NaN	NaN	NaN	NaN	NaN	NaN	NaN	NaN	NaN	NaN	NaN	NaN	NaN	NaN	NaN	NaN	NaN	NaN	NaN	NaN	NaN	NaN	NaN	NaN	NaN	NaN	NaN	NaN	NaN	NaN	NaN	19.912691625849757	NaN	2.8609304877287487	NaN	-0.9102336848733341	7.778240808216382	NaN	NaN	NaN	NaN	NaN
7550	NaN	NaN	0.	NaN	NaN	NaN	NaN	NaN	NaN	NaN	NaN	NaN	NaN	NaN	NaN	NaN	NaN	NaN	NaN	NaN	NaN	NaN	NaN	NaN	NaN	NaN	NaN	NaN	NaN	NaN	NaN	NaN	NaN	NaN	NaN	NaN	20.101560439978197	NaN	2.8691407282259522	NaN	-0.9442831101375708	7.875036805030398	NaN	NaN	NaN	NaN	NaN
7600	NaN	NaN	0.	NaN	NaN	NaN	NaN	NaN	NaN	NaN	NaN	NaN	NaN	NaN	NaN	NaN	NaN	NaN	NaN	NaN	NaN	NaN	NaN	NaN	NaN	NaN	NaN	NaN	NaN	NaN	NaN	NaN	NaN	NaN	NaN	NaN	20.2901804704169	NaN	2.8772006607683465	NaN	-0.9783745056493262	7.9719661871498415	NaN	NaN	NaN	NaN	NaN
7650	NaN	NaN	0.	NaN	NaN	NaN	NaN	NaN	NaN	NaN	NaN	NaN	NaN	NaN	NaN	NaN	NaN	NaN	NaN	NaN	NaN	NaN	NaN	NaN	NaN	NaN	NaN	NaN	NaN	NaN	NaN	NaN	NaN	NaN	NaN	NaN	20.478551071259954	NaN	2.885110908013288	NaN	-1.0125076027861166	8.069029296044725	NaN	NaN	NaN	NaN	NaN
7700	NaN	NaN	0.	NaN	NaN	NaN	NaN	NaN	NaN	NaN	NaN	NaN	NaN	NaN	NaN	NaN	NaN	NaN	NaN	NaN	NaN	NaN	NaN	NaN	NaN	NaN	NaN	NaN	NaN	NaN	NaN	NaN	NaN	NaN	NaN	NaN	20.66667157518834	NaN	2.8928720788331934	NaN	-1.0466821273928226	8.166226462713427	NaN	NaN	NaN	NaN	NaN
7750	NaN	NaN	0.	NaN	NaN	NaN	NaN	NaN	NaN	NaN	NaN	NaN	NaN	NaN	NaN	NaN	NaN	NaN	NaN	NaN	NaN	NaN	NaN	NaN	NaN	NaN	NaN	NaN	NaN	NaN	NaN	NaN	NaN	NaN	NaN	NaN	20.854541293469918	NaN	2.900484768315538	NaN	-1.0808977997816887	8.263558007960436	NaN	NaN	NaN	NaN	NaN
7800	NaN	NaN	0.	NaN	NaN	NaN	NaN	NaN	NaN	NaN	NaN	NaN	NaN	NaN	NaN	NaN	NaN	NaN	NaN	NaN	NaN	NaN	NaN	NaN	NaN	NaN	NaN	NaN	NaN	NaN	NaN	NaN	NaN	NaN	NaN	NaN	21.042159515959426	NaN	2.90794955776285	NaN	-1.1151543347323232	8.361024242666032	NaN	NaN	NaN	NaN	NaN
7850	NaN	NaN	0.	NaN	NaN	NaN	NaN	NaN	NaN	NaN	NaN	NaN	NaN	NaN	NaN	NaN	NaN	NaN	NaN	NaN	NaN	NaN	NaN	NaN	NaN	NaN	NaN	NaN	NaN	NaN	NaN	NaN	NaN	NaN	NaN	NaN	21.22952551109849	NaN	2.9152670146927147	NaN	-1.1494514414916988	8.458625468048222	NaN	NaN	NaN	NaN	NaN
7900	NaN	NaN	0.	NaN	NaN	NaN	NaN	NaN	NaN	NaN	NaN	NaN	NaN	NaN	NaN	NaN	NaN	NaN	NaN	NaN	NaN	NaN	NaN	NaN	NaN	NaN	NaN	NaN	NaN	NaN	NaN	NaN	NaN	NaN	NaN	NaN	21.416638525915623	NaN	2.9224376928377778	NaN	-1.1837888237741516	8.556361975917165	NaN	NaN	NaN	NaN	NaN
7950	NaN	NaN	0.	NaN	NaN	NaN	NaN	NaN	NaN	NaN	NaN	NaN	NaN	NaN	NaN	NaN	NaN	NaN	NaN	NaN	NaN	NaN	NaN	NaN	NaN	NaN	NaN	NaN	NaN	NaN	NaN	NaN	NaN	NaN	NaN	NaN	21.6034977860262	NaN	2.929462132145737	NaN	-1.2181661797613819	8.654234048922355	NaN	NaN	NaN	NaN	NaN
8000	NaN	NaN	0.	NaN	NaN	NaN	NaN	NaN	NaN	NaN	NaN	NaN	NaN	NaN	NaN	NaN	NaN	NaN	NaN	NaN	NaN	NaN	NaN	NaN	NaN	NaN	NaN	NaN	NaN	NaN	NaN	NaN	NaN	NaN	NaN	NaN	21.7901024956325	NaN	2.9363408587793502	NaN	-1.252583202102455	8.75224196079285	NaN	NaN	NaN	NaN	NaN
8050	NaN	NaN	0.	NaN	NaN	NaN	NaN	NaN	NaN	NaN	NaN	NaN	NaN	NaN	NaN	NaN	NaN	NaN	NaN	NaN	NaN	NaN	NaN	NaN	NaN	NaN	NaN	NaN	NaN	NaN	NaN	NaN	NaN	NaN	NaN	NaN	21.976451837523683	NaN	2.9430743851164296	NaN	-1.2870395779137973	8.850385976570712	NaN	NaN	NaN	NaN	NaN
8100	NaN	NaN	0.	NaN	NaN	NaN	NaN	NaN	NaN	NaN	NaN	NaN	NaN	NaN	NaN	NaN	NaN	NaN	NaN	NaN	NaN	NaN	NaN	NaN	NaN	NaN	NaN	NaN	NaN	NaN	NaN	NaN	NaN	NaN	NaN	NaN	22.162544973075764	NaN	2.949663209749844	NaN	-1.3215349887792016	8.948666352837957	NaN	NaN	NaN	NaN	NaN
8150	NaN	NaN	0.	NaN	NaN	NaN	NaN	NaN	NaN	NaN	NaN	NaN	NaN	NaN	NaN	NaN	NaN	NaN	NaN	NaN	NaN	NaN	NaN	NaN	NaN	NaN	NaN	NaN	NaN	NaN	NaN	NaN	NaN	NaN	NaN	NaN	22.348381042251678	NaN	2.9561078174875215	NaN	-1.3560691107498248	9.047083337937236	NaN	NaN	NaN	NaN	NaN
8200	NaN	NaN	0.	NaN	NaN	NaN	NaN	NaN	NaN	NaN	NaN	NaN	NaN	NaN	NaN	NaN	NaN	NaN	NaN	NaN	NaN	NaN	NaN	NaN	NaN	NaN	NaN	NaN	NaN	NaN	NaN	NaN	NaN	NaN	NaN	NaN	22.53395916360121	NaN	2.962408679352442	NaN	-1.3906416143441864	9.145637172186357	NaN	NaN	NaN	NaN	NaN
8250	NaN	NaN	0.	NaN	NaN	NaN	NaN	NaN	NaN	NaN	NaN	NaN	NaN	NaN	NaN	NaN	NaN	NaN	NaN	NaN	NaN	NaN	NaN	NaN	NaN	NaN	NaN	NaN	NaN	NaN	NaN	NaN	NaN	NaN	NaN	NaN	22.719278434261053	NaN	2.9685662525826473	NaN	-1.4252521645481702	9.244328088087022	NaN	NaN	NaN	NaN	NaN
8300	NaN	NaN	0.	NaN	NaN	NaN	NaN	NaN	NaN	NaN	NaN	NaN	NaN	NaN	NaN	NaN	NaN	NaN	NaN	NaN	NaN	NaN	NaN	NaN	NaN	NaN	NaN	NaN	NaN	NaN	NaN	NaN	NaN	NaN	NaN	NaN	22.90433792995477	NaN	2.974580980631234	NaN	-1.4599004208150246	9.3431563105278	NaN	NaN	NaN	NaN	NaN
8350	NaN	NaN	0.	NaN	NaN	NaN	NaN	NaN	NaN	NaN	NaN	NaN	NaN	NaN	NaN	NaN	NaN	NaN	NaN	NaN	NaN	NaN	NaN	NaN	NaN	NaN	NaN	NaN	NaN	NaN	NaN	NaN	NaN	NaN	NaN	NaN	23.0891367049928	NaN	2.9804532931663528	NaN	-1.4945860370653616	9.442122056981667	NaN	NaN	NaN	NaN	NaN
8400	NaN	NaN	0.	NaN	NaN	NaN	NaN	NaN	NaN	NaN	NaN	NaN	NaN	NaN	NaN	NaN	NaN	NaN	NaN	NaN	NaN	NaN	NaN	NaN	NaN	NaN	NaN	NaN	NaN	NaN	NaN	NaN	NaN	NaN	NaN	NaN	23.273673792272472	NaN	2.9861836060712132	NaN	-1.5293086616871574	9.541225537698182	NaN	NaN	NaN	NaN	NaN
8450	NaN	NaN	0.	NaN	NaN	NaN	NaN	NaN	NaN	NaN	NaN	NaN	NaN	NaN	NaN	NaN	NaN	NaN	NaN	NaN	NaN	NaN	NaN	NaN	NaN	NaN	NaN	NaN	NaN	NaN	NaN	NaN	NaN	NaN	NaN	NaN	23.457948203278008	NaN	2.9917723214440834	NaN	-1.5640679375357514	9.640466955890567	NaN	NaN	NaN	NaN	NaN
8500	NaN	NaN	0.	NaN	NaN	NaN	NaN	NaN	NaN	NaN	NaN	NaN	NaN	NaN	NaN	NaN	NaN	NaN	NaN	NaN	NaN	NaN	NaN	NaN	NaN	NaN	NaN	NaN	NaN	NaN	NaN	NaN	NaN	NaN	NaN	NaN	23.64195892808049	NaN	2.997219827598283	NaN	-1.5988635019338473	9.739846507917761	NaN	NaN	NaN	NaN	NaN
8550	NaN	NaN	0.	NaN	NaN	NaN	NaN	NaN	NaN	NaN	NaN	NaN	NaN	NaN	NaN	NaN	NaN	NaN	NaN	NaN	NaN	NaN	NaN	NaN	NaN	NaN	NaN	NaN	NaN	NaN	NaN	NaN	NaN	NaN	NaN	NaN	23.82570493533789	NaN	3.002526499062195	NaN	-1.6336949866715134	9.83936438346173	NaN	NaN	NaN	NaN	NaN
8600	NaN	NaN	0.	NaN	NaN	NaN	NaN	NaN	NaN	NaN	NaN	NaN	NaN	NaN	NaN	NaN	NaN	NaN	NaN	NaN	NaN	NaN	NaN	NaN	NaN	NaN	NaN	NaN	NaN	NaN	NaN	NaN	NaN	NaN	NaN	NaN	24.009185172295076	NaN	3.0076926965792516	NaN	-1.6685620180061813	9.93902076570005	NaN	NaN	NaN	NaN	NaN
8650	NaN	NaN	0.	NaN	NaN	NaN	NaN	NaN	NaN	NaN	NaN	NaN	NaN	NaN	NaN	NaN	NaN	NaN	NaN	NaN	NaN	NaN	NaN	NaN	NaN	NaN	NaN	NaN	NaN	NaN	NaN	NaN	NaN	NaN	NaN	NaN	24.192398564783776	NaN	3.012718767107946	NaN	-1.7034642166626468	10.03881583147402	NaN	NaN	NaN	NaN	NaN
8700	NaN	NaN	0.	NaN	NaN	NaN	NaN	NaN	NaN	NaN	NaN	NaN	NaN	NaN	NaN	NaN	NaN	NaN	NaN	NaN	NaN	NaN	NaN	NaN	NaN	NaN	NaN	NaN	NaN	NaN	NaN	NaN	NaN	NaN	NaN	NaN	24.37534401722262	NaN	3.0176050438218303	NaN	-1.7384011978330693	10.138749751452403	NaN	NaN	NaN	NaN	NaN
8750	NaN	NaN	0.	NaN	NaN	NaN	NaN	NaN	NaN	NaN	NaN	NaN	NaN	NaN	NaN	NaN	NaN	NaN	NaN	NaN	NaN	NaN	NaN	NaN	NaN	NaN	NaN	NaN	NaN	NaN	NaN	NaN	NaN	NaN	NaN	NaN	24.558020412617115	NaN	3.0223518461095047	NaN	-1.7733725711769723	10.238822690290926	NaN	NaN	NaN	NaN	NaN
8800	NaN	NaN	0.	NaN	NaN	NaN	NaN	NaN	NaN	NaN	NaN	NaN	NaN	NaN	NaN	NaN	NaN	NaN	NaN	NaN	NaN	NaN	NaN	NaN	NaN	NaN	NaN	NaN	NaN	NaN	NaN	NaN	NaN	NaN	NaN	NaN	24.74042661255963	NaN	3.0269594795746375	NaN	-1.8083779408212441	10.339034806787703	NaN	NaN	NaN	NaN	NaN
8850	NaN	NaN	0.	NaN	NaN	NaN	NaN	NaN	NaN	NaN	NaN	NaN	NaN	NaN	NaN	NaN	NaN	NaN	NaN	NaN	NaN	NaN	NaN	NaN	NaN	NaN	NaN	NaN	NaN	NaN	NaN	NaN	NaN	NaN	NaN	NaN	24.922561457229452	NaN	3.031428236035944	NaN	-1.843416905360136	10.439386254034671	NaN	NaN	NaN	NaN	NaN
8900	NaN	NaN	0.	NaN	NaN	NaN	NaN	NaN	NaN	NaN	NaN	NaN	NaN	NaN	NaN	NaN	NaN	NaN	NaN	NaN	NaN	NaN	NaN	NaN	NaN	NaN	NaN	NaN	NaN	NaN	NaN	NaN	NaN	NaN	NaN	NaN	25.10442376539272	NaN	3.0357583935272006	NaN	-1.8784890578552629	10.539877179565192	NaN	NaN	NaN	NaN	NaN
8950	NaN	NaN	0.	NaN	NaN	NaN	NaN	NaN	NaN	NaN	NaN	NaN	NaN	NaN	NaN	NaN	NaN	NaN	NaN	NaN	NaN	NaN	NaN	NaN	NaN	NaN	NaN	NaN	NaN	NaN	NaN	NaN	NaN	NaN	NaN	NaN	25.286012334402468	NaN	3.0399502162972403	NaN	-1.9135939858356046	10.640507725497931	NaN	NaN	NaN	NaN	NaN
9000	NaN	NaN	0.	NaN	NaN	NaN	NaN	NaN	NaN	NaN	NaN	NaN	NaN	NaN	NaN	NaN	NaN	NaN	NaN	NaN	NaN	NaN	NaN	NaN	NaN	NaN	NaN	NaN	NaN	NaN	NaN	NaN	NaN	NaN	NaN	NaN	25.46732594019861	NaN	3.0440039548099507	NaN	-1.948731271297505	10.741278028677108	NaN	NaN	NaN	NaN	NaN
9050	NaN	NaN	0.	NaN	NaN	NaN	NaN	NaN	NaN	NaN	NaN	NaN	NaN	NaN	NaN	NaN	NaN	NaN	NaN	NaN	NaN	NaN	NaN	NaN	NaN	NaN	NaN	NaN	NaN	NaN	NaN	NaN	NaN	NaN	NaN	NaN	25.648363337307956	NaN	3.047919845744279	NaN	-1.9839004907046711	10.84218822080926	NaN	NaN	NaN	NaN	NaN
9100	NaN	NaN	0.	NaN	NaN	NaN	NaN	NaN	NaN	NaN	NaN	NaN	NaN	NaN	NaN	NaN	NaN	NaN	NaN	NaN	NaN	NaN	NaN	NaN	NaN	NaN	NaN	NaN	NaN	NaN	NaN	NaN	NaN	NaN	NaN	NaN	25.829123258844167	NaN	3.0516981119942272	NaN	-2.019101214988175	10.94323842859662	NaN	NaN	NaN	NaN	NaN
9150	NaN	NaN	0.	NaN	NaN	NaN	NaN	NaN	NaN	NaN	NaN	NaN	NaN	NaN	NaN	NaN	NaN	NaN	NaN	NaN	NaN	NaN	NaN	NaN	NaN	NaN	NaN	NaN	NaN	NaN	NaN	NaN	NaN	NaN	NaN	NaN	26.009604416507813	NaN	3.0553389626688516	NaN	-2.0543330095464505	11.044428773867164	NaN	NaN	NaN	NaN	NaN
9200	NaN	NaN	0.	NaN	NaN	NaN	NaN	NaN	NaN	NaN	NaN	NaN	NaN	NaN	NaN	NaN	NaN	NaN	NaN	NaN	NaN	NaN	NaN	NaN	NaN	NaN	NaN	NaN	NaN	NaN	NaN	NaN	NaN	NaN	NaN	NaN	26.189805500586342	NaN	3.0588425930922707	NaN	-2.089595434245297	11.145759373701498	NaN	NaN	NaN	NaN	NaN
9250	NaN	NaN	0.	NaN	NaN	NaN	NaN	NaN	NaN	NaN	NaN	NaN	NaN	NaN	NaN	NaN	NaN	NaN	NaN	NaN	NaN	NaN	NaN	NaN	NaN	NaN	NaN	NaN	NaN	NaN	NaN	NaN	NaN	NaN	NaN	NaN	26.369725179954074	NaN	3.0622091848036543	NaN	-2.1248880434178794	11.247230340556653	NaN	NaN	NaN	NaN	NaN
9300	NaN	NaN	0.	NaN	NaN	NaN	NaN	NaN	NaN	NaN	NaN	NaN	NaN	NaN	NaN	NaN	NaN	NaN	NaN	NaN	NaN	NaN	NaN	NaN	NaN	NaN	NaN	NaN	NaN	NaN	NaN	NaN	NaN	NaN	NaN	NaN	26.549362102072212	NaN	3.065438905557232	NaN	-2.1602103858647235	11.348841782386824	NaN	NaN	NaN	NaN	NaN
9350	NaN	NaN	0.	NaN	NaN	NaN	NaN	NaN	NaN	NaN	NaN	NaN	NaN	NaN	NaN	NaN	NaN	NaN	NaN	NaN	NaN	NaN	NaN	NaN	NaN	NaN	NaN	NaN	NaN	NaN	NaN	NaN	NaN	NaN	NaN	NaN	26.728714892988858	NaN	3.06853190932229	NaN	-2.1955620048537208	11.450593802761247	NaN	NaN	NaN	NaN	NaN
9400	NaN	NaN	0.	NaN	NaN	NaN	NaN	NaN	NaN	NaN	NaN	NaN	NaN	NaN	NaN	NaN	NaN	NaN	NaN	NaN	NaN	NaN	NaN	NaN	NaN	NaN	NaN	NaN	NaN	NaN	NaN	NaN	NaN	NaN	NaN	NaN	26.90778215733897	NaN	3.071488336283169	NaN	-2.230942438120126	11.552486500979217	NaN	NaN	NaN	NaN	NaN
9450	NaN	NaN	0.	NaN	NaN	NaN	NaN	NaN	NaN	NaN	NaN	NaN	NaN	NaN	NaN	NaN	NaN	NaN	NaN	NaN	NaN	NaN	NaN	NaN	NaN	NaN	NaN	NaN	NaN	NaN	NaN	NaN	NaN	NaN	NaN	NaN	27.086562478344423	NaN	3.074308312839265	NaN	-2.2663512178665584	11.654519972182348	NaN	NaN	NaN	NaN	NaN
9500	NaN	NaN	0.	NaN	NaN	NaN	NaN	NaN	NaN	NaN	NaN	NaN	NaN	NaN	NaN	NaN	NaN	NaN	NaN	NaN	NaN	NaN	NaN	NaN	NaN	NaN	NaN	NaN	NaN	NaN	NaN	NaN	NaN	NaN	NaN	NaN	27.265054417813943	NaN	3.076991951605039	NaN	-2.3017878707630017	11.756694307464183	NaN	NaN	NaN	NaN	NaN
9550	NaN	NaN	0.	NaN	NaN	NaN	NaN	NaN	NaN	NaN	NaN	NaN	NaN	NaN	NaN	NaN	NaN	NaN	NaN	NaN	NaN	NaN	NaN	NaN	NaN	NaN	NaN	NaN	NaN	NaN	NaN	NaN	NaN	NaN	NaN	NaN	27.44325651614314	NaN	3.0795393514099976	NaN	-2.3372519179468023	11.859009593977209	NaN	NaN	NaN	NaN	NaN
9600	NaN	NaN	0.	NaN	NaN	NaN	NaN	NaN	NaN	NaN	NaN	NaN	NaN	NaN	NaN	NaN	NaN	NaN	NaN	NaN	NaN	NaN	NaN	NaN	NaN	NaN	NaN	NaN	NaN	NaN	NaN	NaN	NaN	NaN	NaN	NaN	27.621167292314535	NaN	3.081950597298714	NaN	-2.3727428750226705	11.961465915037333	NaN	NaN	NaN	NaN	NaN
9650	NaN	NaN	0.	NaN	NaN	NaN	NaN	NaN	NaN	NaN	NaN	NaN	NaN	NaN	NaN	NaN	NaN	NaN	NaN	NaN	NaN	NaN	NaN	NaN	NaN	NaN	NaN	NaN	NaN	NaN	NaN	NaN	NaN	NaN	NaN	NaN	27.79878524389749	NaN	3.084225760530809	NaN	-2.408260252062682	12.064063350225949	NaN	NaN	NaN	NaN	NaN
9700	NaN	NaN	0.	NaN	NaN	NaN	NaN	NaN	NaN	NaN	NaN	NaN	NaN	NaN	NaN	NaN	NaN	NaN	NaN	NaN	NaN	NaN	NaN	NaN	NaN	NaN	NaN	NaN	NaN	NaN	NaN	NaN	NaN	NaN	NaN	NaN	27.976108847048284	NaN	3.0863648985809653	NaN	-2.4438035536062754	12.166801975489573	NaN	NaN	NaN	NaN	NaN
9750	NaN	NaN	0.	NaN	NaN	NaN	NaN	NaN	NaN	NaN	NaN	NaN	NaN	NaN	NaN	NaN	NaN	NaN	NaN	NaN	NaN	NaN	NaN	NaN	NaN	NaN	NaN	NaN	NaN	NaN	NaN	NaN	NaN	NaN	NaN	NaN	28.153136556510074	NaN	3.0883680551389223	NaN	-2.4793722786602537	12.269681863237247	NaN	NaN	NaN	NaN	NaN
9800	NaN	NaN	0.	NaN	NaN	NaN	NaN	NaN	NaN	NaN	NaN	NaN	NaN	NaN	NaN	NaN	NaN	NaN	NaN	NaN	NaN	NaN	NaN	NaN	NaN	NaN	NaN	NaN	NaN	NaN	NaN	NaN	NaN	NaN	NaN	NaN	28.329866805612863	NaN	3.0902352601094747	NaN	-2.514965920698783	12.372703082435622	NaN	NaN	NaN	NaN	NaN
9850	NaN	NaN	0.	NaN	NaN	NaN	NaN	NaN	NaN	NaN	NaN	NaN	NaN	NaN	NaN	NaN	NaN	NaN	NaN	NaN	NaN	NaN	NaN	NaN	NaN	NaN	NaN	NaN	NaN	NaN	NaN	NaN	NaN	NaN	NaN	NaN	28.506298006273582	NaN	3.0919665296124728	NaN	-2.5505839676633952	12.4758656987019	NaN	NaN	NaN	NaN	NaN
9900	NaN	NaN	0.	NaN	NaN	NaN	NaN	NaN	NaN	NaN	NaN	NaN	NaN	NaN	NaN	NaN	NaN	NaN	NaN	NaN	NaN	NaN	NaN	NaN	NaN	NaN	NaN	NaN	NaN	NaN	NaN	NaN	NaN	NaN	NaN	NaN	28.682428548996025	NaN	3.0935618659828275	NaN	-2.586225901962984	12.57916977439466	NaN	NaN	NaN	NaN	NaN
9950	NaN	NaN	0.	NaN	NaN	NaN	NaN	NaN	NaN	NaN	NaN	NaN	NaN	NaN	NaN	NaN	NaN	NaN	NaN	NaN	NaN	NaN	NaN	NaN	NaN	NaN	NaN	NaN	NaN	NaN	NaN	NaN	NaN	NaN	NaN	NaN	28.858256802870873	NaN	3.095021257770501	NaN	-2.6218912004738084	12.682615368702603	NaN	NaN	NaN	NaN	NaN
10000	NaN	NaN	0.	NaN	NaN	NaN	NaN	NaN	NaN	NaN	NaN	NaN	NaN	NaN	NaN	NaN	NaN	NaN	NaN	NaN	NaN	NaN	NaN	NaN	NaN	NaN	NaN	NaN	NaN	NaN	NaN	NaN	NaN	NaN	NaN	NaN	29.03378111557568	NaN	3.0963446797405147	NaN	-2.65757933453949	12.786202537731299	NaN	NaN	NaN	NaN	NaN
