# Supplementary material for: Quantum-mechanical exploration of the phase diagram of water
Source: Nat Commun. 2021 Jan 26;12:588. doi: 10.1038/s41467-020-20821-w (PMC7838264; doi:10.1038/s41467-020-20821-w)
Supplement: Supplementary file 3 — Supplementary Data 1 [file 41467_2020_20821_MOESM3_ESM.zip › supplemental_data/results/chemical-potential-output/chemPotFitted-250K.dat]

P/bar	ice12111	iceXI	iceII	iceIX	iceXIII	iceXIV	iceXV	iceLTA	iceMAR	iceNON	icei	ice0	iceACO	iceBSV	iceDOH	ice11215848	ice12232449	ice14427301	ice15124949650	ice1532155471	ice16927915	ice17625256	ice20228176	ice533726600	ice582511	ice6128842	ice6721563	ice8421419	icePCOD8007225	icePCOD8036144	icePCOD8047078	icePCOD8047931	icePCOD8204698	icePCOD8301974	icePCOD8321499	icePCOD8324623	iceIc	iceIh	iceIII	iceIV	iceV	liquid	iceVIII	iceVII	iceVI	iceIII-part	iceV-part
0	-8.034484647921333	-5.977212374629853	0.	NaN	NaN	NaN	10.615616647802073	NaN	NaN	NaN	NaN	NaN	NaN	NaN	NaN	NaN	NaN	NaN	NaN	NaN	NaN	NaN	NaN	NaN	NaN	NaN	NaN	NaN	NaN	NaN	NaN	NaN	NaN	NaN	NaN	NaN	-11.024780533204027	-10.36940567186589	0.13346544491263965	NaN	4.601529642649005	-5.305604441931515	NaN	NaN	17.211232298450934	2.4360940685674057	7.981303050253081
50	-7.821584521810265	-5.762310695041539	0.	NaN	NaN	NaN	10.560301480069594	NaN	NaN	NaN	NaN	NaN	NaN	NaN	NaN	NaN	NaN	NaN	NaN	NaN	NaN	NaN	NaN	NaN	NaN	NaN	NaN	NaN	NaN	NaN	NaN	NaN	NaN	NaN	NaN	NaN	-10.7933021817311	-10.13621303339134	0.17934325187439185	NaN	4.574963374235435	-4.397050554559306	NaN	NaN	17.154349939697525	2.480240338060403	7.956877014641529
100	-7.608974485556762	-5.547761193696377	0.	NaN	NaN	NaN	10.505003852278191	NaN	NaN	NaN	NaN	NaN	NaN	NaN	NaN	NaN	NaN	NaN	NaN	NaN	NaN	NaN	NaN	NaN	NaN	NaN	NaN	NaN	NaN	NaN	NaN	NaN	NaN	NaN	NaN	NaN	-10.562216531412417	-9.903487977543229	0.22482782933138235	NaN	4.548349717016714	-4.021385908879844	NaN	NaN	17.097476209884466	2.523973811482756	7.932334505592359
150	-7.396653398840526	-5.333561741833027	0.	NaN	NaN	NaN	10.44972385059865	NaN	NaN	NaN	NaN	NaN	NaN	NaN	NaN	NaN	NaN	NaN	NaN	NaN	NaN	NaN	NaN	NaN	NaN	NaN	NaN	NaN	NaN	NaN	NaN	NaN	NaN	NaN	NaN	NaN	-10.331520879258479	-9.671225271850307	0.2699217518961785	NaN	4.521688569991539	-3.733168157014678	NaN	NaN	17.040611534811532	2.5672973022733587	7.907676659386404
200	-7.184620128829528	-5.119710231636148	0.	NaN	NaN	NaN	10.394461560136968	NaN	NaN	NaN	NaN	NaN	NaN	NaN	NaN	NaN	NaN	NaN	NaN	NaN	NaN	NaN	NaN	NaN	NaN	NaN	NaN	NaN	NaN	NaN	NaN	NaN	NaN	NaN	NaN	NaN	-10.101212544682985	-9.439419755661982	0.3146275809693504	NaN	4.494979833623871	-3.490085964655457	NaN	NaN	16.983756334868705	2.6102136110907894	7.882904604838493
250	-6.972873550180006	-4.9062045762363855	0.	NaN	NaN	NaN	10.339217064934338	NaN	NaN	NaN	NaN	NaN	NaN	NaN	NaN	NaN	NaN	NaN	NaN	NaN	NaN	NaN	NaN	NaN	NaN	NaN	NaN	NaN	NaN	NaN	NaN	NaN	NaN	NaN	NaN	NaN	-9.871288869502838	-9.208066340148335	0.35894786473947066	NaN	4.4682234098429525	-3.275750732229064	NaN	NaN	16.926911025036098	2.652725525813309	7.858019463297456
300	-6.761412545036466	-4.693042709710367	0.	NaN	NaN	NaN	10.283990447967165	NaN	NaN	NaN	NaN	NaN	NaN	NaN	NaN	NaN	NaN	NaN	NaN	NaN	NaN	NaN	NaN	NaN	NaN	NaN	NaN	NaN	NaN	NaN	NaN	NaN	NaN	NaN	NaN	NaN	-9.641747217938144	-8.97716000830011	0.4028851381831149	NaN	4.441419202043292	-3.081757657132197	NaN	NaN	16.870076014884017	2.694835821538859	7.83302234864612
350	-6.550236003031679	-4.480222587080712	0.	NaN	NaN	NaN	10.228781791147053	NaN	NaN	NaN	NaN	NaN	NaN	NaN	NaN	NaN	NaN	NaN	NaN	NaN	NaN	NaN	NaN	NaN	NaN	NaN	NaN	NaN	NaN	NaN	NaN	NaN	NaN	NaN	NaN	NaN	-9.412584976612209	-8.746695814928717	0.4464419230648615	NaN	4.414567115084671	-2.9031141244719274	NaN	NaN	16.813251708572913	2.7365472605850636	7.807914367301321
400	-6.339342821286685	-4.2677421843160275	0.	NaN	NaN	NaN	10.173591175320807	NaN	NaN	NaN	NaN	NaN	NaN	NaN	NaN	NaN	NaN	NaN	NaN	NaN	NaN	NaN	NaN	NaN	NaN	NaN	NaN	NaN	NaN	NaN	NaN	NaN	NaN	NaN	NaN	NaN	-9.183799554551538	-8.516668886666231	0.4896207279372913	NaN	4.387667055292139	-2.7365673604923604	NaN	NaN	16.756438504853435	2.7778625924892304	7.782696618213889
450	-6.128731904410792	-4.055599498330907	0.	NaN	NaN	NaN	10.118418680270443	NaN	NaN	NaN	NaN	NaN	NaN	NaN	NaN	NaN	NaN	NaN	NaN	NaN	NaN	NaN	NaN	NaN	NaN	NaN	NaN	NaN	NaN	NaN	NaN	NaN	NaN	NaN	NaN	NaN	-8.955388383185843	-8.287074421965398	0.5324240481409879	NaN	4.360718930456025	-2.5798581476637175	NaN	NaN	16.699636797066365	2.8187845540083485	7.7573701928686525
500	-5.918402164501573	-3.8437925469859313	0.	NaN	NaN	NaN	10.063264384713179	NaN	NaN	NaN	NaN	NaN	NaN	NaN	NaN	NaN	NaN	NaN	NaN	NaN	NaN	NaN	NaN	NaN	NaN	NaN	NaN	NaN	NaN	NaN	NaN	NaN	NaN	NaN	NaN	NaN	-8.727348916348035	-8.057907691099622	0.5748543658045379	NaN	4.333722649831923	-2.431341711459045	NaN	NaN	16.64284697314268	2.859315869119089	7.73193617528444
550	-5.70835252114487	-3.6323193690876696	0.	NaN	NaN	NaN	10.008128366301433	NaN	NaN	NaN	NaN	NaN	NaN	NaN	NaN	NaN	NaN	NaN	NaN	NaN	NaN	NaN	NaN	NaN	NaN	NaN	NaN	NaN	NaN	NaN	NaN	NaN	NaN	NaN	NaN	NaN	-8.499678630274227	-7.82916403616298	0.6169141498445304	NaN	4.306678124140703	-2.2897765128879937	NaN	NaN	16.586069415603504	2.8994592490178075	7.706395642014089
600	-5.4985819014147905	-3.4211780243886794	0.	NaN	NaN	NaN	9.953010701622832	NaN	NaN	NaN	NaN	NaN	NaN	NaN	NaN	NaN	NaN	NaN	NaN	NaN	NaN	NaN	NaN	NaN	NaN	NaN	NaN	NaN	NaN	NaN	NaN	NaN	NaN	NaN	NaN	NaN	-8.27237502360373	-7.600838871070209	0.6586058559655573	NaN	4.279585265568502	-2.154198120213707	NaN	NaN	16.529304501560148	2.9392173921205385	7.680749662144426
650	-5.289089239873712	-3.210366593587504	0.	NaN	NaN	NaN	9.897911466200204	NaN	NaN	NaN	NaN	NaN	NaN	NaN	NaN	NaN	NaN	NaN	NaN	NaN	NaN	NaN	NaN	NaN	NaN	NaN	NaN	NaN	NaN	NaN	NaN	NaN	NaN	NaN	NaN	NaN	-8.045435617379068	-7.372927681556719	0.6999319266602132	NaN	4.252443987766734	-2.0238396817459536	NaN	NaN	16.472552602714075	2.978592984063	7.654999297296285
700	-5.079873478572275	-2.999883178328677	0.	NaN	NaN	NaN	9.842830734491583	NaN	NaN	NaN	NaN	NaN	NaN	NaN	NaN	NaN	NaN	NaN	NaN	NaN	NaN	NaN	NaN	NaN	NaN	NaN	NaN	NaN	NaN	NaN	NaN	NaN	NaN	NaN	NaN	NaN	-7.81885795504595	-7.145426025178579	0.7408947912090957	NaN	4.22525420585208	-1.898079538579598	NaN	NaN	16.41581408535692	3.0175886977005946	7.629145601624496
750	-4.8709335670493905	-2.7897259012027167	0.	NaN	NaN	NaN	9.787768579890203	NaN	NaN	NaN	NaN	NaN	NaN	NaN	NaN	NaN	NaN	NaN	NaN	NaN	NaN	NaN	NaN	NaN	NaN	NaN	NaN	NaN	NaN	NaN	NaN	NaN	NaN	NaN	NaN	NaN	-7.5926396024533025	-6.918329531312528	0.7814968656808045	NaN	4.198015836406496	-1.7764054486338647	NaN	NaN	16.35908931037049	3.0562071931084045	7.603189621817893
800	-4.662268462332238	-2.5798929057461315	0.	NaN	NaN	NaN	9.732725074724508	NaN	NaN	NaN	NaN	NaN	NaN	NaN	NaN	NaN	NaN	NaN	NaN	NaN	NaN	NaN	NaN	NaN	NaN	NaN	NaN	NaN	NaN	NaN	NaN	NaN	NaN	NaN	NaN	NaN	-7.36677814785324	-6.69163390115597	0.8217405529319426	NaN	4.170728797477208	-1.6583894048167578	NaN	NaN	16.302378633226756	3.0944511175811944	7.577132397099307
850	-4.453877128936259	-2.370382356441416	0.	NaN	NaN	NaN	9.67770029025814	NaN	NaN	NaN	NaN	NaN	NaN	NaN	NaN	NaN	NaN	NaN	NaN	NaN	NaN	NaN	NaN	NaN	NaN	NaN	NaN	NaN	NaN	NaN	NaN	NaN	NaN	NaN	NaN	NaN	-7.141271201901088	-6.465334907726974	0.8616282426071156	NaN	4.143393008576715	-1.5436694480286495	NaN	NaN	16.24568240398785	3.132323105633414	7.550974959225568
900	-4.245758538865167	-2.1611924387170536	0.	NaN	NaN	NaN	9.622694296689954	NaN	NaN	NaN	NaN	NaN	NaN	NaN	NaN	NaN	NaN	NaN	NaN	NaN	NaN	NaN	NaN	NaN	NaN	NaN	NaN	NaN	NaN	NaN	NaN	NaN	NaN	NaN	NaN	NaN	-6.916116397655372	-6.2394283958642776	0.9011623111389319	NaN	4.1160083906827865	-1.4319362373795956	NaN	NaN	16.189000967306086	3.169825778999192	7.52471833248751
950	-4.03791167161094	-1.9523213589475135	0.	NaN	NaN	NaN	9.567707163153992	NaN	NaN	NaN	NaN	NaN	NaN	NaN	NaN	NaN	NaN	NaN	NaN	NaN	NaN	NaN	NaN	NaN	NaN	NaN	NaN	NaN	NaN	NaN	NaN	NaN	NaN	NaN	NaN	NaN	-6.69131139057782	-6.013910282227282	0.9403451217480021	NaN	4.088574866238463	-1.3229229397509925	NaN	NaN	16.132334662423933	3.2069617466323406	7.498363533709967
1000	-3.8303355141538242	-1.7437673444532547	0.	NaN	NaN	NaN	9.512738957719522	NaN	NaN	NaN	NaN	NaN	NaN	NaN	NaN	NaN	NaN	NaN	NaN	NaN	NaN	NaN	NaN	NaN	NaN	NaN	NaN	NaN	NaN	NaN	NaN	NaN	NaN	NaN	NaN	NaN	-6.466853858533354	-5.788776555296051	0.9791790244429404	NaN	4.06109235915206	-1.2163974878548467	NaN	NaN	16.07568382317404	3.2437336047063554	7.471911572251771
1050	-3.6230290609623346	-1.535528643500723	0.	NaN	NaN	NaN	9.457789747390997	NaN	NaN	NaN	NaN	NaN	NaN	NaN	NaN	NaN	NaN	NaN	NaN	NaN	NaN	NaN	NaN	NaN	NaN	NaN	NaN	NaN	NaN	NaN	NaN	NaN	NaN	NaN	NaN	NaN	-6.242741501790107	-5.564023275371324	1.0176663560203627	NaN	4.033560794797161	-1.1121565620003087	NaN	NaN	16.0190487779792	3.280143936614413	7.445363450005755
1100	-3.4159913139932496	-1.3276035253023513	0.	NaN	NaN	NaN	9.402859598108085	NaN	NaN	NaN	NaN	NaN	NaN	NaN	NaN	NaN	NaN	NaN	NaN	NaN	NaN	NaN	NaN	NaN	NaN	NaN	NaN	NaN	NaN	NaN	NaN	NaN	NaN	NaN	NaN	NaN	-6.018972043019411	-5.339646574574498	1.055809440064889	NaN	4.005980100012622	-1.0100208484983602	NaN	NaN	15.962429849852402	3.316195312969372	7.418720161398749
1150	-3.209221282691619	-1.1199902800165609	0.	NaN	NaN	NaN	9.347948574745654	NaN	NaN	NaN	NaN	NaN	NaN	NaN	NaN	NaN	NaN	NaN	NaN	NaN	NaN	NaN	NaN	NaN	NaN	NaN	NaN	NaN	NaN	NaN	NaN	NaN	NaN	NaN	NaN	NaN	-5.795543227295796	-5.115642656847639	1.0936105869491406	NaN	3.9783502031025737	-0.9098312585338615	NaN	NaN	15.905827356396786	3.351890291603776	7.39198269339159
1200	-3.002717983990756	-0.9126872187477604	0.	NaN	NaN	NaN	9.293056741113778	NaN	NaN	NaN	NaN	NaN	NaN	NaN	NaN	NaN	NaN	NaN	NaN	NaN	NaN	NaN	NaN	NaN	NaN	NaN	NaN	NaN	NaN	NaN	NaN	NaN	NaN	NaN	NaN	NaN	-5.572452822096998	-4.892007797953477	1.1310720938337426	NaN	3.9506710338364144	-0.8114458799065257	NaN	NaN	15.849241609805661	3.3872314175698466	7.36515202547911
1250	-2.7964804423122427	-0.7056926735463463	0.	NaN	NaN	NaN	9.238184159957733	NaN	NaN	NaN	NaN	NaN	NaN	NaN	NaN	NaN	NaN	NaN	NaN	NaN	NaN	NaN	NaN	NaN	NaN	NaN	NaN	NaN	NaN	NaN	NaN	NaN	NaN	NaN	NaN	NaN	-5.349698617303952	-4.668738345475412	1.1681962446673217	NaN	3.9229425234488158	-0.7147374951618024	NaN	NaN	15.792672916862507	3.4222212231394913	7.338229129690141
1300	-2.5905076895659307	-0.49900499740870186	0.	NaN	NaN	NaN	9.183330892957999	NaN	NaN	NaN	NaN	NaN	NaN	NaN	NaN	NaN	NaN	NaN	NaN	NaN	NaN	NaN	NaN	NaN	NaN	NaN	NaN	NaN	NaN	NaN	NaN	NaN	NaN	NaN	NaN	NaN	-5.127278425200797	-4.445830718817506	1.204985310186509	NaN	3.8951646046397226	-0.6195915425617478	NaN	NaN	15.736121578940974	3.456862227804299	7.31121497058752
1350	-2.384798765149935	-0.2926225642772008	0.	NaN	NaN	NaN	9.128497000730261	NaN	NaN	NaN	NaN	NaN	NaN	NaN	NaN	NaN	NaN	NaN	NaN	NaN	NaN	NaN	NaN	NaN	NaN	NaN	NaN	NaN	NaN	NaN	NaN	NaN	NaN	NaN	NaN	NaN	-4.905190080474871	-4.223281409204489	1.2414415479159366	NaN	3.8673372115743487	-0.5259044269872455	NaN	NaN	15.679587892004868	3.491156938275539	7.284110505268078
1400	-2.179352715950639	-0.08654376904019989	0.	NaN	NaN	NaN	9.073682542825408	NaN	NaN	NaN	NaN	NaN	NaN	NaN	NaN	NaN	NaN	NaN	NaN	NaN	NaN	NaN	NaN	NaN	NaN	NaN	NaN	NaN	NaN	NaN	NaN	NaN	NaN	NaN	NaN	NaN	-4.683431440216716	-4.001086979681757	1.2775672021682407	NaN	3.839460279883182	-0.43358211005668973	NaN	NaN	15.623072146608173	3.5251078484841667	7.256916683362651
1450	-1.9741685963426963	0.1192329724679513	0.	NaN	NaN	NaN	9.018887577729535	NaN	NaN	NaN	NaN	NaN	NaN	NaN	NaN	NaN	NaN	NaN	NaN	NaN	NaN	NaN	NaN	NaN	NaN	NaN	NaN	NaN	NaN	NaN	NaN	NaN	NaN	NaN	NaN	NaN	-4.462000383920075	-3.779244065115369	1.3133645040440587	NaN	3.8115337466619805	-0.3425389250387084	NaN	NaN	15.56657462789504	3.5587174395808168	7.22963444703607
1500	-1.7692454681890226	0.32470922346692055	0.	NaN	NaN	NaN	8.964112162863934	NaN	NaN	NaN	NaN	NaN	NaN	NaN	NaN	NaN	NaN	NaN	NaN	NaN	NaN	NaN	NaN	NaN	NaN	NaN	NaN	NaN	NaN	NaN	NaN	NaN	NaN	NaN	NaN	NaN	-4.24089481348189	-3.557749372192054	1.3488356714320324	NaN	3.7835575504717744	-0.2526965742453966	NaN	NaN	15.510095615599782	3.591988179935806	7.202264730987174
1550	-1.564582400840805	0.5298865262303832	0.	NaN	NaN	NaN	8.909356354585109	NaN	NaN	NaN	NaN	NaN	NaN	NaN	NaN	NaN	NaN	NaN	NaN	NaN	NaN	NaN	NaN	NaN	NaN	NaN	NaN	NaN	NaN	NaN	NaN	NaN	NaN	NaN	NaN	NaN	-4.020112653202309	-3.3365996794192054	1.3839829090088058	NaN	3.7555316313388665	-0.16398327569519566	NaN	NaN	15.453635384046885	3.6249225251391364	7.174808462448794
1600	-1.360178471137494	0.7347664020860314	0.	NaN	NaN	NaN	8.85462020818476	NaN	NaN	NaN	NaN	NaN	NaN	NaN	NaN	NaN	NaN	NaN	NaN	NaN	NaN	NaN	NaN	NaN	NaN	NaN	NaN	NaN	NaN	NaN	NaN	NaN	NaN	NaN	NaN	NaN	-3.799651849784679	-3.1157918371248816	1.4188084082390249	NaN	3.7274559307548287	-0.07633303274989266	NaN	NaN	15.397194202150999	3.657522918000488	7.1472665611877675
1650	-1.1560327634068117	0.9393503514155653	0.	NaN	NaN	NaN	8.799903777889806	NaN	NaN	NaN	NaN	NaN	NaN	NaN	NaN	NaN	NaN	NaN	NaN	NaN	NaN	NaN	NaN	NaN	NaN	NaN	NaN	NaN	NaN	NaN	NaN	NaN	NaN	NaN	NaN	NaN	-3.5795103723355495	-2.8953227674578086	1.4533143473753387	NaN	3.699330391676508	0.010314994264610532	NaN	NaN	15.34077233341694	3.689791788549228	7.1196399395049275
1700	-0.9521443694647455	1.143639853654702	0.	NaN	NaN	NaN	8.745207116862348	NaN	NaN	NaN	NaN	NaN	NaN	NaN	NaN	NaN	NaN	NaN	NaN	NaN	NaN	NaN	NaN	NaN	NaN	NaN	NaN	NaN	NaN	NaN	NaN	NaN	NaN	NaN	NaN	NaN	-3.3596862123646716	-2.6751894643873766	1.4875028914584	NaN	3.6711549585260217	0.09601703133680316	NaN	NaN	15.284370035939697	3.7217315540344025	7.091929502235107
1750	-0.7485123886155474	1.3476363672931662	0.	NaN	NaN	NaN	8.690530277199711	NaN	NaN	NaN	NaN	NaN	NaN	NaN	NaN	NaN	NaN	NaN	NaN	NaN	NaN	NaN	NaN	NaN	NaN	NaN	NaN	NaN	NaN	NaN	NaN	NaN	NaN	NaN	NaN	NaN	-3.1401773837849976	-2.455388993703643	1.5213761923168625	NaN	3.642929577190756	0.18082516262351742	NaN	NaN	15.227987562404422	3.7533446189247406	7.0641361467471455
1800	-0.5451359276517417	1.5513413298746994	0.	NaN	NaN	NaN	8.63587330993441	NaN	NaN	NaN	NaN	NaN	NaN	NaN	NaN	NaN	NaN	NaN	NaN	NaN	NaN	NaN	NaN	NaN	NaN	NaN	NaN	NaN	NaN	NaN	NaN	NaN	NaN	NaN	NaN	NaN	-2.9209819229126825	-2.2359184930173313	1.5549363885673846	NaN	3.614654195023374	0.26478774203149125	NaN	NaN	15.171625160086437	3.784633374908654	7.036260762943877
1850	-0.3420141008541144	1.7547561579970519	0.	NaN	NaN	NaN	8.581236265034173	NaN	NaN	NaN	NaN	NaN	NaN	NaN	NaN	NaN	NaN	NaN	NaN	NaN	NaN	NaN	NaN	NaN	NaN	NaN	NaN	NaN	NaN	NaN	NaN	NaN	NaN	NaN	NaN	NaN	-2.7020978884670805	-2.0167751717598295	1.5881856056146257	NaN	3.586328760841808	0.3479497536774762	NaN	NaN	15.115283070851232	3.8156002008942367	7.008304233262135
1900	-0.1391460299917229	1.9578822473119872	0.	NaN	NaN	NaN	8.526619191401927	NaN	NaN	NaN	NaN	NaN	NaN	NaN	NaN	NaN	NaN	NaN	NaN	NaN	NaN	NaN	NaN	NaN	NaN	NaN	NaN	NaN	NaN	NaN	NaN	NaN	NaN	NaN	NaN	NaN	-2.4835233615707506	-1.7979563111831935	1.6211259556512494	NaN	3.55795322492926	0.4303531287798125	NaN	NaN	15.05896153115446	3.846247463009266	6.980267432672757
1950	0.06346915567810851	2.1607209725252834	0.	NaN	NaN	NaN	8.472022136875806	NaN	NaN	NaN	NaN	NaN	NaN	NaN	NaN	NaN	NaN	NaN	NaN	NaN	NaN	NaN	NaN	NaN	NaN	NaN	NaN	NaN	NaN	NaN	NaN	NaN	NaN	NaN	NaN	NaN	-2.265256445749452	-1.5794592643601437	1.6537595376579206	NaN	3.5295275390342056	0.5120370252499746	NaN	NaN	15.002660772041946	3.8765775146012	6.95215122868058
2000	0.2658323194097918	2.363273687396727	0.	NaN	NaN	NaN	8.417445148229145	NaN	NaN	NaN	NaN	NaN	NaN	NaN	NaN	NaN	NaN	NaN	NaN	NaN	NaN	NaN	NaN	NaN	NaN	NaN	NaN	NaN	NaN	NaN	NaN	NaN	NaN	NaN	NaN	NaN	-2.047295266932145	-1.361281456184067	1.6860884374033083	NaN	3.5010516563703944	0.5930380752138344	NaN	NaN	14.94638101914968	3.9065926962371793	6.9239564813244385
2050	0.46794431696946703	2.5655417247401218	0.	NaN	NaN	NaN	8.362888271170485	NaN	NaN	NaN	NaN	NaN	NaN	NaN	NaN	NaN	NaN	NaN	NaN	NaN	NaN	NaN	NaN	NaN	NaN	NaN	NaN	NaN	NaN	NaN	NaN	NaN	NaN	NaN	NaN	NaN	-1.8296379734509924	-1.1434203833690164	1.7181147274440831	NaN	3.472525531616842	0.6733906048472696	NaN	NaN	14.890122492703822	3.9362953357040276	6.895684043177166
2100	0.6698059966350117	2.7675263964232784	0.	NaN	NaN	NaN	8.308351550343575	NaN	NaN	NaN	NaN	NaN	NaN	NaN	NaN	NaN	NaN	NaN	NaN	NaN	NaN	NaN	NaN	NaN	NaN	NaN	NaN	NaN	NaN	NaN	NaN	NaN	NaN	NaN	NaN	NaN	-1.6122827360413576	-0.9258736144497102	1.7498404671249193	NaN	3.4439491209178414	0.7531268302194388	NaN	NaN	14.833885407520695	3.96568774800825	6.867334759345606
2150	0.8714181991960327	2.969228993368025	0.	NaN	NaN	NaN	8.253835029327353	NaN	NaN	NaN	NaN	NaN	NaN	NaN	NaN	NaN	NaN	NaN	NaN	NaN	NaN	NaN	NaN	NaN	NaN	NaN	NaN	NaN	NaN	NaN	NaN	NaN	NaN	NaN	NaN	NaN	-1.3952277478418085	-0.7086387897815337	1.7812677025784929	NaN	3.415322381882955	0.832277032268503	NaN	NaN	14.777669973006796	3.9947722353760344	6.838909467470589
2200	1.0727817579538697	3.170650785550197	0.	NaN	NaN	NaN	8.199338750635984	NaN	NaN	NaN	NaN	NaN	NaN	NaN	NaN	NaN	NaN	NaN	NaN	NaN	NaN	NaN	NaN	NaN	NaN	NaN	NaN	NaN	NaN	NaN	NaN	NaN	NaN	NaN	NaN	NaN	-1.1784712243941113	-0.49171362154053716	1.8123984667254835	NaN	3.3866452735870145	0.9108697135647167	NaN	NaN	14.721476393158786	4.023551087253252	6.810408997726954
2250	1.2738974987215983	3.3717930219996473	0.	NaN	NaN	NaN	8.144862755718817	NaN	NaN	NaN	NaN	NaN	NaN	NaN	NaN	NaN	NaN	NaN	NaN	NaN	NaN	NaN	NaN	NaN	NaN	NaN	NaN	NaN	NaN	NaN	NaN	NaN	NaN	NaN	NaN	NaN	-0.9620114036432353	-0.27509589372343723	1.8432347792745727	NaN	3.357917756570128	0.9889317391255924	NaN	NaN	14.66530486656349	4.052026580305454	6.781834172823537
2300	1.4747662398240229	3.572656930800237	0.	NaN	NaN	NaN	8.090407084960411	NaN	NaN	NaN	NaN	NaN	NaN	NaN	NaN	NaN	NaN	NaN	NaN	NaN	NaN	NaN	NaN	NaN	NaN	NaN	NaN	NaN	NaN	NaN	NaN	NaN	NaN	NaN	NaN	NaN	-0.7458465459373516	-0.05878346214761664	1.8737786467224462	NaN	3.3291397928376716	1.0664884632224017	NaN	NaN	14.609155586397907	4.080200978417877	6.753185808003176
2350	1.6753887920976842	3.773243719089843	0.	NaN	NaN	NaN	8.035971777680537	NaN	NaN	NaN	NaN	NaN	NaN	NaN	NaN	NaN	NaN	NaN	NaN	NaN	NaN	NaN	NaN	NaN	NaN	NaN	NaN	NaN	NaN	NaN	NaN	NaN	NaN	NaN	NaN	NaN	-0.5299749340278325	0.1572257455488762	1.9040320623537907	NaN	3.3003113458602944	1.1435638438445648	NaN	NaN	14.553028740429202	4.108076532695436	6.7244647110427085
2400	1.875765958890853	3.9735545730603503	0.	NaN	NaN	NaN	7.981556872134161	NaN	NaN	NaN	NaN	NaN	NaN	NaN	NaN	NaN	NaN	NaN	NaN	NaN	NaN	NaN	NaN	NaN	NaN	NaN	NaN	NaN	NaN	NaN	NaN	NaN	NaN	NaN	NaN	NaN	-0.31439487306925096	0.3729337299073267	1.9339970062412966	NaN	3.2714323805739194	1.220180546259133	NaN	NaN	14.4969245110147	4.135655481462732	6.695671682252971
2450	2.0758985360635354	4.173590657957661	0.	NaN	NaN	NaN	7.927162405511452	NaN	NaN	NaN	NaN	NaN	NaN	NaN	NaN	NaN	NaN	NaN	NaN	NaN	NaN	NaN	NaN	NaN	NaN	NaN	NaN	NaN	NaN	NaN	NaN	NaN	NaN	NaN	NaN	NaN	-0.09910469061938658	0.5883424196483544	1.963675445245657	NaN	3.242502863379736	1.2963600369088988	NaN	NaN	14.440843075101906	4.162940050264046	6.666807514478801
2500	2.275787311987468	4.373353118081685	0.	NaN	NaN	NaN	7.87278841393779	NaN	NaN	NaN	NaN	NaN	NaN	NaN	NaN	NaN	NaN	NaN	NaN	NaN	NaN	NaN	NaN	NaN	NaN	NaN	NaN	NaN	NaN	NaN	NaN	NaN	NaN	NaN	NaN	NaN	0.11589726336078808	0.8034536716719132	1.993069333015567	NaN	3.2135227621442106	1.3721226687284076	NaN	NaN	14.384784604228479	4.189932451863343	6.6378729930990374
2550	2.4754330675461205	4.572843076786348	0.	NaN	NaN	NaN	7.818434932473756	NaN	NaN	NaN	NaN	NaN	NaN	NaN	NaN	NaN	NaN	NaN	NaN	NaN	NaN	NaN	NaN	NaN	NaN	NaN	NaN	NaN	NaN	NaN	NaN	NaN	NaN	NaN	NaN	NaN	0.330612616507089	1.0182692710572903	2.0221806099877258	NaN	3.1844920461990784	1.4474877588175625	NaN	NaN	14.32874926452226	4.216634886244268	6.608868896026517
2600	2.674836576134696	4.772061636479588	0.	NaN	NaN	NaN	7.76410199511513	NaN	NaN	NaN	NaN	NaN	NaN	NaN	NaN	NaN	NaN	NaN	NaN	NaN	NaN	NaN	NaN	NaN	NaN	NaN	NaN	NaN	NaN	NaN	NaN	NaN	NaN	NaN	NaN	NaN	0.5450429740521402	1.2327909310631076	2.051011203386834	NaN	3.155410686341346	1.5224736592932382	NaN	NaN	14.272737216701248	4.243049540610152	6.579795993708078
2650	2.8739986036601337	4.971009878623351	0.	NaN	NaN	NaN	7.709789634792908	NaN	NaN	NaN	NaN	NaN	NaN	NaN	NaN	NaN	NaN	NaN	NaN	NaN	NaN	NaN	NaN	NaN	NaN	NaN	NaN	NaN	NaN	NaN	NaN	NaN	NaN	NaN	NaN	NaN	0.7591899188253545	1.4470202931273208	2.0795630272255954	NaN	3.1262786548332935	1.5970978220372245	NaN	NaN	14.216748616073607	4.269178589384004	6.550655049124559
2700	3.0729199085410963	5.169688863733601	0.	NaN	NaN	NaN	7.655497883373274	NaN	NaN	NaN	NaN	NaN	NaN	NaN	NaN	NaN	NaN	NaN	NaN	NaN	NaN	NaN	NaN	NaN	NaN	NaN	NaN	NaN	NaN	NaN	NaN	NaN	NaN	NaN	NaN	NaN	0.9730550112529524	1.6609589268672196	2.1078379823047166	NaN	3.097095925402473	1.6713768579711386	NaN	NaN	14.160783612537676	4.295024194208517	6.521446817790799
2750	3.27160124170799	5.3680996313803115	0.	NaN	NaN	NaN	7.601226771657632	NaN	NaN	NaN	NaN	NaN	NaN	NaN	NaN	NaN	NaN	NaN	NaN	NaN	NaN	NaN	NaN	NaN	NaN	NaN	NaN	NaN	NaN	NaN	NaN	NaN	NaN	NaN	NaN	NaN	1.1866397893579457	1.874608330079428	2.1358379562129075	NaN	3.0678624732417052	1.7453265914133151	NaN	NaN	14.104842350581961	4.320588503946069	6.492172047755635
2800	3.470043346602949	5.5662432001874675	0.	NaN	NaN	NaN	7.546976329382576	NaN	NaN	NaN	NaN	NaN	NaN	NaN	NaN	NaN	NaN	NaN	NaN	NaN	NaN	NaN	NaN	NaN	NaN	NaN	NaN	NaN	NaN	NaN	NaN	NaN	NaN	NaN	NaN	NaN	1.3999457687601446	2.087969928739904	2.16356482332688	NaN	3.0385782750090855	1.8189621100074014	NaN	NaN	14.048924969285126	4.345873654678717	6.462831479601908
2850	3.668246959179837	5.764120567833067	0.	NaN	NaN	NaN	7.4927465852199155	NaN	NaN	NaN	NaN	NaN	NaN	NaN	NaN	NaN	NaN	NaN	NaN	NaN	NaN	NaN	NaN	NaN	NaN	NaN	NaN	NaN	NaN	NaN	NaN	NaN	NaN	NaN	NaN	NaN	1.612974442676165	2.301045077003939	2.1910204448113477	NaN	3.0092433088279797	1.8922978106557615	NaN	NaN	13.993031602316018	4.370881769708199	6.433425846446454
2900	3.866212807904255	5.961732711049122	0.	NaN	NaN	NaN	7.438537566776657	NaN	NaN	NaN	NaN	NaN	NaN	NaN	NaN	NaN	NaN	NaN	NaN	NaN	NaN	NaN	NaN	NaN	NaN	NaN	NaN	NaN	NaN	NaN	NaN	NaN	NaN	NaN	NaN	NaN	1.825727281919411	2.513835057206159	2.2182066686190294	NaN	2.979857554287026	1.9653474418416	NaN	NaN	13.937162377933635	4.395614959555941	6.403955873940114
2950	4.0639416137535385	6.159080585621657	0.	NaN	NaN	NaN	7.384349300595011	NaN	NaN	NaN	NaN	NaN	NaN	NaN	NaN	NaN	NaN	NaN	NaN	NaN	NaN	NaN	NaN	NaN	NaN	NaN	NaN	NaN	NaN	NaN	NaN	NaN	NaN	NaN	NaN	NaN	2.038205734900095	2.7263410798605245	2.2451253294906452	NaN	2.9504209924401334	2.038124142680883	NaN	NaN	13.881317418987159	4.420075321963045	6.374422280267729
3000	4.261434090216749	6.356165126390705	0.	NaN	NaN	NaN	7.3301818121523965	NaN	NaN	NaN	NaN	NaN	NaN	NaN	NaN	NaN	NaN	NaN	NaN	NaN	NaN	NaN	NaN	NaN	NaN	NaN	NaN	NaN	NaN	NaN	NaN	NaN	NaN	NaN	NaN	NaN	2.2504112276252184	2.9385642836603294	2.2717782489549174	NaN	2.9209336058064843	2.110640479007678	NaN	NaN	13.825496842915923	4.444264941890301	6.344825776148135
3050	4.458690943294687	6.552987247250314	0.	NaN	NaN	NaN	7.276035125861433	NaN	NaN	NaN	NaN	NaN	NaN	NaN	NaN	NaN	NaN	NaN	NaN	NaN	NaN	NaN	NaN	NaN	NaN	NaN	NaN	NaN	NaN	NaN	NaN	NaN	NaN	NaN	NaN	NaN	2.4623451636985902	3.150505735478202	2.298167235328573	NaN	2.8913953783705284	2.1829084767638003	NaN	NaN	13.76970076174944	4.468185891518177	6.315167064834174
3100	4.6557128714998814	6.7495478411485434	0.	NaN	NaN	NaN	7.221909265069945	NaN	NaN	NaN	NaN	NaN	NaN	NaN	NaN	NaN	NaN	NaN	NaN	NaN	NaN	NaN	NaN	NaN	NaN	NaN	NaN	NaN	NaN	NaN	NaN	NaN	NaN	NaN	NaN	NaN	2.674008924320808	3.3621664303661025	2.3242940837163384	NaN	2.861806295581994	2.254939652934869	NaN	NaN	13.713929282107385	4.491840230246825	6.285446842112683
3150	4.852500565856601	6.945847780087473	0.	NaN	NaN	NaN	7.167804252060961	NaN	NaN	NaN	NaN	NaN	NaN	NaN	NaN	NaN	NaN	NaN	NaN	NaN	NaN	NaN	NaN	NaN	NaN	NaN	NaN	NaN	NaN	NaN	NaN	NaN	NaN	NaN	NaN	NaN	2.885403868289278	3.57354729155533	2.3501605760109467	NaN	2.832166344355875	2.326745044249616	NaN	NaN	13.658182505199603	4.515230004696078	6.255665796304506
3200	5.049054709900836	7.141887915123178	0.	NaN	NaN	NaN	7.113720108052712	NaN	NaN	NaN	NaN	NaN	NaN	NaN	NaN	NaN	NaN	NaN	NaN	NaN	NaN	NaN	NaN	NaN	NaN	NaN	NaN	NaN	NaN	NaN	NaN	NaN	NaN	NaN	NaN	NaN	3.0965313319981957	3.7846491704565133	2.3757684808931314	NaN	2.80247551307244	2.3983352338369737	NaN	NaN	13.6024605268261	4.538357248705456	6.225824608264481
3250	5.245375979680318	7.337669076365759	0.	NaN	NaN	NaN	7.0596568531986374	NaN	NaN	NaN	NaN	NaN	NaN	NaN	NaN	NaN	NaN	NaN	NaN	NaN	NaN	NaN	NaN	NaN	NaN	NaN	NaN	NaN	NaN	NaN	NaN	NaN	NaN	NaN	NaN	NaN	3.3073926294385583	3.995472846659616	2.401119553831628	NaN	2.7727337915772297	2.4697203760158124	NaN	NaN	13.54676343737706	4.561223983334155	6.195923951381447
3300	5.441465043754512	7.533192072979325	0.	NaN	NaN	NaN	7.005614506587374	NaN	NaN	NaN	NaN	NaN	NaN	NaN	NaN	NaN	NaN	NaN	NaN	NaN	NaN	NaN	NaN	NaN	NaN	NaN	NaN	NaN	NaN	NaN	NaN	NaN	NaN	NaN	NaN	NaN	3.517989052198165	4.206019027933937	2.426215537083177	NaN	2.7429411711810534	2.540910219374767	NaN	NaN	13.491091321832824	4.583832216861055	6.1659644915782446
3350	5.637322563194609	7.728457693182003	0.	NaN	NaN	NaN	6.951593086242767	NaN	NaN	NaN	NaN	NaN	NaN	NaN	NaN	NaN	NaN	NaN	NaN	NaN	NaN	NaN	NaN	NaN	NaN	NaN	NaN	NaN	NaN	NaN	NaN	NaN	NaN	NaN	NaN	NaN	3.728321869461606	4.41628835022811	2.45105815969252	NaN	2.713097644659995	2.61191412828409	NaN	NaN	13.435444259763912	4.606183944784722	6.135946887311718
3400	5.8329491915835385	7.923466704245919	0.	NaN	NaN	NaN	6.897592609123868	NaN	NaN	NaN	NaN	NaN	NaN	NaN	NaN	NaN	NaN	NaN	NaN	NaN	NaN	NaN	NaN	NaN	NaN	NaN	NaN	NaN	NaN	NaN	NaN	NaN	NaN	NaN	NaN	NaN	3.938392328010279	4.626281377670099	2.475649137492402	NaN	2.6832032062554103	2.68274110296786	NaN	NaN	13.379822325330998	4.628281149823401	6.105871789572705
3450	6.02834557501596	8.118219852497225	0.	NaN	NaN	NaN	6.843613091124924	NaN	NaN	NaN	NaN	NaN	NaN	NaN	NaN	NaN	NaN	NaN	NaN	NaN	NaN	NaN	NaN	NaN	NaN	NaN	NaN	NaN	NaN	NaN	NaN	NaN	NaN	NaN	NaN	NaN	4.148201652222369	4.835998602567206	2.4999901731035696	NaN	2.6532578516739247	2.753399798252518	NaN	NaN	13.324225587284936	4.65012580191502	6.075739841886045
3500	6.22351235209827	8.312717863316077	0.	NaN	NaN	NaN	6.789654547075396	NaN	NaN	NaN	NaN	NaN	NaN	NaN	NaN	NaN	NaN	NaN	NaN	NaN	NaN	NaN	NaN	NaN	NaN	NaN	NaN	NaN	NaN	NaN	NaN	NaN	NaN	NaN	NaN	NaN	4.357751044072871	5.045440445406066	2.524082955934775	NaN	2.6232615780874364	2.8238985410969257	NaN	NaN	13.268654108966738	4.67171985821719	6.045551680310584
3550	6.41845015394859	8.506961441136651	0.	NaN	NaN	NaN	6.735716990739942	NaN	NaN	NaN	NaN	NaN	NaN	NaN	NaN	NaN	NaN	NaN	NaN	NaN	NaN	NaN	NaN	NaN	NaN	NaN	NaN	NaN	NaN	NaN	NaN	NaN	NaN	NaN	NaN	NaN	4.567041683133568	5.254607254852645	2.5479291621827698	NaN	2.5932143841331157	2.89424534699933	NaN	NaN	13.21310794830759	4.6930652631072	6.015307933439159
3600	6.613159604196782	8.700951269447126	0.	NaN	NaN	NaN	6.681800434818426	NaN	NaN	NaN	NaN	NaN	NaN	NaN	NaN	NaN	NaN	NaN	NaN	NaN	NaN	NaN	NaN	NaN	NaN	NaN	NaN	NaN	NaN	NaN	NaN	NaN	NaN	NaN	NaN	NaN	4.776074726573051	5.463499307752247	2.57153045483231	NaN	2.5631162699134027	2.9644479353679536	NaN	NaN	13.15758715782884	4.71416394818203	5.985009222398614
3650	6.807641318984437	8.894688010789697	0.	NaN	NaN	NaN	6.627904890945917	NaN	NaN	NaN	NaN	NaN	NaN	NaN	NaN	NaN	NaN	NaN	NaN	NaN	NaN	NaN	NaN	NaN	NaN	NaN	NaN	NaN	NaN	NaN	NaN	NaN	NaN	NaN	NaN	NaN	4.984851309156698	5.67211680912951	2.5948884836561548	NaN	2.5329672369960123	3.034513743934118	NaN	NaN	13.10209178464201	4.735017832258335	5.9546561608497885
3700	7.0018959069648785	9.088172306760576	0.	NaN	NaN	NaN	6.574030369692686	NaN	NaN	NaN	NaN	NaN	NaN	NaN	NaN	NaN	NaN	NaN	NaN	NaN	NaN	NaN	NaN	NaN	NaN	NaN	NaN	NaN	NaN	NaN	NaN	NaN	NaN	NaN	NaN	NaN	5.193372543246699	5.880459892188403	2.6180048852150644	NaN	2.5027672884139283	3.104449942279807	NaN	NaN	13.046621870448782	4.755628821372453	5.924249354987524
3750	7.195923969303164	9.281404778009982	0.	NaN	NaN	NaN	6.520176880564211	NaN	NaN	NaN	NaN	NaN	NaN	NaN	NaN	NaN	NaN	NaN	NaN	NaN	NaN	NaN	NaN	NaN	NaN	NaN	NaN	NaN	NaN	NaN	NaN	NaN	NaN	NaN	NaN	NaN	5.40163951880203	6.08852861831223	2.6408812828578023	NaN	2.472516428665408	3.1742634445452675	NaN	NaN	12.991177451541013	4.775998808780411	5.8937894035406675
3800	7.389726099676086	9.474386024242147	0.	NaN	NaN	NaN	6.466344432001174	NaN	NaN	NaN	NaN	NaN	NaN	NaN	NaN	NaN	NaN	NaN	NaN	NaN	NaN	NaN	NaN	NaN	NaN	NaN	NaN	NaN	NaN	NaN	NaN	NaN	NaN	NaN	NaN	NaN	5.60965330337847	6.296322977063632	2.6635192867211375	NaN	2.44221466371398	3.2439609213765928	NaN	NaN	12.935758558800723	4.796129674957908	5.863276897772055
3850	7.583302884272162	9.667116624215316	0.	NaN	NaN	NaN	6.412533031379454	NaN	NaN	NaN	NaN	NaN	NaN	NaN	NaN	NaN	NaN	NaN	NaN	NaN	NaN	NaN	NaN	NaN	NaN	NaN	NaN	NaN	NaN	NaN	NaN	NaN	NaN	NaN	NaN	NaN	5.8174149421286	6.50384288618458	2.685920493729837	NaN	2.4118620009884433	3.3135488111681117	NaN	NaN	12.880365217700103	4.816023287600334	5.832712421478531
3900	7.776654901791653	9.85959713574175	0.	NaN	NaN	NaN	6.358742685010142	NaN	NaN	NaN	NaN	NaN	NaN	NaN	NaN	NaN	NaN	NaN	NaN	NaN	NaN	NaN	NaN	NaN	NaN	NaN	NaN	NaN	NaN	NaN	NaN	NaN	NaN	NaN	NaN	NaN	6.024925457801792	6.711088191596382	2.708086487596674	NaN	2.38145844938287	3.3830333306498153	NaN	NaN	12.8249974483015	4.835681501622755	5.80209655099094
3950	7.969782723446542	10.051828095687714	0.	NaN	NaN	NaN	6.304973398139533	NaN	NaN	NaN	NaN	NaN	NaN	NaN	NaN	NaN	NaN	NaN	NaN	NaN	NaN	NaN	NaN	NaN	NaN	NaN	NaN	NaN	NaN	NaN	NaN	NaN	NaN	NaN	NaN	NaN	6.2321858507442265	6.918058667399677	2.7300188388224225	NaN	2.351004019256604	3.4524204848658435	NaN	NaN	12.769655265257443	4.855106159159925	5.771429855174122
4000	8.162686912960558	10.243810019973493	0.	NaN	NaN	NaN	6.251225174949116	NaN	NaN	NaN	NaN	NaN	NaN	NaN	NaN	NaN	NaN	NaN	NaN	NaN	NaN	NaN	NaN	NaN	NaN	NaN	NaN	NaN	NaN	NaN	NaN	NaN	NaN	NaN	NaN	NaN	6.439197098898869	7.124754015874442	2.751719104695862	NaN	2.3204987224342597	3.521716076586305	NaN	NaN	12.71433867781063	4.874299089566276	5.740712895426921
4050	8.355368026569147	10.435543403573382	0.	NaN	NaN	NaN	6.1974980185556	NaN	NaN	NaN	NaN	NaN	NaN	NaN	NaN	NaN	NaN	NaN	NaN	NaN	NaN	NaN	NaN	NaN	NaN	NaN	NaN	NaN	NaN	NaN	NaN	NaN	NaN	NaN	NaN	NaN	6.645960157805495	7.331173867479985	2.7731888292937703	NaN	2.289942572205724	3.5909257151912763	NaN	NaN	12.659047689793912	4.893262109415923	5.709946225682179
4100	8.547826613019499	10.627028720515689	0.	NaN	NaN	NaN	6.143791931010882	NaN	NaN	NaN	NaN	NaN	NaN	NaN	NaN	NaN	NaN	NaN	NaN	NaN	NaN	NaN	NaN	NaN	NaN	NaN	NaN	NaN	NaN	NaN	NaN	NaN	NaN	NaN	NaN	NaN	6.852475960600674	7.537317780854951	2.7944295434809323	NaN	2.2593355833261555	3.6600548250627134	NaN	NaN	12.603782299630314	4.911997022502665	5.679130392406741
4150	8.740063213570538	10.818266423882728	0.	NaN	NaN	NaN	6.090106913302074	NaN	NaN	NaN	NaN	NaN	NaN	NaN	NaN	NaN	NaN	NaN	NaN	NaN	NaN	NaN	NaN	NaN	NaN	NaN	NaN	NaN	NaN	NaN	NaN	NaN	NaN	NaN	NaN	NaN	7.0587454180177716	7.743185242817314	2.815442764910133	NaN	2.2286777720159847	3.7291086535171805	NaN	NaN	12.548542500333031	4.930505619839981	5.648265934601447
4200	8.93207836199291	11.009256945810836	0.	NaN	NaN	NaN	6.036442965351488	NaN	NaN	NaN	NaN	NaN	NaN	NaN	NaN	NaN	NaN	NaN	NaN	NaN	NaN	NaN	NaN	NaN	NaN	NaN	NaN	NaN	NaN	NaN	NaN	NaN	NaN	NaN	NaN	NaN	7.2647694183869564	7.948775668364386	2.8362299980221612	NaN	2.1979691559609136	3.7980922783097353	NaN	NaN	12.493328279505425	4.948789679661038	5.617353383801146
4250	9.123872584569	11.200000697490353	0.	NaN	NaN	NaN	5.982800086016639	NaN	NaN	NaN	NaN	NaN	NaN	NaN	NaN	NaN	NaN	NaN	NaN	NaN	NaN	NaN	NaN	NaN	NaN	NaN	NaN	NaN	NaN	NaN	NaN	NaN	NaN	NaN	NaN	NaN	7.47054882763519	8.154088400672812	2.856792734045808	NaN	2.1672097543119144	3.8670106147369836	NaN	NaN	12.438139619341026	4.966850967418676	5.586393264074678
4300	9.31544640009293	11.390498069165641	0.	NaN	NaN	NaN	5.929178273090246	NaN	NaN	NaN	NaN	NaN	NaN	NaN	NaN	NaN	NaN	NaN	NaN	NaN	NaN	NaN	NaN	NaN	NaN	NaN	NaN	NaN	NaN	NaN	NaN	NaN	NaN	NaN	NaN	NaN	7.676084489286236	8.359122711098573	2.877132450997868	NaN	2.1363995876852346	3.935868422365143	NaN	NaN	12.382976496623526	4.984691235785426	5.555386092024886
4350	9.506800319870546	11.580749430135066	0.	NaN	NaN	NaN	5.875577523300234	NaN	NaN	NaN	NaN	NaN	NaN	NaN	NaN	NaN	NaN	NaN	NaN	NaN	NaN	NaN	NaN	NaN	NaN	NaN	NaN	NaN	NaN	NaN	NaN	NaN	NaN	NaN	NaN	NaN	7.881377224460657	8.56387779917698	2.8972506136831373	NaN	2.105538678162389	4.004670311407059	NaN	NaN	12.32783888272679	5.002312224653497	5.524332376788616
4400	9.697934847719436	11.770755128751002	0.	NaN	NaN	NaN	5.821997832309733	NaN	NaN	NaN	NaN	NaN	NaN	NaN	NaN	NaN	NaN	NaN	NaN	NaN	NaN	NaN	NaN	NaN	NaN	NaN	NaN	NaN	NaN	NaN	NaN	NaN	NaN	NaN	NaN	NaN	8.086427831875811	8.76835279262268	2.917148673694414	NaN	2.0746270492901675	4.073420748770274	NaN	NaN	12.272726743614848	5.0197156611347795	5.493232620036709
4450	9.888850479968914	11.960515492419852	0.	NaN	NaN	NaN	5.768439194717074	NaN	NaN	NaN	NaN	NaN	NaN	NaN	NaN	NaN	NaN	NaN	NaN	NaN	NaN	NaN	NaN	NaN	NaN	NaN	NaN	NaN	NaN	NaN	NaN	NaN	NaN	NaN	NaN	NaN	8.291237087845857	8.972546747329657	2.936828069412503	NaN	2.04366472608063	4.1421240637966825	NaN	NaN	12.217640039841902	5.036903259560849	5.4620873159740135
4500	10.079547705460033	12.150030827602018	0.	NaN	NaN	NaN	5.714901604055792	NaN	NaN	NaN	NaN	NaN	NaN	NaN	NaN	NaN	NaN	NaN	NaN	NaN	NaN	NaN	NaN	NaN	NaN	NaN	NaN	NaN	NaN	NaN	NaN	NaN	NaN	NaN	NaN	NaN	8.49580574628175	9.176458647371225	2.956290226006207	NaN	2.012651735011109	4.210784453712756	NaN	NaN	12.162578726552312	5.053876721482961	5.430896951339372
4550	10.270027005545568	12.33930141981192	0.	NaN	NaN	NaN	5.6613850527946274	NaN	NaN	NaN	NaN	NaN	NaN	NaN	NaN	NaN	NaN	NaN	NaN	NaN	NaN	NaN	NaN	NaN	NaN	NaN	NaN	NaN	NaN	NaN	NaN	NaN	NaN	NaN	NaN	NaN	8.700134538691243	9.380087405000033	2.9755365554323356	NaN	1.9815881040242083	4.279405988807988	NaN	NaN	12.107542753480613	5.070637735672056	5.399662005405629
4600	10.460288854090036	12.528327533617981	0.	NaN	NaN	NaN	5.607889532337526	NaN	NaN	NaN	NaN	NaN	NaN	NaN	NaN	NaN	NaN	NaN	NaN	NaN	NaN	NaN	NaN	NaN	NaN	NaN	NaN	NaN	NaN	NaN	NaN	NaN	NaN	NaN	NaN	NaN	8.904224174178896	9.583431860648064	2.9945684564356965	NaN	1.9504738625278022	4.34799261735796	NaN	NaN	12.052532064951514	5.087187978118756	5.3683829499796305
4650	10.65033371746969	12.717109412642653	0.	NaN	NaN	NaN	5.554415033023633	NaN	NaN	NaN	NaN	NaN	NaN	NaN	NaN	NaN	NaN	NaN	NaN	NaN	NaN	NaN	NaN	NaN	NaN	NaN	NaN	NaN	NaN	NaN	NaN	NaN	NaN	NaN	NaN	NaN	9.108075339446051	9.78649078292664	3.0133873145491052	NaN	1.9193090413950396	4.416548170307209	NaN	NaN	11.997546599879877	5.103529112033361	5.337060249402221
4700	10.840162054572502	12.905647279562386	0.	NaN	NaN	NaN	5.500961544127304	NaN	NaN	NaN	NaN	NaN	NaN	NaN	NaN	NaN	NaN	NaN	NaN	NaN	NaN	NaN	NaN	NaN	NaN	NaN	NaN	NaN	NaN	NaN	NaN	NaN	NaN	NaN	NaN	NaN	9.31168869879086	9.989262868626403	3.031994502093376	NaN	1.8880936729643374	4.485076365726118	NaN	NaN	11.942586291770734	5.119662787845859	5.305694360548245
4750	11.029774316798191	13.093941336107648	0.	NaN	NaN	NaN	5.4475290538580925	NaN	NaN	NaN	NaN	NaN	NaN	NaN	NaN	NaN	NaN	NaN	NaN	NaN	NaN	NaN	NaN	NaN	NaN	NaN	NaN	NaN	NaN	NaN	NaN	NaN	NaN	NaN	NaN	NaN	9.515064894108272	10.191746742717344	3.050391378177329	NaN	1.856827791039388	4.553580813054976	NaN	NaN	11.887651068719295	5.135590643205918	5.274285732826549
4800	11.2191709480582	13.281991763062916	0.	NaN	NaN	NaN	5.394117549360758	NaN	NaN	NaN	NaN	NaN	NaN	NaN	NaN	NaN	NaN	NaN	NaN	NaN	NaN	NaN	NaN	NaN	NaN	NaN	NaN	NaN	NaN	NaN	NaN	NaN	NaN	NaN	NaN	NaN	9.71820454489004	10.393940958348788	3.0685792886977836	NaN	1.825511430889153	4.622065017147534	NaN	NaN	11.832740853410927	5.15131430298289	5.242834808179976
4850	11.408352384775709	13.469798720266688	0.	NaN	NaN	NaN	5.340727016715268	NaN	NaN	NaN	NaN	NaN	NaN	NaN	NaN	NaN	NaN	NaN	NaN	NaN	NaN	NaN	NaN	NaN	NaN	NaN	NaN	NaN	NaN	NaN	NaN	NaN	NaN	NaN	NaN	NaN	9.921108248224696	10.595843996849382	3.0865595663395653	NaN	1.794144629247865	4.6905323821254825	NaN	NaN	11.777855563121172	5.166835379265804	5.2113420210853745
4900	11.597319055885626	13.657362346611464	0.	NaN	NaN	NaN	5.287357440936787	NaN	NaN	NaN	NaN	NaN	NaN	NaN	NaN	NaN	NaN	NaN	NaN	NaN	NaN	NaN	NaN	NaN	NaN	NaN	NaN	NaN	NaN	NaN	NaN	NaN	NaN	NaN	NaN	NaN	10.123776578797589	10.797454267727112	3.104333530575499	NaN	1.7627274243150315	4.758986215054562	NaN	NaN	11.72299510971573	5.182155471363381	5.179807798553589
4950	11.786071382834598	13.844682760043762	0.	NaN	NaN	NaN	5.234008805975687	NaN	NaN	NaN	NaN	NaN	NaN	NaN	NaN	NaN	NaN	NaN	NaN	NaN	NaN	NaN	NaN	NaN	NaN	NaN	NaN	NaN	NaN	NaN	NaN	NaN	NaN	NaN	NaN	NaN	10.32621008889086	10.998770108669303	3.1219024876664174	NaN	1.731259855755429	4.827429729452297	NaN	NaN	11.668159399650483	5.197276165804014	5.148232560129466
5000	11.974609779581005	14.031760057564112	0.	NaN	NaN	NaN	5.180681094717547	NaN	NaN	NaN	NaN	NaN	NaN	NaN	NaN	NaN	NaN	NaN	NaN	NaN	NaN	NaN	NaN	NaN	NaN	NaN	NaN	NaN	NaN	NaN	NaN	NaN	NaN	NaN	NaN	NaN	10.528409308383454	11.199789785542615	3.1392677306611487	NaN	1.6997419646991072	4.895866048636672	NaN	NaN	11.613348333971466	5.212199036335783	5.116616717891852
5050	12.16293465259495	14.218594315227056	0.	NaN	NaN	NaN	5.127374288983144	NaN	NaN	NaN	NaN	NaN	NaN	NaN	NaN	NaN	NaN	NaN	NaN	NaN	NaN	NaN	NaN	NaN	NaN	NaN	NaN	NaN	NaN	NaN	NaN	NaN	NaN	NaN	NaN	NaN	10.730374744751098	11.400511492393035	3.1564305393965317	NaN	1.6681737937413856	4.96429820892448	NaN	NaN	11.558561808314888	5.226925643926452	5.084960676453592
5100	12.351046400858282	14.40518558814114	0.	NaN	NaN	NaN	5.0740883695284635	NaN	NaN	NaN	NaN	NaN	NaN	NaN	NaN	NaN	NaN	NaN	NaN	NaN	NaN	NaN	NaN	NaN	NaN	NaN	NaN	NaN	NaN	NaN	NaN	NaN	NaN	NaN	NaN	NaN	10.932106883066334	11.600933351445878	3.1733921804974017	NaN	1.6365553869428573	5.032729162687518	NaN	NaN	11.503799712907124	5.2414575367634635	5.053264832961535
5150	12.538945415864571	14.591533910468945	0.	NaN	NaN	NaN	5.020823316044693	NaN	NaN	NaN	NaN	NaN	NaN	NaN	NaN	NaN	NaN	NaN	NaN	NaN	NaN	NaN	NaN	NaN	NaN	NaN	NaN	NaN	NaN	NaN	NaN	NaN	NaN	NaN	NaN	NaN	11.133606185998502	11.80105341310581	3.1901539073765997	NaN	1.604886789829387	5.1011617812742704	NaN	NaN	11.44906193256472	5.255796250253947	5.021529577096525
5200	12.726632081619126	14.777639295427035	0.	NaN	NaN	NaN	4.967579107158225	NaN	NaN	NaN	NaN	NaN	NaN	NaN	NaN	NaN	NaN	NaN	NaN	NaN	NaN	NaN	NaN	NaN	NaN	NaN	NaN	NaN	NaN	NaN	NaN	NaN	NaN	NaN	NaN	NaN	11.334873093813721	12.00086965595683	3.206716960234967	NaN	1.5731680493921092	5.1695988578042416	NaN	NaN	11.394348346694388	5.2699433070247075	4.9897552910734095
5250	12.914106774638995	14.963501735286007	0.	NaN	NaN	NaN	4.914355720430655	NaN	NaN	NaN	NaN	NaN	NaN	NaN	NaN	NaN	NaN	NaN	NaN	NaN	NaN	NaN	NaN	NaN	NaN	NaN	NaN	NaN	NaN	NaN	NaN	NaN	NaN	NaN	NaN	NaN	11.535908024374931	12.200379986762256	3.223082566061354	NaN	1.5413992140874322	5.238043109841668	NaN	NaN	11.339658829293006	5.2839002169222375	4.957942349641037
5300	13.101369863952943	15.149121201370463	0.	NaN	NaN	NaN	4.861153132358782	NaN	NaN	NaN	NaN	NaN	NaN	NaN	NaN	NaN	NaN	NaN	NaN	NaN	NaN	NaN	NaN	NaN	NaN	NaN	NaN	NaN	NaN	NaN	NaN	NaN	NaN	NaN	NaN	NaN	11.736711373141864	12.399582240464744	3.239251938632605	NaN	1.509580333837036	5.306497181954905	NaN	NaN	11.284993248947611	5.297668477012713	4.926091120082254
5350	13.288421711101478	15.33449764405902	0.	NaN	NaN	NaN	4.807971318374612	NaN	NaN	NaN	NaN	NaN	NaN	NaN	NaN	NaN	NaN	NaN	NaN	NaN	NaN	NaN	NaN	NaN	NaN	NaN	NaN	NaN	NaN	NaN	NaN	NaN	NaN	NaN	NaN	NaN	11.937283513171046	12.598474180186289	3.2552262785135735	NaN	1.4777114600278698	5.374963648167406	NaN	NaN	11.230351468835426	5.311249571581989	4.894201962213907
5400	13.475262670136843	15.5196309927843	0.	NaN	NaN	NaN	4.754810252845351	NaN	NaN	NaN	NaN	NaN	NaN	NaN	NaN	NaN	NaN	NaN	NaN	NaN	NaN	NaN	NaN	NaN	NaN	NaN	NaN	NaN	NaN	NaN	NaN	NaN	NaN	NaN	NaN	NaN	12.137624795115801	12.79705349722823	3.2710067730571133	NaN	1.4457926455121572	5.443445014305865	NaN	NaN	11.175733346723831	5.3246449721356015	4.862275228386843
5450	13.661893087623012	15.704521156032955	0.	NaN	NaN	NaN	4.701669909073412	NaN	NaN	NaN	NaN	NaN	NaN	NaN	NaN	NaN	NaN	NaN	NaN	NaN	NaN	NaN	NaN	NaN	NaN	NaN	NaN	NaN	NaN	NaN	NaN	NaN	NaN	NaN	NaN	NaN	12.337735547226252	12.99531781107122	3.286594596404079	NaN	1.4138239446073928	5.51194372025073	NaN	NaN	11.121138734970376	5.3378561373987745	4.830311263485912
5500	13.848313302635678	15.889168021345625	0.	NaN	NaN	NaN	4.64855025929641	NaN	NaN	NaN	NaN	NaN	NaN	NaN	NaN	NaN	NaN	NaN	NaN	NaN	NaN	NaN	NaN	NaN	NaN	NaN	NaN	NaN	NaN	NaN	NaN	NaN	NaN	NaN	NaN	NaN	12.53761607534933	13.193264669375255	3.301990909483333	NaN	1.3818054130963413	5.580462142094027	NaN	NaN	11.06656748052277	5.350884513316409	4.798310404929961
5550	14.034523646762292	16.07357145531698	0.	NaN	NaN	NaN	4.595451274687167	NaN	NaN	NaN	NaN	NaN	NaN	NaN	NaN	NaN	NaN	NaN	NaN	NaN	NaN	NaN	NaN	NaN	NaN	NaN	NaN	NaN	NaN	NaN	NaN	NaN	NaN	NaN	NaN	NaN	12.737266662928747	13.390891547979669	3.317196860011736	NaN	1.3497371082270413	5.649002594209081	NaN	NaN	11.012019424918902	5.36373153305309	4.766272982671838
5600	14.220524444102018	16.257731303595698	0.	NaN	NaN	NaN	4.542372925353704	NaN	NaN	NaN	NaN	NaN	NaN	NaN	NaN	NaN	NaN	NaN	NaN	NaN	NaN	NaN	NaN	NaN	NaN	NaN	NaN	NaN	NaN	NaN	NaN	NaN	NaN	NaN	NaN	NaN	12.936687571005026	13.588195850903126	3.3322135824941537	NaN	1.3176190887128023	5.717567331236545	NaN	NaN	10.95749440428682	5.376398616993086	4.73419931919839
5650	14.406316011265757	16.441647390884462	0.	NaN	NaN	NaN	4.489315180339251	NaN	NaN	NaN	NaN	NaN	NaN	NaN	NaN	NaN	NaN	NaN	NaN	NaN	NaN	NaN	NaN	NaN	NaN	NaN	NaN	NaN	NaN	NaN	NaN	NaN	NaN	NaN	NaN	NaN	13.135879038215487	13.785174910343622	3.347042198223453	NaN	1.2854514147322056	5.786158549990772	NaN	NaN	10.902992249344743	5.388887172740346	4.702089729530467
5700	14.591898657376152	16.62531952093999	0.	NaN	NaN	NaN	4.436278007622238	NaN	NaN	NaN	NaN	NaN	NaN	NaN	NaN	NaN	NaN	NaN	NaN	NaN	NaN	NaN	NaN	NaN	NaN	NaN	NaN	NaN	NaN	NaN	NaN	NaN	NaN	NaN	NaN	NaN	13.334841280794247	13.981825986678489	3.361683815280505	NaN	1.2532341479291031	5.854778391290461	NaN	NaN	10.848512785401061	5.401198595118503	4.6699445212229165
5750	14.777272684067567	16.80874747657298	0.	NaN	NaN	NaN	4.3832613741163025	NaN	NaN	NaN	NaN	NaN	NaN	NaN	NaN	NaN	NaN	NaN	NaN	NaN	NaN	NaN	NaN	NaN	NaN	NaN	NaN	NaN	NaN	NaN	NaN	NaN	NaN	NaN	NaN	NaN	13.533574492572216	14.178146268464394	3.376139528534184	NaN	1.2209673514126198	5.92342894171718	NaN	NaN	10.79405583235432	5.413334266170871	4.6377639943645885
5800	14.9624383854861	16.99193101964816	0.	NaN	NaN	NaN	4.330265245670284	NaN	NaN	NaN	NaN	NaN	NaN	NaN	NaN	NaN	NaN	NaN	NaN	NaN	NaN	NaN	NaN	NaN	NaN	NaN	NaN	NaN	NaN	NaN	NaN	NaN	NaN	NaN	NaN	NaN	13.732078844977107	14.374132872437343	3.3904104196413614	NaN	1.188651089757152	5.99211223530523	NaN	NaN	10.739621204693247	5.425295555160446	4.60554844157833
5850	15.147396048289595	17.174869891084278	0.	NaN	NaN	NaN	4.277289587068227	NaN	NaN	NaN	NaN	NaN	NaN	NaN	NaN	NaN	NaN	NaN	NaN	NaN	NaN	NaN	NaN	NaN	NaN	NaN	NaN	NaN	NaN	NaN	NaN	NaN	NaN	NaN	NaN	NaN	13.930354487033435	14.569782843512666	3.4044975570469216	NaN	1.1562854290023672	6.060830255166076	NaN	NaN	10.685208711496728	5.437083818569907	4.573298148020992
5900	15.332145951647613	17.357563810854074	0.	NaN	NaN	NaN	4.224334362029376	NaN	NaN	NaN	NaN	NaN	NaN	NaN	NaN	NaN	NaN	NaN	NaN	NaN	NaN	NaN	NaN	NaN	NaN	NaN	NaN	NaN	NaN	NaN	NaN	NaN	NaN	NaN	NaN	NaN	14.128401545362514	14.76509315478503	3.4184019959837437	NaN	1.1238704366532049	6.129584935050466	NaN	NaN	10.630818156433818	5.448700400101618	4.541013391383423
5950	15.516688367241454	17.54001247798432	0.	NaN	NaN	NaN	4.171399533208187	NaN	NaN	NaN	NaN	NaN	NaN	NaN	NaN	NaN	NaN	NaN	NaN	NaN	NaN	NaN	NaN	NaN	NaN	NaN	NaN	NaN	NaN	NaN	NaN	NaN	NaN	NaN	NaN	NaN	14.326220124182441	14.960060707528436	3.4321247784727102	NaN	1.0914061816798766	6.19837816085105	NaN	NaN	10.576449337763743	5.4601466306776185	4.508694441890471
6000	15.701023559264156	17.72221557055579	0.	NaN	NaN	NaN	4.1184850621943125	NaN	NaN	NaN	NaN	NaN	NaN	NaN	NaN	NaN	NaN	NaN	NaN	NaN	NaN	NaN	NaN	NaN	NaN	NaN	NaN	NaN	NaN	NaN	NaN	NaN	NaN	NaN	NaN	NaN	14.523810305308126	15.154682331196229	3.445666933322709	NaN	1.0588927345178658	6.267211772048337	NaN	NaN	10.52210204833589	5.471423828439639	4.476341562300988
6050	15.885151784420472	17.904172745703264	0.	NaN	NaN	NaN	4.065590909512615	NaN	NaN	NaN	NaN	NaN	NaN	NaN	NaN	NaN	NaN	NaN	NaN	NaN	NaN	NaN	NaN	NaN	NaN	NaN	NaN	NaN	NaN	NaN	NaN	NaN	NaN	NaN	NaN	NaN	14.721172148151286	15.348954783421076	3.45902947613063	NaN	1.0263301670679261	6.336087563102521	NaN	NaN	10.467776075589823	5.482533298749085	4.443955007907823
6100	16.069073291926916	18.085883639615556	0.	NaN	NaN	NaN	4.012717034623156	NaN	NaN	NaN	NaN	NaN	NaN	NaN	NaN	NaN	NaN	NaN	NaN	NaN	NaN	NaN	NaN	NaN	NaN	NaN	NaN	NaN	NaN	NaN	NaN	NaN	NaN	NaN	NaN	NaN	14.918305689720405	15.542874750014974	3.4722134092813657	NaN	0.9937185526960843	6.405007284793641	NaN	NaN	10.413471201555263	5.493476334187049	4.411535026537824
6150	16.25278832351171	18.267347867535474	0.	NaN	NaN	NaN	3.959863395921205	NaN	NaN	NaN	NaN	NaN	NaN	NaN	NaN	NaN	NaN	NaN	NaN	NaN	NaN	NaN	NaN	NaN	NaN	NaN	NaN	NaN	NaN	NaN	NaN	NaN	NaN	NaN	NaN	NaN	15.115210944620795	15.73643884496927	3.485219721947811	NaN	0.961057966233639	6.473972645512427	NaN	NaN	10.359187202852105	5.504254214554303	4.379081858551844
6200	16.436297113414817	18.448565023759837	0.	NaN	NaN	NaN	3.9070299507372326	NaN	NaN	NaN	NaN	NaN	NaN	NaN	NaN	NaN	NaN	NaN	NaN	NaN	NaN	NaN	NaN	NaN	NaN	NaN	NaN	NaN	NaN	NaN	NaN	NaN	NaN	NaN	NaN	NaN	15.31188790505455	15.929643610454637	3.498049390090862	NaN	0.928348483977159	6.542985312504	NaN	NaN	10.304923850690411	5.514868206871301	4.34659573684473
6250	16.619599888387942	18.629534681639488	0.	NaN	NaN	NaN	3.854216655336915	NaN	NaN	NaN	NaN	NaN	NaN	NaN	NaN	NaN	NaN	NaN	NaN	NaN	NaN	NaN	NaN	NaN	NaN	NaN	NaN	NaN	NaN	NaN	NaN	NaN	NaN	NaN	NaN	NaN	15.508336540820581	16.12248551682108	3.510703376459422	NaN	0.8955901836884861	6.612046913066526	NaN	NaN	10.250680910870408	5.525319565378183	4.314076886845336
6300	16.802696867694504	18.810256393579277	0.	NaN	NaN	NaN	3.801423464921132	NaN	NaN	NaN	NaN	NaN	NaN	NaN	NaN	NaN	NaN	NaN	NaN	NaN	NaN	NaN	NaN	NaN	NaN	NaN	NaN	NaN	NaN	NaN	NaN	NaN	NaN	NaN	NaN	NaN	15.704556799314568	16.314960962597937	3.5231826305903917	NaN	0.8627831445947336	6.681159035706812	NaN	NaN	10.196458143782491	5.5356095315347655	4.28152552651651
6350	16.98558826310967	18.99072969103806	0.	NaN	NaN	NaN	3.7486503336259673	NaN	NaN	NaN	NaN	NaN	NaN	NaN	NaN	NaN	NaN	NaN	NaN	NaN	NaN	NaN	NaN	NaN	NaN	NaN	NaN	NaN	NaN	NaN	NaN	NaN	NaN	NaN	NaN	NaN	15.900548605529014	16.507066274493887	3.535488088808678	NaN	0.8299274473882868	6.750323231254702	NaN	NaN	10.142255304407227	5.5457393340205545	4.2489418663551035
6400	17.16827427892034	19.170954084528724	0.	NaN	NaN	NaN	3.695897214522708	NaN	NaN	NaN	NaN	NaN	NaN	NaN	NaN	NaN	NaN	NaN	NaN	NaN	NaN	NaN	NaN	NaN	NaN	NaN	NaN	NaN	NaN	NaN	NaN	NaN	NaN	NaN	NaN	NaN	16.096311862053216	16.698797707396942	3.547620674227191	NaN	0.7970231742268012	6.819541013938067	NaN	NaN	10.088072142315342	5.555710188734733	4.216326109391967
6450	17.350755111925135	19.350929063618146	0.	NaN	NaN	NaN	3.6431640596178485	NaN	NaN	NaN	NaN	NaN	NaN	NaN	NaN	NaN	NaN	NaN	NaN	NaN	NaN	NaN	NaN	NaN	NaN	NaN	NaN	NaN	NaN	NaN	NaN	NaN	NaN	NaN	NaN	NaN	16.291846449073255	16.890151444374442	3.5595812967468383	NaN	0.7640704087332054	6.888813862420074	NaN	NaN	10.03390840166774	5.565523298796168	4.183678451191953
6500	17.533030951434416	19.530654096927222	0.	NaN	NaN	NaN	3.5904508198530802	NaN	NaN	NaN	NaN	NaN	NaN	NaN	NaN	NaN	NaN	NaN	NaN	NaN	NaN	NaN	NaN	NaN	NaN	NaN	NaN	NaN	NaN	NaN	NaN	NaN	NaN	NaN	NaN	NaN	16.487152224372025	17.081123596673056	3.571370853056538	NaN	0.7310692359957	6.9581432208003395	NaN	NaN	9.97976382121548	5.575179854543409	4.150999079853911
6550	17.71510197927028	19.71012863213088	0.	NaN	NaN	NaN	3.5377574451053055	NaN	NaN	NaN	NaN	NaN	NaN	NaN	NaN	NaN	NaN	NaN	NaN	NaN	NaN	NaN	NaN	NaN	NaN	NaN	NaN	NaN	NaN	NaN	NaN	NaN	NaN	NaN	NaN	NaN	16.682229023329217	17.271710203718804	3.5829902266332048	NaN	0.6980197425677555	7.027530499581484	NaN	NaN	9.925638134299803	5.584681033534685	4.118288176010693
6600	17.896968369766547	19.889352095958017	0.	NaN	NaN	NaN	3.485083884186628	NaN	NaN	NaN	NaN	NaN	NaN	NaN	NaN	NaN	NaN	NaN	NaN	NaN	NaN	NaN	NaN	NaN	NaN	NaN	NaN	NaN	NaN	NaN	NaN	NaN	NaN	NaN	NaN	NaN	16.877076658921318	17.461907233117035	3.59444028774176	NaN	0.6649220164681159	7.096977076602563	NaN	NaN	9.871531068852104	5.5940280005479135	4.085545912829152
6650	18.078630289768782	20.068323894191597	0.	NaN	NaN	NaN	3.432430084844353	NaN	NaN	NaN	NaN	NaN	NaN	NaN	NaN	NaN	NaN	NaN	NaN	NaN	NaN	NaN	NaN	NaN	NaN	NaN	NaN	NaN	NaN	NaN	NaN	NaN	NaN	NaN	NaN	NaN	17.07169492172161	17.65171058065242	3.6057218934351227	NaN	0.6317761471807959	7.166484297940724	NaN	NaN	9.817442347393953	5.603221907580688	4.052772456010136
6700	18.260087898634282	20.247043411668557	0.	NaN	NaN	NaN	3.3797959937609954	NaN	NaN	NaN	NaN	NaN	NaN	NaN	NaN	NaN	NaN	NaN	NaN	NaN	NaN	NaN	NaN	NaN	NaN	NaN	NaN	NaN	NaN	NaN	NaN	NaN	NaN	NaN	NaN	NaN	17.266083579900172	17.841116070288972	3.6168358875542213	NaN	0.598582225655083	7.236053478782417	NaN	NaN	9.763371687037086	5.612263893850289	4.019967963788502
6750	18.44134134823206	20.42551001227985	0.	NaN	NaN	NaN	3.3271815565542697	NaN	NaN	NaN	NaN	NaN	NaN	NaN	NaN	NaN	NaN	NaN	NaN	NaN	NaN	NaN	NaN	NaN	NaN	NaN	NaN	NaN	NaN	NaN	NaN	NaN	NaN	NaN	NaN	NaN	17.460242379223892	18.03011945417004	3.627783100727983	NaN	0.5653403443055345	7.305685904265395	NaN	NaN	9.709318799483407	5.621155085793675	3.987132586933098
6800	18.622390782942876	20.603723038970465	0.	NaN	NaN	NaN	3.2745867177770944	NaN	NaN	NaN	NaN	NaN	NaN	NaN	NaN	NaN	NaN	NaN	NaN	NaN	NaN	NaN	NaN	NaN	NaN	NaN	NaN	NaN	NaN	NaN	NaN	NaN	NaN	NaN	NaN	NaN	17.654171043056454	18.218716412618313	3.638564350373337	NaN	0.532050597011981	7.375382830292702	NaN	NaN	9.65528339102499	5.629896597067491	3.954266468746779
6850	18.803236339659225	20.78168181373938	0.	NaN	NaN	NaN	3.2220114209175947	NaN	NaN	NaN	NaN	NaN	NaN	NaN	NaN	NaN	NaN	NaN	NaN	NaN	NaN	NaN	NaN	NaN	NaN	NaN	NaN	NaN	NaN	NaN	NaN	NaN	NaN	NaN	NaN	NaN	17.84786927235832	18.4069025541358	3.6491804406952157	NaN	0.4987130791195249	7.445145484319783	NaN	NaN	9.601265162544067	5.638489528548059	3.921369745066396
6900	18.983878147785326	20.95938563763958	0.	NaN	NaN	NaN	3.169455608399097	NaN	NaN	NaN	NaN	NaN	NaN	NaN	NaN	NaN	NaN	NaN	NaN	NaN	NaN	NaN	NaN	NaN	NaN	NaN	NaN	NaN	NaN	NaN	NaN	NaN	NaN	NaN	NaN	NaN	18.04133674568678	18.594673415403847	3.659632162686558	NaN	0.4653278874385384	7.514975066115775	NaN	NaN	9.547263809513048	5.646934968331391	3.888442544262802
6950	19.164316329237135	21.1368337907781	0.	NaN	NaN	NaN	3.116919221580133	NaN	NaN	NaN	NaN	NaN	NaN	NaN	NaN	NaN	NaN	NaN	NaN	NaN	NaN	NaN	NaN	NaN	NaN	NaN	NaN	NaN	NaN	NaN	NaN	NaN	NaN	NaN	NaN	NaN	18.234573119195915	18.782024461283136	3.6699202941283016	NaN	0.43189512024466753	7.58487274850002	NaN	NaN	9.493279021994505	5.6552339917331755	3.855484987240849
7000	19.344550998442347	21.31402553231594	0.	NaN	NaN	NaN	3.0644022007544396	NaN	NaN	NaN	NaN	NaN	NaN	NaN	NaN	NaN	NaN	NaN	NaN	NaN	NaN	NaN	NaN	NaN	NaN	NaN	NaN	NaN	NaN	NaN	NaN	NaN	NaN	NaN	NaN	NaN	18.427578026636578	18.9689510848137	3.680045599589387	NaN	0.39841487727882907	7.654839678054791	NaN	NaN	9.439310484641178	5.663387661288785	3.8224971874393914
7050	19.52458226234037	21.490960100468154	0.	NaN	NaN	NaN	3.0119044851509558	NaN	NaN	NaN	NaN	NaN	NaN	NaN	NaN	NaN	NaN	NaN	NaN	NaN	NaN	NaN	NaN	NaN	NaN	NaN	NaN	NaN	NaN	NaN	NaN	NaN	NaN	NaN	NaN	NaN	18.620351079356453	19.15544860721488	3.6900088304267573	NaN	0.3648872597472121	7.724876975815119	NaN	NaN	9.385357876695977	5.671397026753272	3.7894792508312807
7100	19.70441022038237	21.667636712503775	0.	NaN	NaN	NaN	2.959426012933825	NaN	NaN	NaN	NaN	NaN	NaN	NaN	NaN	NaN	NaN	NaN	NaN	NaN	NaN	NaN	NaN	NaN	NaN	NaN	NaN	NaN	NaN	NaN	NaN	NaN	NaN	NaN	NaN	NaN	18.812891866300006	19.341512277885354	3.6998107247853627	NaN	0.33131237032127575	7.794985737936665	NaN	NaN	9.331420871991979	5.679263125101373	3.7564312759233713
7150	19.88403496453123	21.84405456474587	0.	NaN	NaN	NaN	2.9069667212023935	NaN	NaN	NaN	NaN	NaN	NaN	NaN	NaN	NaN	NaN	NaN	NaN	NaN	NaN	NaN	NaN	NaN	NaN	NaN	NaN	NaN	NaN	NaN	NaN	NaN	NaN	NaN	NaN	NaN	19.005199954008514	19.527137274403152	3.70945200759815	NaN	0.29769031313775274	7.865167036342469	NaN	NaN	9.277499138952424	5.686986980527512	3.7233533537565164
7200	20.06345657926157	22.02021283257151	0.	NaN	NaN	NaN	2.854526545991214	NaN	NaN	NaN	NaN	NaN	NaN	NaN	NaN	NaN	NaN	NaN	NaN	NaN	NaN	NaN	NaN	NaN	NaN	NaN	NaN	NaN	NaN	NaN	NaN	NaN	NaN	NaN	NaN	NaN	19.197274886620036	19.71231870252563	3.7189333905860735	NaN	0.2640211937986472	7.935421919349357	NaN	NaN	9.223592340590724	5.694569604445788	3.69024556790557
7250	20.242675141559744	22.196110670411777	0.	NaN	NaN	NaN	2.802105422270042	NaN	NaN	NaN	NaN	NaN	NaN	NaN	NaN	NaN	NaN	NaN	NaN	NaN	NaN	NaN	NaN	NaN	NaN	NaN	NaN	NaN	NaN	NaN	NaN	NaN	NaN	NaN	NaN	NaN	19.38911618586943	19.89705159618947	3.7282555722580857	NaN	0.2303051193712333	8.005751412274826	NaN	NaN	9.169700134510459	5.7020119954899835	3.6571079944793854
7300	20.421690720923834	22.371747211751764	0.	NaN	NaN	NaN	2.7497032839438376	NaN	NaN	NaN	NaN	NaN	NaN	NaN	NaN	NaN	NaN	NaN	NaN	NaN	NaN	NaN	NaN	NaN	NaN	NaN	NaN	NaN	NaN	NaN	NaN	NaN	NaN	NaN	NaN	NaN	19.58072335108837	20.08133091751069	3.7374192379111477	NaN	0.19654219838805875	8.07615651802512	NaN	NaN	9.115822172905373	5.709315139513565	3.623940702120816
7350	20.60050337936366	22.547121569130596	0.	NaN	NaN	NaN	2.6973200638527635	NaN	NaN	NaN	NaN	NaN	NaN	NaN	NaN	NaN	NaN	NaN	NaN	NaN	NaN	NaN	NaN	NaN	NaN	NaN	NaN	NaN	NaN	NaN	NaN	NaN	NaN	NaN	NaN	NaN	19.772095859205315	20.265151556784655	3.746425059630218	NaN	0.16273254084694236	8.146638217665213	NaN	NaN	9.06195810255938	5.7164800095896835	3.590743752006717
7400	20.77911317140077	22.722232834141376	0.	NaN	NaN	NaN	2.644955693772187	NaN	NaN	NaN	NaN	NaN	NaN	NaN	NaN	NaN	NaN	NaN	NaN	NaN	NaN	NaN	NaN	NaN	NaN	NaN	NaN	NaN	NaN	NaN	NaN	NaN	NaN	NaN	NaN	NaN	19.963233164745525	20.448508332486053	3.7552736962882607	NaN	0.1288762582109751	8.21719747097136	NaN	NaN	9.008107564846563	5.723507566011166	3.557517197847942
7450	20.957520144068454	22.89708007743124	0.	NaN	NaN	NaN	2.592610104412681	NaN	NaN	NaN	NaN	NaN	NaN	NaN	NaN	NaN	NaN	NaN	NaN	NaN	NaN	NaN	NaN	NaN	NaN	NaN	NaN	NaN	NaN	NaN	NaN	NaN	NaN	NaN	NaN	NaN	20.154134699831058	20.631395991268903	3.7639657935462396	NaN	0.09497346340851806	8.2878352169669	NaN	NaN	8.954270195731167	5.730398756290529	3.5242610858893455
7500	21.135724336911718	23.07166234870135	0.	NaN	NaN	NaN	2.540283225420019	NaN	NaN	NaN	NaN	NaN	NaN	NaN	NaN	NaN	NaN	NaN	NaN	NaN	NaN	NaN	NaN	NaN	NaN	NaN	NaN	NaN	NaN	NaN	NaN	NaN	NaN	NaN	NaN	NaN	20.34479987418077	20.813809207966564	3.772501983853127	NaN	0.06102427083320557	8.358552374441881	NaN	NaN	8.900445625767608	5.7371545151599666	3.490975454909783
7550	21.31372578198732	23.245978676706837	0.	NaN	NaN	NaN	2.4879749853751822	NaN	NaN	NaN	NaN	NaN	NaN	NaN	NaN	NaN	NaN	NaN	NaN	NaN	NaN	NaN	NaN	NaN	NaN	NaN	NaN	NaN	NaN	NaN	NaN	NaN	NaN	NaN	NaN	NaN	20.535228075110314	20.995742585591728	3.7808828864458928	NaN	0.02702879634394382	8.429349842457135	NaN	NaN	8.846633480100474	5.743775764571357	3.4576603362221072
7600	21.491524503863744	23.4200280692569	0.	NaN	NaN	NaN	2.4356853117943538	NaN	NaN	NaN	NaN	NaN	NaN	NaN	NaN	NaN	NaN	NaN	NaN	NaN	NaN	NaN	NaN	NaN	NaN	NaN	NaN	NaN	NaN	NaN	NaN	NaN	NaN	NaN	NaN	NaN	20.725418667532146	21.177190655336428	3.789109107349511	NaN	-0.0070128427350911885	8.500228500833344	NaN	NaN	8.79283337846451	5.750263413696259	3.4243157536731763
7650	21.66912051962119	23.59380951321471	0.	NaN	NaN	NaN	2.383414131128921	NaN	NaN	NaN	NaN	NaN	NaN	NaN	NaN	NaN	NaN	NaN	NaN	NaN	NaN	NaN	NaN	NaN	NaN	NaN	NaN	NaN	NaN	NaN	NaN	NaN	NaN	NaN	NaN	NaN	20.915370993955516	21.358147876572023	3.7971812393769575	NaN	-0.04110052761444977	8.57118921062566	NaN	NaN	8.739044935184637	5.756618358925914	3.3909417236438415
7700	21.846513838851624	23.767321974497452	0.	NaN	NaN	NaN	2.3311613687654744	NaN	NaN	NaN	NaN	NaN	NaN	NaN	NaN	NaN	NaN	NaN	NaN	NaN	NaN	NaN	NaN	NaN	NaN	NaN	NaN	NaN	NaN	NaN	NaN	NaN	NaN	NaN	NaN	NaN	21.105084374486477	21.53860863684919	3.8050998621292127	NaN	-0.07523413803941083	8.64223281458439	NaN	NaN	8.685267759175943	5.76284148387125	3.3575382550489623
7750	22.02370446365872	23.940564398076347	0.	NaN	NaN	NaN	2.2789269490258106	NaN	NaN	NaN	NaN	NaN	NaN	NaN	NaN	NaN	NaN	NaN	NaN	NaN	NaN	NaN	NaN	NaN	NaN	NaN	NaN	NaN	NaN	NaN	NaN	NaN	NaN	NaN	NaN	NaN	21.294558106827875	21.71856725189798	3.81286554199526	NaN	-0.10941355228998316	8.713360137602221	NaN	NaN	8.631501453943676	5.768933659362872	3.3241053493373913
7800	22.200692388657888	24.11353570797662	0.	NaN	NaN	NaN	2.226710795166928	NaN	NaN	NaN	NaN	NaN	NaN	NaN	NaN	NaN	NaN	NaN	NaN	NaN	NaN	NaN	NaN	NaN	NaN	NaN	NaN	NaN	NaN	NaN	NaN	NaN	NaN	NaN	NaN	NaN	21.483791466279353	21.898017965627744	3.8204788321520855	NaN	-0.1436386471809021	8.784571987148526	NaN	NaN	8.577745617583261	5.77489574345107	3.2906430004919844
7850	22.377477600976274	24.286234807277484	0.	NaN	NaN	NaN	2.174512829381031	NaN	NaN	NaN	NaN	NaN	NaN	NaN	NaN	NaN	NaN	NaN	NaN	NaN	NaN	NaN	NaN	NaN	NaN	NaN	NaN	NaN	NaN	NaN	NaN	NaN	NaN	NaN	NaN	NaN	21.672783705737366	22.07695495012718	3.827940272564674	NaN	-0.17790929806163197	8.85586915369109	NaN	NaN	8.523999842780286	5.780728581405818	3.257151195029598
7900	22.554060080252754	24.45866057811221	0.	NaN	NaN	NaN	2.1223329727955265	NaN	NaN	NaN	NaN	NaN	NaN	NaN	NaN	NaN	NaN	NaN	NaN	NaN	NaN	NaN	NaN	NaN	NaN	NaN	NaN	NaN	NaN	NaN	NaN	NaN	NaN	NaN	NaN	NaN	21.86153405569514	22.255372305664316	3.8352503899860158	NaN	-0.2122253788163647	8.927252411105842	NaN	NaN	8.470263716810505	5.7864330057167646	3.2236299120010896
7950	22.730439798637953	24.630811881668016	0.	NaN	NaN	NaN	2.0701711454730263	NaN	NaN	NaN	NaN	NaN	NaN	NaN	NaN	NaN	NaN	NaN	NaN	NaN	NaN	NaN	NaN	NaN	NaN	NaN	NaN	NaN	NaN	NaN	NaN	NaN	NaN	NaN	NaN	NaN	22.050041724242735	22.43326406068652	3.8424096979571076	NaN	-0.2465867618640224	8.998722517074894	NaN	NaN	8.416536821539845	5.792009836093247	3.1900791229913117
8000	22.906616720794197	24.80268755818621	0.	NaN	NaN	NaN	2.0180272664113454	NaN	NaN	NaN	NaN	NaN	NaN	NaN	NaN	NaN	NaN	NaN	NaN	NaN	NaN	NaN	NaN	NaN	NaN	NaN	NaN	NaN	NaN	NaN	NaN	NaN	NaN	NaN	NaN	NaN	22.238305897066986	22.610624171820486	3.849418696806944	NaN	-0.2809933181582536	9.070280213473332	NaN	NaN	8.362818733424392	5.797459879464288	3.156498792119124
8050	23.08259080389558	24.97428642696206	0.	NaN	NaN	NaN	1.9659012535435028	NaN	NaN	NaN	NaN	NaN	NaN	NaN	NaN	NaN	NaN	NaN	NaN	NaN	NaN	NaN	NaN	NaN	NaN	NaN	NaN	NaN	NaN	NaN	NaN	NaN	NaN	NaN	NaN	NaN	22.426325737451528	22.78744652387226	3.856277873652523	NaN	-0.3154449171874353	9.14192622674516	NaN	NaN	8.309109023510407	5.802783929978586	3.122888876037381
8100	23.258361997627897	25.145607286344855	0.	NaN	NaN	NaN	1.9137930237377228	NaN	NaN	NaN	NaN	NaN	NaN	NaN	NaN	NaN	NaN	NaN	NaN	NaN	NaN	NaN	NaN	NaN	NaN	NaN	NaN	NaN	NaN	NaN	NaN	NaN	NaN	NaN	NaN	NaN	22.614100386276792	22.96372492982718	3.8629877023988453	NaN	-0.34994142697467445	9.213661268268748	NaN	NaN	8.255407257434316	5.807982769004525	3.0892493239329397
8150	23.4339302441887	25.3166489137379	0.	NaN	NaN	NaN	1.8617024927974324	NaN	NaN	NaN	NaN	NaN	NaN	NaN	NaN	NaN	NaN	NaN	NaN	NaN	NaN	NaN	NaN	NaN	NaN	NaN	NaN	NaN	NaN	NaN	NaN	NaN	NaN	NaN	NaN	NaN	22.801628962020022	23.139453130849976	3.869548643738918	NaN	-0.38448271407780443	9.285486034712152	NaN	NaN	8.20171299542271	5.813057165130167	3.0555800775266584
8200	23.60929547828726	25.487410065598528	0.	NaN	NaN	NaN	1.8096295754612628	NaN	NaN	NaN	NaN	NaN	NaN	NaN	NaN	NaN	NaN	NaN	NaN	NaN	NaN	NaN	NaN	NaN	NaN	NaN	NaN	NaN	NaN	NaN	NaN	NaN	NaN	NaN	NaN	NaN	22.98891056075525	23.314624796284672	3.875961145153747	NaN	-0.4190686435893877	9.357401208378596	NaN	NaN	8.148025792292353	5.818007874163264	3.0218810710733917
8250	23.784457627144594	25.65788947743805	0.	NaN	NaN	NaN	1.7575741854030504	NaN	NaN	NaN	NaN	NaN	NaN	NaN	NaN	NaN	NaN	NaN	NaN	NaN	NaN	NaN	NaN	NaN	NaN	NaN	NaN	NaN	NaN	NaN	NaN	NaN	NaN	NaN	NaN	NaN	23.17594425615331	23.489233523654637	3.8822256409123406	NaN	-0.45369907913671426	9.429407457542558	NaN	NaN	8.094345197450174	5.822835639131244	2.9881522313619993
8300	23.959416610493438	25.828085863821837	0.	NaN	NaN	NaN	1.7055362352318326	NaN	NaN	NaN	NaN	NaN	NaN	NaN	NaN	NaN	NaN	NaN	NaN	NaN	NaN	NaN	NaN	NaN	NaN	NaN	NaN	NaN	NaN	NaN	NaN	NaN	NaN	NaN	NaN	NaN	23.36272909948182	23.66327283866257	3.8883425520717125	NaN	-0.48837388288180456	9.501505436776654	NaN	NaN	8.040670754893265	5.82754119028122	2.954393477715336
8350	24.134172340578253	25.997997918369215	0.	NaN	NaN	NaN	1.6535156364918535	NaN	NaN	NaN	NaN	NaN	NaN	NaN	NaN	NaN	NaN	NaN	NaN	NaN	NaN	NaN	NaN	NaN	NaN	NaN	NaN	NaN	NaN	NaN	NaN	NaN	NaN	NaN	NaN	NaN	23.549264119605223	23.836736195190507	3.8943122864768775	NaN	-0.523092915521405	9.573695787269687	NaN	NaN	7.987002003208891	5.832125245079989	2.9206047219902613
8400	24.308724722155265	26.167624313753564	0.	NaN	NaN	NaN	1.6015122996625608	NaN	NaN	NaN	NaN	NaN	NaN	NaN	NaN	NaN	NaN	NaN	NaN	NaN	NaN	NaN	NaN	NaN	NaN	NaN	NaN	NaN	NaN	NaN	NaN	NaN	NaN	NaN	NaN	NaN	23.735548322984744	24.009616975299828	3.9001352387608534	NaN	-0.5578560362869909	9.645979137136127	NaN	NaN	7.933338475574485	5.836588508214024	2.8867858685776318
8450	24.48307365249241	26.336963701702278	0.	NaN	NaN	NaN	1.5495261341586057	NaN	NaN	NaN	NaN	NaN	NaN	NaN	NaN	NaN	NaN	NaN	NaN	NaN	NaN	NaN	NaN	NaN	NaN	NaN	NaN	NaN	NaN	NaN	NaN	NaN	NaN	NaN	NaN	NaN	23.921580693678397	24.18190848923123	3.9058117903446607	NaN	-0.5926631029447671	9.718356101717351	NaN	NaN	7.87967969975764	5.840931671589487	2.852936814402306
8500	24.657219021369347	26.50601471299672	0.	NaN	NaN	NaN	1.497557048329843	NaN	NaN	NaN	NaN	NaN	NaN	NaN	NaN	NaN	NaN	NaN	NaN	NaN	NaN	NaN	NaN	NaN	NaN	NaN	NaN	NaN	NaN	NaN	NaN	NaN	NaN	NaN	NaN	NaN	24.107360193341012	24.353603975404756	3.911342309437323	NaN	-0.6275139717956651	9.790827283874833	NaN	NaN	7.8260251981161275	5.845155414332217	2.819057448923141
8550	24.83116071107749	26.674775957472324	0.	NaN	NaN	NaN	1.4456049494613323	NaN	NaN	NaN	NaN	NaN	NaN	NaN	NaN	NaN	NaN	NaN	NaN	NaN	NaN	NaN	NaN	NaN	NaN	NaN	NaN	NaN	NaN	NaN	NaN	NaN	NaN	NaN	NaN	NaN	24.29288576122421	24.524696600419766	3.9167271510358663	NaN	-0.6624084976753459	9.863393274275587	NaN	NaN	7.772374487597879	5.849260402787742	2.7851476541329965
8600	25.00489859641998	26.843246024018494	0.	NaN	NaN	NaN	1.3936697437733376	NaN	NaN	NaN	NaN	NaN	NaN	NaN	NaN	NaN	NaN	NaN	NaN	NaN	NaN	NaN	NaN	NaN	NaN	NaN	NaN	NaN	NaN	NaN	NaN	NaN	NaN	NaN	NaN	NaN	24.478156314176424	24.695179459054994	3.9219666569253193	NaN	-0.6973465339541974	9.936054651670151	NaN	NaN	7.718727079740993	5.853247290521266	2.751207304558729
8650	25.17843254471168	27.011423480578657	0.	NaN	NaN	NaN	1.341751336421325	NaN	NaN	NaN	NaN	NaN	NaN	NaN	NaN	NaN	NaN	NaN	NaN	NaN	NaN	NaN	NaN	NaN	NaN	NaN	NaN	NaN	NaN	NaN	NaN	NaN	NaN	NaN	NaN	NaN	24.66317074664285	24.86504557426846	3.9270611556787154	NaN	-0.7323279325373381	10.008811983163252	NaN	NaN	7.665082480673742	5.857116718317678	2.7172362672611974
8700	25.351762415779202	27.17930687415026	0.	NaN	NaN	NaN	1.2898496314959662	NaN	NaN	NaN	NaN	NaN	NaN	NaN	NaN	NaN	NaN	NaN	NaN	NaN	NaN	NaN	NaN	NaN	NaN	NaN	NaN	NaN	NaN	NaN	NaN	NaN	NaN	NaN	NaN	NaN	24.847927930665513	25.034287897197533	3.9320109626570865	NaN	-0.7673525438646126	10.081665824477476	NaN	NaN	7.611440191114557	5.860869314181549	2.6832344018352616
8750	25.524888061960876	27.346894730784758	0.	NaN	NaN	NaN	1.2379645320231365	NaN	NaN	NaN	NaN	NaN	NaN	NaN	NaN	NaN	NaN	NaN	NaN	NaN	NaN	NaN	NaN	NaN	NaN	NaN	NaN	NaN	NaN	NaN	NaN	NaN	NaN	NaN	NaN	NaN	25.032426715883236	25.20289930715894	3.936816380009468	NaN	-0.802420216910594	10.154616720210125	NaN	NaN	7.557799706372046	5.864505693337131	2.64920156040978
8800	25.69780932810677	27.514185555587616	0.	NaN	NaN	NaN	1.1860959399639153	NaN	NaN	NaN	NaN	NaN	NaN	NaN	NaN	NaN	NaN	NaN	NaN	NaN	NaN	NaN	NaN	NaN	NaN	NaN	NaN	NaN	NaN	NaN	NaN	NaN	NaN	NaN	NaN	NaN	25.21666592953162	25.370872611648718	3.9414776966729046	NaN	-0.8375307991845857	10.227665204083477	NaN	NaN	7.504160516344976	5.868026458228361	2.6151375876476104
8850	25.870526051578693	27.68117783271832	0.	NaN	NaN	NaN	1.1342437562145866	NaN	NaN	NaN	NaN	NaN	NaN	NaN	NaN	NaN	NaN	NaN	NaN	NaN	NaN	NaN	NaN	NaN	NaN	NaN	NaN	NaN	NaN	NaN	NaN	NaN	NaN	NaN	NaN	NaN	25.40064437644309	25.53820054634225	3.9459951883724353	NaN	-0.8726841367306175	10.300811799188628	NaN	NaN	7.450522105522289	5.871432198518857	2.5810423207456137
8900	26.043038062250165	27.847870025390343	0.	NaN	NaN	NaN	1.0824078806066357	NaN	NaN	NaN	NaN	NaN	NaN	NaN	NaN	NaN	NaN	NaN	NaN	NaN	NaN	NaN	NaN	NaN	NaN	NaN	NaN	NaN	NaN	NaN	NaN	NaN	NaN	NaN	NaN	NaN	25.584360839046838	25.704875775094226	3.950369117621106	NaN	-0.9078800741274479	10.374057018223198	NaN	NaN	7.396883952983088	5.8747234910919195	2.546915589434648
8950	26.21534518250648	28.014260575871216	0.	NaN	NaN	NaN	1.0305882119067544	NaN	NaN	NaN	NaN	NaN	NaN	NaN	NaN	NaN	NaN	NaN	NaN	NaN	NaN	NaN	NaN	NaN	NaN	NaN	NaN	NaN	NaN	NaN	NaN	NaN	NaN	NaN	NaN	NaN	25.767814077368897	25.870890889938714	3.9545997337199643	NaN	-0.9431184544885634	10.44740136372299	NaN	NaN	7.343245532396646	5.87790090005053	2.5127572159795735
9000	26.38744722724461	28.18034790548243	0.	NaN	NaN	NaN	0.9787846478168385	NaN	NaN	NaN	NaN	NaN	NaN	NaN	NaN	NaN	NaN	NaN	NaN	NaN	NaN	NaN	NaN	NaN	NaN	NaN	NaN	NaN	NaN	NaN	NaN	NaN	NaN	NaN	NaN	NaN	25.951002829032056	26.036238411089084	3.958687272758062	NaN	-0.97839911946218	10.520845328287843	NaN	NaN	7.289606312022407	5.880964976717353	2.47856701517925
9050	26.559344003873296	28.34613041459952	0.	NaN	NaN	NaN	0.9269970849739868	NaN	NaN	NaN	NaN	NaN	NaN	NaN	NaN	NaN	NaN	NaN	NaN	NaN	NaN	NaN	NaN	NaN	NaN	NaN	NaN	NaN	NaN	NaN	NaN	NaN	NaN	NaN	NaN	NaN	26.133925809255924	26.200910786938053	3.9626319576124525	NaN	-1.013721909231241	10.594389394801873	NaN	NaN	7.2359657547099765	5.883916259634736	2.4443447943665366
9100	26.731035312313015	28.51160648265204	0.	NaN	NaN	NaN	0.8752254189505027	NaN	NaN	NaN	NaN	NaN	NaN	NaN	NaN	NaN	NaN	NaN	NaN	NaN	NaN	NaN	NaN	NaN	NaN	NaN	NaN	NaN	NaN	NaN	NaN	NaN	NaN	NaN	NaN	NaN	26.3165817108569	26.36490039405766	3.9664339979481906	NaN	-1.0490866625134179	10.668034036648205	NaN	NaN	7.182323317899131	5.88675527456471	2.4100903534082936
9150	26.902520944995953	28.676774468123536	0.	NaN	NaN	NaN	0.8234695442538932	NaN	NaN	NaN	NaN	NaN	NaN	NaN	NaN	NaN	NaN	NaN	NaN	NaN	NaN	NaN	NaN	NaN	NaN	NaN	NaN	NaN	NaN	NaN	NaN	NaN	NaN	NaN	NaN	NaN	26.49896920424821	26.528199537199296	3.970093590218335	NaN	-1.0844932165611116	10.741779717918432	NaN	NaN	7.1286784536198144	5.889482534488984	2.3758034847053815
9200	27.073800686866043	28.84163270855156	0.	NaN	NaN	NaN	0.7717293543268694	NaN	NaN	NaN	NaN	NaN	NaN	NaN	NaN	NaN	NaN	NaN	NaN	NaN	NaN	NaN	NaN	NaN	NaN	NaN	NaN	NaN	NaN	NaN	NaN	NaN	NaN	NaN	NaN	NaN	26.681086937439815	26.690800449293672	3.973610917663949	NaN	-1.1199414071614504	10.81562689361691	NaN	NaN	7.0750306084921375	5.8920985396089565	2.341483973192661
9250	27.244874315378954	29.006179520527713	0.	NaN	NaN	NaN	0.7200047415473465	NaN	NaN	NaN	NaN	NaN	NaN	NaN	NaN	NaN	NaN	NaN	NaN	NaN	NaN	NaN	NaN	NaN	NaN	NaN	NaN	NaN	NaN	NaN	NaN	NaN	NaN	NaN	NaN	NaN	26.862933536038547	26.852695291450836	3.9769861503140955	NaN	-1.1554310686362907	10.889576009860107	NaN	NaN	7.021379223726377	5.894603777345698	2.3071315963389916
9300	27.415741600502084	29.17041319969757	0.	NaN	NaN	NaN	0.6682955972284438	NaN	NaN	NaN	NaN	NaN	NaN	NaN	NaN	NaN	NaN	NaN	NaN	NaN	NaN	NaN	NaN	NaN	NaN	NaN	NaN	NaN	NaN	NaN	NaN	NaN	NaN	NaN	NaN	NaN	27.044507603247986	27.013876152960183	3.9802194449858423	NaN	-1.1909620338422169	10.963627504071034	NaN	NaN	6.96772373512298	5.896998722339972	2.2727461241472344
9350	27.586402304714554	29.33433202076073	0.	NaN	NaN	NaN	0.6166018116184844	NaN	NaN	NaN	NaN	NaN	NaN	NaN	NaN	NaN	NaN	NaN	NaN	NaN	NaN	NaN	NaN	NaN	NaN	NaN	NaN	NaN	NaN	NaN	NaN	NaN	NaN	NaN	NaN	NaN	27.225807719868524	27.174335051290406	3.9833109452842574	NaN	-1.226534134170544	11.037781805169043	NaN	NaN	6.914063573072561	5.8992838364522155	2.2383273191542514
9400	27.756856183007233	29.49793423747082	0.	NaN	NaN	NaN	0.564923273900995	NaN	NaN	NaN	NaN	NaN	NaN	NaN	NaN	NaN	NaN	NaN	NaN	NaN	NaN	NaN	NaN	NaN	NaN	NaN	NaN	NaN	NaN	NaN	NaN	NaN	NaN	NaN	NaN	NaN	27.40683244429737	27.334063932089585	3.986260781602416	NaN	-1.2621471995473126	11.11203933375505	NaN	NaN	6.8603981625558985	5.901459568762556	2.2038749364309016
9450	27.927102982882722	29.661218082635454	0.	NaN	NaN	NaN	0.5132598721947083	NaN	NaN	NaN	NaN	NaN	NaN	NaN	NaN	NaN	NaN	NaN	NaN	NaN	NaN	NaN	NaN	NaN	NaN	NaN	NaN	NaN	NaN	NaN	NaN	NaN	NaN	NaN	NaN	NaN	27.587580312528505	27.49305466918509	3.9890690711213934	NaN	-1.2978010584332926	11.186400502292297	NaN	NaN	6.806726923143942	5.903526355570797	2.169388723582048
9500	28.097142444355327	29.824181768116286	0.	NaN	NaN	NaN	0.46161149355355674	NaN	NaN	NaN	NaN	NaN	NaN	NaN	NaN	NaN	NaN	NaN	NaN	NaN	NaN	NaN	NaN	NaN	NaN	NaN	NaN	NaN	NaN	NaN	NaN	NaN	NaN	NaN	NaN	NaN	27.768049838152713	27.651299064583633	3.9917359178102645	NaN	-1.3334955378239828	11.260865715282872	NaN	NaN	6.753049268997807	5.905484620396427	2.134868420746551
9550	28.266974299951134	29.98682348482896	0.	NaN	NaN	NaN	0.4099780239666809	NaN	NaN	NaN	NaN	NaN	NaN	NaN	NaN	NaN	NaN	NaN	NaN	NaN	NaN	NaN	NaN	NaN	NaN	NaN	NaN	NaN	NaN	NaN	NaN	NaN	NaN	NaN	NaN	NaN	27.948239512357606	27.80878884847129	3.9942614124261118	NaN	-1.3692304632496097	11.335435369439994	NaN	NaN	6.699364608868778	5.907334773978615	2.100313760597273
9600	28.436598274707922	30.149141402743144	0.	NaN	NaN	NaN	0.3583593483584237	NaN	NaN	NaN	NaN	NaN	NaN	NaN	NaN	NaN	NaN	NaN	NaN	NaN	NaN	NaN	NaN	NaN	NaN	NaN	NaN	NaN	NaN	NaN	NaN	NaN	NaN	NaN	NaN	NaN	28.12814780392755	27.965515679213436	3.9966456325140207	NaN	-1.4050056587751278	11.410109853856289	NaN	NaN	6.645672346098304	5.909077214276215	2.0657244683410743
9650	28.60601408617522	30.31113367088251	0.	NaN	NaN	NaN	0.30675535058833214	NaN	NaN	NaN	NaN	NaN	NaN	NaN	NaN	NaN	NaN	NaN	NaN	NaN	NaN	NaN	NaN	NaN	NaN	NaN	NaN	NaN	NaN	NaN	NaN	NaN	NaN	NaN	NaN	NaN	28.307773159243734	28.121471143354796	3.9988886424070738	NaN	-1.4408209470002207	11.484889550168111	NaN	NaN	6.591971878618003	5.910712326467763	2.0311002617188176
9700	28.775221444414292	30.472798417324746	0.	NaN	NaN	NaN	0.25516591345115736	NaN	NaN	NaN	NaN	NaN	NaN	NaN	NaN	NaN	NaN	NaN	NaN	NaN	NaN	NaN	NaN	NaN	NaN	NaN	NaN	NaN	NaN	NaN	NaN	NaN	NaN	NaN	NaN	NaN	28.487114002284137	28.276646755619428	4.000990493226362	NaN	-1.4766761490593	11.55977483271603	NaN	NaN	6.5382625989496646	5.9122404829514705	1.996440851005366
9750	28.94422005199813	30.634133749201556	0.	NaN	NaN	NaN	0.2035909186768531	NaN	NaN	NaN	NaN	NaN	NaN	NaN	NaN	NaN	NaN	NaN	NaN	NaN	NaN	NaN	NaN	NaN	NaN	NaN	NaN	NaN	NaN	NaN	NaN	NaN	NaN	NaN	NaN	NaN	28.666168734623565	28.4310339589107	4.002951222880976	NaN	-1.512571084621505	11.634766068701602	NaN	NaN	6.484543894205238	5.913662043345248	1.9617459390095802
9800	29.113009604011445	30.795137752698658	0.	NaN	NaN	NaN	0.15203024693058206	NaN	NaN	NaN	NaN	NaN	NaN	NaN	NaN	NaN	NaN	NaN	NaN	NaN	NaN	NaN	NaN	NaN	NaN	NaN	NaN	NaN	NaN	NaN	NaN	NaN	NaN	NaN	NaN	NaN	28.844935735433562	28.584624124311368	4.004770856068012	NaN	-1.5485055718907037	11.709863618340556	NaN	NaN	6.430815146086846	5.9149773544866635	1.927015221074323
9850	29.281589788050713	30.955808493055773	0.	NaN	NaN	NaN	0.1004837778127049	NaN	NaN	NaN	NaN	NaN	NaN	NaN	NaN	NaN	NaN	NaN	NaN	NaN	NaN	NaN	NaN	NaN	NaN	NaN	NaN	NaN	NaN	NaN	NaN	NaN	NaN	NaN	NaN	NaN	29.02341336148254	28.737408551083476	4.006449404272565	NaN	-1.5844794276054932	11.785067835012415	NaN	NaN	6.377075730886775	5.916186750432994	1.892248385076457
9900	29.449960284224108	31.116144014566633	0.	NaN	NaN	NaN	0.04895138985878609	NaN	NaN	NaN	NaN	NaN	NaN	NaN	NaN	NaN	NaN	NaN	NaN	NaN	NaN	NaN	NaN	NaN	NaN	NaN	NaN	NaN	NaN	NaN	NaN	NaN	NaN	NaN	NaN	NaN	29.201599947135644	28.889378466668404	4.007986865767735	NaN	-1.6204924670391982	11.860379065406757	NaN	NaN	6.323325019487484	5.917290552461175	1.8574451114268458
9950	29.618120765151566	31.276142340579003	0.	NaN	NaN	NaN	-0.00256703946039843	NaN	NaN	NaN	NaN	NaN	NaN	NaN	NaN	NaN	NaN	NaN	NaN	NaN	NaN	NaN	NaN	NaN	NaN	NaN	NaN	NaN	NaN	NaN	NaN	NaN	NaN	NaN	NaN	NaN	29.379493804354887	29.0405250266869	4.009383225614626	NaN	-1.6565445039998705	11.93579764966612	NaN	NaN	6.269562377361592	5.918289069067842	1.82260507307035
10000	29.786070895964748	31.43580147349463	0.	NaN	NaN	NaN	-0.05407163373887853	NaN	NaN	NaN	NaN	NaN	NaN	NaN	NaN	NaN	NaN	NaN	NaN	NaN	NaN	NaN	NaN	NaN	NaN	NaN	NaN	NaN	NaN	NaN	NaN	NaN	NaN	NaN	NaN	NaN	29.557093222699013	29.190839314939023	4.010638455662341	NaN	-1.6926353508302927	12.01132392152569	NaN	NaN	6.215787164571896	5.919182595969305	1.7877279354858355
