# Supplementary material for: Quantum-mechanical exploration of the phase diagram of water
Source: Nat Commun. 2021 Jan 26;12:588. doi: 10.1038/s41467-020-20821-w (PMC7838264; doi:10.1038/s41467-020-20821-w)
Supplement: Supplementary file 3 — Supplementary Data 1 [file 41467_2020_20821_MOESM3_ESM.zip › supplemental_data/results/chemical-potential-output/chemPotFitted-225K.dat]

P/bar	ice12111	iceXI	iceII	iceIX	iceXIII	iceXIV	iceXV	iceLTA	iceMAR	iceNON	icei	ice0	iceACO	iceBSV	iceDOH	ice11215848	ice12232449	ice14427301	ice15124949650	ice1532155471	ice16927915	ice17625256	ice20228176	ice533726600	ice582511	ice6128842	ice6721563	ice8421419	icePCOD8007225	icePCOD8036144	icePCOD8047078	icePCOD8047931	icePCOD8204698	icePCOD8301974	icePCOD8321499	icePCOD8324623	iceIc	iceIh	iceIII	iceIV	iceV	liquid	iceVIII	iceVII	iceVI	iceIII-part	iceV-part
0	-8.561100927823107	-6.421428151348533	0.	5.245853057524847	9.14856286423974	16.147638328081566	11.28388223093443	NaN	31.966719594380432	18.75618946750122	2.6713483035614334	NaN	NaN	NaN	15.616245580977827	14.0121971131072	NaN	9.178194102628643	NaN	4.300412625082981	NaN	38.270190739667385	NaN	NaN	NaN	11.682991678219743	NaN	NaN	13.86220864092856	16.14189073947292	NaN	NaN	13.62218052170985	NaN	9.175173070907006	18.76538066127746	-10.35824340203309	-9.711497214286048	1.9061687751736356	16.502012585324053	6.4522356897963045	-1.3734466143889645	NaN	47.74581421041246	18.55910132557477	3.8754841315241904	9.605778899885573
50	-8.347667247181917	-6.206092866120578	0.	5.272296212964538	9.115829002492623	16.10023800648275	11.229677594405532	NaN	32.519450263772015	19.16979926434727	2.9618254639734642	NaN	NaN	NaN	16.067717447835058	14.010212686652851	NaN	9.522331832174453	NaN	4.395607201451705	NaN	38.802676308640436	NaN	NaN	NaN	11.802455995961246	NaN	NaN	13.939684882397003	16.203185388615598	NaN	NaN	13.721335845706529	NaN	9.35229502037732	18.900910175567027	-10.12730265206289	-9.479214142755042	1.951113253369662	16.44538725955553	6.426509772064512	-0.10921535002363437	NaN	47.65764556372806	18.503374283442334	3.9178373884280178	9.580731334763053
100	-8.134519264407421	-5.991090516960234	0.	5.298428539324788	9.08304347727806	16.052793041499417	11.175492340842283	NaN	33.070781068134686	19.582476031556695	3.25183555523834	NaN	NaN	NaN	16.518278996566487	14.008119220883776	NaN	9.86577490289644	NaN	4.490586800949008	NaN	39.33390703609694	NaN	NaN	NaN	11.921600125337212	NaN	NaN	14.016763710986929	16.26401634484082	NaN	NaN	13.820258131851032	NaN	9.529061330075217	19.036111788989402	-9.896713179943047	-9.247311415225955	1.9957182590212488	16.388775740933976	6.4006954787776245	0.42820456392736195	NaN	47.56958487858912	18.44762552751822	3.9598531583945524	9.555596182447658
150	-7.921655684011653	-5.776419175690319	0.	5.324251774949085	9.050206543553788	16.005303711153957	11.121326473245198	NaN	33.62072370468941	19.994230485399815	3.5413781144779635	NaN	NaN	NaN	16.967936624025153	14.005917015085284	NaN	10.208527843001173	NaN	4.585352271206539	NaN	39.86389135070238	NaN	NaN	NaN	12.040424653991959	NaN	NaN	14.09344680371693	16.3243860203009	NaN	NaN	13.918948065019592	NaN	9.70547328467687	19.170988296056652	-9.666473082878113	-9.015787012482848	2.039985338107554	16.332178195245437	6.374793383163279	0.8462560332112767	NaN	47.48163200212405	18.391856045844474	4.001532672579488	9.530374044735753
200	-7.70907521949997	-5.562076932255748	0.	5.349767651222119	9.017318454095982	15.957770290093926	11.06717999398534	NaN	34.1692897562203	20.40507322010412	3.830452679963372	NaN	NaN	NaN	17.41669668808604	14.00360636686649	NaN	10.550595157928228	NaN	4.679904456014046	NaN	40.39263763894373	NaN	NaN	NaN	12.158930167036653	NaN	NaN	14.169735832040946	16.384296818547742	NaN	NaN	14.017406327042986	NaN	9.881532161166758	19.305542463332774	-9.43658047046281	-8.784638927500247	2.083916031129963	16.275594786425494	6.348804054786792	1.2026386451050377	NaN	47.393786781453635	18.33606681596315	4.042877162754793	9.50506551920205
250	-7.4967765933710675	-5.34806189472354	0.	5.374977892569793	8.984379459499273	15.910193049592074	11.013052904804358	NaN	34.71649069107457	20.81501470785424	4.119058791114738	NaN	NaN	NaN	17.8645655076461	14.001187572160362	NaN	10.891981330350177	NaN	4.7742441953193735	NaN	40.92015424512936	NaN	NaN	NaN	12.277117247049306	NaN	NaN	14.245632461848233	16.443751134532846	NaN	NaN	14.115633596706557	NaN	10.057239228837675	19.43977702943366	-9.207033464682024	-8.553865165443142	2.127511873112086	16.21902567655927	6.322728059551168	1.5197015672288914	NaN	47.30604906369097	18.280258804916294	4.083887861308716	9.479671199199624
300	-7.28475853711697	-5.134372189282807	0.	5.399884216459208	8.951389808176732	15.862572257546333	10.958945206814459	NaN	35.262337863162536	21.224065298791974	4.407195988501364	NaN	NaN	NaN	18.311549362624216	13.998660925223659	NaN	11.232690820172614	NaN	4.868372325228462	NaN	41.44644947138915	NaN	NaN	NaN	12.394986474074768	NaN	NaN	14.32113835346339	16.502751354607312	NaN	NaN	14.213630549750217	NaN	10.232595749290729	19.573694705027123	-8.977830199910814	-8.32346374366699	2.17077439359976	16.16247102588144	6.2965659596970935	1.8089065901585641	NaN	47.218418695941494	18.224432969245957	4.124566001245779	9.454191673859901
350	-7.0730197912230315	-4.921005960244764	0.	5.4244883333986715	8.918349746359878	15.814908178479827	10.904856900498418	NaN	35.806842511957655	21.632235221016295	4.694863813841691	NaN	NaN	NaN	18.757654493961248	13.99602671863699	NaN	11.57272806453413	NaN	4.962289678005347	NaN	41.971531577674405	NaN	NaN	NaN	12.512538425624752	NaN	NaN	14.396255161646335	16.56129985652183	NaN	NaN	14.311397858868434	NaN	10.407602976435344	19.70729817283288	-8.748968822914406	-8.093432691717712	2.213705116661051	16.105930992776216	6.270318313802949	2.077062357878706	NaN	47.130895525302996	18.168590254994193	4.164912816186783	9.428627528092669
400	-6.861559105167936	-4.7079613700427245	0.	5.448791946937701	8.885259518098678	15.76720107354085	10.850787985709582	NaN	36.35001576249647	22.039534580583307	4.982061810003288	NaN	NaN	NaN	19.202887103619986	13.993285243304776	NaN	11.912097477806329	NaN	5.055997082072166	NaN	42.49540878175787	NaN	NaN	NaN	12.629773676677795	NaN	NaN	14.470984535592335	16.619399009426683	NaN	NaN	14.408936193710236	NaN	10.582262156489259	19.84059008762258	-8.520447492848197	-7.863770051331699	2.2563055608862475	16.04940573377735	6.243985676784793	2.3286049200664727	NaN	47.04347939886557	18.112731597703046	4.2049295403688065	9.402979342586068
450	-6.650375237423702	-4.495236599232101	0.	5.472796753667011	8.852119365261542	15.719451200502887	10.796738461671852	NaN	36.89186862537868	22.445973361506308	5.268789521002861	NaN	NaN	NaN	19.64725335458519	13.990436788455266	NaN	12.250803451593816	NaN	5.149495362009144	NaN	43.018089259233804	NaN	NaN	NaN	12.746692799679293	NaN	NaN	14.545328118931971	16.677051173871753	NaN	NaN	14.506246220879227	NaN	10.756574527978524	19.973573076219754	-8.292264381257747	-7.634473876435802	2.298577239387868	15.992895403568129	6.21756859989637	2.566615428892498	NaN	46.9561701637117	18.056857922414572	4.2446174086451975	9.377247693806599
500	-6.439466955455673	-4.282829846490405	0.	5.49650444321853	8.818929527535328	15.671658813764614	10.742708326979713	NaN	37.43241199676705	22.85156142575573	5.555046492006248	NaN	NaN	NaN	20.09075937086355	13.987481641640532	NaN	12.588850354734216	NaN	5.24278533855461	NaN	43.539581143517864	NaN	NaN	NaN	12.863296364541492	NaN	NaN	14.619287549731165	16.73425870180652	NaN	NaN	14.603328603933555	NaN	10.930541321737504	20.106249737499876	-8.064417672078784	-7.405542233147339	2.3405216598006553	15.936400154981403	6.191067630729115	2.7933371296619893	NaN	46.868967666916156	18.000970143670813	4.2839776564855905	9.351433153999116
550	-6.228833035722527	-4.070739328617248	0.	5.519916698265386	8.785690242425341	15.623824164349879	10.688697579598204	NaN	37.9716566583875	23.256308513259178	5.840832269328425	NaN	NaN	NaN	20.533411237483744	13.984420088736465	NaN	12.926242533298142	NaN	5.335867828604985	NaN	44.0598925258472	NaN	NaN	NaN	12.979584938643471	NaN	NaN	14.692864460491174	16.79102393658006	NaN	NaN	14.70018400338595	NaN	11.104163760908875	20.238622642390308	-7.836905561637211	-7.176973199774096	2.3821403242815795	15.879920138999541	6.164483313212147	3.0104633810595147	NaN	46.781871755546085	17.94506916551383	4.323011519975889	9.32553629118683
600	-6.01847226367627	-3.85896328053434	0.	5.543035194521914	8.752401745255332	15.575947499907722	10.634706216862938	NaN	38.50961327752906	23.660224241901417	6.126146400433492	NaN	NaN	NaN	20.975215000496377	13.981252413942787	NaN	13.262984310589228	NaN	5.42874364521479	NaN	44.579031455280386	NaN	NaN	NaN	13.095559086831168	NaN	NaN	14.766060478148582	16.84734921294103	NaN	NaN	14.796813076703687	NaN	11.277443060943636	20.370694333870333	-7.609726258649094	-6.948764866814323	2.4234347295098373	15.823455504754474	6.137816187612267	3.2193096542720583	NaN	46.69488227666095	17.889155881485657	4.361720235818276	9.29955766917131
650	-5.808383433762241	-3.64749995528549	0.	5.565861600743652	8.719064269167497	15.528029064712369	10.580734235480092	NaN	39.04629240704385	24.063318107524363	6.410988433934693	NaN	NaN	NaN	21.41617666697399	13.977978899783043	NaN	13.599079987144115	NaN	5.521413597596639	NaN	45.09700593869748	NaN	NaN	NaN	13.211219371417355	NaN	NaN	14.838877224075299	16.9032368570377	NaN	NaN	14.893216478308618	NaN	11.450380429601092	20.50246732697114	-7.382877984220668	-6.720915336956735	2.464406366686852	15.76700639952766	6.1110667905339655	3.4209219829695012	NaN	46.60799907731256	17.833231174628356	4.400105041331212	9.273497847532484
700	-5.5985653494191085	-3.4363476240366073	0.	5.588397578727349	8.685678045122478	15.480069099663224	10.526781631526415	NaN	39.581704485347146	24.4655994839271	6.695357919594399	NaN	NaN	NaN	21.856302205011126	13.974599827104603	NaN	13.934533840732447	NaN	5.613878491121244	NaN	45.613823940799975	NaN	NaN	NaN	13.326566352181658	NaN	NaN	14.911316314078578	16.958689186417928	NaN	NaN	14.98939485957715	NaN	11.622977066948856	20.63394410877584	-7.156358971848339	-6.493422725080515	2.5050567215362722	15.710572968750103	6.084235654919418	3.6161484029755684	NaN	46.52122200454507	17.777295917483965	4.438167174449432	9.24735738162863
750	-5.3890168230788715	-3.225504576075701	0.	5.610644783310953	8.652243301899365	15.432067842284876	10.472848400449214	NaN	40.115859836417286	24.867077622865885	6.979254408324117	NaN	NaN	NaN	22.295597543724227	13.971115475078651	NaN	14.269350126356871	NaN	5.706139127317413	NaN	46.12949338411085	NaN	NaN	NaN	13.441600586370544	NaN	NaN	14.983379358400994	17.013708510029158	NaN	NaN	15.085348868840244	NaN	11.795234165362873	20.765127138419455	-6.930167467418675	-6.266285158255309	2.545387274303975	15.65415535600236	6.057323310048487	3.805687739373478	NaN	46.43455090539494	17.72135097209454	4.475907873723949	9.221136822596389
800	-5.179736676166858	-3.0149691188128753	0.	5.63260486237362	8.618760266095693	15.384025526727104	10.418934537066368	NaN	40.648768669795786	25.26776165405411	7.2626774521844855	NaN	NaN	NaN	22.734068573251733	13.967526121200214	NaN	14.603533076253056	NaN	5.798196303872052	NaN	46.64402214897452	NaN	NaN	NaN	13.556322628697336	NaN	NaN	15.05506796172046	17.06829712821845	NaN	NaN	15.181079151383443	NaN	11.967152909527384	20.896018847088907	-6.70430172920842	-6.039500775741227	2.5853994997580623	15.597753703014515	6.030330281538713	3.9901239465724974	NaN	46.34798562689102	17.665397190002132	4.5133283783220515	9.194836717350753
850	-4.9707237391017305	-2.8047395777803406	0.	5.654279456835711	8.58522916212744	15.33594238376487	10.36504003556633	NaN	41.180441080587215	25.667660585162345	7.545626604385278	NaN	NaN	NaN	23.171721144753995	13.963832041288123	NaN	14.937086899889657	NaN	5.890050814630161	NaN	47.15741807355684	NaN	NaN	NaN	13.670733031342182	NaN	NaN	15.126383723150223	17.122457332732445	NaN	NaN	15.276586349446841	NaN	12.138734476434957	21.026621638023038	-6.47876002788448	-5.813067728988851	2.6250948671888636	15.541368149666203	6.003257091345335	4.1699509096241645	NaN	46.26152601605443	17.60943541224878	4.550429928027304	9.16845760858508
900	-4.761976851295478	-2.5948142966323995	0.	5.675670200658792	8.551650212229042	15.287818640798315	10.311164889508111	NaN	41.71088704945931	26.066783301818305	7.828101419285404	NaN	NaN	NaN	23.608561070413355	13.960033509485047	NaN	15.270015783968354	NaN	5.9817034495948365	NaN	47.66968895384514	NaN	NaN	NaN	13.784832343952099	NaN	NaN	15.197328236238851	17.176191406717376	NaN	NaN	15.3718711022251	NaN	12.309980035386465	21.15693788651261	-6.253540646503932	-5.58698418163922	2.6644748404089347	15.484998833986594	5.976104257761268	4.345590758202217	NaN	46.175171919898716	17.55346646937654	4.58721376323955	9.142000034771069
950	-4.553494861153424	-2.3851916371454576	0.	5.696778720845635	8.518023636453364	15.239654521852767	10.25730909182129	NaN	42.24011644264289	26.465138567606882	8.110101452392902	NaN	NaN	NaN	24.044594123434084	13.956130798257472	NaN	15.602323892423831	NaN	6.0731549949272745	NaN	48.18084254364821	NaN	NaN	NaN	13.89862111364094	NaN	NaN	15.267903088970252	17.229501624719077	NaN	NaN	15.466934045867434	NaN	12.480890747991099	21.286969939900274	-6.028641880514022	-5.361248309523847	2.7035408777530563	15.428645892154412	5.948872295417116	4.5174076540457015	NaN	46.08892318542968	17.49749118142746	4.623681124974909	9.11546453015879
1000	-4.345276626074219	-2.17586997921802	0.	5.717606637440217	8.48434965267173	15.19145024757874	10.203472634806014	NaN	42.76813901193193	26.862735024070133	8.391626260364946	NaN	NaN	NaN	24.479826038042408	13.952124178395712	NaN	15.934015366423768	NaN	6.164406232946765	NaN	48.690886554596275	NaN	NaN	NaN	14.0120998849894	NaN	NaN	15.338109863763668	17.282390252682983	NaN	NaN	15.561775813477633	NaN	12.651467768166365	21.416720117580617	-5.804062037752163	-5.135858300664705	2.742294432078238	15.372309458497915	5.921561715281167	4.685718348519769	NaN	46.002779659645505	17.44151035794358	4.659833254865774	9.088851624776666
1050	-4.1373210124498465	-1.9668477208706894	0.	5.738155563527718	8.450628476573907	15.14320603525193	10.149655510133	NaN	43.29496439468347	27.259581190707248	8.672675401007846	NaN	NaN	NaN	24.914262509486505	13.948013919013905	NaN	16.265094324368867	NaN	6.255457942130695	NaN	49.19982865614105	NaN	NaN	NaN	14.125269200045027	NaN	NaN	15.40795013747366	17.334859547954117	NaN	NaN	15.656397035114033	NaN	12.821712242138076	21.546190711000126	-5.579799438445938	-4.910812355274237	2.780736950763714	15.315989665494895	5.8941730246593975	4.85080038958443	NaN	45.9167411895367	17.38552479796696	4.695671395160819	9.062161844431472
1100	-3.9296268956656184	-1.7581232782461687	0.	5.758427105234525	8.416860321668107	15.094922098773221	10.09585770884353	NaN	43.82060211381767	27.655685464974592	8.95324843327704	NaN	NaN	NaN	25.347909194036514	13.943800287550006	NaN	16.595564861892825	NaN	6.346310897114546	NaN	49.70767647555567	NaN	NaN	NaN	14.238129598322205	NaN	NaN	15.477425481390137	17.386911759277094	NaN	NaN	15.750798337789554	NaN	12.991625308440371	21.6753839836572	-5.355852415213094	-4.686108685755344	2.8188698757109467	15.259686643772705	5.866706727195469	5.012898587832268	NaN	45.83080762208613	17.329535290039637	4.73119678872499	9.035395710708343
1150	-3.7221931601001796	-1.5496950856092593	0.	5.778422861728232	8.38304539928099	15.046598648668676	10.042079221349452	NaN	44.345061577817845	28.051056122285704	9.233344917277105	NaN	NaN	NaN	25.780771708984524	13.939483549765805	NaN	16.925431051862354	NaN	6.4369658686919	NaN	50.214437597934754	NaN	NaN	NaN	14.350681616802179	NaN	NaN	15.54653746123833	17.438549126796133	NaN	NaN	15.84498034547166	NaN	13.16120809791569	21.80430217110215	-5.132219313061551	-4.461745516701401	2.8566946433436238	15.203400522108227	5.839163322870725	5.172230172752173	NaN	45.74497880426895	17.273542612203663	4.766410679039514	9.008553740970772
1200	-3.5150186991255032	-1.3415615953468616	0.	5.798144425217635	8.349183918557658	14.998235892089546	9.988320037433184	NaN	44.8683520807304	28.44570131601127	9.512964414261745	NaN	NaN	NaN	26.212855632644562	13.935063969746913	NaN	17.254696944377173	NaN	6.52742362381443	NaN	50.72011956619435	NaN	NaN	NaN	14.46292578993303	NaN	NaN	15.615287637178799	17.48977388205504	NaN	NaN	15.938943679082389	NaN	13.330461733714795	21.932947480937198	-4.9088984893893945	-4.237721084896243	2.894212684607661	15.147131427427892	5.8115433080041985	5.328988949591445	NaN	45.659254583052736	17.21754753200108	4.801314310201892	8.981636448360604
1250	-3.3081024151068945	-1.1337212779679782	0.	5.817593380952737	8.315276086461665	14.949834032812268	9.934580146247706	NaN	45.390482802164875	28.83962907747913	9.792106486633807	NaN	NaN	NaN	26.64416650435263	13.930541809902758	NaN	17.583366566770003	NaN	6.617684925591911	NaN	51.22472988107198	NaN	NaN	NaN	14.574862649629681	NaN	NaN	15.683677563807446	17.540588247997224	NaN	NaN	16.032688956498337	NaN	13.499387331296765	22.061322092816493	-4.685888313984879	-4.0140336393141745	2.931425424971197	15.090879484807662	5.783847175252608	5.48334868384102	NaN	45.57363480539731	17.161550806473947	4.835908926925901	8.954644341798048
1300	-3.1014432194029893	-0.9261726221037074	0.	5.836771307224745	8.281322107775008	14.901393271238456	9.880859536316569	NaN	45.911462807293894	29.23284731597429	10.070770697945267	NaN	NaN	NaN	27.074709824466662	13.925917330966593	NaN	17.911443923606573	NaN	6.707750533292213	NaN	51.72827600112662	NaN	NaN	NaN	14.686492725273911	NaN	NaN	15.751708790155499	17.59099443896568	NaN	NaN	16.126216792550657	NaN	13.66798599842898	22.189428158446066	-4.46318716902643	-3.790681441119963	2.9683342844246012	15.034644817473058	5.756075413610358	5.635465881826889	NaN	45.488119318254874	17.105553182164304	4.870195774541597	8.927577925981659
1350	-2.8950400323657544	-0.7189141345072478	0.	5.855679775366075	8.247322185098128	14.852913804394914	9.827158195533896	NaN	46.43130104685322	29.625363818738926	10.348956612897227	NaN	NaN	NaN	27.50449105436656	13.921190791995507	NaN	18.23893299668563	NaN	6.797621202341299	NaN	52.23076534273873	NaN	NaN	NaN	14.79781654371434	NaN	NaN	15.819382859689515	17.640994660703015	NaN	NaN	16.21952779902508	NaN	13.836258835187147	22.317267801583885	-4.240793449082635	-3.5676627636688423	3.0049406774804663	14.978427546799125	5.728228508409534	5.785482094105745	NaN	45.40270796857	17.049555395114197	4.904176098995309	8.900437701388357
1400	-2.688891783340486	-0.5119443400538966	0.	5.874320349750342	8.21327651884992	14.804395825933634	9.773476111164362	NaN	46.9500063571417	30.01718625097237	10.626663797339935	NaN	NaN	NaN	27.93351561645417	13.916362450370402	NaN	18.565837745038912	NaN	6.8872976843232285	NaN	52.73220528011012	NaN	NaN	NaN	14.908834629266432	NaN	NaN	15.886701310311386	17.690591110351402	NaN	NaN	16.31262258466188	NaN	14.004206933955281	22.444843118039824	-4.018705561112255	-3.3449758925065103	3.0412460131736143	14.922227792310467	5.700306941319912	5.9335258380975855	NaN	45.31740060327954	16.99355817086567	4.937851146849647	8.87322416427342
1450	-2.48299741066581	-0.3052617817410532	0.	5.892694587792371	8.179185307267716	14.755839526131782	9.719813269843229	NaN	47.46758746002136	30.408322155831097	10.903891818272763	NaN	NaN	NaN	28.36178889415329	13.911432561796008	NaN	18.89216210493117	NaN	6.976780726980163	NaN	53.23260314526422	NaN	NaN	NaN	15.019547503712504	NaN	NaN	15.953665674358335	17.739785976452644	NaN	NaN	16.405501755155914	NaN	14.171831379425708	22.572156175675666	-3.7969219244642183	-3.1226191253691344	3.0772516950610904	14.866045671681219	5.672311190348956	6.079714214170276	NaN	45.232197069312704	16.937562224460777	4.971222165283494	8.845937806670474
1500	-2.2773558616736853	-0.09886502068821293	0.	5.91080403994819	8.1450487464073	14.707245091891716	9.666169657576306	NaN	47.984052962917275	30.798778954428762	11.180640243844225	NaN	NaN	NaN	28.78931623190968	13.906401380300876	NaN	19.21790998986017	NaN	7.066071074212356	NaN	53.73196622804576	NaN	NaN	NaN	15.129955686301708	NaN	NaN	16.020277478602917	17.788581438948118	NaN	NaN	16.498165913156583	NaN	14.339133248599074	22.699209014405096	-3.5754409708776196	-2.9005907721833437	3.1129591212221692	14.809881300735059	5.6442417298418075	6.22415427287839	NaN	45.14709721359106	16.881568260441558	5.004290402092013	8.81857911639151
1550	-2.0719660926894	0.10724736386302838	0.	5.928650249715033	8.110867030142899	14.658612706740977	9.612545259739987	NaN	48.49941135881768	31.188563945836183	11.456908643351966	NaN	NaN	NaN	29.21610293519103	13.901269158237383	NaN	19.543085290556682	NaN	7.155169466078159	NaN	54.230301776121046	NaN	NaN	NaN	15.240059693750046	NaN	NaN	16.08653824425302	17.83697966917879	NaN	NaN	16.59061565826787	NaN	14.506113610784336	22.826003646193733	-3.354261144481724	-2.6788891550662344	3.1483696842583506	14.753734793445213	5.616099030481299	6.366944178645369	NaN	45.06210088302852	16.825576972850065	5.037057105686638	8.791148577026869
1600	-1.8668270690315738	0.3130767745489769	0.	5.946234753631339	8.07664035016719	14.609942550832285	9.55894006108122	NaN	49.01367102627391	31.57768430708132	11.732696587242751	NaN	NaN	NaN	29.642154270487016	13.896036146281736	NaN	19.86769187498447	NaN	7.244076638794019	NaN	54.72761699497775	NaN	NaN	NaN	15.34986004024038	NaN	NaN	16.152449486951866	17.884982829885242	NaN	NaN	16.682851587048294	NaN	14.67277352759877	22.952542055059084	-3.133380901795964	-2.4575126083253687	3.183484771293362	14.697606261934448	5.587883559287952	6.508174205747894	NaN	44.97720792453127	16.76958904522834	5.069523525095083	8.763646667945252
1650	-1.661937765012155	0.5186245958838361	0.	5.963559081276753	8.042368895991293	14.561234800943554	9.505354045717526	NaN	49.5268402294004	31.966147093149313	12.0080036471125	NaN	NaN	NaN	30.06747546530924	13.890702593433955	NaN	20.191733588340313	NaN	7.332793324734481	NaN	55.223919047925065	NaN	NaN	NaN	15.459357237422395	NaN	NaN	16.218012716777995	17.93259307520764	NaN	NaN	16.77487429301096	NaN	14.839114052967954	23.078826197070594	-2.91279871172994	-2.236459478458773	3.218305763973155	14.641495816475066	5.559595779619967	6.647927595226579	NaN	44.89241818499792	16.713605150618434	5.101690909961341	8.73607386429372
1700	-1.4572971639364256	0.7238921942597139	0.	5.9806247552721254	8.008052854944777	14.512489630477875	9.451787197136994	NaN	50.03892711787471	32.35395923698244	12.282829395706255	NaN	NaN	NaN	30.492071708191258	13.885268747017891	NaN	20.51521425305402	NaN	7.421320252432182	NaN	55.71921505609358	NaN	NaN	NaN	15.568551794412633	NaN	NaN	16.283229438245293	17.979812550685743	NaN	NaN	16.86668436662353	NaN	15.005136233125794	23.204858000349606	-2.692513055583421	-2.0157281241549407	3.25283403846591	14.585403565488921	5.53123615117323	6.786281295746193	NaN	44.807731511319346	16.657625951562384	5.133560510545679	8.708430636997683
1750	-1.252904258102994	0.9288809179466173	0.	5.997433291279511	7.973692412175654	14.463707209463525	9.398239498198278	NaN	50.549939726937545	32.74112754948016	12.557173406918189	NaN	NaN	NaN	30.915948148688592	13.87973485268122	NaN	20.838137668788367	NaN	7.509658146577861	NaN	56.21351209843539	NaN	NaN	NaN	15.677444217794486	NaN	NaN	16.348101150302977	18.026643393258905	NaN	NaN	16.958282395308224	NaN	15.170841106614494	23.330639365069352	-2.4725224270463446	-1.79531691629283	3.2870709654620325	14.529329615547399	5.5028051299813185	6.92330660705534	NaN	44.723147750378814	16.601652100102246	5.165133577724639	8.680717452760915
1800	-1.048758048803803	1.133592097092455	0.	6.013986198002167	7.939287750650385	14.414887704553966	9.344710931130596	NaN	51.059885977392675	33.12765871949908	12.831035255791619	NaN	NaN	NaN	31.339109897378716	13.874101154395435	NaN	21.16050761243916	NaN	7.597807728020351	NaN	56.706817211724044	NaN	NaN	NaN	15.786035011618186	NaN	NaN	16.41262934633559	18.07308773126609	NaN	NaN	17.04966896344182	NaN	15.336229704284593	23.456172163455022	-2.2528253321988156	-1.575224237941865	3.3210179101741555	14.473274071371435	5.474303168415496	7.059069741253667	NaN	44.63866674905189	16.545684237780055	5.19641136299104	8.652934774065537
1850	-0.8448575463241241	1.3380270437230357	0.	6.03028497718456	7.904839051153874	14.366031279027846	9.291201477533738	NaN	51.568773675607034	33.51355931385299	13.104414518518984	NaN	NaN	NaN	31.761562025861032	13.868367894455863	NaN	21.48232783813522	NaN	7.685769713766581	NaN	57.199137390554505	NaN	NaN	NaN	15.89432467740081	NaN	NaN	16.476815514163007	18.119147684445835	NaN	NaN	17.14084465235568	NaN	15.50130304929492	23.58145823978368	-2.0334202895111084	-1.3554484843619354	3.354676232337137	14.417237035831509	5.445730715184702	7.193632314345543	NaN	44.5542883542065	16.489722995637866	5.227395118453984	8.62508305917204
1900	-0.6412017699425595	1.542187051742068	0.	6.046331123612362	7.870346492289475	14.31713809278899	9.237711118378062	NaN	52.076610513510644	33.89883577731279	13.377310772441861	NaN	NaN	NaN	32.183309566756925	13.862535313481647	NaN	21.803602077238356	NaN	7.773544816981577	NaN	57.690479587343226	NaN	NaN	NaN	16.002313714126288	NaN	NaN	16.540661136040438	18.164825363936284	NaN	NaN	17.231810040335702	NaN	15.666062157112641	23.70649941038432	-1.8143058298436647	-1.1359880630033963	3.3880472862080633	14.361218609947633	5.417088215335573	7.327051778380031	NaN	44.4700124127029	16.43376899421772	5.258086096838839	8.59716276211926
1950	-0.43778974793104275	1.746073396931163	0.	6.062126125112446	7.835810250478985	14.268208302366416	9.184239834004487	NaN	52.58340406859665	34.283494432606595	13.649723596050968	NaN	NaN	NaN	32.604357513709715	13.856603650415755	NaN	22.12433403834339	NaN	7.861133746988461	NaN	58.18085071232811	NaN	NaN	NaN	16.110002618245385	NaN	NaN	16.604167688658425	18.21012287227518	NaN	NaN	17.32256570262236	NaN	15.830508035513217	23.831297463637846	-1.595480496447095	-0.9168413935070682	3.4211324205662463	14.305218892889366	5.3883761102524215	7.459381802725415	NaN	44.38583877139369	16.377822843561656	5.288485551487256	8.569174332724392
2000	-0.23462051755483826	1.9496873369498318	0.	6.077671462552896	7.8012304999626485	14.219242060914326	9.130787604124505	NaN	53.0891618039213	34.66754148041966	13.921652568986142	NaN	NaN	NaN	33.02471082138467	13.850573142524985	NaN	22.444527407278162	NaN	7.9485372092684505	NaN	58.670257633568525	NaN	NaN	NaN	16.217391883675724	NaN	NaN	16.667336643142836	18.255042303399854	NaN	NaN	17.41311221141069	NaN	15.994641684580436	23.955854159977072	-1.3769428449621781	-0.6980069077042378	3.4539329787132242	14.249237981975817	5.359594837657257	7.590672611609986	NaN	44.301767277123815	16.32188514321173	5.318594736357163	8.541118216582996
2050	-0.031693125072538145	2.1530301113354877	0.	6.092968609842996	7.766607412799158	14.1702395182121	9.077354407820172	NaN	53.59389106810397	35.05098299939439	14.193097272036367	NaN	NaN	NaN	33.44437440546904	13.844444025399953	NaN	22.7641858471035	NaN	8.035755905460862	NaN	59.15870717694526	NaN	NaN	NaN	16.324482001801766	NaN	NaN	16.73016946505488	18.29958574264723	NaN	NaN	17.503450135850294	NaN	16.15846409670639	24.080171231886727	-1.1586914434198605	-0.4794830496166555	3.486450298472763	14.193275972675623	5.330744831609763	7.720971283908348	NaN	44.217797776730514	16.265956482209983	5.348414906022762	8.512994855068976
2100	0.17099337426393169	2.3561029415034405	0.	6.108019033933238	7.7319411588656495	14.121200820664303	9.02394022354411	NaN	54.097599095327155	35.43382494613036	14.464057287139752	NaN	NaN	NaN	33.863353142672	13.838216532955107	NaN	23.083312998113264	NaN	8.122790533363109	NaN	59.646206126160614	NaN	NaN	NaN	16.431273461474817	NaN	NaN	16.792667614391085	18.343755266753845	NaN	NaN	17.59358004204533	NaN	16.321976256591498	24.204250383903428	-0.9407248722412573	-0.2612682754565422	3.518685712190854	14.137332958606976	5.301826522507316	7.850322020209752	NaN	44.13393011704344	16.21003743909846	5.3779473156745325	8.484804685334604
2150	0.3734399162093158	2.5589070307469055	0.	6.122824194815317	7.6972319058577074	14.072126111300683	8.970545029119515	NaN	54.600293005336475	35.8160731551843	14.734532197383542	NaN	NaN	NaN	34.281651870724666	13.8318908974287	NaN	23.401912477834298	NaN	8.209641786930696	NaN	60.13276122273829	NaN	NaN	NaN	16.53776674901303	NaN	NaN	16.854832545583324	18.387552943855805	NaN	NaN	17.683502493054515	NaN	16.48517914124447	24.328093292615744	-0.7230417242376521	-0.04336105362657775	3.550640546735714	14.081409031537603	5.2728403370849755	7.97876638142971	NaN	44.0501641448845	16.1541285819192	5.407193221119231	8.456548140310497
2200	0.5756474275250284	2.761443564236996	0.	6.137385545522137	7.662479819289359	14.023015529776192	8.917168801740141	NaN	55.101979803440614	36.19773333907012	15.004521587004119	NaN	NaN	NaN	34.69927538838014	13.825467349382839	NaN	23.719987881026466	NaN	8.296310356277228	NaN	60.618379166023466	NaN	NaN	NaN	16.643962348201416	NaN	NaN	16.916665707498797	18.430980833488825	NaN	NaN	17.77321804889114	NaN	16.64807371998236	24.451701606664134	-0.5056406046104964	0.17424013528008825	3.582316123497788	14.025504281384773	5.243786698415487	8.106343502585288	NaN	43.966499707068024	16.09823046821425	5.436153878779888	8.428225648705642
2250	0.7776168259791528	2.963713709022729	0.	6.1517045321278045	7.627685062493084	13.973869212370936	8.863811517970314	NaN	55.60266638051143	36.57881108825885	15.274025041386988	NaN	NaN	NaN	35.116228455413456	13.818946117703426	NaN	24.03754277968263	NaN	8.382796927674406	NaN	61.1030666131828	NaN	NaN	NaN	16.749860740291815	NaN	NaN	16.978168543440027	18.47404098658822	NaN	NaN	17.862727266523056	NaN	16.810660954430514	24.575076946740964	-0.2885201309514101	0.3915367984798414	3.6137137583897476	13.969618796215295	5.214666025909284	8.233090284822525	NaN	43.8829366504006	16.04234364502566	5.464830545695815	8.399837635007371
2300	0.9793490203464409	3.165718614031016	0.	6.16578259374763	7.592847796619801	13.924687291990223	8.810473153744926	NaN	56.102359512983895	36.95931187117873	15.543042147066807	NaN	NaN	NaN	35.53251579262161	13.812327429600206	NaN	24.354580723028675	NaN	8.46910218355203	NaN	61.58683017920434	NaN	NaN	NaN	16.855462404002914	NaN	NaN	17.039342491144883	18.51673544548889	NaN	NaN	17.95203069987266	NaN	16.972941798522594	24.69822090559052	-0.07167893324218141	0.608530430998602	3.64483476184649	13.91375266224553	5.18547873531448	8.359041568340396	NaN	43.79947482168122	15.986468648895467	5.493224479522599	8.371384519481378
2350	1.1808449104083178	3.3674594100666786	0.	6.179621162538133	7.5579681806388805	13.875469898164544	8.757153684369436	NaN	56.60106586285605	37.339241034215114	15.811572491727345	NaN	NaN	NaN	35.94814208182354	13.80561151060674	NaN	24.67110523752347	NaN	8.55522680249799	NaN	62.06967643689769	NaN	NaN	NaN	16.960767815520263	NaN	NaN	17.10018898278656	18.55906624392534	NaN	NaN	18.041128899816943	NaN	17.13491719850059	24.821135048009	0.14488434614523332	0.825222515671825	3.6756804388251387	13.857905963841377	5.15622523871688	8.48423028848411	NaN	43.71611406770116	15.930606005865721	5.521336938532099	8.342866718171711
2400	1.3821053869528717	3.5689372098124323	0.	6.1932216636970345	7.523046371338135	13.82621715704957	8.703853084519874	NaN	57.09879197768908	37.718603801710564	16.07961566420152	NaN	NaN	NaN	36.36311196586015	13.79879858458041	NaN	24.98711982685892	NaN	8.641171459258274	NaN	62.55161191689382	NaN	NaN	NaN	17.06577744849624	NaN	NaN	17.160709444973573	18.601035407031663	NaN	NaN	18.13002241418743	NaN	17.29658809291479	24.943820910844522	0.36117105244870945	1.041614523144501	3.7062520888050448	13.802078783518267	5.126905944539974	8.608687616967483	NaN	43.63285423524407	15.874756231478457	5.549169181612456	8.314284642900782
2450	1.5831313317748656	3.770153107828892	0.	6.206585515463264	7.488082523323826	13.77692919142616	8.65057132824283	NaN	57.5955442906073	38.097405275964746	16.347171254471377	NaN	NaN	NaN	36.77743004859428	13.791888873702435	NaN	25.302627971959907	NaN	8.726936824736976	NaN	63.03264310764519	NaN	NaN	NaN	17.17049177405007	NaN	NaN	17.220905298749788	18.642644951341545	NaN	NaN	18.218711787770218	NaN	17.457955412623804	25.066280002997086	0.5771825185159539	1.2577079118711498	3.7365510057877844	13.74627120194119	5.097521257544934	8.73244308992032	NaN	43.54969517108593	15.81891983077573	5.576722468268085	8.28563870126935
2500	1.7839236176757316	3.971108180554581	0.	6.219714129116952	7.453076789020661	13.727606120700358	8.597308388955463	NaN	58.09132912029811	38.47565043723454	16.6142388536681	NaN	NaN	NaN	37.19110089491073	13.784882598477848	NaN	25.61763313098434	NaN	8.812523565996273	NaN	63.51277645542573	NaN	NaN	NaN	17.27491126076784	NaN	NaN	17.280777959594396	18.683896884788272	NaN	NaN	18.307197562305976	NaN	17.61902008079455	25.188513805418633	0.7929200648045055	1.4735041281158308	3.7665784782971627	13.690483297924661	5.06807157883062	8.855524724232472	NaN	43.46663672199503	15.763097298299572	5.603998058619678	8.256929296656535
2550	1.9844831084635661	4.171803486305915	0.	6.232608908979439	7.418029318671791	13.678248060903385	8.544064239445506	NaN	58.58615267101206	38.853344143733956	16.880818054071995	NaN	NaN	NaN	37.604129030716265	13.777779977735502	NaN	25.932138739323133	NaN	8.897932346256447	NaN	63.99201836433082	NaN	NaN	NaN	17.379036374702466	NaN	NaN	17.34032883742191	18.724793206704735	NaN	NaN	18.39548027648992	NaN	17.77978301290227	25.31052377111301	1.008384999381735	1.689004605952137	3.796335789379209	13.634715148432754	5.038557305833578	8.977959123476106	NaN	43.383678734732065	15.707289118092035	5.630997213404203	8.228156828219813
2600	2.1848106589531424	4.372240065277219	0.	6.245271252413268	7.382940260338819	13.628855124691654	8.49083885187125	NaN	59.080021032562755	39.23049113163417	17.146908449112512	NaN	NaN	NaN	38.01651894293958	13.770581228628087	NaN	26.246148209600197	NaN	8.983163824895868	NaN	64.47037519627725	NaN	NaN	NaN	17.482867579373714	NaN	NaN	17.399559336582186	18.765335907823395	NaN	NaN	18.483560465971838	NaN	17.94024511673051	25.43231132513597	1.2235786179248445	1.9042107672631947	3.825824216602179	13.578966828579068	5.008978832328039	9.099771574524906	NaN	43.30082105605	15.651495763695156	5.657721193974905	8.199321690895017
2650	2.3849071149658947	4.572418939540711	0.	6.257702549822188	7.347809759901787	13.579427421346763	8.437632197761555	NaN	59.57294018032701	39.60709601506351	17.412509633368238	NaN	NaN	NaN	38.42827507953133	13.763286566632106	NaN	26.55966493167247	NaN	9.068218657451016	NaN	64.94785327100334	NaN	NaN	NaN	17.5864053357682	NaN	NaN	17.458470855860416	18.805526970276336	NaN	NaN	18.57143866335608	NaN	18.100407292371138	25.55387786459518	1.4385022037208677	2.1191240217416647	3.8550450320565557	13.52323841162676	4.97933654842592	9.220986135849817	NaN	43.21806353269416	15.595717698150983	5.684171262301307	8.170424275396337
2700	2.584773313329936	4.77234111304651	0.	6.269904184651151	7.312637961059189	13.529965056775488	8.384444248015857	NaN	60.06491597524466	39.98316328610749	17.677621202566883	NaN	NaN	NaN	38.83940184946414	13.755896205547893	NaN	26.872692272629866	NaN	9.153097495616455	NaN	65.42445886606882	NaN	NaN	NaN	17.689650102339392	NaN	NaN	17.517064788477104	18.845368367595217	NaN	NaN	18.659115398201553	NaN	18.260270432224328	25.67522475865022	1.6531570276666707	2.3337457668897437	3.8839995023550493	13.46752996898852	4.949630840576825	9.341625718351292	NaN	43.13540601140222	15.539955374001556	5.710348680969207	8.141464968216319
2750	2.78441008188004	4.972007571622645	0.	6.281877533386318	7.277425005327964	13.480468133509788	8.331274972904145	NaN	60.555954163818704	40.358697314808765	17.94224275358529	NaN	NaN	NaN	39.249903622732546	13.748410357499603	NaN	27.18523357679534	NaN	9.237800987244851	NaN	65.90019821685489	NaN	NaN	NaN	17.792602335007583	NaN	NaN	17.575342522088096	18.8848620647113	NaN	NaN	18.746591197021736	NaN	18.419835420998574	25.796353348512582	1.8675443482689513	2.5480773880191605	3.912688888632596	13.411841570226583	4.91986209156804	9.461712159484911	NaN	43.0528483389042	15.484209233288917	5.736254713180677	8.112444151625866
2800	2.983818239457655	5.171419282975034	0.	6.293623965555053	7.242171032043494	13.43093675070682	8.278124342066986	NaN	61.046060378115264	40.73370234916715	18.206373884449448	NaN	NaN	NaN	39.6597847303531	13.74082923293521	NaN	27.497292165724836	NaN	9.322329776346967	NaN	66.37507751656416	NaN	NaN	NaN	17.895262487159933	NaN	NaN	17.63330543878459	18.92401001795544	NaN	NaN	18.833866583284664	NaN	18.579103135710678	25.917264947445666	2.081665411644238	2.76212025825118	3.941114446546357	13.356173283052724	4.890030680524541	9.581266291348216	NaN	42.970390361922405	15.428479707555114	5.7618906227540725	8.083362203674232
2850	3.1829985959109	5.3705771966875036	0.	6.305144843725924	7.206876178359609	13.381371004148907	8.22499232451551	NaN	61.535240135763566	41.108182515139625	18.470014194334464	NaN	NaN	NaN	40.069049464364255	13.733153040626528	NaN	27.808871338207304	NaN	9.406684503091654	NaN	66.84910291622079	NaN	NaN	NaN	17.99763100965043	NaN	NaN	17.690954915093076	18.962814175058092	NaN	NaN	18.920942077412935	NaN	18.73807444568577	26.037960840764786	2.2955214515188915	2.9758757385166015	3.969277426275723	13.300525173328262	4.860136982908988	9.70030800331935	NaN	42.88803192717155	15.372767217842181	5.787257674124018	8.054219498189042
2900	3.381951952094557	5.56948224422178	0.	6.3164415235087095	7.171540579248591	13.331770986243571	8.171878888631412	NaN	62.02349883995595	41.48214181664034	18.733163283564593	NaN	NaN	NaN	40.4777020778264	13.725381987669174	NaN	28.119974370264703	NaN	9.490865803805876	NaN	67.32228052467032	NaN	NaN	NaN	18.099708350799926	NaN	NaN	17.748292321975402	19.00127647514931	NaN	NaN	19.00781819678371	NaN	18.89675021255727	26.15844228583717	2.509113689229106	3.189345177555757	3.9971790725223078	13.244897305064056	4.830181370521722	9.818856299771063	NaN	42.80577288135865	15.317072174692164	5.812357132341421	8.025016404776263
2950	3.580679099870084	5.768135338917485	0.	6.327515353554385	7.136164367501156	13.282136786023512	8.11878400216696	NaN	62.510841779447844	41.85558413554058	18.99582075361322	NaN	NaN	NaN	40.885746784821954	13.717516279482608	NaN	28.430604515152005	NaN	9.574874310974675	NaN	67.79461640857977	NaN	NaN	NaN	18.20149495639611	NaN	NaN	17.805319024828748	19.039398848758722	NaN	NaN	19.094495455728712	NaN	19.055131290266935	26.27871051208196	2.722443333720905	3.4025299119185157	4.024820624509955	13.189289740420515	4.800164211500779	9.936929353325201	NaN	42.72361307118305	15.261394978147106	5.8371902630734605	7.995753288820224
3000	3.779180822105604	5.966537375992149	0.	6.3383676755551415	7.100747673726477	13.232468489146607	8.065707632244983	NaN	62.99727412855785	42.22851323166881	19.25798620710285	NaN	NaN	NaN	41.29318776045522	13.7095561198101	NaN	28.740765003357186	NaN	9.658710653241206	NaN	68.26611659243763	NaN	NaN	NaN	18.302991269693514	NaN	NaN	17.862036383485616	19.077183217815577	NaN	NaN	19.180974365534226	NaN	19.21321852506482	26.398766720970208	2.9355115815501436	3.6154312659642787	4.052203315984731	13.133702539707574	4.770085870321876	10.0545445540617	NaN	42.64155234333644	15.20573601774905	5.861758332603596	7.966430511483612
3050	3.9774578926759117	6.164689232541198	0.	6.348999824244362	7.065290626352169	13.182766177895939	8.01264974535888	NaN	63.48280094716763	42.600932742810656	19.51965924780514	NaN	NaN	NaN	41.70002914085247	13.701501710718754	NaN	29.050459042601233	NaN	9.742375455406703	NaN	68.73678705855382	NaN	NaN	NaN	18.40419773141352	NaN	NaN	17.91844575221385	19.114631495648702	NaN	NaN	19.267255434441104	NaN	19.371012755509305	26.518612086024863	3.148319616882511	3.8280505518619825	4.079328375214934	13.078135761384729	4.739946707798411	10.171718555051498	NaN	42.55959054450288	15.150095672540036	5.886062607831558	7.937048429707469
3100	4.175511076462473	6.362591767537959	0.	6.359413127396646	7.029793351624292	13.133029931179754	7.9596103073726185	NaN	63.96742718072202	42.972846184708885	19.780839480640868	NaN	NaN	NaN	42.106275023161935	13.693353252599492	NaN	29.359689817838124	NaN	9.825869338430516	NaN	69.20663374705971	NaN	NaN	NaN	18.505114779744357	NaN	NaN	17.974548479716614	19.151745586986525	NaN	NaN	19.353339167644762	NaN	19.52851481246708	26.638247752820806	3.3608686114935273	4.040389069590098	4.106197024991081	13.022589462061006	4.709747081081476	10.288467314543581	NaN	42.47772752135872	15.094474311062106	5.910104356273359	7.907607396211192
3150	4.373341129353417	6.56024582183366	0.	6.369608905827797	6.994255973607356	13.083259824531487	7.906589283520731	NaN	64.4511576602289	43.34425695106346	20.041526511679947	NaN	NaN	NaN	42.511929465553806	13.685110944167059	NaN	29.668460491254866	NaN	9.909192919430073	NaN	69.67566255590818	NaN	NaN	NaN	18.605742850341095	NaN	NaN	18.030345909132404	19.188527387957073	NaN	NaN	19.43922606729517	NaN	19.685725519113152	26.757674838984826	3.573159724768543	4.252448106936632	4.132810482625924	12.967063696494977	4.679487343659843	10.404806135101724	NaN	42.395963120572674	15.038872291357302	5.933884846061289	7.87810775949254
3200	4.570948798243549	6.757652218157433	0.	6.379588473394815	6.958678614184316	13.033455930109763	7.853586638408315	NaN	64.93399710225933	43.71516831353147	20.301719948141443	NaN	NaN	NaN	42.91699648722023	13.676774982460032	NaN	29.976774202271464	NaN	9.992346811680912	NaN	70.14387934087348	NaN	NaN	NaN	18.70608237632565	NaN	NaN	18.085839378035065	19.224978786087963	NaN	NaN	19.524916632496865	NaN	19.84264569093082	26.876894434195616	3.785194103702741	4.464228939499123	4.159169959954435	12.911558517594754	4.6491678453599725	10.520749699956367	NaN	42.314297188805796	14.983289960967664	5.957405345943908	7.848549863827623
3250	4.768334821034337	6.954811761116306	0.	6.389353136995917	6.923061393056569	12.983618316698392	7.80060233601104	NaN	65.41595010894744	44.085583421727165	20.56141939839352	NaN	NaN	NaN	43.32148006837526	13.668345562840804	NaN	30.284634067540917	NaN	10.075331624616656	NaN	70.61128991555141	NaN	NaN	NaN	18.806133788286797	NaN	NaN	18.141030218433748	19.261101660306405	NaN	NaN	19.610411359308934	NaN	19.999276135711735	26.99590760018379	3.996972882901136	4.675732830684645	4.185276663333817	12.856073976417994	4.618788932346009	10.636312106809978	NaN	42.23272957271144	14.927727656935234	5.980667125286058	7.81893404927091
3300	4.965499926633929	7.151725237195213	0.	6.398904196570517	6.887404427743965	12.933747049706357	7.747636339675139	NaN	65.89702116799049	44.455505303222	20.820624471953504	NaN	NaN	NaN	43.72538415025496	13.659822878995598	NaN	30.592043180949254	NaN	10.15814796382904	NaN	71.07790005135915	NaN	NaN	NaN	18.905897514280138	NaN	NaN	18.195919756772962	19.296897880939216	NaN	NaN	19.695710740745064	NaN	20.15561765355583	27.11471537073186	4.208497184578577	4.886961031709807	4.211131793643496	12.800610122171895	4.588350947119784	10.751506899310627	NaN	42.15126011893539	14.872185705802051	6.003671454068856	7.789260651655225
3350	5.162444834957127	7.3483934147569805	0.	6.408242945099237	6.8517078335847925	12.883842191167838	7.694688612117413	NaN	66.37721465264887	44.82493686354452	21.07933477948785	NaN	NaN	NaN	44.12871263511731	13.651207122934457	NaN	30.8990046136155	NaN	10.240796431067874	NaN	71.54371547753537	NaN	NaN	NaN	19.005373979828132	NaN	NaN	18.25050931393253	19.332369309712792	NaN	NaN	19.780815266773462	NaN	20.311671036871378	27.23331875167428	4.419768118559738	5.0979147816007515	4.236736546285126	12.745167002213195	4.557854228520814	10.866347096387376	NaN	42.069888674115646	14.81666442361016	6.026419602889695	7.759530002591752
3400	5.359170256925417	7.544817044042348	0.	6.417370668603902	6.815971723735795	12.833903799742194	7.641759115425231	NaN	66.85653482174611	45.193880886180494	21.33754993281213	NaN	NaN	NaN	44.531469386242264	13.64249848499125	NaN	31.20552141389169	NaN	10.323277624241086	NaN	72.00874188114021	NaN	NaN	NaN	19.104563607920078	NaN	NaN	18.304800205227604	19.367517799753134	NaN	NaN	19.865725424316924	NaN	20.467437070374938	27.35171872089737	4.630786782279133	5.3085953071931575	4.2620921111825885	12.68974466204818	4.5272991117263	10.980845219622424	NaN	41.988615084882646	14.761164115901597	6.048912842962245	7.729742429470031
3450	5.555676894466949	7.740996857169945	0.	6.426288646147548	6.780196209172154	12.783931930713967	7.588847811056528	NaN	67.33498581966876	45.56234003257283	21.595269544891064	NaN	NaN	NaN	44.933658227931694	13.633697153823666	NaN	31.511596607362858	NaN	10.405592137414686	NaN	72.47298490705523	NaN	NaN	NaN	19.20346681901213	NaN	NaN	18.358793740408686	19.402345195585834	NaN	NaN	19.9504416972528	NaN	20.622916531091395	27.469916228339397	4.841554260781101	5.519003823132235	4.287199672781989	12.634343145332675	4.496685928251131	11.095013318818179	NaN	41.90743919785911	14.705685077718405	6.071152446116454	7.699898255457952
3500	5.751965440516538	7.936933568136302	0.	6.434998149834408	6.744381398687505	12.733926635992885	7.535954659839807	NaN	67.81257167636657	45.930316842121556	21.852493229838508	NaN	NaN	NaN	45.3352829455095	13.624803316413228	NaN	31.817233196847052	NaN	10.487740560812789	NaN	72.93645015798349	NaN	NaN	NaN	19.30208403102728	NaN	NaN	18.412491223661597	19.43685333313609	NaN	NaN	20.034964566412985	NaN	20.778110188353963	27.58791219599053	5.052071626719818	5.729141531872731	4.312060410051663	12.578962493872039	4.466015005947882	11.208862995902727	NaN	41.82636085966012	14.650227593602628	6.093139684798544	7.669997799501771
3550	5.948036579015676	8.132627872815862	0.	6.44350044480993	6.708527398893922	12.683887964113865	7.483079621974137	NaN	68.2892963073524	46.29781373218395	22.109220602917446	NaN	NaN	NaN	45.736347285321436	13.615817158065274	NaN	32.12243416239533	NaN	10.569723480817597	NaN	73.39914319444945	NaN	NaN	NaN	19.400415659355374	NaN	NaN	18.465893953607488	19.471044039728685	NaN	NaN	20.119294509583977	NaN	20.93301880380415	27.705707517892847	5.262339940359287	5.939009623678926	4.336675496482167	12.523602747621188	4.43528666900681	11.322405427303737	NaN	41.74537991689308	14.5947919375963	6.114875832071015	7.640041376326094
3600	6.143890984912516	8.328080448960954	0.	6.451796789260758	6.672634314221931	12.633815960236996	7.430222657029155	NaN	68.76516351370219	46.66483299807435	22.36545128053999	NaN	NaN	NaN	46.136854954735256	13.606738862408962	NaN	32.42720246129176	NaN	10.65154147996942	NaN	73.86106953479906	NaN	NaN	NaN	19.498462116853087	NaN	NaN	18.51900322330285	19.50491913408799	NaN	NaN	20.203432001506794	NaN	21.087643131391786	27.82330306014035	5.472360249573346	6.148609276624636	4.361046100086292	12.46826394468457	4.40450123795586	11.435651384909095	NaN	41.66449621615776	14.539378373241465	6.136362161612644	7.610029296433888
3650	6.339529324161891	8.523291956201817	0.	6.4598884344147445	6.6367022469205015	12.583710666147564	7.377383723945066	NaN	69.24017698205502	47.03137681306433	22.621184880267396	NaN	NaN	NaN	46.536809622140694	13.597568611397293	NaN	32.73154102805339	NaN	10.733195136966652	NaN	74.32223465519974	NaN	NaN	NaN	19.596223813843956	NaN	NaN	18.5718203202395	19.538480426337994	NaN	NaN	20.287377513877054	NaN	21.241983917375006	27.940699660878927	5.682133589845665	6.357941656593211	4.385173383399047	12.412946121316184	4.373659029660665	11.548611255721863	NaN	41.583709604046234	14.483987153580161	6.157599947718482	7.579961866106473
3700	6.534952253725292	8.718263036046588	0.	6.467776624540949	6.60073129705705	12.53357212025603	7.324562781032638	NaN	69.71434028461307	47.39744722838259	22.876421020810053	NaN	NaN	NaN	46.9362149169494	13.58830658530707	NaN	33.035452774430325	NaN	10.814685026665796	NaN	74.78264398964033	NaN	NaN	NaN	19.693701158118355	NaN	NaN	18.624346526344585	19.571729718002253	NaN	NaN	20.371131515344906	NaN	21.39604190032027	28.057898130306405	5.891660984269742	6.567007917277534	4.4090585034776755	12.357649311919552	4.342760357324541	11.661295060307568	NaN	41.50301992714294	14.428618521154428	6.17859046529986	7.549839387403527
3750	6.730160421570889	8.912994311881304	0.	6.475462596949636	6.5647215625174375	12.48340035759805	7.271759785973212	NaN	70.18765687914167	47.763046173214974	23.131159322027468	NaN	NaN	NaN	47.33507442959497	13.578952962738937	NaN	33.33894058940563	NaN	10.896011720081441	NaN	75.24230292993116	NaN	NaN	NaN	19.79089455493352	NaN	NaN	18.67658311798059	19.604668802003943	NaN	NaN	20.454694471515083	NaN	21.54981781110236	28.17489925067251	6.1009434435489105	6.775809200180022	4.432702611901638	12.302373549047765	4.311805530488487	11.77371247012339	NaN	41.422427032024636	14.373272708006308	6.199334989884382	7.519662158163085
3800	6.925154466673518	9.107486388969907	0.	6.482947581992273	6.528673139005976	12.433195409834449	7.218974695818692	NaN	70.66013010896921	48.12817545470454	23.385399404928307	NaN	NaN	NaN	47.73339171153297	13.569507920617347	NaN	33.642007339195395	NaN	10.97717578438628	NaN	75.70121682570397	NaN	NaN	NaN	19.887804407013512	NaN	NaN	18.728531365945326	19.63729946266582	NaN	NaN	20.53806684494687	NaN	21.703312372904353	28.291703776278876	6.309981965996336	6.984346634612631	4.456106854772631	12.24711886340343	4.280794855031194	11.885872823810868	NaN	41.34193076526042	14.317949935677838	6.219834797615934	7.48943047200154
3850	7.119935019014678	9.301739854454233	0.	6.490232803061534	6.492586120045418	12.382957305251251	7.1662074669915485	NaN	71.13176320298723	48.492836757951444	23.63914089167034	NaN	NaN	NaN	48.13117027524093	13.559971634190594	NaN	33.94465586724872	NaN	11.058177782911095	NaN	76.15939098441203	NaN	NaN	NaN	19.984431114549245	NaN	NaN	18.780192535471937	19.66962347571025	NaN	NaN	20.621249095154113	NaN	21.856526301217638	28.408312433479065	6.518777537535012	7.1926213376968455	4.479272372714573	12.191885283838717	4.249728633169034	11.997785142526974	NaN	41.261530973411766	14.26265041521106	6.240091165254672	7.459144618313639
3900	7.314502699582551	9.495755277354021	0.	6.497319476591298	6.456460596976966	12.332686068759656	7.1134580552848234	NaN	71.60255927565039	48.857031646013056	23.8923834055605	NaN	NaN	NaN	48.528413594218314	13.550344277030783	NaN	34.24688899424772	NaN	11.139018275144771	NaN	76.61683067132996	NaN	NaN	NaN	20.080775075198478	NaN	NaN	18.831567886228907	19.70164260825917	NaN	NaN	20.704241678605232	NaN	22.009460303841934	28.524725920678527	6.727331131697765	7.4006344143636875	4.502200300873609	12.136672837355329	4.218607163456067	12.109458144382014	NaN	41.18122750303241	14.20737434714801	6.2601053701770315	7.428804882272486
3950	7.508858120371973	9.689533208566916	0.	6.504208812056649	6.420296658960267	12.28238172189605	7.060726415862123	NaN	72.07252132697647	49.22076155990388	24.145126571054835	NaN	NaN	NaN	48.92512510298654	13.54062602103385	NaN	34.54870951810748	NaN	11.219697816734287	NaN	77.07354110955397	NaN	NaN	NaN	20.17683668408583	NaN	NaN	18.88265867232004	19.733358618834135	NaN	NaN	20.7870450487232	NaN	22.162115080885275	28.64094490833465	6.935643709627257	7.608386957353714	4.52489176891811	12.081481549104506	4.187430740784037	12.220900258047134	NaN	41.10102020066849	14.15212192153073	6.279878690375727	7.398411544829542
4000	7.703001884384462	9.883074180868455	0.	6.510902011973878	6.384094392973415	12.232044282822006	7.008012503257619	NaN	72.54165224254633	49.58402781859559	24.39737001375853	NaN	NaN	NaN	49.321308197088975	13.530817036419545	NaN	34.85012021397615	NaN	11.300216959484718	NaN	77.52952748000159	NaN	NaN	NaN	20.27261633380275	NaN	NaN	18.93346614228447	19.764773257356282	NaN	NaN	20.86965965588556	NaN	22.314491324763992	28.75697003895671	7.143716220075977	7.815880047217015	4.547347901038675	12.026311442387046	4.156199656382374	12.33211963558907	NaN	41.020908912858474	14.096893317901252	6.299412404459747	7.367964882714624
4050	7.896934585628202	10.076378708912086	0.	6.517400271900477	6.347853883812951	12.181673766324279	6.955316271376051	NaN	73.00995479350397	49.94683161901698	24.649113360425904	NaN	NaN	NaN	49.71696623309095	13.520917491731458	NaN	35.151123834234845	NaN	11.380576251359235	NaN	77.9847949214119	NaN	NaN	NaN	20.36811441440753	NaN	NaN	18.983991539096678	19.795888265146356	NaN	NaN	20.9520859474244	NaN	22.466589720202734	28.87280192710591	7.3515495994062485	8.02311475231322	4.569569815948131	11.971162538653273	4.124914197818197	12.443124164585107	NaN	40.940893486133135	14.041688705301627	6.3187077916543535	7.33746516843591
4100	8.09065680911804	10.269447289229152	0.	6.52370478043515	6.311575214093857	12.131270183814808	6.90263767349273	NaN	73.47743163655652	50.30917403605408	24.900356238960416	NaN	NaN	NaN	50.11210252857974	13.510927553836993	NaN	35.451723108497696	NaN	11.460776236479107	NaN	78.4393485303454	NaN	NaN	NaN	20.46333131342532	NaN	NaN	19.03423610016646	19.826705374924682	NaN	NaN	21.034324367626397	NaN	22.618410944234487	28.98844115939536	7.559144771590225	8.23009212881148	4.591558626881526	11.916034857503059	4.093574648996304	12.553921479567009	NaN	40.86097376701562	13.986508242273882	6.337766131801093	7.306912670279928
4150	8.2841691308755	10.46228040022889	0.	6.5298167192177985	6.27525846424957	12.080833543330712	6.84997666225353	NaN	73.94408531397421	50.67105602255002	25.151098278414644	NaN	NaN	NaN	50.50672036216458	13.500847387927376	NaN	35.75192074361184	NaN	11.540817455123696	NaN	78.89319336118405	NaN	NaN	NaN	20.558267415848114	NaN	NaN	19.08420105733896	19.857226310811185	NaN	NaN	21.116375357732768	NaN	22.769955666200516	29.103888294490083	7.766502648209895	8.436813220690492	4.613315441596142	11.860928416685816	4.062181290159186	12.664518972838735	NaN	40.78114960202139	13.931352076860064	6.356588705357782	7.276307652311567
4200	8.47747211792877	10.654878502198452	0.	6.535737262929535	6.238903712531968	12.030363849534309	6.79733318967489	NaN	74.40991825359035	51.032478409305114	25.40133910899031	NaN	NaN	NaN	50.90082297347664	13.490677157517663	NaN	36.05171942365744	NaN	11.62070044373047	NaN	79.34633442613128	NaN	NaN	NaN	20.65292310413475	NaN	NaN	19.133887636894638	19.8874527883254	NaN	NaN	21.198239355939297	NaN	22.921224547750423	29.219143863107014	7.973624128457072	8.643279059738484	4.634841362371478	11.805843232100509	4.030734397887015	12.774923804709388	NaN	40.70142083765826	13.876220346602205	6.375176793398515	7.245650374374069
4250	8.670566328312715	10.847242037302879	0.	6.541467579292674	6.202511035011374	11.979861103713086	6.744707207143821	NaN	74.87493276880143	51.39344190507683	25.65107836203827	NaN	NaN	NaN	51.29441356316908	13.48041702444673	NaN	36.351121809947635	NaN	11.70042573489498	NaN	79.79877669521193	NaN	NaN	NaN	20.7472987582109	NaN	NaN	19.183297059549297	19.917386514386436	NaN	NaN	21.279916797396346	NaN	23.07221824284212	29.334208368015	8.180510099133407	8.849490665553223	4.65613748600927	11.750779317795626	3.9992342450976492	12.885142913179516	NaN	40.621787320426364	13.821113178542346	6.393531677613664	7.214941092089038
4300	8.86345231106886	11.039371429585122	0.	6.547008829070737	6.166080505576559	11.929325303779713	6.692098665417899	NaN	75.33913105856705	51.75394709657978	25.900315670058518	NaN	NaN	NaN	51.68749529291697	13.470067148877282	NaN	36.650130541028595	NaN	11.779993857370878	NaN	80.25052509627237	NaN	NaN	NaN	20.8413947554691	NaN	NaN	19.23243054045406	19.94702918731301	NaN	NaN	21.36140811420883	NaN	23.222937397741823	29.449082284034795	8.387161434650388	9.055449045542	4.677204903833474	11.695736685969218	3.9676811010466335	12.995183023116086	NaN	40.54224889681821	13.766030689222527	6.411654640309877	7.184180056856429
4350	9.056130606245407	11.231267084966026	0.	6.55236216606845	6.129612195934742	11.878756444272065	6.639507514625266	NaN	75.80251520740983	52.113994448485776	26.149050666700163	NaN	NaN	NaN	52.08007128541733	13.459627689295845	NaN	36.9487482326795	NaN	11.859405336069921	NaN	80.70158451498031	NaN	NaN	NaN	20.935211470768728	NaN	NaN	19.2812892891954	19.97638249682342	NaN	NaN	21.442713735436215	NaN	23.37338265102408	29.563766058039068	8.593578997029322	9.26115519492165	4.698044701690272	11.640715346968863	3.936075231327199	13.10505065494871	NaN	40.46280541331859	13.710972984684783	6.429546964410078	7.1533675158545575
4400	9.248601744897224	11.422929391244335	0.	6.5575287371317454	6.093106175611586	11.828154516353177	6.586933704264635	NaN	76.26508718541565	52.47358430342378	26.397282986761468	NaN	NaN	NaN	52.47214462438919	13.449098802512765	NaN	37.246977477912495	NaN	11.938660692061953	NaN	81.1519597948251	NaN	NaN	NaN	21.028749276436	NaN	NaN	19.329874509795104	20.00544812403558	NaN	NaN	21.523834087092546	NaN	23.523554633571734	29.67826010895241	8.79976363590135	9.46661009671854	4.718657959948077	11.585715309291688	3.9044168978702616	13.214752132917289	NaN	40.38345671640469	13.655940160471152	6.447209933453469	7.1225037120400945
4450	9.440866249085847	11.614358718096703	0.	6.562509682147757	6.056562511951201	11.777519507811279	6.53437718320528	NaN	76.72684884823339	52.83271688197986	26.645012266189816	NaN	NaN	NaN	52.86371835457348	13.438480643662222	NaN	37.54482084697279	NaN	12.017760442574916	NaN	81.60165573711735	NaN	NaN	NaN	21.122008542263988	NaN	NaN	19.378187400710292	20.034227741466992	NaN	NaN	21.60476959214642	NaN	23.673453968575956	29.792564827751306	9.005716188507453	9.671814721768564	4.739045753497524	11.530736579584357	3.8727063589444226	13.324293592899103	NaN	40.30420265254599	13.60093230162367	6.464644831595529	7.091588884148065
4500	9.632924631879487	11.805555417077679	0.	6.567306134044829	6.019981270116142	11.72685140305979	6.481837899687047	NaN	77.1878019370751	53.19139228269733	26.89223814208173	NaN	NaN	NaN	53.254795481733076	13.42777336620221	NaN	37.842280887338575	NaN	12.096705100994848	NaN	82.05067710098926	NaN	NaN	NaN	21.214989635512595	NaN	NaN	19.426229154833436	20.062723013034738	NaN	NaN	21.685520670521008	NaN	23.823081271536225	29.906680577464154	9.211437479698441	9.876770028717164	4.759209151751479	11.475779162643084	3.8409438691559687	13.433680989841191	NaN	40.225043068204336	13.545949482684376	6.4818529436080095	7.060623266691853
4550	9.824777397353014	11.996519821619708	0.	6.571919218792506	5.983362513087411	11.676150183137306	6.429315801320349	NaN	77.64794807871596	53.549610482076616	27.138960252682867	NaN	NaN	NaN	53.645378972652864	13.41697712191455	NaN	38.13936012372105	NaN	12.175495176865887	NaN	82.4990286033944	NaN	NaN	NaN	21.307692920908583	NaN	NaN	19.47400095949232	20.09093559405552	NaN	NaN	21.766087739094022	NaN	23.972437150260326	30.02060769317129	9.416928321934954	10.081476964019306	4.779149218645027	11.420843061413615	3.809129679448875	13.542920104822127	NaN	40.14597780983389	13.490991767695313	6.498835554878943	7.029607089963202
4600	10.01642504058798	12.187252247033143	0.	6.576350055401542	5.946706301664458	11.625415825707607	6.376810835086162	NaN	78.10728878549419	53.90737133457529	27.385178237388015	NaN	NaN	NaN	54.03547175513962	13.406092060904896	NaN	38.436061058064396	NaN	12.254131175890263	NaN	82.94671491910785	NaN	NaN	NaN	21.40011876064556	NaN	NaN	19.52150399645005	20.11886713124561	NaN	NaN	21.846471211697768	NaN	24.12152220486438	30.134346482004922	9.622189515287458	10.285936461939492	4.79886701263549	11.36592827699125	3.7772640371047985	13.652016551765492	NaN	40.06700672388119	13.436059210198506	6.5155939514126375	6.998540580032207
4650	10.207868047672598	12.377752990506243	0.	6.580599755923894	5.910012694465177	11.574648305059664	6.324322947336032	NaN	78.56582545531121	54.264674572608115	27.630891736741095	NaN	NaN	NaN	54.425076718022105	13.395118331602712	NaN	38.732386169545855	NaN	12.332613599928312	NaN	83.39374068072614	NaN	NaN	NaN	21.49226751438398	NaN	NaN	19.568739441905098	20.146519262720897	NaN	NaN	21.926671499119095	NaN	24.270337027772797	30.247897223149213	9.827221847436258	10.490149444551763	4.818363586702408	11.311034808620821	3.7453471857430842	13.76097578382586	NaN	39.98812965678506	13.381151853236004	6.532129419829676	6.967423958747322
4700	10.39910689570176	12.56802233110515	0.	6.584669425452724	5.873281747925908	11.523847592107622	6.271852083792074	NaN	79.02355937163153	54.621519806547	27.87610039243517	NaN	NaN	NaN	54.81419671115103	13.384056080761296	NaN	39.02833791457563	NaN	12.410942946998448	NaN	83.84011047866724	NaN	NaN	NaN	21.584139539251122	NaN	NaN	19.61570846649124	20.173893617996853	NaN	NaN	22.006689009099404	NaN	24.418882203718315	30.361260167840193	10.032026093671497	10.694116821739687	4.837639988347552	11.25616265369671	3.7133793653207623	13.869803099466571	NaN	39.909346454976706	13.326269729349837	6.548443247366921	6.936257443735356
4750	10.590142052777006	12.758060529773921	0.	6.588560162122401	5.836513516301441	11.473013654390824	6.219398189546965	NaN	79.48049170348273	54.97790652472102	28.120803847312413	NaN	NaN	NaN	55.20283454539904	13.372905453457763	NaN	39.32391872679697	NaN	12.489119711277205	NaN	84.28582886117059	NaN	NaN	NaN	21.675735189841152	NaN	NaN	19.662412235277586	20.20099181798854	NaN	NaN	22.086524146334682	NaN	24.56715830974198	30.474435539365842	10.236603016893138	10.897839491196377	4.856697259594916	11.201311807762831	3.6813608121325485	13.978503648247298	NaN	39.83065696487966	13.271412860582043	6.564536721877507	6.905041248401479
4800	10.780973978006568	12.947867829334518	0.	6.592273057108497	5.799708051665004	11.422146456073785	6.166961209063953	NaN	79.93662350545556	55.333834093416414	28.365001745364157	NaN	NaN	NaN	55.59099299266076	13.361666593093057	NaN	39.619131017086076	NaN	12.567144383099185	NaN	84.73090033429703	NaN	NaN	NaN	21.767054818215037	NaN	NaN	19.708851907768597	20.22781547501064	NaN	NaN	22.166177312475465	NaN	24.715165915193165	30.58742353306604	10.440953367610971	11.101318338424475	4.875536436990722	11.146482264512654	3.649291758810845	14.087082436338166	NaN	39.752061032909744	13.216581258474656	6.58041113183085	6.873775581929212
4850	10.97160312150534	13.137444454486783	0.	6.59580919462779	5.762865403908281	11.371245957946208	6.114541086176852	NaN	80.39195571770387	55.68930175687658	28.608693731730863	NaN	NaN	NaN	55.978674785852746	13.350339641391948	NaN	39.91397717355221	NaN	12.645017448957121	NaN	85.17532936192897	NaN	NaN	NaN	21.85809877390062	NaN	NaN	19.75502863790404	20.254366192777397	NaN	NaN	22.24564890612686	NaN	24.862905581729546	30.700224316332545	10.645077883944637	11.304554236736147	4.8941585516034225	11.091674015789176	3.617172434325738	14.195544331776055	NaN	39.673558505475214	13.16177492406972	6.596067766312639	6.842460649280435
4900	11.162029924394883	13.326790611808477	0.	6.599169651938262	5.725985620741397	11.320312117422986	6.062137764090044	NaN	80.8464891659446	56.04430863730206	28.851879452702114	NaN	NaN	NaN	56.36588261891353	13.338924738403021	NaN	40.20845956153762	NaN	12.72273939150181	NaN	85.61912036577016	NaN	NaN	NaN	21.94886740389258	NaN	NaN	19.80094357405903	20.28064556640268	NaN	NaN	22.32493932284853	NaN	25.010377863317096	30.8128380286091	10.848977291623598	11.50754804725311	4.912564629023689	11.03688705158495	3.5850030639850012	14.303894069477645	NaN	39.59514922897658	13.106993847909264	6.61150791502484	6.811096651195386
4950	11.352254818803432	13.515906489755258	0.	6.602355499339106	5.689068747692924	11.269344888544186	6.009751185378478	NaN	81.3002245614579	56.398853734850576	29.09455855571663	NaN	NaN	NaN	56.75261914680355	13.327422022498698	NaN	40.50258052361756	NaN	12.800310689542165	NaN	86.0622777253459	NaN	NaN	NaN	22.039361052652435	NaN	NaN	19.84659785904401	20.306655182399926	NaN	NaN	22.40404895515469	NaN	25.15758330623014	30.92526478139128	11.052652303987145	11.710300618906604	4.930755689364427	10.982121360042061	3.5527838694340925	14.412136256022858	NaN	39.516833049806735	13.052238010035323	6.626732868285698	6.779683784192658
5000	11.542278227865884	13.70479225866068	0.	6.605367800170714	5.65211482810988	11.218344221975068	5.957381291987668	NaN	81.75316250108689	56.752935927637	29.33673068936227	NaN	NaN	NaN	57.138886985505266	13.315831630375213	NaN	40.79634237960028	NaN	12.877731818045186	NaN	86.50480577800282	NaN	NaN	NaN	22.129580062108573	NaN	NaN	19.89199263010476	20.332396618682193	NaN	NaN	22.48297819251415	NaN	25.304522449051287	31.03750465822663	11.256103621984398	11.912812788437414	4.948732747260761	10.927376927452142	3.520515068656157	14.520275374221393	NaN	39.438609814350876	12.99750737998994	6.641743917029733	6.7482222405692
5050	11.732100565723812	13.8934480707362	0.	6.608207610814683	5.61512390315773	11.167310065006076	5.905028025233694	NaN	82.2053034672379	57.10655397173335	29.578395503376033	NaN	NaN	NaN	57.52468871202301	13.304153697052634	NaN	41.08974742652707	NaN	12.95500324813598	NaN	86.94670881890922	NaN	NaN	NaN	22.2195247716562	NaN	NaN	19.93712901892237	20.357871444562115	NaN	NaN	22.56172742135024	NaN	25.451195822671473	31.149557714714575	11.459331934174319	12.11508538039585	4.966496811870049	10.872653738256368	3.488196875972024	14.628315787474271	NaN	39.36047936898658	12.942801916815146	6.65654235280774	6.71671220840032
5100	11.921722237525453	14.08187406007118	0.	6.61087598069382	5.578096011820382	11.11624236155283	5.85269132580321	NaN	82.65664782788036	57.45970650116887	29.81955264864404	NaN	NaN	NaN	57.91002686438314	13.29238835587484	NaN	41.382797938672205	NaN	13.032125447097735	NaN	87.3879911010546	NaN	NaN	NaN	22.309195518157384	NaN	NaN	19.98200815161329	20.383081220751933	NaN	NaN	22.640297025040894	NaN	25.597603950289944	31.261423978506464	11.662337916725704	12.317119207141761	4.9840488868718715	10.817951775045445	3.4558295020402094	14.736261743941515	NaN	39.282441560083726	12.888121569052979	6.671129467786792	6.685153871539681
5150	12.111143639425727	14.270070342632883	0.	6.613373952272132	5.541031190900196	11.06514105215614	5.800371133753431	NaN	83.10719583654682	57.81239202792987	30.060201777201538	NaN	NaN	NaN	58.29490394163391	13.280535738509553	NaN	41.67549616754295	NaN	13.109098878371748	NaN	87.82865683525006	NaN	NaN	NaN	22.39859263594102	NaN	NaN	20.026631148729297	20.40802749936348	NaN	NaN	22.71868738391858	NaN	25.743747347414253	31.373103449305567	11.865122233417166	12.518915068844528	5.001389970468037	10.763271018559642	3.423413153856915	14.844117380526384	NaN	39.20449623400456	12.833466274745469	6.6855065547502415	6.6535474096193
5200	12.300365158586198	14.45803701626646	0.	6.615702561054835	5.503929475017975	11.014006073982006	5.748067388512138	NaN	83.55694763233295	58.164608941959884	30.300342542232933	NaN	NaN	NaN	58.679322403845575	13.268595974948298	NaN	41.96784434187961	NaN	13.18592400155741	NaN	88.26871019012819	NaN	NaN	NaN	22.487716456802882	NaN	NaN	20.07099912525747	20.43271182390818	NaN	NaN	22.796898875270337	NaN	25.889626521860286	31.484596098867033	12.067685535637155	12.720473753483066	5.018521055382578	10.708611447688753	3.3909480347560264	14.951886726686007	NaN	39.126643237103636	12.778835961434655	6.6996749070977115	6.621892998049557
5250	12.489387173175125	14.645774160694973	0.	6.617862835588349	5.466790896612966	10.962837360821604	5.695780028877687	NaN	84.00590323989746	58.51635551115958	30.539974598071733	NaN	NaN	NaN	59.06328467211031	13.256569193506445	NaN	42.2598446676555	NaN	13.262601272412203	NaN	88.70815529214296	NaN	NaN	NaN	22.576567310005565	NaN	NaN	20.115113190620256	20.45713572929705	NaN	NaN	22.874931873337772	NaN	26.035241973752232	31.59590187099797	12.270028462383957	12.921796036845828	5.035443128861757	10.65397303947212	3.358434344409118	15.059573708077417	NaN	39.048882415727846	12.72423054616258	6.713635818845107	6.590190808019184
5300	12.67821005236742	14.833281837519396	0.	6.619855797460302	5.429615485942868	10.911634843091289	5.643508993018991	NaN	84.45406256946231	58.86762988138682	30.779097600200608	NaN	NaN	NaN	59.44679312854224	13.24445552082317	NaN	42.551499328076915	NaN	13.33913114285171	NaN	89.14699622556978	NaN	NaN	NaN	22.66514552227851	NaN	NaN	20.158974448675423	20.48130074184072	NaN	NaN	22.952786749317053	NaN	26.180594195522584	31.707020681557353	12.4721516402657	13.1228826825308	5.052157172674062	10.599355769098631	3.3258722788254467	15.167182150047807	NaN	38.97121361621647	12.669649935471265	6.727390584624606	6.558441006495269
5350	12.866834156344678	15.020560090218575	0.	6.621682461299518	5.392403271083819	10.860398447832619	5.59125421847554	NaN	84.90142541681246	59.21843007645658	31.017711205251352	NaN	NaN	NaN	59.82985011627745	13.232255081861483	NaN	42.84281048358315	NaN	13.415514060949613	NaN	89.58523703250559	NaN	NaN	NaN	22.75345141781802	NaN	NaN	20.20258399771606	20.50520837924939	NaN	NaN	23.030463871358897	NaN	26.325683671912152	31.817952418456095	12.674055683500319	13.323734441945504	5.0686641631102045	10.544759609906706	3.2932620303519573	15.274715780976862	NaN	38.89363668490108	12.615094025402751	6.740940499684665	6.52664375622326
5400	13.055259836295152	15.207608944149278	0.	6.623343834776037	5.35515427793041	10.80912809871232	5.5390156421573815	NaN	85.34799146329608	59.568753998141034	31.25581507100488	NaN	NaN	NaN	60.212457939473985	13.219967999908215	NaN	43.13378027184653	NaN	13.491750470937681	NaN	90.02288171286872	NaN	NaN	NaN	22.841485318287223	NaN	NaN	20.245942930470594	20.52886015063287	NaN	NaN	23.1079636045686	NaN	26.470510879970085	31.928696941657016	12.875741193915596	13.524352054306988	5.0849650709831264	10.490184533384312	3.2606037876732805	15.382178235478863	NaN	38.81615146810558	12.560562701499075	6.754286859890016	6.494799215726959
5450	13.243487434413765	15.394428406546176	0.	6.624840918601101	5.317868530195675	10.757823716022306	5.486793200345136	NaN	85.7937602758243	59.918599426169465	31.493408856391262	NaN	NaN	NaN	60.59461886331186	13.207594396574022	NaN	43.424410807772425	NaN	13.567840813205793	NaN	90.45993422439899	NaN	NaN	NaN	22.929247542816118	NaN	NaN	20.289052334102795	20.552257556500575	NaN	NaN	23.185286311006017	NaN	26.615076289053825	32.03925408317484	13.077208760949139	13.724736246641845	5.101060861627996	10.435630509168968	3.2278977358117302	15.489573057471736	NaN	38.73875781214625	12.50605583880227	6.767430961721667	6.4629075393085245
5500	13.431517283902114	15.581018466521828	0.	6.626174706527151	5.280546049411094	10.706485216679685	5.43458682868999	NaN	86.23873130687159	60.26796401822839	31.730492221489673	NaN	NaN	NaN	60.97633511399298	13.19513439179339	NaN	43.7147041834991	NaN	13.64378552430191	NaN	90.89639848265773	NaN	NaN	NaN	23.016738408001515	NaN	NaN	20.331913290211737	20.575402088761486	NaN	NaN	23.262432349685557	NaN	26.75938036082911	32.14962364707622	13.278458961648402	13.924887733786198	5.116952494902205	10.381097505047721	3.195144056127309	15.596903703119564	NaN	38.661455563331664	12.451573301854367	6.780374102276906	6.430968877048476
5550	13.619349708968462	15.7673790950667	0.	6.627346185347843	5.243186854926591	10.65511251422673	5.3823964622136975	NaN	86.68290389447534	60.616845309961434	31.967064827528453	NaN	NaN	NaN	61.35760887874128	13.182588103824612	NaN	44.00466246839795	NaN	13.719585036932097	NaN	91.33227836102759	NaN	NaN	NaN	23.103958227907107	NaN	NaN	20.374526874831858	20.59829523072421	NaN	NaN	23.339402076576203	NaN	26.903423549270038	32.259805409479696	13.47949236067065	14.124807218385705	5.132640925185373	10.326585486957168	3.162342926317702	15.704173543655113	NaN	38.584244567962784	12.397114944697407	6.793117579269293	6.398983374805681
5600	13.80698502482775	15.95351024504916	0.	6.628356334898032	5.205790963910545	10.60370551883092	5.330222035308578	NaN	87.12627726223616	60.9652407149694	32.20312633688506	NaN	NaN	NaN	61.73844230580258	13.169955649249822	NaN	44.29428770907331	NaN	13.795239779960518	NaN	91.76757769071276	NaN	NaN	NaN	23.19090731406341	NaN	NaN	20.416894158432903	20.62093845709693	NaN	NaN	23.4161958446015	NaN	27.047206300658967	32.36979911855574	13.680309510282992	14.324495390895553	5.148127101379348	10.272094418983443	3.129494520418284	15.811385868088083	NaN	38.50712467233287	12.34268061087342	6.805662691028667	6.3669511742173714
5650	13.994423537701582	16.13941185121547	0.	6.629206128053779	5.16835839134977	10.552264137284897	5.2780634817375205	NaN	87.56885051931778	61.31314752481023	32.43867641308609	NaN	NaN	NaN	62.1188375044447	13.157237142974973	NaN	44.58358192936252	NaN	13.870750178409425	NaN	92.20230026073892	NaN	NaN	NaN	23.277585975467794	NaN	NaN	20.45901620591997	20.643333233987423	NaN	NaN	23.49281400363953	NaN	27.19072905358662	32.47960449452673	13.880910950362365	14.523952929580478	5.1634119669082015	10.217624263362225	3.0965990088021114	15.918543885804825	NaN	38.43009572272753	12.288270133424437	6.818010736501144	6.334872412699134
5700	14.181665544818223	16.325083830189804	0.	6.629896530732353	5.1308891500495335	10.500788273006505	5.225920734633979	NaN	88.01062266044693	61.66056290899908	32.673714720807254	NaN	NaN	NaN	62.498796544957386	13.144432698229844	NaN	44.872547130335974	NaN	13.94611665345918	NaN	92.63644981795314	NaN	NaN	NaN	23.363994518584473	NaN	NaN	20.500894076633468	20.665481018903083	NaN	NaN	23.569256900522994	NaN	27.333992238952	32.58922122966696	14.081297208395544	14.72318050051473	5.178496459718233	10.163174980478738	3.0636565581799284	16.025650729064775	NaN	38.353157565424716	12.2338833348925	6.830163015249115	6.30274722344491
5750	14.368711334412618	16.510526080474225	0.	6.630428501892224	5.093383250633546	10.449277826038765	5.173793726501976	NaN	88.4515925659136	62.0074839150082	32.90824092587343	NaN	NaN	NaN	62.87832145865235	13.131542426568027	NaN	45.161185290297034	NaN	14.021339622448224	NaN	93.07003006702395	NaN	NaN	NaN	23.45013324734451	NaN	NaN	20.54252882434915	20.687383260750877	NaN	NaN	23.64552487903909	NaN	27.476996279962442	32.69864898830262	14.281468799479129	14.92217875758211	5.19338151227797	10.108746528867742	3.030667331600165	16.1327094553985	NaN	38.27631004669471	12.179520027319631	6.842120827451248	6.2705757354269975
5800	14.555561185726383	16.69573848244871	0.	6.6308029935330675	5.055840701543968	10.397732693049884	5.1216823892160965	NaN	88.89175900157082	62.353907468267046	33.1422546952586	NaN	NaN	NaN	63.25741423786326	13.118566437866953	NaN	45.44949836478206	NaN	14.096419498873109	NaN	93.5030446704414	NaN	NaN	NaN	23.5360024631458	NaN	NaN	20.583921497278087	20.70904139983737	NaN	NaN	23.72161827992962	NaN	27.619741592133575	32.80788740681183	14.481426226319545	15.120948342475947	5.208068051578161	10.054338865213545	2.9976314884489366	16.23972304991215	NaN	38.19955301280015	12.125180012247874	6.85388547390249	6.238358073396054
5850	14.742215369007798	16.88072089837112	0.	6.6310209506957705	5.0182615090414	10.346152767333246	5.069586654021501	NaN	89.33112061883475	62.699830372162204	33.37575569708589	NaN	NaN	NaN	63.63607683594571	13.10550484032787	NaN	45.73748828656045	NaN	14.171356692388475	NaN	93.9354972485169	NaN	NaN	NaN	23.62160246485311	NaN	NaN	20.625073138066714	20.730456867868735	NaN	NaN	23.797537440890938	NaN	27.76222858328937	32.91693609362462	14.681169979233065	15.319489884699102	5.22255699913179	9.999951944349995	2.9645491844500436	16.346694427502666	NaN	38.122886309996	12.070863080719258	6.865458256014059	6.20609435788109
5900	14.928674145511817	17.065473172377228	0.	6.631083311462418	4.980645677204896	10.294537938807432	5.017506451533911	NaN	89.76967595468464	63.04524930803746	33.60874360062758	NaN	NaN	NaN	64.01431116727727	13.092357740475844	NaN	46.02515696563458	NaN	14.24615160880706	NaN	94.36739137938339	NaN	NaN	NaN	23.706933548798023	NaN	NaN	20.665984783796763	20.751631087950727	NaN	NaN	23.87328269657396	NaN	27.904457653562083	33.02579462922291	14.88070053614579	15.517804001563983	5.236849270974059	9.945585719260478	2.9314205716649724	16.45362643498802	NaN	38.04630978452954	12.016569013275817	6.876840475813456	6.173784705189476
5950	15.114937767500054	17.249995130480713	0.	6.630991006956306	4.942993207931949	10.242888094016198	4.965441711739616	NaN	90.20742343166293	63.39016083519371	33.84121807630504	NaN	NaN	NaN	64.39211910725746	13.079125243159783	NaN	46.31250628923989	NaN	14.320804650099703	NaN	94.79873059899528	NaN	NaN	NaN	23.791996008778998	NaN	NaN	20.7066574659853	20.772565474588703	NaN	NaN	23.948854378584155	NaN	28.046429195392307	33.13446256614056	15.080018362593643	15.715891298192508	5.250945777662402	9.89124014107793	2.898245798492897	16.560521853156313	NaN	37.96982328264043	11.962297579959584	6.888033435944455	6.141429227406937
6000	15.301006478240799	17.43428658057314	0.	6.630744961341928	4.905304100938504	10.191203116128483	4.913392363995474	NaN	90.6443613578751	63.73456139088907	34.073178795688804	NaN	NaN	NaN	64.76950249230774	13.0658074515524	NaN	46.59953812184474	NaN	14.395316214395333	NaN	95.22951840112832	NaN	NaN	NaN	23.876790136061317	NaN	NaN	20.747092210584757	20.793261433687608	NaN	NaN	24.024252815481578	NaN	28.18814359352893	33.24293942896333	15.279123911722378	15.913752367516159	5.264847424276475	9.836915159084823	2.8650250096706733	16.667383398737595	NaN	37.89342665056063	11.90804854031259	6.899038439667108	6.109028032397554
6050	15.486880512009018	17.61834731242398	0.	6.630346091824991	4.86757835375895	10.139482884938422	4.861358337028911	NaN	91.08048792698978	64.07844729033873	34.30462543149853	NaN	NaN	NaN	65.14646311987153	13.052404467150243	NaN	46.88625430515058	NaN	14.46968669598098	NaN	95.65975823737988	NaN	NaN	NaN	23.961316219377117	NaN	NaN	20.787290037982856	20.813720362551994	NaN	NaN	24.099478332780826	NaN	28.329601225029172	33.35122471432889	15.478017624287595	16.11138779027593	5.278555110418164	9.782610720713175	2.831758346272847	16.77421372630188	NaN	37.81711973451448	11.853821643376872	6.90985679085774	6.0765812238037675
6100	15.67256009408633	17.80217709768062	0.	6.629795308652401	4.829815961746121	10.08772727686532	4.809339558937914	NaN	91.51580121823868	64.42181472671514	34.53555765760303	NaN	NaN	NaN	65.52300274841423	13.038916389773679	NaN	47.17265665809179	NaN	14.543916485301768	NaN	96.08945351716862	NaN	NaN	NaN	24.045574544925366	NaN	NaN	20.827251963002677	20.833943649886002	NaN	NaN	24.174531252951063	NaN	28.47080245925855	33.45931789092683	15.676699928654722	16.308798135022357	5.2920697302115824	9.72832677154454	2.798445945711646	16.881015430086716	NaN	37.74090238071861	11.799616627694453	6.9204897940089545	6.044088901046372
6150	15.858045440761048	17.985775689868316	0.	6.629093515112273	4.7920169180713	10.035936164953675	4.757335957191045	NaN	91.95029919641668	64.76465977114786	34.76597514902022	NaN	NaN	NaN	65.89912309742314	13.025343317566898	NaN	47.458746976835855	NaN	14.618005968960919	NaN	96.51860760773481	NaN	NaN	NaN	24.129565396371916	NaN	NaN	20.866978994902624	20.853932675793363	NaN	NaN	24.249411895416024	NaN	28.611747657890916	33.567218399498636	15.875171240799009	16.505983958115515	5.3053921723030655	9.67406325531002	2.7650879417369865	16.987791045757476	NaN	37.66477443538203	11.745433221307383	6.930938754229636	6.011551159324517
6200	16.043336759328124	18.169142824390253	0.	6.628241607533929	4.754181213724213	9.984109418873167	4.705347458627428	NaN	92.38397971188176	65.1069783727236	34.995877581917156	NaN	NaN	NaN	66.27482584740756	13.011685346997925	NaN	47.744527034783154	NaN	14.691955529719749	NaN	96.94722383414008	NaN	NaN	NaN	24.213289054849422	NaN	NaN	20.90647213737643	20.87368881177741	NaN	NaN	24.324120576553998	NaN	28.752437174908405	33.674925652837715	16.07343196430554	16.702945803725	5.3185233198611765	9.619820113890261	2.7316844644364684	17.09454305210334	NaN	37.58873574470605	11.691271141757678	6.941204977244941	5.978968089615715
6250	16.2284342480892	18.352278218527516	0.	6.62724047528789	4.7163088375130355	9.932246904918664	4.653373989456757	NaN	92.81684050055497	65.44876635848622	35.225264633610045	NaN	NaN	NaN	66.6501126398987	12.997942572858598	NaN	48.029998582567174	NaN	14.765765546497674	NaN	97.37530547926751	NaN	NaN	NaN	24.29674579895741	NaN	NaN	20.94573238855315	20.893213420741077	NaN	NaN	24.398657609697832	NaN	28.8928713566015	33.782439035789395	16.271482490369237	16.899684203829963	5.3314640505767095	9.565597287315446	2.698235640235378	17.20127387267196	NaN	37.51278615488435	11.637130096087377	6.951289769396303	5.946339778675829
6300	16.413338096352586	18.535181571439065	0.	6.626091000785886	4.678399776064386	9.88034848601021	4.601415475259291	NaN	93.24887918392054	65.79001943343683	35.454135982564196	NaN	NaN	NaN	67.02498507744974	12.984115088264577	NaN	48.31516334805434	NaN	14.839436394372202	NaN	97.80285578382168	NaN	NaN	NaN	24.37993590476225	NaN	NaN	20.984760740997203	20.912507856986867	NaN	NaN	24.473023305134962	NaN	29.033050541568976	33.8897579052509	16.469323197794854	17.096199678219072	5.344215236662682	9.5113947137653	2.664741591896689	17.307985877345253	NaN	37.43692551210294	11.583009780838507	6.961194437641431	5.913666309039081
6350	16.598048484433257	18.717852564161785	0.	6.624794059480853	4.640454013823333	9.828414021693042	4.5494718409858566	NaN	93.68009326902576	66.13073318053358	35.682491308394106	NaN	NaN	NaN	67.39944472363584	12.97020298465536	NaN	48.60002303634412	NaN	14.912968444578942	NaN	98.22987794632863	NaN	NaN	NaN	24.462859645797142	NaN	NaN	21.023558181708314	20.931573466216918	NaN	NaN	24.54721797010734	NaN	29.172975060717928	33.996881590171384	16.666954452996972	17.292492734490533	5.356777744854335	9.457212329569098	2.6312024385210577	17.414681383859122	NaN	37.36115366254016	11.528909882053108	6.970920289554314	5.880947759018048
6400	16.78256558365285	18.900290859610465	0.	6.623350519866928	4.602471533053388	9.77644336813757	4.49754301095785	NaN	94.11048014848109	66.47090306069185	35.910330291863346	NaN	NaN	NaN	67.77349310305407	12.956206351794254	NaN	48.88457932976896	NaN	14.986362064511598	NaN	98.65637512313582	NaN	NaN	NaN	24.545517293062144	NaN	NaN	21.062125692121537	20.95041158553293	NaN	NaN	24.621241908811527	NaN	29.31264523726376	34.10380939155188	16.86437661	17.488563868052093	5.369152436409141	9.403050069205644	2.597618295546828	17.521362659269403	NaN	37.28547045236668	11.474830075273207	6.9804686333252155	5.848184202703667
6450	16.966889556339687	19.082496102577764	0.	6.621761243479456	4.564452313836508	9.7244363781394	4.445628908867229	NaN	94.54003710046004	66.81052441278416	36.137652614884644	NaN	NaN	NaN	68.14713170132347	12.9421252777684	NaN	49.16883388789435	NaN	15.059617617721965	NaN	99.08235042841216	NaN	NaN	NaN	24.627909115024167	NaN	NaN	21.10046424810727	20.96902354343622	NaN	NaN	24.695095422398627	NaN	29.4520613867302	34.210540582445375	17.06159001043819	17.684413562121026	5.381340167106796	9.348907865303294	2.5639892747500292	17.62803192136634	NaN	37.20987572774553	11.420770025540833	6.989840777760672	5.815375709965229
6500	17.151020555828747	19.264467919734276	0.	6.620027084894993	4.5263963340731	9.672392901119323	4.393729457776522	NaN	94.96876128869931	67.14959245364024	36.36445796051987	NaN	NaN	NaN	68.52036196508503	12.927959848988758	NaN	49.452788347518776	NaN	15.132735463919946	NaN	99.50780693414808	NaN	NaN	NaN	24.71003537761695	NaN	NaN	21.13857481997123	20.987410659827674	NaN	NaN	24.768778808974297	NaN	29.591223816949288	34.317074407956746	17.25859498355562	17.880042287724145	5.3933417872492235	9.294785648639944	2.5303154842443774	17.734691340039884	NaN	37.13436933483208	11.366729387398022	6.999038032283505	5.7825223464503805
6550	17.33495872646169	19.446205919628476	0.	6.618148891731292	4.4883035694820155	9.620312783123302	4.341844580118828	NaN	95.39664976249864	67.48810227804687	36.59074601298003	NaN	NaN	NaN	68.89318530200173	12.913710150190115	NaN	49.73644432267369	NaN	15.205715958973526	NaN	99.9327476701554	NaN	NaN	NaN	24.791896344241103	NaN	NaN	21.176458372454494	21.005574246007804	NaN	NaN	24.842292363598776	NaN	29.73013282806136	34.42341008524277	17.4553918462062	18.075450503697795	5.405158141660575	9.240683348143033	2.496597028481271	17.84134303859775	NaN	37.058951119774	11.312707804886806	7.008061706932807	5.749624173585129
6600	17.518704203586843	19.627709692686754	0.	6.616127504647312	4.450173993600552	9.568195866822496	4.289974197697805	NaN	95.82369945672097	67.8260488587481	36.81651645762523	NaN	NaN	NaN	69.26560308075842	12.89937626443108	NaN	50.01980340462362	NaN	15.278559454908802	NaN	100.35717562406744	NaN	NaN	NaN	24.87349227576405	NaN	NaN	21.21411586473344	21.023515604676696	NaN	NaN	24.91563637828684	NaN	29.868788712515105	34.529546803512154	17.651980902853666	18.270638656687858	5.416790069687224	9.186600890889537	2.462834008249798	17.947989095038306	NaN	36.98362092871134	11.25870491154921	7.016913112363946	5.716681248573834
6650	17.70225711355918	19.80897881121338	0.	6.61396375734322	4.412007577784452	9.51604199151324	4.238118231687685	NaN	96.24990719179227	68.16342704644507	37.04176898096475	NaN	NaN	NaN	69.63761663106197	12.884958273094083	NaN	50.30286716186605	NaN	15.351266299909954	NaN	100.7810937413389	NaN	NaN	NaN	24.95482343052009	NaN	NaN	21.25154825041979	21.041236029934044	NaN	NaN	24.98881114200787	NaN	30.00719175506747	34.635483724025526	17.84836244557159	18.46560718114975	5.428238405197773	9.132538202105984	2.429026520676729	18.05463154328018	NaN	36.90837860777646	11.204720330427268	7.02559355984857	5.683693624399214
6700	17.885617573740376	19.990012829390544	0.	6.611658476560385	4.373804291207907	9.463850993117058	4.186276602633264	NaN	96.67526967370168	68.50023156979613	37.26650327065699	NaN	NaN	NaN	70.0092272436412	12.870456255885388	NaN	50.58563714013149	NaN	15.423836838319263	NaN	101.20450492524607	NaN	NaN	NaN	25.035890064310347	NaN	NaN	21.28875647756059	21.05873680727912	NaN	NaN	25.061816940685755	NaN	30.14534223278378	34.7412199800954	18.044536754043385	18.660356499348417	5.439503976583056	9.078495205168432	2.395174659226524	18.16127237435029	NaN	36.833224003094095	11.150753674063012	7.034104361274598	5.650661349822345
6750	18.06878569249876	20.17081128327833	0.	6.609212482081387	4.335564100863552	9.411622704180662	4.134449230449905	NaN	97.09978349400143	68.83645703541677	37.49071901550946	NaN	NaN	NaN	70.38043617024685	12.855870290835078	NaN	50.86811486238345	NaN	15.49627141063711	NaN	101.62741203688655	NaN	NaN	NaN	25.116692430402793	NaN	NaN	21.32574148863823	21.076019213610813	NaN	NaN	25.13465405719899	NaN	30.28324041503761	34.84675467708621	18.240504095562283	18.854887021358344	5.450587606756125	9.024471821602488	2.3612785137013232	18.267913537532078	NaN	36.758156960781264	11.096804544498475	7.042446829146234	5.6175844693826535
6800	18.251761569209332	20.351373690814718	0.	6.606626586730005	4.297286971562469	9.359356953875938	4.082636034423541	NaN	97.52344512980689	69.17209792787962	37.71441590547886	NaN	NaN	NaN	70.75124462365162	12.841200454297054	NaN	51.150301828818456	NaN	15.568570353521968	NaN	102.04981789517953	NaN	NaN	NaN	25.19723077953227	NaN	NaN	21.36250422057042	21.093084517227606	NaN	NaN	25.207322771380618	NaN	30.420886563510905	34.95208689241431	18.436264725031347	19.049199145063547	5.461490113152265	8.970467971083306	2.3273381702409583	18.37455694147553	NaN	36.683177326947366	11.042872533275679	7.050622276583955	5.584463023397931
6850	18.434545294253766	20.531699551815603	0.	6.603901596371229	4.258972865934188	9.307053567999963	4.030836933210667	NaN	97.94625094379654	69.5071486097145	37.93759363167095	NaN	NaN	NaN	71.12165377765017	12.826446820949046	NaN	51.432199516866035	NaN	15.640733999790408	NaN	102.47172527686553	NaN	NaN	NaN	25.277505359900434	NaN	NaN	21.399045604710217	21.109933977827545	NaN	NaN	25.27982336001824	NaN	30.558280932193885	35.057215675547965	18.63181888496348	19.24329325615758	5.472212307728983	8.91648357143557	2.293353711322942	18.48120445527054	NaN	36.60828494769413	10.988957221436666	7.058632017324509	5.551297047964323
6900	18.617136949020388	20.71178834797476	0.	6.60103830991125	4.220621744426684	9.254712368975001	3.979051844838349	NaN	98.36819718421197	69.84160332140839	38.16025188634069	NaN	NaN	NaN	71.4916647670591	12.811609463792614	NaN	51.713809381188725	NaN	15.712762678417102	NaN	102.8931369165066	NaN	NaN	NaN	25.357516417175813	NaN	NaN	21.435366566845993	21.12656884650831	NaN	NaN	25.352156096854028	NaN	30.695423767385105	35.162140048007345	18.827166805481422	19.43716972814353	5.482754996966013	8.862518538633518	2.259325215762477	18.587857909485088	NaN	36.533479669115614	10.935058179523454	7.066477365720928	5.518086574956328
6950	18.799536605904223	20.891639542863885	0.	6.598037519297463	4.182233565306377	9.202333175848493	3.9272806867042194	NaN	98.78927998485781	70.1754561814054	38.382390362892124	NaN	NaN	NaN	71.86127868771703	12.79668845415313	NaN	51.99513285368208	NaN	15.784656714534808	NaN	103.31405550648628	NaN	NaN	NaN	25.437264194493757	NaN	NaN	21.471468027201464	21.14299036576715	NaN	NaN	25.424321252584704	NaN	30.83231530769142	35.26685900336454	19.022308704317734	19.63082892233402	5.4931189818653205	8.80857278680092	2.2252527587124464	18.694519097169593	NaN	36.458761337298206	10.881174967578081	7.074159636742517	5.484831632026804
7000	18.981744328306938	21.071252581932555	0.	6.594900009518472	4.143808284658134	9.14991580429307	3.8755233755764764	NaN	99.20949536510199	70.50870118610682	38.60400875587845	NaN	NaN	NaN	72.23049659648443	12.781683861679804	NaN	52.27617134347462	NaN	15.856416429434388	NaN	103.73448369700942	NaN	NaN	NaN	25.516748932456476	NaN	NaN	21.50735090043566	21.159199769500926	NaN	NaN	25.496319094861573	NaN	30.96895578402802	35.37137150724352	19.217244786814796	19.824271187851203	5.50330505795109	8.754646228211097	2.191136411663425	18.80118977482885	NaN	36.384129798320664	10.827307135142576	7.08168014597486	5.451532242606964
7050	19.16376017063688	21.250626892508272	0.	6.591626558604086	4.105345856385268	9.097460066606542	3.8237798275938877	NaN	99.62883922987537	70.8413322098711	38.82510676100203	NaN	NaN	NaN	72.59931951124376	12.766595754345655	NaN	52.556926236927936	NaN	15.928042140564799	NaN	104.15442409610255	NaN	NaN	NaN	25.59597086913303	NaN	NaN	21.543016095642972	21.175198283006086	NaN	NaN	25.568149888290474	NaN	31.105345419618374	35.47567649732024	19.411975245924847	20.01749686162677	5.513314015269738	8.700738773286906	2.1569762424436685	18.90787166336273	NaN	36.30958489825405	10.773454221258964	7.089040209619813	5.418188425906382
7100	19.345584178309082	21.429761883796413	0.	6.588217937625316	4.066846232209542	9.044965771711912	3.772049958265785	NaN	100.04730736967203	71.17334300501386	39.045684075114295	NaN	NaN	NaN	72.96774841089949	12.751424198447538	NaN	52.837398897636575	NaN	15.999534161533091	NaN	104.5738792696134	NaN	NaN	NaN	25.674930240059314	NaN	NaN	21.578464516353094	21.190987122978683	NaN	NaN	25.63981389443184	NaN	31.241484429994305	35.57977288332248	19.606500262209952	20.210506268401947	5.523146638389908	8.64685033060075	2.12277231521912	19.014566448976982	NaN	36.23512648316179	10.719615754469283	7.096241144495515	5.384800196912983
7150	19.52721638774521	21.60865694688027	0.	6.584674910694382	4.028309361671159	8.992432725157355	3.72033368247207	NaN	100.46489546054909	71.50472720180788	39.26574039621587	NaN	NaN	NaN	73.33578423537794	12.736169258606125	NaN	53.11759066642813	NaN	16.07089280210442	NaN	104.99285174121137	NaN	NaN	NaN	25.753627278238074	NaN	NaN	21.613697060531067	21.206567497514346	NaN	NaN	25.71131137180064	NaN	31.377373022995922	35.68365954702999	19.80082000384199	20.403299720727492	5.532803706402465	8.59298080687457	2.0885246904934096	19.12127578406513	NaN	36.16075439909963	10.665791252815554	7.103284268036374	5.351367566393053
7200	19.708656826373627	21.787311454721042	0.	6.5809982349647065	3.989735192128772	8.939860729116242	3.6686309144632094	NaN	100.88159906412689	71.83547830848309	39.485275423456464	NaN	NaN	NaN	73.70342788562748	12.720830997765916	NaN	53.39750286136313	NaN	16.142118368202027	NaN	105.4113439923872	NaN	NaN	NaN	25.832062214138904	NaN	NaN	21.648714620577266	21.22194060610832	NaN	NaN	25.78264257586641	NaN	31.51301139877166	35.787335342274424	19.99493462660268	20.595877518963693	5.5422859929205055	8.539130106979853	2.0542334251078507	19.228001288062764	NaN	36.08646849211566	10.611980223839812	7.110170898293081	5.31789054089123
7250	19.889905512629362	21.96572476215782	0.	6.577188660630918	3.95112366875948	8.887249582387124	3.6169415678602377	NaN	101.2974136275888	72.16558971122654	39.70428885713494	NaN	NaN	NaN	74.07068022361837	12.705409477195236	NaN	53.67713677773522	NaN	16.213211161907257	NaN	105.82935846245311	NaN	NaN	NaN	25.910235275698238	NaN	NaN	21.68351808332739	21.237107639655427	NaN	NaN	25.85380775905329	NaN	31.648399749778253	35.89079909493932	20.18884427388359	20.788239951280396	5.551594266079348	8.485298133937627	2.0198985722414444	19.334744548275083	NaN	36.0122686082503	10.558182164584082	7.116902353932599	5.284369122730512
7300	20.07096245595411	22.143896205907577	0.	6.57324693092885	3.9124747345588267	8.834599080393733	3.565265555654757	NaN	101.71233448368133	72.49505467418253	39.92278039869934	NaN	NaN	NaN	74.43754207234281	12.689904756486227	NaN	53.95649368807095	NaN	16.284171481459545	NaN	106.2468975485428	NaN	NaN	NaN	25.98814668831936	NaN	NaN	21.718108330052466	21.252069780450093	NaN	NaN	25.92480717073991	NaN	31.783538260780777	35.994049602960146	20.382549076686097	20.980387293656943	5.5607292885365425	8.431484788918462	1.9855201814108756	19.44150712067888	NaN	35.93815459353633	10.504396561590395	7.1234799542381735	5.250803310012254
7350	20.25182765679623	22.321825104565228	0.	6.569173782135541	3.8737883303408043	8.78190901518499	3.5136027902089357	NaN	102.12635685071412	72.82386633945247	40.14074975074675	NaN	NaN	NaN	74.80401421581506	12.674316893554867	NaN	54.23557484212996	NaN	16.35499962125643	NaN	106.6639636056114	NaN	NaN	NaN	26.0657966748724	NaN	NaN	21.752486236458854	21.266828202186346	NaN	NaN	25.995641057259522	NaN	31.918427108852594	36.097085636324294	20.576049153621426	21.172319809882236	5.569691817471861	8.377689971242472	1.951098298470517	19.548290530699802	NaN	35.86412629399885	10.450622890900782	7.129905019109319	5.2171930966161675
7400	20.432501106610754	22.499510758603563	0.	6.564969943569239	3.8350643947378487	8.729179175434997	3.46195318325551	NaN	102.53947583255989	73.15201772709491	40.35819661702347	NaN	NaN	NaN	75.1700973990712	12.658645944640943	NaN	54.51438146690483	NaN	16.425695871853538	NaN	107.08055894643553	NaN	NaN	NaN	26.143185455694333	NaN	NaN	21.786652672688263	21.28138406995779	NaN	NaN	26.06630966189991	NaN	32.053066463375394	36.19990593707105	20.769344610910608	21.364037751554708	5.578482604587303	8.323913578379306	1.9166329656124248	19.655096273965857	NaN	35.7901835556553	10.396860618057266	7.136178869061832	5.1835384722003175
7450	20.61298278785939	22.67695245037327	0.	6.56063613758939	3.7963028642008427	8.676409346443041	3.4103166458977827	NaN	102.9516864186545	73.47950173512558	40.575120702424854	NaN	NaN	NaN	75.53579232816931	12.642891964308081	NaN	54.792914766621166	NaN	16.496260519964608	NaN	107.49668584161319	NaN	NaN	NaN	26.220313248588976	NaN	NaN	21.820608503317718	21.29573854025766	NaN	NaN	26.136813224903435	NaN	32.18745648603919	36.30250921929162	20.96243554238454	21.555541358082326	5.587102396107099	8.270155505948164	1.882124221366343	19.761925817038097	NaN	35.71632622451546	10.34310919810188	7.142302825227784	5.149839422201126
7500	20.793272674010513	22.85414944410294	0.	6.556173079596649	3.757503672999118	8.623599310133594	3.3586930886096256	NaN	103.36298348399697	73.8063111395174	40.79152171299548	NaN	NaN	NaN	75.90109967018947	12.62705500544372	NaN	55.07117592273763	NaN	16.56669384846145	NaN	107.91234651956395	NaN	NaN	NaN	26.297180268827002	NaN	NaN	21.854354587359577	21.30989276097874	NaN	NaN	26.20715198346701	NaN	32.32159733084227	36.40489416912911	21.155322029483926	21.74683085668259	5.595551932777697	8.216415647717787	1.8475721005996995	19.86878059811919	NaN	35.64255414658145	10.28936807557665	7.148278209355522	5.116095927833378
7550	20.97337072953916	23.031100985899087	0.	6.551581478032877	3.718666753220449	8.570748845056315	3.3070824212354726	NaN	103.77336178914933	74.1324385942004	41.00739935592902	NaN	NaN	NaN	76.26602005323365	12.611135119259131	NaN	55.34916609394582	NaN	16.636996136373998	NaN	108.32754316652868	NaN	NaN	NaN	26.373786729145923	NaN	NaN	21.88789177826153	21.323847871413445	NaN	NaN	26.277326171742114	NaN	32.45548914409129	36.50705944477854	21.348004141259324	21.93790646238253	5.603831949867783	8.16269389560645	1.8129766345176086	19.975662027740846	NaN	35.568867167847735	10.235636684523609	7.154106343809669	5.082307966090205
7600	21.15327690992704	23.20780630374609	0.	6.546862034381139	3.6797920347710575	8.517857726386042	3.25548455299033	NaN	104.18281598023681	74.45787663106181	41.22275333956825	NaN	NaN	NaN	76.63055406642579	12.595132355289406	NaN	55.62688641617038	NaN	16.707167658890263	NaN	108.74227792656988	NaN	NaN	NaN	26.450132839750097	NaN	NaN	21.921220923906596	21.337605002253763	NaN	NaN	26.34733602083481	NaN	32.589132064401184	36.609003676486886	21.540481934371087	22.12876837801872	5.611943177168259	8.10899013968198	1.7783378506628713	20.082571489430745	NaN	35.4952651343011	10.181914448484779	7.15978855157113	5.048475509743104
7650	21.332991161662534	23.38426460750625	0.	6.5420154431657025	3.640879445375613	8.4649257259228	3.2038993924597685	NaN	104.59134058894776	74.782617659946	41.43758337340509	NaN	NaN	NaN	76.99470225991182	12.579046761393455	NaN	55.904338002568934	NaN	16.77720868735636	NaN	109.15655290157142	NaN	NaN	NaN	26.52621880831073	NaN	NaN	21.954342866613132	21.351165275591296	NaN	NaN	26.41718175880568	NaN	32.7225262226952	36.710725466552965	21.732755453089435	22.319416794237256	5.619886338992259	8.05530426816174	1.7436557729159723	20.189510340359742	NaN	35.42174789192068	10.128200780502192	7.16532615623708	5.014598527341925
7700	21.512513422240694	23.560475088919777	0.	6.537042391952047	3.6019289105772283	8.4119526120918	3.1523268475999267	NaN	104.99893003253358	75.10665396865451	41.65188916808064	NaN	NaN	NaN	77.35846514485955	12.56287838375402	NaN	56.18152194353218	NaN	16.847119489276494	NaN	109.57037015123856	NaN	NaN	NaN	26.602044839965863	NaN	NaN	21.987258443134827	21.36452980491722	NaN	NaN	26.486863610669904	NaN	32.85567174220493	36.81222338932755	21.92482472929442	22.509851889493785	5.627662154175143	8.001636167412636	1.7089304214950838	20.296479911970145	NaN	35.34831528667794	10.074495083117872	7.170720482020973	4.980676983214875
7750	21.691843620163244	23.73643692160476	0.	6.5319435613468535	3.5629403537374653	8.358938149943432	3.100766825737509	NaN	105.40557861380883	75.42997772294602	41.86567043538509	NaN	NaN	NaN	77.72184319345881	12.546627266877667	NaN	56.45843930668374	NaN	16.91690032831298	NaN	109.98373169309818	NaN	NaN	NaN	26.677611137320397	NaN	NaN	22.019968484660705	21.377699695122327	NaN	NaN	26.556381798397215	NaN	32.988568738470235	36.91349599121331	22.1166897824759	22.700073830053473	5.635271336074497	7.947985721951121	1.6741618129560623	20.40348151058555	NaN	35.274967164536704	10.02079674837385	7.175972853752539	4.9467108374685145
7800	21.87098167493857	23.912149261057195	0.	6.526719624998004	3.5239136960363306	8.305882101153276	3.049219233569791	NaN	105.81128052115116	75.75258096653639	42.07892688825778	NaN	NaN	NaN	78.08483683892136	12.530293453594783	NaN	56.7350911368803	NaN	16.986551464286215	NaN	110.39663950249846	NaN	NaN	NaN	26.752917900446082	NaN	NaN	22.052473816815105	21.390676042496988	NaN	NaN	26.62573654091189	NaN	33.12121731933933	37.014541790664836	22.308350619733567	22.89008276999103	5.642714592570131	7.894352814443185	1.6393499601924513	20.510516418003093	NaN	35.2017033714531	9.967105157812151	7.181084596877788	4.912700045987766
7850	22.049927497081722	24.08761124465099	0.	6.521371249594593	3.4848488564722775	8.252784224022097	2.9976839771646095	NaN	106.2160298285014	76.07445562109864	42.29165824078717	NaN	NaN	NaN	78.44744647548087	12.513876985059577	NaN	57.011478456211506	NaN	17.0560731531747	NaN	110.8090955126091	NaN	NaN	NaN	26.827965326881504	NaN	NaN	22.08477525965771	21.403459934731185	NaN	NaN	26.69492805409282	NaN	33.25361758496872	37.11535927818863	22.49980723577697	23.079878851190692	5.649992626064087	7.840737325704361	1.6044948724354782	20.617585892068583	NaN	35.12852375337562	9.913419682474803	7.186057037459003	4.878644560435903
7900	22.228680988114437	24.26282199163795	0.	6.515899094866917	3.445745751862206	8.199644273475835	2.9461609619603744	NaN	106.6198204953634	76.39559348626297	42.503864208210864	NaN	NaN	NaN	78.80967245839304	12.497377900750093	NaN	57.287602264000064	NaN	17.125465647115035	NaN	111.22110161442127	NaN	NaN	NaN	26.90275361163209	NaN	NaN	22.116873627683542	21.41605245091448	NaN	NaN	26.763956550773386	NaN	33.38576962782324	37.2159469163431	22.691059612925482	23.26946220334624	5.657106133480627	7.787139134699725	1.5695965552540583	20.72469116723523	NaN	35.0554281562451	9.85973968290384	7.190891502174742	4.844544328254563
7950	22.40724204056511	24.43778060314777	0.	6.510303813586475	3.406604296841459	8.146462001065627	2.8946500927660557	NaN	107.02264636680421	76.71598623961668	42.71554450691559	NaN	NaN	NaN	79.17151510393549	12.480796238468182	NaN	57.56346353680165	NaN	17.1947291944019	NaN	111.63265965674756	NaN	NaN	NaN	26.977282947170124	NaN	NaN	22.148769729822938	21.42845466153604	NaN	NaN	26.832822240741596	NaN	33.517673532676014	37.31630313973855	22.88210772110829	23.458832943960978	5.664055806266246	7.733558118543893	1.5346550105547907	20.831833455106427	NaN	34.98241642599467	9.806064509141272	7.195589318319844	4.810399292663734
8000	22.5856105379688	24.612486162188052	0.	6.504586051565976	3.367424403863832	8.093237154967781	2.843151273761197	NaN	107.42450117345395	77.03562543670428	42.92669885443723	NaN	NaN	NaN	79.53297468940772	12.46413203433953	NaN	57.83906322840496	NaN	17.263864039488098	NaN	112.04377144622208	NaN	NaN	NaN	27.05155352343473	NaN	NaN	22.18046436944157	21.44066762848463	NaN	NaN	26.901525330739982	NaN	33.649329376608506	37.41642635503724	23.07295151786442	23.64799117834775	5.670842330389662	7.679994152501028	1.499670236581961	20.93901394496325	NaN	34.90948840854987	9.752393500729145	7.200151813805424	4.776209392661761
8050	22.76378635486726	24.786937733644304	0.	6.498746447659334	3.3282059832015607	8.039969479983801	2.791664408495906	NaN	107.82537853150588	77.35450251102742	43.13732696946079	NaN	NaN	NaN	79.89405145313133	12.447385322813645	NaN	58.1144022698317	NaN	17.332870422984506	NaN	112.4544387473003	NaN	NaN	NaN	27.12556552783188	NaN	NaN	22.211958344340456	21.45269240504858	NaN	NaN	26.970066024465655	NaN	33.7807372290105	37.5163149409533	23.263590948342742	23.83693699962895	5.677466386341817	7.62644710998483	1.464642227917541	21.04623380427709	NaN	34.836643949828506	9.698725986709476	7.204580317158867	4.741974563025347
8100	22.941769356808884	24.96113436427993	0.	6.492785633761661	3.2889489429453302	7.9866587175403705	2.7401893998908564	NaN	108.22527194271632	77.67260877404493	43.3474285718204	NaN	NaN	NaN	80.25474559444973	12.430556136663867	NaN	58.389481569336546	NaN	17.401748581660105	NaN	112.86466328225922	NaN	NaN	NaN	27.1993191452344	NaN	NaN	22.243252446755942	21.464530035915868	NaN	NaN	27.038444522570277	NaN	33.91189715158005	37.615967248252794	23.45402594530195	24.02567048873647	5.683928649135885	7.572916862558544	1.4295709754811872	21.153494179208035	NaN	34.76388289574076	9.645061285624292	7.208876157523844	4.707694734309553
8150	23.119559400348738	25.135075082736233	0.	6.486704234809285	3.2496531890042704	7.933304605689357	2.6887261502372928	NaN	108.62417479440477	77.98993541517282	43.55700338249932	NaN	NaN	NaN	80.61505727372835	12.41364450698734	NaN	58.66430201240727	NaN	17.470498748441972	NaN	113.27444673119729	NaN	NaN	NaN	27.27281455798195	NaN	NaN	22.274347463359685	21.476181557174026	NaN	NaN	27.106661022660088	NaN	34.04280919832357	37.71538159975369	23.644256429110563	24.214191714411765	5.690229788307264	7.5194032799349575	1.3944564665302424	21.260796195089377	NaN	34.69120509218914	9.591398705515621	7.213040664660296	4.6733698328477935
8200	23.297156333048576	25.30875889953242	0.	6.48050286877973	3.210318625105959	7.879906879107812	2.6372745611970227	NaN	109.02208035945385	78.30647350178418	43.76605112362995	NaN	NaN	NaN	80.97498661235461	12.396650463205056	NaN	58.93886446176455	NaN	17.53912115241529	NaN	113.68379073203435	NaN	NaN	NaN	27.346051945881033	NaN	NaN	22.305244175258693	21.487647996310187	NaN	NaN	27.174715719295886	NaN	34.17347341555576	37.814556290325854	23.834282307746943	24.402500733205816	5.696370467913577	7.465906229976399	1.3592986846597346	21.368140956898802	NaN	34.61861038506852	9.537737543925488	7.217075168944446	4.638999780751844
8250	23.474559993476817	25.482184807065597	0.	6.474182146691731	3.1709451527964183	7.82646526909797	2.585834533802425	NaN	109.41898179630923	78.62221397920932	43.974571518493846	NaN	NaN	NaN	81.33453369273779	12.379574033061816	NaN	59.21316975736214	NaN	17.607616018823325	NaN	114.0926968805118	NaN	NaN	NaN	27.419031486205004	NaN	NaN	22.335943357995298	21.4989303722111	NaN	NaN	27.24260880399301	NaN	34.30388984189967	37.913489586891096	24.02410347679927	24.590597589479145	5.702351346534674	7.412425578694737	1.324097609802378	21.475529549716647	NaN	34.54609862026607	9.484077087895919	7.220981001368788	4.60458449591183
8300	23.651770211208543	25.655351779610776	0.	6.467742672605224	3.1315326714401173	7.772979503587257	2.53440596845644	NaN	109.81487214897973	78.93714767073568	44.18256429152167	NaN	NaN	NaN	81.69369855830918	12.362415242626243	NaN	59.487218716386764	NaN	17.675983569067434	NaN	114.50116673019238	NaN	NaN	NaN	27.491753353694076	NaN	NaN	22.36644578154717	21.51002969516308	NaN	NaN	27.3103404652214	NaN	34.4340585082866	38.01217972842313	24.21371981946557	24.778482315401796	5.708173077272636	7.358961190251387	1.288853218228572	21.582963039171688	NaN	34.47366964366132	9.43041661396894	7.224759493542094	4.570123891996241
8350	23.82878680682549	25.828258773320865	0.	6.461185043621356	3.092081078219972	7.719449307128272	2.4829887649325815	NaN	110.20974434703733	79.25126527760791	44.390029168293225	NaN	NaN	NaN	82.05248121352201	12.345174116290798	NaN	59.761012133258184	NaN	17.744224020707094	NaN	114.90920179246044	NaN	NaN	NaN	27.564217720555288	NaN	NaN	22.39675221032732	21.520946966852065	NaN	NaN	27.37791088840553	NaN	34.56397943795623	38.11062492594755	24.40313120655371	24.96615493095336	5.7138363077517615	7.305512926957304	1.253565482546403	21.690442471874853	NaN	34.40132330112613	9.376755388186579	7.2284119776894125	4.535617878451918
8400	24.005609591916098	26.00090472622666	0.	6.454509849882473	3.0525902681373442	7.665874400898808	2.4315828223749243	NaN	110.60359120561708	79.5645573790278	44.59696587553746	NaN	NaN	NaN	82.4108816238515	12.32785067677175	NaN	60.03455077962913	NaN	17.81233758745986	NaN	115.31680353652158	NaN	NaN	NaN	27.636424756462535	NaN	NaN	22.426863403184058	21.531683180363576	NaN	NaN	27.445320255924443	NaN	34.69365264645652	38.20882336254189	24.59233749648134	25.153615443922945	5.7193416801185855	7.252080649272983	1.2182343717016402	21.79796887584129	NaN	34.329059438524716	9.32309266609086	7.231939786652072	4.501066360504059
8450	24.182238369075453	26.173288558236884	0.	6.447717674572127	3.013060134012041	7.612254502701839	2.380188039298115	NaN	110.99640542541708	79.87701443215428	44.803374141132416	NaN	NaN	NaN	82.76889971579472	12.310444945109206	NaN	60.307835404385365	NaN	17.88032447920139	NaN	115.72397338940304	NaN	NaN	NaN	27.708374628556548	NaN	NaN	22.45678011340106	21.54223932018272	NaN	NaN	27.51256874711175	NaN	34.82307814164374	38.30677319333559	24.781338535276003	25.34086384990922	5.7246898310418635	7.198664215808466	1.1828598509777422	21.905543260901105	NaN	34.25687790171361	9.269427692723808	7.235344253887675	4.466469239156224
8500	24.35867293190531	26.345409171138144	0.	6.440809093915081	2.973490566482317	7.558589326965519	2.3288043135873653	NaN	111.3881795926987	80.18862677210343	45.00925369410532	NaN	NaN	NaN	83.12653537687083	12.292956940667086	NaN	60.58086673364567	NaN	17.948184901965433	NaN	116.13071273595345	NaN	NaN	NaN	27.780067501444922	NaN	NaN	22.48650308869731	21.55261636219421	NaN	NaN	27.579656538255612	NaN	34.95225592368248	38.404472545510004	24.97013415657504	25.52790013232036	5.729881391712578	7.145263483323334	1.1474418819958498	22.01316661909921	NaN	34.184778536541685	9.215759702627448	7.238626713470101	4.431826411190319
8550	24.534913065014106	26.517265448594955	0.	6.4337846771772975	2.9338814540048714	7.504878584743196	2.277431542498454	NaN	111.7789061792863	80.49938461194851	45.21460426463251	NaN	NaN	NaN	83.48378845562078	12.275386681133144	NaN	60.853645470761805	NaN	18.015919057943837	NaN	116.53702291884284	NaN	NaN	NaN	27.85150353720209	NaN	NaN	22.51603307122714	21.562815273682357	NaN	NaN	27.646583802598776	NaN	35.081185985045664	38.5019195182984	25.158724181625633	25.7147242623741	5.734916987843939	7.091878306726709	1.1119804227147922	22.120839925084596	NaN	34.11276118885018	9.162087919843808	7.241788500089501	4.397137769166619
8600	24.710958544016936	26.688856256149727	0.	6.426644986665945	2.894232682854853	7.451121983713393	2.2260696226577292	NaN	112.16857754256742	80.80927804271998	45.41942558403945	NaN	NaN	NaN	83.84065876160768	12.257734182518947	NaN	61.12617229631856	NaN	18.08352714548656	NaN	116.94290523856274	NaN	NaN	NaN	27.922682895369316	NaN	NaN	22.5453707975802	21.572837013331064	NaN	NaN	27.71335071033852	NaN	35.209868310514516	38.599112182985955	25.34710841928478	25.90133619909769	5.7397972396713834	7.038508539077258	1.0764754274310835	22.228564136489382	NaN	34.04082570447263	9.108411557914911	7.244830949052311	4.362403201423746
8650	24.886809135535568	26.860180441222766	0.	6.4193905777293985	2.854544137125853	7.3973192281798195	2.174718450062101	NaN	112.55718592549269	81.1182970334054	45.623717384800756	NaN	NaN	NaN	84.1971460654164	12.239999459159902	NaN	61.39844786813371	NaN	18.15100935910163	NaN	117.34836095342622	NaN	NaN	NaN	27.99360573295474	NaN	NaN	22.574516998781494	21.582682531223817	NaN	NaN	27.77995742862672	NaN	35.338302877178556	38.696048582909754	25.535286666019328	26.087735889327927	5.744522761952575	6.985154031583189	1.0409268467789219	22.33634019429793	NaN	33.96897192923494	9.054729819882779	7.24775539628124	4.327622592078684
8700	25.062464597198446	27.0312368331123	0.	6.412021998757241	2.8148156987299107	7.3434700190713755	2.123377920079051	NaN	112.94472345657582	81.42643143094952	45.827479400540156	NaN	NaN	NaN	84.55325009865388	12.222182523715219	NaN	61.67047282125806	NaN	18.218365889455185	NaN	117.75339127956768	NaN	NaN	NaN	28.064272204433323	NaN	NaN	22.603472400291327	21.59235276884371	NaN	NaN	27.846404121569783	NaN	35.46648965443565	38.79272673345878	25.723258705905966	26.273923267711123	5.749094163967399	6.931814633602253	1.0053346277301938	22.444169023206413	NaN	33.897199708955334	9.001041898289444	7.250563178315272	4.29279582102677
8750	25.237924677640674	27.202024242994426	0.	6.404539791180257	2.775047247397511	7.289574053942135	2.0720479274466266	NaN	113.33118214989373	81.73367096025423	46.030711366030516	NaN	NaN	NaN	84.90897055394892	12.204283387167953	NaN	61.9422477679754	NaN	18.285596923371465	NaN	118.15799739094302	NaN	NaN	NaN	28.134682461746866	NaN	NaN	22.632237722005357	21.60184865907344	NaN	NaN	27.912690950228694	NaN	35.59442860399195	38.88914462207395	25.91102431063117	26.45989825670316	5.753512049517974	6.878490192641739	0.9696987135944689	22.552051531973078	NaN	33.825508889444386	8.947346975176924	7.25325563230967	4.257922763941701
8800	25.413189116504036	27.37254146392317	0.	6.396944489470433	2.7352386606775863	7.235631026971365	2.0207283662734423	NaN	113.71655390508637	82.0400052241786	46.233413017193854	NaN	NaN	NaN	85.26430708495234	12.186302058824971	NaN	62.21377329780256	NaN	18.352702643832806	NaN	118.56218041932961	NaN	NaN	NaN	28.20483665430405	NaN	NaN	22.660813678254573	21.611171126195284	NaN	NaN	27.978818072619006	NaN	35.72211967986193	38.985300208248105	26.098583239491308	26.64566076656941	5.757777016928645	6.825180554358487	0.934019044019005	22.65998861375952	NaN	33.753899316505006	8.893644222087246	7.25583409603597	4.22300329227553
8850	25.58825764443696	27.542787270830452	0.	6.389236621140966	2.6953898139375134	7.181640628963513	1.96941913003868	NaN	114.10083050735682	82.34542370353884	46.43558409110131	NaN	NaN	NaN	85.61925930633691	12.16823854631696	NaN	62.48504997748934	NaN	18.419683229979636	NaN	118.96594145432628	NaN	NaN	NaN	28.274734928980372	NaN	NaN	22.689200977805275	21.620321085891117	NaN	NaN	28.044785643710817	NaN	35.8495628283684	39.08119142352598	26.285935239392536	26.831210695384822	5.761889659045977	6.771885562558869	0.8982955549887435	22.767981146463224	NaN	33.68237083593243	8.839932800062435	7.258299907881992	4.188037273258663
8900	25.76312998309458	27.71276042052608	0.	6.381416706746256	2.6555005803631166	7.127602547348212	1.918120111592088	NaN	114.4840036274713	82.64991575710833	46.63722432597315	NaN	NaN	NaN	85.97382679379736	12.150092855598444	NaN	62.756078351018566	NaN	18.486538857110467	NaN	119.36928154335327	NaN	NaN	NaN	28.344377430118183	NaN	NaN	22.71740032385912	21.629299445242413	NaN	NaN	28.1105938154288	NaN	35.97675798814243	39.1768161715042	26.473080044850846	27.016547929033845	5.765850563238764	6.718605059198803	0.8625281788263126	22.876029993041698	NaN	33.61092329351425	8.786211859644514	7.260654406851822	4.153024569899866
8950	25.937805845138676	27.88245965169777	0.	6.373485259881913	2.615570830958666	7.073516466180276	1.8668312031539829	NaN	114.86606482175918	82.95347062161767	46.83833346117877	NaN	NaN	NaN	86.3280090840503	12.131864990947761	NaN	63.026858939606065	NaN	18.553269696681927	NaN	119.7722016916523	NaN	NaN	NaN	28.41376429952669	NaN	NaN	22.745412414053092	21.638107102730242	NaN	NaN	28.1762427366522	NaN	36.103705090123476	39.27217232783133	26.6600173779921	27.20167234121049	5.769660311398035	6.665338884383756	0.8267168441920258	22.984136001828393	NaN	33.53955653503038	8.732480540875507	7.2628989325658315	4.117965040986262
9000	26.112284934237707	28.051883684911147	0.	6.365442787184747	2.5756004345468773	7.01938206613971	1.8155522963152468	NaN	115.24700553211287	83.25607741175449	47.03891123723673	NaN	NaN	NaN	86.68180567483437	12.113554954967084	NaN	63.29739224170069	NaN	18.619875916308725	NaN	120.17470286228658	NaN	NaN	NaN	28.482895676481924	NaN	NaN	22.773237940459506	21.646744948235266	NaN	NaN	28.24173255321479	NaN	36.230404057559255	39.36725774020784	26.846746948551928	27.38658379341827	5.773319479937033	6.612086876368726	0.7908614760838827	23.092300006840702	NaN	33.46827040625309	8.67873797329744	7.2650348252606625	4.082858541083328
9050	26.286566945066788	28.221031222609728	0.	6.357289788332771	2.5355892577689145	6.965199024531696	1.7642832820373295	NaN	115.6268170859879	83.55772512016372	47.23895739581471	NaN	NaN	NaN	87.03521602491013	12.095162748582396	NaN	63.56767873298427	NaN	18.68635767976369	NaN	120.57678597614075	NaN	NaN	NaN	28.55177169772678	NaN	NaN	22.800877589585983	21.65521386303774	NaN	NaN	28.30706340790495	NaN	36.356854806005806	39.46207022838612	27.033268453875845	27.571282134970282	5.776828639791231	6.558848871558256	0.7549619958375676	23.200522828080274	NaN	33.397064752946974	8.624983275952333	7.267063425789239	4.047704920534901
9100	26.460651563307717	28.38990094911493	0.	6.349026756045209	2.495537165084385	6.910967015286605	1.713024050652249	NaN	116.00549069640299	83.85840261744734	47.43847167972947	NaN	NaN	NaN	87.38823955406012	12.076688371043513	NaN	63.83771886637167	NaN	18.752715146977724	NaN	120.97845191192089	NaN	NaN	NaN	28.620392497471006	NaN	NaN	22.828332042375518	21.66351471981753	NaN	NaN	28.37223544046558	NaN	36.483057243327515	39.556607584170465	27.219581578919183	27.755767202989098	5.780188356418332	6.50562470450644	0.7190183211264517	23.308805271825868	NaN	33.32593942086896	8.571215557382212	7.2689860756207585	4.012504025463171
9150	26.634538465648955	28.558491530626075	0.	6.340654176082487	2.4554440187713444	6.85668570895999	1.6617744918625905	NaN	116.3830174619399	84.15809865216454	47.637453832947	NaN	NaN	NaN	87.74087564308878	12.058131819924073	NaN	64.10751307201076	NaN	18.81894847403983	NaN	121.37970150615456	NaN	NaN	NaN	28.688758207391167	NaN	NaN	22.8556019742064	21.67164838265407	NaN	NaN	28.437248787594182	NaN	36.609011269697035	39.65086757141706	27.40568599624709	27.94003882240687	5.783399189798269	6.452414207916904	0.6830303659615917	23.41714813091899	NaN	33.25489425576833	8.5174339156291	7.270804116840694	3.9772556977686877
9200	26.808227319785644	28.72680161522038	0.	6.332172527246239	2.415309678926294	6.80235477273259	1.610534494741502	NaN	116.75938836674355	84.45680185083168	47.83590360058236	NaN	NaN	NaN	88.09312363382254	12.039493091121539	NaN	64.37706175728236	NaN	18.885057813197108	NaN	121.7805355531908	NaN	NaN	NaN	28.756868956630687	NaN	NaN	22.882688054892277	21.679615707026407	NaN	NaN	28.502103582942794	NaN	36.73471677759537	39.74484792603405	27.591581366034557	28.124096805965262	5.786461694433188	6.399217212642818	0.646998040691729	23.525552185042464	NaN	33.1839291033867	8.463637438235018	7.272518892150796	3.941959775130353
9250	26.98171778441957	28.894829832852988	0.	6.3235822813793	2.375134003464182	6.747973870410328	1.5593039477327035	NaN	117.13459428052197	84.75450071792227	48.033820728899755	NaN	NaN	NaN	88.4449828291098	12.020772178857195	NaN	64.64636530680039	NaN	18.951043312854768	NaN	122.18095480519999	NaN	NaN	NaN	28.824724871799862	NaN	NaN	22.909590948682123	21.687417539813186	NaN	NaN	28.566799957118025	NaN	36.860173651811806	39.83854635598145	27.77726733606642	28.307940954215482	5.789376419347475	6.3460335476869	0.6109212520032918	23.634018200992283	NaN	33.113043809458006	8.409825202241993	7.274131744869094	3.9066160910054317
9300	27.155009509259216	29.0625747953569	0.	6.314883903365713	2.334916848118401	6.693542662424309	1.5080827386504807	NaN	117.50862595854623	85.05118363586699	48.23120496531252	NaN	NaN	NaN	88.79645249282085	12.001969075676154	NaN	64.9154240824117	NaN	19.0169051175761	NaN	122.58095997217414	NaN	NaN	NaN	28.8923260769758	NaN	NaN	22.936311314260227	21.69505471929264	NaN	NaN	28.63133803768105	NaN	36.98538176944397	39.93196054127121	27.96274354173732	28.491571055518268	5.792143908087737	6.292863040201402	0.5747999029203933	23.74254693294278	NaN	33.042238219708544	8.355996274192046	7.275644018929891	3.871224474629541
9350	27.32810213501973	29.23003509644304	0.	6.306077851130728	2.294658066440791	6.639060805830825	1.4568707546796857	NaN	117.88147404165069	85.34683886505364	48.42805605838312	NaN	NaN	NaN	89.147531849848	11.983083772447351	NaN	65.18423842319622	NaN	19.082643368082493	NaN	122.98055172192656	NaN	NaN	NaN	28.95967269370246	NaN	NaN	22.96284980474623	21.702528075142588	NaN	NaN	28.695717949147593	NaN	37.11034099989778	40.02508813396717	28.14800960605176	28.6749868860439	5.794764698722807	6.239705515488123	0.5386338928048326	23.85113912270542	NaN	32.97151217985694	8.302149710127201	7.277057058883768	3.835784751016655
9400	27.5009952934229	29.397209311700234	0.	6.297164575640797	2.254357509801639	6.58452795431135	1.4056678823757385	NaN	118.25312905623264	85.6414545438272	48.6243737578232	NaN	NaN	NaN	89.49822008610546	11.964116258363541	NaN	65.4528086454668	NaN	19.148258201253434	NaN	123.3797306800921	NaN	NaN	NaN	29.02676484099066	NaN	NaN	22.989207067695094	21.70983842844047	NaN	NaN	28.759939812987966	NaN	37.2350512048875	40.1179267581851	28.333065139624043	28.858188209772162	5.797239323843742	6.186560796998406	0.5024231173560946	23.959795499981414	NaN	32.900865535614166	8.248284555589478	7.278372209897581	3.8002967409591055
9450	27.673688607197224	29.56409599859522	0.	6.288144520903576	2.2140150273896766	6.529943758172546	1.3544740076646256	NaN	118.62358141425256	85.93501868848983	48.82015781449346	NaN	NaN	NaN	89.84851634852942	11.945066520941307	NaN	65.72113504276936	NaN	19.213749750126514	NaN	123.77849743012706	NaN	NaN	NaN	29.093602635318053	NaN	NaN	23.01538374509711	21.716986591663296	NaN	NaN	28.824003747627007	NaN	37.35951223843567	40.21047401009267	28.51790974067832	29.041174778492433	5.799568310563835	6.133428706333131	0.4661674686113492	24.068516782608196	NaN	32.8302981326835	8.194399845620902	7.279590817754462	3.7647602610275803
9500	27.84618169007784	29.73069369647261	0.	6.27901812396793	2.173630466212083	6.475307864346258	1.3032890158429011	NaN	118.9928214132341	86.22751919330085	49.0154079804038	NaN	NaN	NaN	90.19841974507804	11.925934546021058	NaN	65.98921788588281	NaN	19.279118143897414	NaN	124.17685251330914	NaN	NaN	NaN	29.16018619062915	NaN	NaN	23.041380473377913	21.723973368687687	NaN	NaN	28.88790986844415	NaN	37.483723946873184	40.30272745790948	28.702542995048592	29.22394633180356	5.801752180518595	6.08030906324272	0.429866834945454	24.17730367680014	NaN	32.75980981676061	8.140494604763493	7.280714228853826	3.7291751235711237
9550	28.018474146806568	29.89700092655493	0.	6.269785814923928	2.133203671094482	6.42061991638951	1.252112791577686	NaN	119.36083923626391	86.5189438304767	49.210124008713215	NaN	NaN	NaN	90.54792934473136	11.906720317767025	NaN	66.25705742281909	NaN	19.344363507919898	NaN	124.57479642873761	NaN	NaN	NaN	29.226515618335288	NaN	NaN	23.067197883398457	21.730799554789854	NaN	NaN	28.951658287773387	NaN	37.607686168839216	40.394684641907034	28.886964476178647	29.40650259711397	5.8037914498657655	6.027201685627146	0.3935211010709499	24.28615687738354	NaN	32.68940043353346	8.086567847059275	7.281743790211356	3.693541136717137
9600	28.190565573131902	30.06301619194263	0.	6.260448016902842	2.0927344846809457	6.3658795544845175	1.2009452189066678	NaN	119.72762495199187	86.80928025019107	49.40430565372986	NaN	NaN	NaN	90.89704417749148	11.887423818667259	NaN	66.52465387882307	NaN	19.409485963705855	NaN	124.97232963333308	NaN	NaN	NaN	29.29259102731468	NaN	NaN	23.092836600455044	21.7374659366456	NaN	NaN	29.01524911490325	NaN	37.73139873528127	40.48634307440874	29.07117374512214	29.588843289641606	5.805686629285307	5.9741063895359146	0.3571301480380645	24.395077068026044	NaN	32.61906982868236	8.03261857605027	7.282680849459018	3.6578581043713774
9650	28.362455555809	30.22873797761401	0.	6.251005146077153	2.0522227474339916	6.311086415438677	1.1497861812381023	NaN	120.0931685146309	87.09851598057467	49.59795267091101	NaN	NaN	NaN	91.24576323438234	11.868045029533643	NaN	66.79200745637274	NaN	19.474485628925255	NaN	125.36945254183763	NaN	NaN	NaN	29.35841252391235	NaN	NaN	23.118297244279287	21.74397329233032	NaN	NaN	29.07868245607685	NaN	37.85486146945515	40.577700239789905	29.25517035054256	29.770968112413932	5.807438223979416	5.9210229891680735	0.3206938532347101	24.50406492146074	NaN	32.548817847879974	7.978645784778499	7.283526754845052	3.6221258262179603
9700	28.534143672599683	30.394164750425308	0.	6.241457611660544	2.0116682976345825	6.256240132684569	1.0986355613508112	NaN	120.45745976395708	87.38663842771551	49.79106481686306	NaN	NaN	NaN	91.59408546744993	11.848583929501881	NaN	67.05911833517902	NaN	19.53936261740616	NaN	125.76616552681487	NaN	NaN	NaN	29.42398021194019	NaN	NaN	23.14358042903814	21.750322391319028	NaN	NaN	29.141958414491864	NaN	37.978074186925	40.66875359447778	29.438953828713196	29.952876756267987	5.809046733672513	5.867951296872222	0.28421209038648765	24.61312109970504	NaN	32.47864433679129	7.924648455785986	7.284282855233972	3.586344097719356
9750	28.705629492272443	30.559294959110655	0.	6.231805815907904	1.9710709713821286	6.201340336279959	1.0474932413941838	NaN	120.82048842530958	87.67363487565869	49.98364184934156	NaN	NaN	NaN	91.94200978976214	11.829040496031494	NaN	67.32598667218582	NaN	19.604117039134728	NaN	126.16246891864982	NaN	NaN	NaN	29.489294192676937	NaN	NaN	23.168686763333884	21.75651399448629	NaN	NaN	29.205077090300527	NaN	38.10103669556324	40.75950056695151	29.62252370351721	30.134568899850297	5.8105126526112425	5.814891123146491	0.24768472955668078	24.722246254274445	NaN	32.40854914107366	7.87062556111475	7.284950500106571	3.5505127101163927
9800	28.876912574602457	30.724127034282088	0.	6.22205015411533	1.9304306025944862	6.146386652907799	0.996359102888177	NaN	121.18224410959066	87.95949248640645	50.175683527251195	NaN	NaN	NaN	92.28953507540879	11.809414704905837	NaN	67.59261260157014	NaN	19.66874900025522	NaN	126.55836300554896	NaN	NaN	NaN	29.554354564868166	NaN	NaN	23.19361685020415	21.76254885410632	NaN	NaN	29.26803858060963	NaN	38.22374879555065	40.84993855774217	29.805879486447555	30.31604420961697	5.811836469564474	5.761842276638559	0.21111163714625872	24.831441026391428	NaN	32.338532106376704	7.816576062306811	7.2855310395599195	3.5146314504282534
9850	29.047992470371558	30.888659388429527	0.	6.212191014620119	1.8897470230079567	6.091378705876219	0.9452330267233138	NaN	121.54271631326576	88.24419829991824	50.36718961064577	NaN	NaN	NaN	92.63666015950173	11.78970653023209	NaN	67.85899623474192	NaN	19.733258603070006	NaN	126.95384803354021	NaN	NaN	NaN	29.6191614247263	NaN	NaN	23.218371287121894	21.768427713852876	NaN	NaN	29.330842979480536	NaN	38.346210279376265	40.940064939432716	29.98902067660704	30.497302339833595	5.813018667823312	5.7088045641456455	0.17449267589387954	24.9407060471895	NaN	32.26859307834247	7.7624989104041955	7.286025824307366	3.4787001014524805
9900	29.218868721368242	31.05289041592082	0.	6.202228778800779	1.8490200621772892	6.03631611511854	0.894114893160687	NaN	121.90189441836343	88.52773923411067	50.55815986072822	NaN	NaN	NaN	92.98338383817469	11.769915944441241	NaN	68.12513766034412	NaN	19.797645946039527	NaN	127.34892420647294	NaN	NaN	NaN	29.683714865930614	NaN	NaN	23.24295066599538	21.774151308799347	NaN	NaN	29.39349037792917	NaN	38.46842093183752	41.029877056658016	30.17194676070832	30.67834293257535	5.814059725201078	5.655777790614515	0.13782770487588386	25.050041937912646	NaN	32.19873190260529	7.7083930459489185	7.2864362056785295	3.4427184417649688
9950	29.389540860387683	31.216818493001686	0.	6.192163821077018	1.8082495474756775	5.981198497193264	0.8430045818319503	NaN	122.25976769247522	88.81010208485743	50.74859403985062	NaN	NaN	NaN	93.32970486858336	11.750042918288123	NaN	68.39103694425273	NaN	19.861911123782328	NaN	127.74359168601805	NaN	NaN	NaN	29.748014979627225	NaN	NaN	23.267355573168224	21.7797203654187	NaN	NaN	29.455980863926015	NaN	38.59038053004008	41.11937222610488	30.354657213073832	30.85916561772691	5.8149601140333225	5.602761759141466	0.10111657950629933	25.15944931011021	NaN	32.128948424791844	7.654257398983006	7.286763535619312	3.4066862457199756
10000	29.56000841123173	31.380441977795755	0.	6.181996508909757	1.7674353040947637	5.926025465284079	0.7919019717393303	NaN	122.61632528875596	89.09127352598951	50.93849191151419	NaN	NaN	NaN	93.67562196890546	11.730087420851381	NaN	68.65669412957672	NaN	19.926054227075056	NaN	128.13785059166779	NaN	NaN	NaN	29.81206185442908	NaN	NaN	23.291586589419378	21.785135601583505	NaN	NaN	29.518314522396118	NaN	38.712088843397964	41.208547736512024	30.53715149563589	31.039770012982494	5.815720301177826	5.54975627097235	0.06435915153683745	25.268928765827386	NaN	32.05924249052116	7.6000908890484755	7.287009166691886	3.370603283450109
