# Supplementary material for: Quantum-mechanical exploration of the phase diagram of water
Source: Nat Commun. 2021 Jan 26;12:588. doi: 10.1038/s41467-020-20821-w (PMC7838264; doi:10.1038/s41467-020-20821-w)
Supplement: Supplementary file 3 — Supplementary Data 1 [file 41467_2020_20821_MOESM3_ESM.zip › supplemental_data/results/chemical-potential-output/chemPotFitted-300K.dat]

P/bar	ice12111	iceXI	iceII	iceIX	iceXIII	iceXIV	iceXV	iceLTA	iceMAR	iceNON	icei	ice0	iceACO	iceBSV	iceDOH	ice11215848	ice12232449	ice14427301	ice15124949650	ice1532155471	ice16927915	ice17625256	ice20228176	ice533726600	ice582511	ice6128842	ice6721563	ice8421419	icePCOD8007225	icePCOD8036144	icePCOD8047078	icePCOD8047931	icePCOD8204698	icePCOD8301974	icePCOD8321499	icePCOD8324623	iceIc	iceIh	iceIII	iceIV	iceV	liquid	iceVIII	iceVII	iceVI	iceIII-part	iceV-part
0	NaN	-5.015744657373493	0.	NaN	NaN	NaN	NaN	NaN	NaN	NaN	NaN	NaN	NaN	NaN	NaN	NaN	NaN	NaN	NaN	NaN	NaN	NaN	NaN	NaN	NaN	NaN	NaN	NaN	NaN	NaN	NaN	NaN	NaN	NaN	NaN	NaN	-12.266633608436651	-11.658826429970384	NaN	NaN	0.8334136434899706	NaN	NaN	NaN	NaN	NaN	NaN
50	NaN	-4.8016248616700175	0.	NaN	NaN	NaN	NaN	NaN	NaN	NaN	NaN	NaN	NaN	NaN	NaN	NaN	NaN	NaN	NaN	NaN	NaN	NaN	NaN	NaN	NaN	NaN	NaN	NaN	NaN	NaN	NaN	NaN	NaN	NaN	NaN	NaN	-12.034547921171779	-11.424993329745483	NaN	NaN	0.8114057440488737	NaN	NaN	NaN	NaN	NaN	NaN
100	NaN	-4.5878894603513265	0.	NaN	NaN	NaN	NaN	NaN	NaN	NaN	NaN	NaN	NaN	NaN	NaN	NaN	NaN	NaN	NaN	NaN	NaN	NaN	NaN	NaN	NaN	NaN	NaN	NaN	NaN	NaN	NaN	NaN	NaN	NaN	NaN	NaN	-11.802941623753485	-11.191671475582332	NaN	NaN	0.7892772740755816	NaN	NaN	NaN	NaN	NaN	NaN
150	NaN	-4.374536533582039	0.	NaN	NaN	NaN	NaN	NaN	NaN	NaN	NaN	NaN	NaN	NaN	NaN	NaN	NaN	NaN	NaN	NaN	NaN	NaN	NaN	NaN	NaN	NaN	NaN	NaN	NaN	NaN	NaN	NaN	NaN	NaN	NaN	NaN	-11.571810232123891	-10.958853535655111	NaN	NaN	0.7670293294321885	NaN	NaN	NaN	NaN	NaN	NaN
200	NaN	-4.161564181943302	0.	NaN	NaN	NaN	NaN	NaN	NaN	NaN	NaN	NaN	NaN	NaN	NaN	NaN	NaN	NaN	NaN	NaN	NaN	NaN	NaN	NaN	NaN	NaN	NaN	NaN	NaN	NaN	NaN	NaN	NaN	NaN	NaN	NaN	-11.341149319312983	-10.726532412417395	NaN	NaN	0.7446629976246352	NaN	NaN	NaN	NaN	NaN	NaN
250	NaN	-3.9489705264327943	0.	NaN	NaN	NaN	NaN	NaN	NaN	NaN	NaN	NaN	NaN	NaN	NaN	NaN	NaN	NaN	NaN	NaN	NaN	NaN	NaN	NaN	NaN	NaN	NaN	NaN	NaN	NaN	NaN	NaN	NaN	NaN	NaN	NaN	-11.110954515438607	-10.494701242602137	NaN	NaN	0.7221793578027091	NaN	NaN	NaN	NaN	NaN	NaN
300	NaN	-3.736753708464723	0.	NaN	NaN	NaN	NaN	NaN	NaN	NaN	NaN	NaN	NaN	NaN	NaN	NaN	NaN	NaN	NaN	NaN	NaN	NaN	NaN	NaN	NaN	NaN	NaN	NaN	NaN	NaN	NaN	NaN	NaN	NaN	NaN	NaN	-10.881221507706476	-10.263353397221692	NaN	NaN	0.6995794807600443	NaN	NaN	NaN	NaN	NaN	NaN
350	NaN	-3.524911889869833	0.	NaN	NaN	NaN	NaN	NaN	NaN	NaN	NaN	NaN	NaN	NaN	NaN	NaN	NaN	NaN	NaN	NaN	NaN	NaN	NaN	NaN	NaN	NaN	NaN	NaN	NaN	NaN	NaN	NaN	NaN	NaN	NaN	NaN	-10.651946040410152	-10.032482481567806	NaN	NaN	0.6768644289341208	NaN	NaN	NaN	NaN	NaN	NaN
400	NaN	-3.3134432528953885	0.	NaN	NaN	NaN	NaN	NaN	NaN	NaN	NaN	NaN	NaN	NaN	NaN	NaN	NaN	NaN	NaN	NaN	NaN	NaN	NaN	NaN	NaN	NaN	NaN	NaN	NaN	NaN	NaN	NaN	NaN	NaN	NaN	NaN	-10.423123914931065	-9.802082335211603	NaN	NaN	0.6540352564062656	NaN	NaN	NaN	NaN	NaN	NaN
450	NaN	-3.1023460002051975	0.	NaN	NaN	NaN	NaN	NaN	NaN	NaN	NaN	NaN	NaN	NaN	NaN	NaN	NaN	NaN	NaN	NaN	NaN	NaN	NaN	NaN	NaN	NaN	NaN	NaN	NaN	NaN	NaN	NaN	NaN	NaN	NaN	NaN	-10.19475098973851	-9.57214703200361	NaN	NaN	0.6310930089016521	NaN	NaN	NaN	NaN	NaN	NaN
500	NaN	-2.8916183548795895	0.	NaN	NaN	NaN	NaN	NaN	NaN	NaN	NaN	NaN	NaN	NaN	NaN	NaN	NaN	NaN	NaN	NaN	NaN	NaN	NaN	NaN	NaN	NaN	NaN	NaN	NaN	NaN	NaN	NaN	NaN	NaN	NaN	NaN	-9.966823180389635	-9.342670880073735	NaN	NaN	0.6080387237893005	NaN	NaN	NaN	NaN	NaN	NaN
550	NaN	-2.681258560415428	0.	NaN	NaN	NaN	NaN	NaN	NaN	NaN	NaN	NaN	NaN	NaN	NaN	NaN	NaN	NaN	NaN	NaN	NaN	NaN	NaN	NaN	NaN	NaN	NaN	NaN	NaN	NaN	NaN	NaN	NaN	NaN	NaN	NaN	-9.739336459529456	-9.113648421831282	NaN	NaN	0.5848734300820767	NaN	NaN	NaN	NaN	NaN	NaN
600	NaN	-2.4712648807261073	0.	NaN	NaN	NaN	NaN	NaN	NaN	NaN	NaN	NaN	NaN	NaN	NaN	NaN	NaN	NaN	NaN	NaN	NaN	NaN	NaN	NaN	NaN	NaN	NaN	NaN	NaN	NaN	NaN	NaN	NaN	NaN	NaN	NaN	-9.512286856890844	-8.885074433964943	NaN	NaN	0.5615981484366939	NaN	NaN	NaN	NaN	NaN	NaN
650	NaN	-2.261635600141553	0.	NaN	NaN	NaN	NaN	NaN	NaN	NaN	NaN	NaN	NaN	NaN	NaN	NaN	NaN	NaN	NaN	NaN	NaN	NaN	NaN	NaN	NaN	NaN	NaN	NaN	NaN	NaN	NaN	NaN	NaN	NaN	NaN	NaN	-9.285670459294534	-8.6569439274428	NaN	NaN	0.5382138911537114	NaN	NaN	NaN	NaN	NaN	NaN
700	NaN	-2.05236902340822	0.	NaN	NaN	NaN	NaN	NaN	NaN	NaN	NaN	NaN	NaN	NaN	NaN	NaN	NaN	NaN	NaN	NaN	NaN	NaN	NaN	NaN	NaN	NaN	NaN	NaN	NaN	NaN	NaN	NaN	NaN	NaN	NaN	NaN	-9.059483410649124	-8.429252147512326	NaN	NaN	0.5147216621775353	NaN	NaN	NaN	NaN	NaN	NaN
750	NaN	-1.8434634756890966	0.	NaN	NaN	NaN	NaN	NaN	NaN	NaN	NaN	NaN	NaN	NaN	NaN	NaN	NaN	NaN	NaN	NaN	NaN	NaN	NaN	NaN	NaN	NaN	NaN	NaN	NaN	NaN	NaN	NaN	NaN	NaN	NaN	NaN	-8.83372191195107	-8.201994573700384	NaN	NaN	0.4911224570964177	NaN	NaN	NaN	NaN	NaN	NaN
800	NaN	-1.6349173025636987	0.	NaN	NaN	NaN	NaN	NaN	NaN	NaN	NaN	NaN	NaN	NaN	NaN	NaN	NaN	NaN	NaN	NaN	NaN	NaN	NaN	NaN	NaN	NaN	NaN	NaN	NaN	NaN	NaN	NaN	NaN	NaN	NaN	NaN	-8.608382221284687	-7.975166919813226	NaN	NaN	0.4674172631424578	NaN	NaN	NaN	NaN	NaN	NaN
850	NaN	-1.4267288700280754	0.	NaN	NaN	NaN	NaN	NaN	NaN	NaN	NaN	NaN	NaN	NaN	NaN	NaN	NaN	NaN	NaN	NaN	NaN	NaN	NaN	NaN	NaN	NaN	NaN	NaN	NaN	NaN	NaN	NaN	NaN	NaN	NaN	NaN	-8.38346065382216	-7.748765133936496	NaN	NaN	0.44360705919160104	NaN	NaN	NaN	NaN	NaN	NaN
900	NaN	-1.2188965644948062	0.	NaN	NaN	NaN	NaN	NaN	NaN	NaN	NaN	NaN	NaN	NaN	NaN	NaN	NaN	NaN	NaN	NaN	NaN	NaN	NaN	NaN	NaN	NaN	NaN	NaN	NaN	NaN	NaN	NaN	NaN	NaN	NaN	NaN	-8.158953581823525	-7.522785398435229	NaN	NaN	0.41969281576363926	NaN	NaN	NaN	NaN	NaN	NaN
950	NaN	-1.011418792793	0.	NaN	NaN	NaN	NaN	NaN	NaN	NaN	NaN	NaN	NaN	NaN	NaN	NaN	NaN	NaN	NaN	NaN	NaN	NaN	NaN	NaN	NaN	NaN	NaN	NaN	NaN	NaN	NaN	NaN	NaN	NaN	NaN	NaN	-7.934857434636683	-7.297224129953842	NaN	NaN	0.39567549502221105	NaN	NaN	NaN	NaN	NaN	NaN
1000	NaN	-0.8042939821682984	0.	NaN	NaN	NaN	NaN	NaN	NaN	NaN	NaN	NaN	NaN	NaN	NaN	NaN	NaN	NaN	NaN	NaN	NaN	NaN	NaN	NaN	NaN	NaN	NaN	NaN	NaN	NaN	NaN	NaN	NaN	NaN	NaN	NaN	-7.7111686986973975	-7.072077979416155	NaN	NaN	0.37155605077480114	NaN	NaN	NaN	NaN	NaN	NaN
1050	NaN	-0.5975205802828727	0.	NaN	NaN	NaN	NaN	NaN	NaN	NaN	NaN	NaN	NaN	NaN	NaN	NaN	NaN	NaN	NaN	NaN	NaN	NaN	NaN	NaN	NaN	NaN	NaN	NaN	NaN	NaN	NaN	NaN	NaN	NaN	NaN	NaN	-7.487883917529291	-6.847343832025368	NaN	NaN	0.3473354284727413	NaN	NaN	NaN	NaN	NaN	NaN
1100	NaN	-0.3910970552154255	0.	NaN	NaN	NaN	NaN	NaN	NaN	NaN	NaN	NaN	NaN	NaN	NaN	NaN	NaN	NaN	NaN	NaN	NaN	NaN	NaN	NaN	NaN	NaN	NaN	NaN	NaN	NaN	NaN	NaN	NaN	NaN	NaN	NaN	-7.264999691743848	-6.623018807264078	NaN	NaN	0.3230145652112093	NaN	NaN	NaN	NaN	NaN	NaN
1150	NaN	-0.18502189546119	0.	NaN	NaN	NaN	NaN	NaN	NaN	NaN	NaN	NaN	NaN	NaN	NaN	NaN	NaN	NaN	NaN	NaN	NaN	NaN	NaN	NaN	NaN	NaN	NaN	NaN	NaN	NaN	NaN	NaN	NaN	NaN	NaN	NaN	-7.042512679040411	-6.3991002588942685	NaN	NaN	0.29859438972922975	NaN	NaN	NaN	NaN	NaN	NaN
1200	NaN	0.020706390068069663	0.	NaN	NaN	NaN	NaN	NaN	NaN	NaN	NaN	NaN	NaN	NaN	NaN	NaN	NaN	NaN	NaN	NaN	NaN	NaN	NaN	NaN	NaN	NaN	NaN	NaN	NaN	NaN	NaN	NaN	NaN	NaN	NaN	NaN	-6.820419594206189	-6.175585774957312	NaN	NaN	0.2740758224096735	NaN	NaN	NaN	NaN	NaN	NaN
1250	NaN	0.22608927204405854	0.	NaN	NaN	NaN	NaN	NaN	NaN	NaN	NaN	NaN	NaN	NaN	NaN	NaN	NaN	NaN	NaN	NaN	NaN	NaN	NaN	NaN	NaN	NaN	NaN	NaN	NaN	NaN	NaN	NaN	NaN	NaN	NaN	NaN	-6.598717209116253	-5.9524731777739746	NaN	NaN	0.2494597752792582	NaN	NaN	NaN	NaN	NaN	NaN
1300	NaN	0.43112820072195085	0.	NaN	NaN	NaN	NaN	NaN	NaN	NaN	NaN	NaN	NaN	NaN	NaN	NaN	NaN	NaN	NaN	NaN	NaN	NaN	NaN	NaN	NaN	NaN	NaN	NaN	NaN	NaN	NaN	NaN	NaN	NaN	NaN	NaN	-6.377402352733524	-5.72976052394441	NaN	NaN	0.22474715200854778	NaN	NaN	NaN	NaN	NaN	NaN
1350	NaN	0.6358246059403903	0.	NaN	NaN	NaN	NaN	NaN	NaN	NaN	NaN	NaN	NaN	NaN	NaN	NaN	NaN	NaN	NaN	NaN	NaN	NaN	NaN	NaN	NaN	NaN	NaN	NaN	NaN	NaN	NaN	NaN	NaN	NaN	NaN	NaN	-6.156471911108796	-5.507446104348164	NaN	NaN	0.19993884791195282	NaN	NaN	NaN	NaN	NaN	NaN
1400	NaN	0.840179897121489	0.	NaN	NaN	NaN	NaN	NaN	NaN	NaN	NaN	NaN	NaN	NaN	NaN	NaN	NaN	NaN	NaN	NaN	NaN	NaN	NaN	NaN	NaN	NaN	NaN	NaN	NaN	NaN	NaN	NaN	NaN	NaN	NaN	NaN	-5.935922827380719	-5.285528444144172	NaN	NaN	0.17503574994773025	NaN	NaN	NaN	NaN	NaN	NaN
1450	NaN	1.044195463270829	0.	NaN	NaN	NaN	NaN	NaN	NaN	NaN	NaN	NaN	NaN	NaN	NaN	NaN	NaN	NaN	NaN	NaN	NaN	NaN	NaN	NaN	NaN	NaN	NaN	NaN	NaN	NaN	NaN	NaN	NaN	NaN	NaN	NaN	-5.715752101775804	-5.064006302770758	NaN	NaN	0.15003873671798368	NaN	NaN	NaN	NaN	NaN	NaN
1500	NaN	1.2478726729774607	0.	NaN	NaN	NaN	NaN	NaN	NaN	NaN	NaN	NaN	NaN	NaN	NaN	NaN	NaN	NaN	NaN	NaN	NaN	NaN	NaN	NaN	NaN	NaN	NaN	NaN	NaN	NaN	NaN	NaN	NaN	NaN	NaN	NaN	-5.495956791608421	-4.842878673945636	NaN	NaN	0.1249486784686632	NaN	NaN	NaN	NaN	NaN	NaN
1550	NaN	1.4512128744139057	0.	NaN	NaN	NaN	NaN	NaN	NaN	NaN	NaN	NaN	NaN	NaN	NaN	NaN	NaN	NaN	NaN	NaN	NaN	NaN	NaN	NaN	NaN	NaN	NaN	NaN	NaN	NaN	NaN	NaN	NaN	NaN	NaN	NaN	-5.276534011280808	-4.622144785665917	NaN	NaN	0.09976643708956519	NaN	NaN	NaN	NaN	NaN	NaN
1600	NaN	1.654217395336153	0.	NaN	NaN	NaN	NaN	NaN	NaN	NaN	NaN	NaN	NaN	NaN	NaN	NaN	NaN	NaN	NaN	NaN	NaN	NaN	NaN	NaN	NaN	NaN	NaN	NaN	NaN	NaN	NaN	NaN	NaN	NaN	NaN	NaN	-5.057480932283055	-4.401804100208091	NaN	NaN	0.07449286611433278	NaN	NaN	NaN	NaN	NaN	NaN
1650	NaN	1.8568875430836584	0.	NaN	NaN	NaN	NaN	NaN	NaN	NaN	NaN	NaN	NaN	NaN	NaN	NaN	NaN	NaN	NaN	NaN	NaN	NaN	NaN	NaN	NaN	NaN	NaN	NaN	NaN	NaN	NaN	NaN	NaN	NaN	NaN	NaN	-4.83879478319312	-4.181856314128048	NaN	NaN	0.04912881072045555	NaN	NaN	NaN	NaN	NaN	NaN
1700	NaN	2.059224604579354	0.	NaN	NaN	NaN	NaN	NaN	NaN	NaN	NaN	NaN	NaN	NaN	NaN	NaN	NaN	NaN	NaN	NaN	NaN	NaN	NaN	NaN	NaN	NaN	NaN	NaN	NaN	NaN	NaN	NaN	NaN	NaN	NaN	NaN	-4.620472849676823	-3.96230135826106	NaN	NaN	0.02367510772926956	NaN	NaN	NaN	NaN	NaN	NaN
1750	NaN	2.2612298463296328	0.	NaN	NaN	NaN	NaN	NaN	NaN	NaN	NaN	NaN	NaN	NaN	NaN	NaN	NaN	NaN	NaN	NaN	NaN	NaN	NaN	NaN	NaN	NaN	NaN	NaN	NaN	NaN	NaN	NaN	NaN	NaN	NaN	NaN	-4.4025124744878354	-3.7431393977217966	NaN	NaN	-0.0018674143940425295	NaN	NaN	NaN	NaN	NaN	NaN
1800	NaN	2.4629045144243618	0.	NaN	NaN	NaN	NaN	NaN	NaN	NaN	NaN	NaN	NaN	NaN	NaN	NaN	NaN	NaN	NaN	NaN	NaN	NaN	NaN	NaN	NaN	NaN	NaN	NaN	NaN	NaN	NaN	NaN	NaN	NaN	NaN	NaN	-4.1849110574676995	-3.5243708319043145	NaN	NaN	-0.027497935540451806	NaN	NaN	NaN	NaN	NaN	NaN
1850	NaN	2.664249834536878	0.	NaN	NaN	NaN	NaN	NaN	NaN	NaN	NaN	NaN	NaN	NaN	NaN	NaN	NaN	NaN	NaN	NaN	NaN	NaN	NaN	NaN	NaN	NaN	NaN	NaN	NaN	NaN	NaN	NaN	NaN	NaN	NaN	NaN	-3.9676660555458145	-3.305996294482058	NaN	NaN	-0.0532156439570825	NaN	NaN	NaN	NaN	NaN	NaN
1900	NaN	2.865267011923984	0.	NaN	NaN	NaN	NaN	NaN	NaN	NaN	NaN	NaN	NaN	NaN	NaN	NaN	NaN	NaN	NaN	NaN	NaN	NaN	NaN	NaN	NaN	NaN	NaN	NaN	NaN	NaN	NaN	NaN	NaN	NaN	NaN	NaN	-3.7507749827394417	-3.088016653407866	NaN	NaN	-0.07901973624721273	NaN	NaN	NaN	NaN	NaN	NaN
1950	NaN	3.0659572314259544	0.	NaN	NaN	NaN	NaN	NaN	NaN	NaN	NaN	NaN	NaN	NaN	NaN	NaN	NaN	NaN	NaN	NaN	NaN	NaN	NaN	NaN	NaN	NaN	NaN	NaN	NaN	NaN	NaN	NaN	NaN	NaN	NaN	NaN	-3.534235410153701	-2.8704330109139637	NaN	NaN	-0.10490941737027372	NaN	NaN	NaN	NaN	NaN	NaN
2000	NaN	3.26632165746653	0.	NaN	NaN	NaN	NaN	NaN	NaN	NaN	NaN	NaN	NaN	NaN	NaN	NaN	NaN	NaN	NaN	NaN	NaN	NaN	NaN	NaN	NaN	NaN	NaN	NaN	NaN	NaN	NaN	NaN	NaN	NaN	NaN	NaN	-3.318044965981578	-2.653246703511971	NaN	NaN	-0.13088390064185046	NaN	NaN	NaN	NaN	NaN	NaN
2050	NaN	3.466361434052926	0.	NaN	NaN	NaN	NaN	NaN	NaN	NaN	NaN	NaN	NaN	NaN	NaN	NaN	NaN	NaN	NaN	NaN	NaN	NaN	NaN	NaN	NaN	NaN	NaN	NaN	NaN	NaN	NaN	NaN	NaN	NaN	NaN	NaN	-3.1022013355039135	-2.436459301992892	NaN	NaN	-0.15694240773368126	NaN	NaN	NaN	NaN	NaN	NaN
2100	NaN	3.666077684775819	0.	NaN	NaN	NaN	NaN	NaN	NaN	NaN	NaN	NaN	NaN	NaN	NaN	NaN	NaN	NaN	NaN	NaN	NaN	NaN	NaN	NaN	NaN	NaN	NaN	NaN	NaN	NaN	NaN	NaN	NaN	NaN	NaN	NaN	-2.8867022610894146	-2.220072611427126	NaN	NaN	-0.183084168673658	NaN	NaN	NaN	NaN	NaN	NaN
2150	NaN	3.8654715128093646	0.	NaN	NaN	NaN	NaN	NaN	NaN	NaN	NaN	NaN	NaN	NaN	NaN	NaN	NaN	NaN	NaN	NaN	NaN	NaN	NaN	NaN	NaN	NaN	NaN	NaN	NaN	NaN	NaN	NaN	NaN	NaN	NaN	NaN	-2.671545542194649	-2.0040886711644617	NaN	NaN	-0.2093084218458261	NaN	NaN	NaN	NaN	NaN	NaN
2200	NaN	4.064544000911177	0.	NaN	NaN	NaN	NaN	NaN	NaN	NaN	NaN	NaN	NaN	NaN	NaN	NaN	NaN	NaN	NaN	NaN	NaN	NaN	NaN	NaN	NaN	NaN	NaN	NaN	NaN	NaN	NaN	NaN	NaN	NaN	NaN	NaN	-2.4567290353640394	-1.7885097548340747	NaN	NaN	-0.2356144139903842	NaN	NaN	NaN	NaN	NaN	NaN
2250	NaN	4.2632962114223485	0.	NaN	NaN	NaN	NaN	NaN	NaN	NaN	NaN	NaN	NaN	NaN	NaN	NaN	NaN	NaN	NaN	NaN	NaN	NaN	NaN	NaN	NaN	NaN	NaN	NaN	NaN	NaN	NaN	NaN	NaN	NaN	NaN	NaN	-2.2422506542298777	-1.573338370344536	NaN	NaN	-0.262001400203685	NaN	NaN	NaN	NaN	NaN	NaN
2300	NaN	4.461729186267434	0.	NaN	NaN	NaN	NaN	NaN	NaN	NaN	NaN	NaN	NaN	NaN	NaN	NaN	NaN	NaN	NaN	NaN	NaN	NaN	NaN	NaN	NaN	NaN	NaN	NaN	NaN	NaN	NaN	NaN	NaN	NaN	NaN	NaN	-2.0281083695123097	-1.3585772598838008	NaN	NaN	-0.28846864393823424	NaN	NaN	NaN	NaN	NaN	NaN
2350	NaN	4.659843946954463	0.	NaN	NaN	NaN	NaN	NaN	NaN	NaN	NaN	NaN	NaN	NaN	NaN	NaN	NaN	NaN	NaN	NaN	NaN	NaN	NaN	NaN	NaN	NaN	NaN	NaN	NaN	NaN	NaN	NaN	NaN	NaN	NaN	NaN	-1.8143002090193494	-1.1442293999192188	NaN	NaN	-0.3150154170026912	NaN	NaN	NaN	NaN	NaN	NaN
2400	NaN	4.857641494574932	0.	NaN	NaN	NaN	NaN	NaN	NaN	NaN	NaN	NaN	NaN	NaN	NaN	NaN	NaN	NaN	NaN	NaN	NaN	NaN	NaN	NaN	NaN	NaN	NaN	NaN	NaN	NaN	NaN	NaN	NaN	NaN	NaN	NaN	-1.600824257646864	-0.9302980011975303	NaN	NaN	-0.3416409995618686	NaN	NaN	NaN	NaN	NaN	NaN
2450	NaN	5.0551228098038035	0.	NaN	NaN	NaN	NaN	NaN	NaN	NaN	NaN	NaN	NaN	NaN	NaN	NaN	NaN	NaN	NaN	NaN	NaN	NaN	NaN	NaN	NaN	NaN	NaN	NaN	NaN	NaN	NaN	NaN	NaN	NaN	NaN	NaN	-1.3876786573785878	-0.7167865087448613	NaN	NaN	-0.36834468013673294	NaN	NaN	NaN	NaN	NaN	NaN
2500	NaN	5.252288852899514	0.	NaN	NaN	NaN	NaN	NaN	NaN	NaN	NaN	NaN	NaN	NaN	NaN	NaN	NaN	NaN	NaN	NaN	NaN	NaN	NaN	NaN	NaN	NaN	NaN	NaN	NaN	NaN	NaN	NaN	NaN	NaN	NaN	NaN	-1.1748616072861153	-0.5036986018667335	NaN	NaN	-0.395125755604404	NaN	NaN	NaN	NaN	NaN	NaN
2550	NaN	5.449140563703965	0.	NaN	NaN	NaN	NaN	NaN	NaN	NaN	NaN	NaN	NaN	NaN	NaN	NaN	NaN	NaN	NaN	NaN	NaN	NaN	NaN	NaN	NaN	NaN	NaN	NaN	NaN	NaN	NaN	NaN	NaN	NaN	NaN	NaN	-0.9623713635288978	-0.2910381941480535	NaN	NaN	-0.42198353119815507	NaN	NaN	NaN	NaN	NaN	NaN
2600	NaN	5.645678861642533	0.	NaN	NaN	NaN	NaN	NaN	NaN	NaN	NaN	NaN	NaN	NaN	NaN	NaN	NaN	NaN	NaN	NaN	NaN	NaN	NaN	NaN	NaN	NaN	NaN	NaN	NaN	NaN	NaN	NaN	NaN	NaN	NaN	NaN	-0.7502062393542538	-0.07880943345312329	NaN	NaN	-0.4489173205074129	NaN	NaN	NaN	NaN	NaN	NaN
2650	NaN	5.841904645724056	0.	NaN	NaN	NaN	NaN	NaN	NaN	NaN	NaN	NaN	NaN	NaN	NaN	NaN	NaN	NaN	NaN	NaN	NaN	NaN	NaN	NaN	NaN	NaN	NaN	NaN	NaN	NaN	NaN	NaN	NaN	NaN	NaN	NaN	-0.5383646050973566	0.13298329807437045	NaN	NaN	-0.4759264454777576	NaN	NaN	NaN	NaN	NaN	NaN
2700	NaN	6.037818794540849	0.	NaN	NaN	NaN	NaN	NaN	NaN	NaN	NaN	NaN	NaN	NaN	NaN	NaN	NaN	NaN	NaN	NaN	NaN	NaN	NaN	NaN	NaN	NaN	NaN	NaN	NaN	NaN	NaN	NaN	NaN	NaN	NaN	NaN	-0.32684488818124663	0.34433538401134656	NaN	NaN	-0.5030102364109235	NaN	NaN	NaN	NaN	NaN	NaN
2750	NaN	6.233422166268689	0.	NaN	NaN	NaN	NaN	NaN	NaN	NaN	NaN	NaN	NaN	NaN	NaN	NaN	NaN	NaN	NaN	NaN	NaN	NaN	NaN	NaN	NaN	NaN	NaN	NaN	NaN	NaN	NaN	NaN	NaN	NaN	NaN	NaN	-0.11564557311681946	0.5552419736553337	NaN	NaN	-0.5301680319647974	NaN	NaN	NaN	NaN	NaN	NaN
2800	NaN	6.4287155986668285	0.	NaN	NaN	NaN	NaN	NaN	NaN	NaN	NaN	NaN	NaN	NaN	NaN	NaN	NaN	NaN	NaN	NaN	NaN	NaN	NaN	NaN	NaN	NaN	NaN	NaN	NaN	NaN	NaN	NaN	NaN	NaN	NaN	NaN	0.09523479849716417	0.765697982024473	NaN	NaN	-0.5573991791534203	NaN	NaN	NaN	NaN	NaN	NaN
2850	NaN	6.623699909077984	0.	NaN	NaN	NaN	NaN	NaN	NaN	NaN	NaN	NaN	NaN	NaN	NaN	NaN	NaN	NaN	NaN	NaN	NaN	NaN	NaN	NaN	NaN	NaN	NaN	NaN	NaN	NaN	NaN	NaN	NaN	NaN	NaN	NaN	0.30579762797408216	0.9756980898575175	NaN	NaN	-0.5847030333469864	NaN	NaN	NaN	NaN	NaN	NaN
2900	NaN	6.818375894428344	0.	NaN	NaN	NaN	NaN	NaN	NaN	NaN	NaN	NaN	NaN	NaN	NaN	NaN	NaN	NaN	NaN	NaN	NaN	NaN	NaN	NaN	NaN	NaN	NaN	NaN	NaN	NaN	NaN	NaN	NaN	NaN	NaN	NaN	0.5160442595394542	1.1852367436138207	NaN	NaN	-0.6120789582718434	NaN	NaN	NaN	NaN	NaN	NaN
2950	NaN	7.012744331227565	0.	NaN	NaN	NaN	NaN	NaN	NaN	NaN	NaN	NaN	NaN	NaN	NaN	NaN	NaN	NaN	NaN	NaN	NaN	NaN	NaN	NaN	NaN	NaN	NaN	NaN	NaN	NaN	NaN	NaN	NaN	NaN	NaN	NaN	0.7259759803309409	1.394308155473355	NaN	NaN	-0.6395263260104928	NaN	NaN	NaN	NaN	NaN	NaN
3000	NaN	7.2068059755687734	0.	NaN	NaN	NaN	NaN	NaN	NaN	NaN	NaN	NaN	NaN	NaN	NaN	NaN	NaN	NaN	NaN	NaN	NaN	NaN	NaN	NaN	NaN	NaN	NaN	NaN	NaN	NaN	NaN	NaN	NaN	NaN	NaN	NaN	0.9355940203983325	1.6029063033367024	NaN	NaN	-0.6670445170015888	NaN	NaN	NaN	NaN	NaN	NaN
3050	NaN	7.400561563128565	0.	NaN	NaN	NaN	NaN	NaN	NaN	NaN	NaN	NaN	NaN	NaN	NaN	NaN	NaN	NaN	NaN	NaN	NaN	NaN	NaN	NaN	NaN	NaN	NaN	NaN	NaN	NaN	NaN	NaN	NaN	NaN	NaN	NaN	1.1448995527035677	1.8110249308250461	NaN	NaN	-0.6946329200399403	NaN	NaN	NaN	NaN	NaN	NaN
3100	NaN	7.594011809167006	0.	NaN	NaN	NaN	NaN	NaN	NaN	NaN	NaN	NaN	NaN	NaN	NaN	NaN	NaN	NaN	NaN	NaN	NaN	NaN	NaN	NaN	NaN	NaN	NaN	NaN	NaN	NaN	NaN	NaN	NaN	NaN	NaN	NaN	1.3538936931207202	2.0186575472801884	NaN	NaN	-0.7222909322765086	NaN	NaN	NaN	NaN	NaN	NaN
3150	NaN	7.787157408527629	0.	NaN	NaN	NaN	NaN	NaN	NaN	NaN	NaN	NaN	NaN	NaN	NaN	NaN	NaN	NaN	NaN	NaN	NaN	NaN	NaN	NaN	NaN	NaN	NaN	NaN	NaN	NaN	NaN	NaN	NaN	NaN	NaN	NaN	1.5625775004360063	2.225797427764537	NaN	NaN	-0.7500179592184091	NaN	NaN	NaN	NaN	NaN	NaN
3200	NaN	7.979999035637437	0.	NaN	NaN	NaN	NaN	NaN	NaN	NaN	NaN	NaN	NaN	NaN	NaN	NaN	NaN	NaN	NaN	NaN	NaN	NaN	NaN	NaN	NaN	NaN	NaN	NaN	NaN	NaN	NaN	NaN	NaN	NaN	NaN	NaN	1.7709519763477728	2.432437613061114	NaN	NaN	-0.7778134147289104	NaN	NaN	NaN	NaN	NaN	NaN
3250	NaN	8.172537344506898	0.	NaN	NaN	NaN	NaN	NaN	NaN	NaN	NaN	NaN	NaN	NaN	NaN	NaN	NaN	NaN	NaN	NaN	NaN	NaN	NaN	NaN	NaN	NaN	NaN	NaN	NaN	NaN	NaN	NaN	NaN	NaN	NaN	NaN	1.979018065466513	2.6385709096735415	NaN	NaN	-0.8056767210274348	NaN	NaN	NaN	NaN	NaN	NaN
3300	NaN	8.36477296872996	0.	NaN	NaN	NaN	NaN	NaN	NaN	NaN	NaN	NaN	NaN	NaN	NaN	NaN	NaN	NaN	NaN	NaN	NaN	NaN	NaN	NaN	NaN	NaN	NaN	NaN	NaN	NaN	NaN	NaN	NaN	NaN	NaN	NaN	2.1867766553148607	2.8441898898260605	NaN	NaN	-0.8336073086895579	NaN	NaN	NaN	NaN	NaN	NaN
3350	NaN	8.556706521484031	0.	NaN	NaN	NaN	NaN	NaN	NaN	NaN	NaN	NaN	NaN	NaN	NaN	NaN	NaN	NaN	NaN	NaN	NaN	NaN	NaN	NaN	NaN	NaN	NaN	NaN	NaN	NaN	NaN	NaN	NaN	NaN	NaN	NaN	2.394228576327579	3.049286891463523	NaN	NaN	-0.8616046166470089	NaN	NaN	NaN	NaN	NaN	NaN
3400	NaN	8.748338595529992	0.	NaN	NaN	NaN	NaN	NaN	NaN	NaN	NaN	NaN	NaN	NaN	NaN	NaN	NaN	NaN	NaN	NaN	NaN	NaN	NaN	NaN	NaN	NaN	NaN	NaN	NaN	NaN	NaN	NaN	NaN	NaN	NaN	NaN	2.6013746018515786	3.2538540182513795	NaN	NaN	-0.8896680921876707	NaN	NaN	NaN	NaN	NaN	NaN
3450	NaN	8.939669763212185	0.	NaN	NaN	NaN	NaN	NaN	NaN	NaN	NaN	NaN	NaN	NaN	NaN	NaN	NaN	NaN	NaN	NaN	NaN	NaN	NaN	NaN	NaN	NaN	NaN	NaN	NaN	NaN	NaN	NaN	NaN	NaN	NaN	NaN	2.8082154481459063	3.4578831395757006	NaN	NaN	-0.9177971909555791	NaN	NaN	NaN	NaN	NaN	NaN
3500	NaN	9.130700576458436	0.	NaN	NaN	NaN	NaN	NaN	NaN	NaN	NaN	NaN	NaN	NaN	NaN	NaN	NaN	NaN	NaN	NaN	NaN	NaN	NaN	NaN	NaN	NaN	NaN	NaN	NaN	NaN	NaN	NaN	NaN	NaN	NaN	NaN	3.0147517743817516	3.6613658905431676	NaN	NaN	-0.9459913769509244	NaN	NaN	NaN	NaN	NaN	NaN
3550	NaN	9.32143156678003	0.	NaN	NaN	NaN	NaN	NaN	NaN	NaN	NaN	NaN	NaN	NaN	NaN	NaN	NaN	NaN	NaN	NaN	NaN	NaN	NaN	NaN	NaN	NaN	NaN	NaN	NaN	NaN	NaN	NaN	NaN	NaN	NaN	NaN	3.220984182642433	3.8642936719810614	NaN	NaN	-0.974250122530049	NaN	NaN	NaN	NaN	NaN	NaN
3600	NaN	9.511863245271718	0.	NaN	NaN	NaN	NaN	NaN	NaN	NaN	NaN	NaN	NaN	NaN	NaN	NaN	NaN	NaN	NaN	NaN	NaN	NaN	NaN	NaN	NaN	NaN	NaN	NaN	NaN	NaN	NaN	NaN	NaN	NaN	NaN	NaN	3.4269132179234174	4.066657650437283	NaN	NaN	-1.00257290840545	NaN	NaN	NaN	NaN	NaN	NaN
3650	NaN	9.701996102611735	0.	NaN	NaN	NaN	NaN	NaN	NaN	NaN	NaN	NaN	NaN	NaN	NaN	NaN	NaN	NaN	NaN	NaN	NaN	NaN	NaN	NaN	NaN	NaN	NaN	NaN	NaN	NaN	NaN	NaN	NaN	NaN	NaN	NaN	3.6325393681323113	4.2684487581803365	NaN	NaN	-1.0309592236457776	NaN	NaN	NaN	NaN	NaN	NaN
3700	NaN	9.891830609061769	0.	NaN	NaN	NaN	NaN	NaN	NaN	NaN	NaN	NaN	NaN	NaN	NaN	NaN	NaN	NaN	NaN	NaN	NaN	NaN	NaN	NaN	NaN	NaN	NaN	NaN	NaN	NaN	NaN	NaN	NaN	NaN	NaN	NaN	3.8378630640888507	4.469657693199344	NaN	NaN	-1.0594085656758347	NaN	NaN	NaN	NaN	NaN	NaN
3750	NaN	10.081367214466987	0.	NaN	NaN	NaN	NaN	NaN	NaN	NaN	NaN	NaN	NaN	NaN	NaN	NaN	NaN	NaN	NaN	NaN	NaN	NaN	NaN	NaN	NaN	NaN	NaN	NaN	NaN	NaN	NaN	NaN	NaN	NaN	NaN	NaN	4.042884679524917	4.670274919204026	NaN	NaN	-1.0879204402765799	NaN	NaN	NaN	NaN	NaN	NaN
3800	NaN	10.270606348256017	0.	NaN	NaN	NaN	NaN	NaN	NaN	NaN	NaN	NaN	NaN	NaN	NaN	NaN	NaN	NaN	NaN	NaN	NaN	NaN	NaN	NaN	NaN	NaN	NaN	NaN	NaN	NaN	NaN	NaN	NaN	NaN	NaN	NaN	4.247604531084534	4.87029066562472	NaN	NaN	-1.1164943615851224	NaN	NaN	NaN	NaN	NaN	NaN
3850	NaN	10.459548419440969	0.	NaN	NaN	NaN	NaN	NaN	NaN	NaN	NaN	NaN	NaN	NaN	NaN	NaN	NaN	NaN	NaN	NaN	NaN	NaN	NaN	NaN	NaN	NaN	NaN	NaN	NaN	NaN	NaN	NaN	NaN	NaN	NaN	NaN	4.4520228783238585	5.069694927612376	NaN	NaN	-1.145129852094727	NaN	NaN	NaN	NaN	NaN	NaN
3900	NaN	10.64819381661741	0.	NaN	NaN	NaN	NaN	NaN	NaN	NaN	NaN	NaN	NaN	NaN	NaN	NaN	NaN	NaN	NaN	NaN	NaN	NaN	NaN	NaN	NaN	NaN	NaN	NaN	NaN	NaN	NaN	NaN	NaN	NaN	NaN	NaN	4.656139923711186	5.268477466038545	NaN	NaN	-1.1738264426548113	NaN	NaN	NaN	NaN	NaN	NaN
3950	NaN	10.836542907964379	0.	NaN	NaN	NaN	NaN	NaN	NaN	NaN	NaN	NaN	NaN	NaN	NaN	NaN	NaN	NaN	NaN	NaN	NaN	NaN	NaN	NaN	NaN	NaN	NaN	NaN	NaN	NaN	NaN	NaN	NaN	NaN	NaN	NaN	4.859955812626955	5.466627807495396	NaN	NaN	-1.2025836724709464	NaN	NaN	NaN	NaN	NaN	NaN
4000	NaN	11.024596041244386	0.	NaN	NaN	NaN	NaN	NaN	NaN	NaN	NaN	NaN	NaN	NaN	NaN	NaN	NaN	NaN	NaN	NaN	NaN	NaN	NaN	NaN	NaN	NaN	NaN	NaN	NaN	NaN	NaN	NaN	NaN	NaN	NaN	NaN	5.063470633363741	5.664135244295703	NaN	NaN	-1.2314010891048566	NaN	NaN	NaN	NaN	NaN	NaN
4050	NaN	11.212353543803415	0.	NaN	NaN	NaN	NaN	NaN	NaN	NaN	NaN	NaN	NaN	NaN	NaN	NaN	NaN	NaN	NaN	NaN	NaN	NaN	NaN	NaN	NaN	NaN	NaN	NaN	NaN	NaN	NaN	NaN	NaN	NaN	NaN	NaN	5.266684417126262	5.860988834472855	NaN	NaN	-1.2602782484744197	NaN	NaN	NaN	NaN	NaN	NaN
4100	NaN	11.39981572257091	0.	NaN	NaN	NaN	NaN	NaN	NaN	NaN	NaN	NaN	NaN	NaN	NaN	NaN	NaN	NaN	NaN	NaN	NaN	NaN	NaN	NaN	NaN	NaN	NaN	NaN	NaN	NaN	NaN	NaN	NaN	NaN	NaN	NaN	5.469597138031364	6.057177401780842	NaN	NaN	-1.2892147148536688	NaN	NaN	NaN	NaN	NaN	NaN
4150	NaN	11.586982864059786	0.	NaN	NaN	NaN	NaN	NaN	NaN	NaN	NaN	NaN	NaN	NaN	NaN	NaN	NaN	NaN	NaN	NaN	NaN	NaN	NaN	NaN	NaN	NaN	NaN	NaN	NaN	NaN	NaN	NaN	NaN	NaN	NaN	NaN	5.672208713108044	6.25268953569427	NaN	NaN	-1.3182100608727871	NaN	NaN	NaN	NaN	NaN	NaN
4200	NaN	11.773855234366438	0.	NaN	NaN	NaN	NaN	NaN	NaN	NaN	NaN	NaN	NaN	NaN	NaN	NaN	NaN	NaN	NaN	NaN	NaN	NaN	NaN	NaN	NaN	NaN	NaN	NaN	NaN	NaN	NaN	NaN	NaN	NaN	NaN	NaN	5.874519002297436	6.44751359140836	NaN	NaN	-1.3472638675181146	NaN	NaN	NaN	NaN	NaN	NaN
4250	NaN	11.960433079170715	0.	NaN	NaN	NaN	NaN	NaN	NaN	NaN	NaN	NaN	NaN	NaN	NaN	NaN	NaN	NaN	NaN	NaN	NaN	NaN	NaN	NaN	NaN	NaN	NaN	NaN	NaN	NaN	NaN	NaN	NaN	NaN	NaN	NaN	6.076527808452805	6.641637689838928	NaN	NaN	-1.3763757241321424	NaN	NaN	NaN	NaN	NaN	NaN
4300	NaN	12.146716623735943	0.	NaN	NaN	NaN	NaN	NaN	NaN	NaN	NaN	NaN	NaN	NaN	NaN	NaN	NaN	NaN	NaN	NaN	NaN	NaN	NaN	NaN	NaN	NaN	NaN	NaN	NaN	NaN	NaN	NaN	NaN	NaN	NaN	NaN	6.27823487733956	6.8350497176224145	NaN	NaN	-1.4055452284135166	NaN	NaN	NaN	NaN	NaN	NaN
4350	NaN	12.33270607290891	0.	NaN	NaN	NaN	NaN	NaN	NaN	NaN	NaN	NaN	NaN	NaN	NaN	NaN	NaN	NaN	NaN	NaN	NaN	NaN	NaN	NaN	NaN	NaN	NaN	NaN	NaN	NaN	NaN	NaN	NaN	NaN	NaN	NaN	6.479639897635255	7.027737327115861	NaN	NaN	-1.434771986417036	NaN	NaN	NaN	NaN	NaN	NaN
4400	NaN	12.518401611119891	0.	NaN	NaN	NaN	NaN	NaN	NaN	NaN	NaN	NaN	NaN	NaN	NaN	NaN	NaN	NaN	NaN	NaN	NaN	NaN	NaN	NaN	NaN	NaN	NaN	NaN	NaN	NaN	NaN	NaN	NaN	NaN	NaN	NaN	6.680742500929577	7.219687936396926	NaN	NaN	-1.4640556125536532	NaN	NaN	NaN	NaN	NaN	NaN
4450	NaN	12.703803402382613	0.	NaN	NaN	NaN	NaN	NaN	NaN	NaN	NaN	NaN	NaN	NaN	NaN	NaN	NaN	NaN	NaN	NaN	NaN	NaN	NaN	NaN	NaN	NaN	NaN	NaN	NaN	NaN	NaN	NaN	NaN	NaN	NaN	NaN	6.881542261724346	7.410888729263866	NaN	NaN	-1.4933957295904745	NaN	NaN	NaN	NaN	NaN	NaN
4500	NaN	12.888911590294274	0.	NaN	NaN	NaN	NaN	NaN	NaN	NaN	NaN	NaN	NaN	NaN	NaN	NaN	NaN	NaN	NaN	NaN	NaN	NaN	NaN	NaN	NaN	NaN	NaN	NaN	NaN	NaN	NaN	NaN	NaN	NaN	NaN	NaN	7.0820386974335285	7.601326655235561	NaN	NaN	-1.522791968650759	NaN	NaN	NaN	NaN	NaN	NaN
4550	NaN	13.073726298035549	0.	NaN	NaN	NaN	NaN	NaN	NaN	NaN	NaN	NaN	NaN	NaN	NaN	NaN	NaN	NaN	NaN	NaN	NaN	NaN	NaN	NaN	NaN	NaN	NaN	NaN	NaN	NaN	NaN	NaN	NaN	NaN	NaN	NaN	7.282231268383238	7.7909884295514935	NaN	NaN	-1.5522439692139198	NaN	NaN	NaN	NaN	NaN	NaN
4600	NaN	13.258247628370578	0.	NaN	NaN	NaN	NaN	NaN	NaN	NaN	NaN	NaN	NaN	NaN	NaN	NaN	NaN	NaN	NaN	NaN	NaN	NaN	NaN	NaN	NaN	NaN	NaN	NaN	NaN	NaN	NaN	NaN	NaN	NaN	NaN	NaN	7.482119377811705	7.979860533171754	NaN	NaN	-1.5817513791155238	NaN	NaN	NaN	NaN	NaN	NaN
4650	NaN	13.442475663646967	0.	NaN	NaN	NaN	NaN	NaN	NaN	NaN	NaN	NaN	NaN	NaN	NaN	NaN	NaN	NaN	NaN	NaN	NaN	NaN	NaN	NaN	NaN	NaN	NaN	NaN	NaN	NaN	NaN	NaN	NaN	NaN	NaN	NaN	7.681702371869316	8.16792921277705	NaN	NaN	-1.6113138545472905	NaN	NaN	NaN	NaN	NaN	NaN
4700	NaN	13.626410465795795	0.	NaN	NaN	NaN	NaN	NaN	NaN	NaN	NaN	NaN	NaN	NaN	NaN	NaN	NaN	NaN	NaN	NaN	NaN	NaN	NaN	NaN	NaN	NaN	NaN	NaN	NaN	NaN	NaN	NaN	NaN	NaN	NaN	NaN	7.880979539618596	8.355180480768693	NaN	NaN	-1.6409310600570939	NaN	NaN	NaN	NaN	NaN	NaN
4750	NaN	13.810052076331612	0.	NaN	NaN	NaN	NaN	NaN	NaN	NaN	NaN	NaN	NaN	NaN	NaN	NaN	NaN	NaN	NaN	NaN	NaN	NaN	NaN	NaN	NaN	NaN	NaN	NaN	NaN	NaN	NaN	NaN	NaN	NaN	NaN	NaN	8.079950113034204	8.541600115268603	NaN	NaN	-1.6706026685489601	NaN	NaN	NaN	NaN	NaN	NaN
4800	NaN	13.993400516352434	0.	NaN	NaN	NaN	NaN	NaN	NaN	NaN	NaN	NaN	NaN	NaN	NaN	NaN	NaN	NaN	NaN	NaN	NaN	NaN	NaN	NaN	NaN	NaN	NaN	NaN	NaN	NaN	NaN	NaN	NaN	NaN	NaN	NaN	8.278613267002934	8.727173660119316	NaN	NaN	-1.7003283612830709	NaN	NaN	NaN	NaN	NaN	NaN
4850	NaN	14.176455786539744	0.	NaN	NaN	NaN	NaN	NaN	NaN	NaN	NaN	NaN	NaN	NaN	NaN	NaN	NaN	NaN	NaN	NaN	NaN	NaN	NaN	NaN	NaN	NaN	NaN	NaN	NaN	NaN	NaN	NaN	NaN	NaN	NaN	NaN	8.476968119323727	8.911886424883974	NaN	NaN	-1.730107827875759	NaN	NaN	NaN	NaN	NaN	NaN
4900	NaN	14.359217867158495	0.	NaN	NaN	NaN	NaN	NaN	NaN	NaN	NaN	NaN	NaN	NaN	NaN	NaN	NaN	NaN	NaN	NaN	NaN	NaN	NaN	NaN	NaN	NaN	NaN	NaN	NaN	NaN	NaN	NaN	NaN	NaN	NaN	NaN	8.675013730707663	9.095723484846332	NaN	NaN	-1.7599407662995126	NaN	NaN	NaN	NaN	NaN	NaN
4950	NaN	14.541686718057122	0.	NaN	NaN	NaN	NaN	NaN	NaN	NaN	NaN	NaN	NaN	NaN	NaN	NaN	NaN	NaN	NaN	NaN	NaN	NaN	NaN	NaN	NaN	NaN	NaN	NaN	NaN	NaN	NaN	NaN	NaN	NaN	NaN	NaN	8.872749104777952	9.278669681010745	NaN	NaN	-1.7898268828829726	NaN	NaN	NaN	NaN	NaN	NaN
5000	NaN	14.723862278667507	0.	NaN	NaN	NaN	NaN	NaN	NaN	NaN	NaN	NaN	NaN	NaN	NaN	NaN	NaN	NaN	NaN	NaN	NaN	NaN	NaN	NaN	NaN	NaN	NaN	NaN	NaN	NaN	NaN	NaN	NaN	NaN	NaN	NaN	9.070173188069953	9.460709620102193	NaN	NaN	-1.8197658923109332	NaN	NaN	NaN	NaN	NaN	NaN
5050	NaN	14.905744468005018	0.	NaN	NaN	NaN	NaN	NaN	NaN	NaN	NaN	NaN	NaN	NaN	NaN	NaN	NaN	NaN	NaN	NaN	NaN	NaN	NaN	NaN	NaN	NaN	NaN	NaN	NaN	NaN	NaN	NaN	NaN	NaN	NaN	NaN	9.267284870031157	9.641827674566255	NaN	NaN	-1.8497575176243424	NaN	NaN	NaN	NaN	NaN	NaN
5100	NaN	15.087333184668482	0.	NaN	NaN	NaN	NaN	NaN	NaN	NaN	NaN	NaN	NaN	NaN	NaN	NaN	NaN	NaN	NaN	NaN	NaN	NaN	NaN	NaN	NaN	NaN	NaN	NaN	NaN	NaN	NaN	NaN	NaN	NaN	NaN	NaN	9.464082983021202	9.822007982569119	NaN	NaN	-1.8798014902203017	NaN	NaN	NaN	NaN	NaN	NaN
5150	NaN	15.268628306840204	0.	NaN	NaN	NaN	NaN	NaN	NaN	NaN	NaN	NaN	NaN	NaN	NaN	NaN	NaN	NaN	NaN	NaN	NaN	NaN	NaN	NaN	NaN	NaN	NaN	NaN	NaN	NaN	NaN	NaN	NaN	NaN	NaN	NaN	9.660566302311853	10.00123444799759	NaN	NaN	-1.9098975498520665	NaN	NaN	NaN	NaN	NaN	NaN
5200	NaN	15.449629692285955	0.	NaN	NaN	NaN	NaN	NaN	NaN	NaN	NaN	NaN	NaN	NaN	NaN	NaN	NaN	NaN	NaN	NaN	NaN	NaN	NaN	NaN	NaN	NaN	NaN	NaN	NaN	NaN	NaN	NaN	NaN	NaN	NaN	NaN	9.856733546087023	10.179490740459078	NaN	NaN	-1.9400454446290447	NaN	NaN	NaN	NaN	NaN	NaN
5250	NaN	15.630337178354969	0.	NaN	NaN	NaN	NaN	NaN	NaN	NaN	NaN	NaN	NaN	NaN	NaN	NaN	NaN	NaN	NaN	NaN	NaN	NaN	NaN	NaN	NaN	NaN	NaN	NaN	NaN	NaN	NaN	NaN	NaN	NaN	NaN	NaN	10.052583375442767	10.356760295281608	NaN	NaN	-1.9702449310167978	NaN	NaN	NaN	NaN	NaN	NaN
5300	NaN	15.810750581979962	0.	NaN	NaN	NaN	NaN	NaN	NaN	NaN	NaN	NaN	NaN	NaN	NaN	NaN	NaN	NaN	NaN	NaN	NaN	NaN	NaN	NaN	NaN	NaN	NaN	NaN	NaN	NaN	NaN	NaN	NaN	NaN	NaN	NaN	10.248114394387263	10.533026313513805	NaN	NaN	-2.000495773837042	NaN	NaN	NaN	NaN	NaN	NaN
5350	NaN	15.990869699677104	0.	NaN	NaN	NaN	NaN	NaN	NaN	NaN	NaN	NaN	NaN	NaN	NaN	NaN	NaN	NaN	NaN	NaN	NaN	NaN	NaN	NaN	NaN	NaN	NaN	NaN	NaN	NaN	NaN	NaN	NaN	NaN	NaN	NaN	10.443325149840843	10.708271761924914	NaN	NaN	-2.030797746267646	NaN	NaN	NaN	NaN	NaN	NaN
5400	NaN	16.170694307546047	0.	NaN	NaN	NaN	NaN	NaN	NaN	NaN	NaN	NaN	NaN	NaN	NaN	NaN	NaN	NaN	NaN	NaN	NaN	NaN	NaN	NaN	NaN	NaN	NaN	NaN	NaN	NaN	NaN	NaN	NaN	NaN	NaN	NaN	10.63821413163598	10.882479373004786	NaN	NaN	-2.0611506298426314	NaN	NaN	NaN	NaN	NaN	NaN
5450	NaN	16.350224161269896	0.	NaN	NaN	NaN	NaN	NaN	NaN	NaN	NaN	NaN	NaN	NaN	NaN	NaN	NaN	NaN	NaN	NaN	NaN	NaN	NaN	NaN	NaN	NaN	NaN	NaN	NaN	NaN	NaN	NaN	NaN	NaN	NaN	NaN	10.832779772517274	11.055631644963876	NaN	NaN	-2.091554214452176	NaN	NaN	NaN	NaN	NaN	NaN
5500	NaN	16.529458996115252	0.	NaN	NaN	NaN	NaN	NaN	NaN	NaN	NaN	NaN	NaN	NaN	NaN	NaN	NaN	NaN	NaN	NaN	NaN	NaN	NaN	NaN	NaN	NaN	NaN	NaN	NaN	NaN	NaN	NaN	NaN	NaN	NaN	NaN	11.027020448141467	11.22771084173326	NaN	NaN	-2.122008298342607	NaN	NaN	NaN	NaN	NaN	NaN
5550	NaN	16.708398526932164	0.	NaN	NaN	NaN	NaN	NaN	NaN	NaN	NaN	NaN	NaN	NaN	NaN	NaN	NaN	NaN	NaN	NaN	NaN	NaN	NaN	NaN	NaN	NaN	NaN	NaN	NaN	NaN	NaN	NaN	NaN	NaN	NaN	NaN	11.220934477077448	11.398698992964617	NaN	NaN	-2.152512688116409	NaN	NaN	NaN	NaN	NaN	NaN
5600	NaN	16.887042448154148	0.	NaN	NaN	NaN	NaN	NaN	NaN	NaN	NaN	NaN	NaN	NaN	NaN	NaN	NaN	NaN	NaN	NaN	NaN	NaN	NaN	NaN	NaN	NaN	NaN	NaN	NaN	NaN	NaN	NaN	NaN	NaN	NaN	NaN	11.414520120806236	11.568577894030232	NaN	NaN	-2.183067198732217	NaN	NaN	NaN	NaN	NaN	NaN
5650	NaN	17.0653904337982	0.	NaN	NaN	NaN	NaN	NaN	NaN	NaN	NaN	NaN	NaN	NaN	NaN	NaN	NaN	NaN	NaN	NaN	NaN	NaN	NaN	NaN	NaN	NaN	NaN	NaN	NaN	NaN	NaN	NaN	NaN	NaN	NaN	NaN	11.607775583720992	11.737329106023013	NaN	NaN	-2.2136716535048215	NaN	NaN	NaN	NaN	NaN	NaN
5700	NaN	17.243442137464786	0.	NaN	NaN	NaN	NaN	NaN	NaN	NaN	NaN	NaN	NaN	NaN	NaN	NaN	NaN	NaN	NaN	NaN	NaN	NaN	NaN	NaN	NaN	NaN	NaN	NaN	NaN	NaN	NaN	NaN	NaN	NaN	NaN	NaN	11.800699013127018	11.904933955756466	NaN	NaN	-2.244325884105166	NaN	NaN	NaN	NaN	NaN	NaN
5750	NaN	17.42119719233784	0.	NaN	NaN	NaN	NaN	NaN	NaN	NaN	NaN	NaN	NaN	NaN	NaN	NaN	NaN	NaN	NaN	NaN	NaN	NaN	NaN	NaN	NaN	NaN	NaN	NaN	NaN	NaN	NaN	NaN	NaN	NaN	NaN	NaN	11.99328849924175	12.071373535764701	NaN	NaN	-2.275029730560347	NaN	NaN	NaN	NaN	NaN	NaN
5800	NaN	17.598655211184752	0.	NaN	NaN	NaN	NaN	NaN	NaN	NaN	NaN	NaN	NaN	NaN	NaN	NaN	NaN	NaN	NaN	NaN	NaN	NaN	NaN	NaN	NaN	NaN	NaN	NaN	NaN	NaN	NaN	NaN	NaN	NaN	NaN	NaN	12.185542075194771	12.236628704302465	NaN	NaN	-2.3057830412536156	NaN	NaN	NaN	NaN	NaN	NaN
5850	NaN	17.77581578635639	0.	NaN	NaN	NaN	NaN	NaN	NaN	NaN	NaN	NaN	NaN	NaN	NaN	NaN	NaN	NaN	NaN	NaN	NaN	NaN	NaN	NaN	NaN	NaN	NaN	NaN	NaN	NaN	NaN	NaN	NaN	NaN	NaN	NaN	12.377457717027793	12.400680085345089	NaN	NaN	-2.3365856729243744	NaN	NaN	NaN	NaN	NaN	NaN
5900	NaN	17.952678489787107	0.	NaN	NaN	NaN	NaN	NaN	NaN	NaN	NaN	NaN	NaN	NaN	NaN	NaN	NaN	NaN	NaN	NaN	NaN	NaN	NaN	NaN	NaN	NaN	NaN	NaN	NaN	NaN	NaN	NaN	NaN	NaN	NaN	NaN	12.569033343694683	12.56350806858851	NaN	NaN	-2.3674374906681814	NaN	NaN	NaN	NaN	NaN	NaN
5950	NaN	18.1292428729947	0.	NaN	NaN	NaN	NaN	NaN	NaN	NaN	NaN	NaN	NaN	NaN	NaN	NaN	NaN	NaN	NaN	NaN	NaN	NaN	NaN	NaN	NaN	NaN	NaN	NaN	NaN	NaN	NaN	NaN	NaN	NaN	NaN	NaN	12.76026681706142	12.725092809449306	NaN	NaN	-2.3983383679367476	NaN	NaN	NaN	NaN	NaN	NaN
6000	NaN	18.305508467080443	0.	NaN	NaN	NaN	NaN	NaN	NaN	NaN	NaN	NaN	NaN	NaN	NaN	NaN	NaN	NaN	NaN	NaN	NaN	NaN	NaN	NaN	NaN	NaN	NaN	NaN	NaN	NaN	NaN	NaN	NaN	NaN	NaN	NaN	12.951155941906151	12.885414229064635	NaN	NaN	-2.4292881865379368	NaN	NaN	NaN	NaN	NaN	NaN
6050	NaN	18.48147478272909	0.	NaN	NaN	NaN	NaN	NaN	NaN	NaN	NaN	NaN	NaN	NaN	NaN	NaN	NaN	NaN	NaN	NaN	NaN	NaN	NaN	NaN	NaN	NaN	NaN	NaN	NaN	NaN	NaN	NaN	NaN	NaN	NaN	NaN	13.141698465919141	13.04445201429227	NaN	NaN	-2.4602868366357673	NaN	NaN	NaN	NaN	NaN	NaN
6100	NaN	18.65714131020885	0.	NaN	NaN	NaN	NaN	NaN	NaN	NaN	NaN	NaN	NaN	NaN	NaN	NaN	NaN	NaN	NaN	NaN	NaN	NaN	NaN	NaN	NaN	NaN	NaN	NaN	NaN	NaN	NaN	NaN	NaN	NaN	NaN	NaN	13.331892079702802	13.202185617710613	NaN	NaN	-2.49133421675041	NaN	NaN	NaN	NaN	NaN	NaN
6150	NaN	18.832507519371415	0.	NaN	NaN	NaN	NaN	NaN	NaN	NaN	NaN	NaN	NaN	NaN	NaN	NaN	NaN	NaN	NaN	NaN	NaN	NaN	NaN	NaN	NaN	NaN	NaN	NaN	NaN	NaN	NaN	NaN	NaN	NaN	NaN	NaN	13.521734416771695	13.358594257618654	NaN	NaN	-2.5224302337581905	NaN	NaN	NaN	NaN	NaN	NaN
6200	NaN	19.007572859651933	0.	NaN	NaN	NaN	NaN	NaN	NaN	NaN	NaN	NaN	NaN	NaN	NaN	NaN	NaN	NaN	NaN	NaN	NaN	NaN	NaN	NaN	NaN	NaN	NaN	NaN	NaN	NaN	NaN	NaN	NaN	NaN	NaN	NaN	13.711223053552501	13.513656918035998	NaN	NaN	-2.553574802891586	NaN	NaN	NaN	NaN	NaN	NaN
6250	NaN	19.182336760069028	0.	NaN	NaN	NaN	NaN	NaN	NaN	NaN	NaN	NaN	NaN	NaN	NaN	NaN	NaN	NaN	NaN	NaN	NaN	NaN	NaN	NaN	NaN	NaN	NaN	NaN	NaN	NaN	NaN	NaN	NaN	NaN	NaN	NaN	13.90035550938405	13.667352348702874	NaN	NaN	-2.584767847739228	NaN	NaN	NaN	NaN	NaN	NaN
6300	NaN	19.356798629224787	0.	NaN	NaN	NaN	NaN	NaN	NaN	NaN	NaN	NaN	NaN	NaN	NaN	NaN	NaN	NaN	NaN	NaN	NaN	NaN	NaN	NaN	NaN	NaN	NaN	NaN	NaN	NaN	NaN	NaN	NaN	NaN	NaN	NaN	14.089129246517313	13.819659065080089	NaN	NaN	-2.616009300245903	NaN	NaN	NaN	NaN	NaN	NaN
6350	NaN	19.530957855304774	0.	NaN	NaN	NaN	NaN	NaN	NaN	NaN	NaN	NaN	NaN	NaN	NaN	NaN	NaN	NaN	NaN	NaN	NaN	NaN	NaN	NaN	NaN	NaN	NaN	NaN	NaN	NaN	NaN	NaN	NaN	NaN	NaN	NaN	14.27754167011539	13.970555348349102	NaN	NaN	-2.6472991007125497	NaN	NaN	NaN	NaN	NaN	NaN
6400	NaN	19.70481380607803	0.	NaN	NaN	NaN	NaN	NaN	NaN	NaN	NaN	NaN	NaN	NaN	NaN	NaN	NaN	NaN	NaN	NaN	NaN	NaN	NaN	NaN	NaN	NaN	NaN	NaN	NaN	NaN	NaN	NaN	NaN	NaN	NaN	NaN	14.465590128253531	14.120019245411946	NaN	NaN	-2.678637197796259	NaN	NaN	NaN	NaN	NaN	NaN
6450	NaN	19.878365828897035	0.	NaN	NaN	NaN	NaN	NaN	NaN	NaN	NaN	NaN	NaN	NaN	NaN	NaN	NaN	NaN	NaN	NaN	NaN	NaN	NaN	NaN	NaN	NaN	NaN	NaN	NaN	NaN	NaN	NaN	NaN	NaN	NaN	NaN	14.653271911919125	14.268028568891284	NaN	NaN	-2.7100235485102777	NaN	NaN	NaN	NaN	NaN	NaN
6500	NaN	20.05161325069777	0.	NaN	NaN	NaN	NaN	NaN	NaN	NaN	NaN	NaN	NaN	NaN	NaN	NaN	NaN	NaN	NaN	NaN	NaN	NaN	NaN	NaN	NaN	NaN	NaN	NaN	NaN	NaN	NaN	NaN	NaN	NaN	NaN	NaN	14.84058425501169	14.414560897130384	NaN	NaN	-2.741458118224005	NaN	NaN	NaN	NaN	NaN	NaN
6550	NaN	20.224555377999675	0.	NaN	NaN	NaN	NaN	NaN	NaN	NaN	NaN	NaN	NaN	NaN	NaN	NaN	NaN	NaN	NaN	NaN	NaN	NaN	NaN	NaN	NaN	NaN	NaN	NaN	NaN	NaN	NaN	NaN	NaN	NaN	NaN	NaN	15.02752433434289	14.55959357419312	NaN	NaN	-2.772940880662994	NaN	NaN	NaN	NaN	NaN	NaN
6600	NaN	20.397191496905645	0.	NaN	NaN	NaN	NaN	NaN	NaN	NaN	NaN	NaN	NaN	NaN	NaN	NaN	NaN	NaN	NaN	NaN	NaN	NaN	NaN	NaN	NaN	NaN	NaN	NaN	NaN	NaN	NaN	NaN	NaN	NaN	NaN	NaN	15.21408926963653	14.703103709863967	NaN	NaN	-2.8044718179089503	NaN	NaN	NaN	NaN	NaN	NaN
6650	NaN	20.569520873102064	0.	NaN	NaN	NaN	NaN	NaN	NaN	NaN	NaN	NaN	NaN	NaN	NaN	NaN	NaN	NaN	NaN	NaN	NaN	NaN	NaN	NaN	NaN	NaN	NaN	NaN	NaN	NaN	NaN	NaN	NaN	NaN	NaN	NaN	15.400276123528544	14.845068179648045	NaN	NaN	-2.836050920399733	NaN	NaN	NaN	NaN	NaN	NaN
6700	NaN	20.74154275185878	0.	NaN	NaN	NaN	NaN	NaN	NaN	NaN	NaN	NaN	NaN	NaN	NaN	NaN	NaN	NaN	NaN	NaN	NaN	NaN	NaN	NaN	NaN	NaN	NaN	NaN	NaN	NaN	NaN	NaN	NaN	NaN	NaN	NaN	15.586081901567017	14.985463624771045	NaN	NaN	-2.8676781869293566	NaN	NaN	NaN	NaN	NaN	NaN
6750	NaN	20.913256358029106	0.	NaN	NaN	NaN	NaN	NaN	NaN	NaN	NaN	NaN	NaN	NaN	NaN	NaN	NaN	NaN	NaN	NaN	NaN	NaN	NaN	NaN	NaN	NaN	NaN	NaN	NaN	NaN	NaN	NaN	NaN	NaN	NaN	NaN	15.771503552212163	15.124266452179278	NaN	NaN	-2.899353624647987	NaN	NaN	NaN	NaN	NaN	NaN
6800	NaN	21.084660896049822	0.	NaN	NaN	NaN	NaN	NaN	NaN	NaN	NaN	NaN	NaN	NaN	NaN	NaN	NaN	NaN	NaN	NaN	NaN	NaN	NaN	NaN	NaN	NaN	NaN	NaN	NaN	NaN	NaN	NaN	NaN	NaN	NaN	NaN	15.956537966836343	15.26145283453968	NaN	NaN	-2.9310772490619446	NaN	NaN	NaN	NaN	NaN	NaN
6850	NaN	21.25575554994118	0.	NaN	NaN	NaN	NaN	NaN	NaN	NaN	NaN	NaN	NaN	NaN	NaN	NaN	NaN	NaN	NaN	NaN	NaN	NaN	NaN	NaN	NaN	NaN	NaN	NaN	NaN	NaN	NaN	NaN	NaN	NaN	NaN	NaN	16.14118197972405	15.396998710239783	NaN	NaN	-2.962849084033703	NaN	NaN	NaN	NaN	NaN	NaN
6900	NaN	21.4265394833069	0.	NaN	NaN	NaN	NaN	NaN	NaN	NaN	NaN	NaN	NaN	NaN	NaN	NaN	NaN	NaN	NaN	NaN	NaN	NaN	NaN	NaN	NaN	NaN	NaN	NaN	NaN	NaN	NaN	NaN	NaN	NaN	NaN	NaN	16.325432368071926	15.530879783387729	NaN	NaN	-2.9946691617818892	NaN	NaN	NaN	NaN	NaN	NaN
6950	NaN	21.59701183933419	0.	NaN	NaN	NaN	NaN	NaN	NaN	NaN	NaN	NaN	NaN	NaN	NaN	NaN	NaN	NaN	NaN	NaN	NaN	NaN	NaN	NaN	NaN	NaN	NaN	NaN	NaN	NaN	NaN	NaN	NaN	NaN	NaN	NaN	16.509285851988743	15.663071523812281	NaN	NaN	-3.0265375228812847	NaN	NaN	NaN	NaN	NaN	NaN
7000	NaN	21.76717174079369	0.	NaN	NaN	NaN	NaN	NaN	NaN	NaN	NaN	NaN	NaN	NaN	NaN	NaN	NaN	NaN	NaN	NaN	NaN	NaN	NaN	NaN	NaN	NaN	NaN	NaN	NaN	NaN	NaN	NaN	NaN	NaN	NaN	NaN	16.692739094495405	15.793549167062796	NaN	NaN	-3.058454216262823	NaN	NaN	NaN	NaN	NaN	NaN
7050	NaN	21.937018290039532	0.	NaN	NaN	NaN	NaN	NaN	NaN	NaN	NaN	NaN	NaN	NaN	NaN	NaN	NaN	NaN	NaN	NaN	NaN	NaN	NaN	NaN	NaN	NaN	NaN	NaN	NaN	NaN	NaN	NaN	NaN	NaN	NaN	NaN	16.875788701524975	15.922287714409249	NaN	NaN	-3.090419299213592	NaN	NaN	NaN	NaN	NaN	NaN
7100	NaN	22.10655056900933	0.	NaN	NaN	NaN	NaN	NaN	NaN	NaN	NaN	NaN	NaN	NaN	NaN	NaN	NaN	NaN	NaN	NaN	NaN	NaN	NaN	NaN	NaN	NaN	NaN	NaN	NaN	NaN	NaN	NaN	NaN	NaN	NaN	NaN	17.05843122192264	16.04926193284223	NaN	NaN	-3.122432837376832	NaN	NaN	NaN	NaN	NaN	NaN
7150	NaN	22.275767639224135	0.	NaN	NaN	NaN	NaN	NaN	NaN	NaN	NaN	NaN	NaN	NaN	NaN	NaN	NaN	NaN	NaN	NaN	NaN	NaN	NaN	NaN	NaN	NaN	NaN	NaN	NaN	NaN	NaN	NaN	NaN	NaN	NaN	NaN	17.24066314744573	16.17444635507293	NaN	NaN	-3.154494904751939	NaN	NaN	NaN	NaN	NaN	NaN
7200	NaN	22.444668541788495	0.	NaN	NaN	NaN	NaN	NaN	NaN	NaN	NaN	NaN	NaN	NaN	NaN	NaN	NaN	NaN	NaN	NaN	NaN	NaN	NaN	NaN	NaN	NaN	NaN	NaN	NaN	NaN	NaN	NaN	NaN	NaN	NaN	NaN	17.422480912763714	16.297815279533157	NaN	NaN	-3.186605583694461	NaN	NaN	NaN	NaN	NaN	NaN
7250	NaN	22.61325229739041	0.	NaN	NaN	NaN	NaN	NaN	NaN	NaN	NaN	NaN	NaN	NaN	NaN	NaN	NaN	NaN	NaN	NaN	NaN	NaN	NaN	NaN	NaN	NaN	NaN	NaN	NaN	NaN	NaN	NaN	NaN	NaN	NaN	NaN	17.603880895458204	16.41934277037532	NaN	NaN	-3.218764964916098	NaN	NaN	NaN	NaN	NaN	NaN
7300	NaN	22.78151790630136	0.	NaN	NaN	NaN	NaN	NaN	NaN	NaN	NaN	NaN	NaN	NaN	NaN	NaN	NaN	NaN	NaN	NaN	NaN	NaN	NaN	NaN	NaN	NaN	NaN	NaN	NaN	NaN	NaN	NaN	NaN	NaN	NaN	NaN	17.78485941602295	16.539002657472437	NaN	NaN	-3.250973147484707	NaN	NaN	NaN	NaN	NaN	NaN
7350	NaN	22.94946434837629	0.	NaN	NaN	NaN	NaN	NaN	NaN	NaN	NaN	NaN	NaN	NaN	NaN	NaN	NaN	NaN	NaN	NaN	NaN	NaN	NaN	NaN	NaN	NaN	NaN	NaN	NaN	NaN	NaN	NaN	NaN	NaN	NaN	NaN	17.965412737863826	16.65676853641816	NaN	NaN	-3.283230238824295	NaN	NaN	NaN	NaN	NaN	NaN
7400	NaN	23.117090583053603	0.	NaN	NaN	NaN	NaN	NaN	NaN	NaN	NaN	NaN	NaN	NaN	NaN	NaN	NaN	NaN	NaN	NaN	NaN	NaN	NaN	NaN	NaN	NaN	NaN	NaN	NaN	NaN	NaN	NaN	NaN	NaN	NaN	NaN	18.145537067298864	16.772613768526718	NaN	NaN	-3.3155363547150247	NaN	NaN	NaN	NaN	NaN	NaN
7450	NaN	23.284395549355192	0.	NaN	NaN	NaN	NaN	NaN	NaN	NaN	NaN	NaN	NaN	NaN	NaN	NaN	NaN	NaN	NaN	NaN	NaN	NaN	NaN	NaN	NaN	NaN	NaN	NaN	NaN	NaN	NaN	NaN	NaN	NaN	NaN	NaN	18.325228553558226	16.886511480832958	NaN	NaN	-3.3478916192932138	NaN	NaN	NaN	NaN	NaN	NaN
7500	NaN	23.45137816588641	0.	NaN	NaN	NaN	NaN	NaN	NaN	NaN	NaN	NaN	NaN	NaN	NaN	NaN	NaN	NaN	NaN	NaN	NaN	NaN	NaN	NaN	NaN	NaN	NaN	NaN	NaN	NaN	NaN	NaN	NaN	NaN	NaN	NaN	18.504483288784215	16.99843456609236	NaN	NaN	-3.380296165051328	NaN	NaN	NaN	NaN	NaN	NaN
7550	NaN	23.61803733083607	0.	NaN	NaN	NaN	NaN	NaN	NaN	NaN	NaN	NaN	NaN	NaN	NaN	NaN	NaN	NaN	NaN	NaN	NaN	NaN	NaN	NaN	NaN	NaN	NaN	NaN	NaN	NaN	NaN	NaN	NaN	NaN	NaN	NaN	18.683297308031275	17.10835568278099	NaN	NaN	-3.412750132837992	NaN	NaN	NaN	NaN	NaN	NaN
7600	NaN	23.78437192197647	0.	NaN	NaN	NaN	NaN	NaN	NaN	NaN	NaN	NaN	NaN	NaN	NaN	NaN	NaN	NaN	NaN	NaN	NaN	NaN	NaN	NaN	NaN	NaN	NaN	NaN	NaN	NaN	NaN	NaN	NaN	NaN	NaN	NaN	18.86166658926599	17.216247255095524	NaN	NaN	-3.4452536718579814	NaN	NaN	NaN	NaN	NaN	NaN
7650	NaN	23.95038079666337	0.	NaN	NaN	NaN	NaN	NaN	NaN	NaN	NaN	NaN	NaN	NaN	NaN	NaN	NaN	NaN	NaN	NaN	NaN	NaN	NaN	NaN	NaN	NaN	NaN	NaN	NaN	NaN	NaN	NaN	NaN	NaN	NaN	NaN	19.039587053367075	17.322081472953272	NaN	NaN	-3.477806939672224	NaN	NaN	NaN	NaN	NaN	NaN
7700	NaN	24.11606279183599	0.	NaN	NaN	NaN	NaN	NaN	NaN	NaN	NaN	NaN	NaN	NaN	NaN	NaN	NaN	NaN	NaN	NaN	NaN	NaN	NaN	NaN	NaN	NaN	NaN	NaN	NaN	NaN	NaN	NaN	NaN	NaN	NaN	NaN	19.217054564125387	17.42583029199212	NaN	NaN	-3.510410102197807	NaN	NaN	NaN	NaN	NaN	NaN
7750	NaN	24.28141672401704	0.	NaN	NaN	NaN	NaN	NaN	NaN	NaN	NaN	NaN	NaN	NaN	NaN	NaN	NaN	NaN	NaN	NaN	NaN	NaN	NaN	NaN	NaN	NaN	NaN	NaN	NaN	NaN	NaN	NaN	NaN	NaN	NaN	NaN	19.394064928243925	17.52746543357058	NaN	NaN	-3.5430633337079636	NaN	NaN	NaN	NaN	NaN	NaN
7800	NaN	24.446441389312678	0.	NaN	NaN	NaN	NaN	NaN	NaN	NaN	NaN	NaN	NaN	NaN	NaN	NaN	NaN	NaN	NaN	NaN	NaN	NaN	NaN	NaN	NaN	NaN	NaN	NaN	NaN	NaN	NaN	NaN	NaN	NaN	NaN	NaN	19.57061389533783	17.626958384767782	NaN	NaN	-3.575766816832084	NaN	NaN	NaN	NaN	NaN	NaN
7850	NaN	24.61113556341254	0.	NaN	NaN	NaN	NaN	NaN	NaN	NaN	NaN	NaN	NaN	NaN	NaN	NaN	NaN	NaN	NaN	NaN	NaN	NaN	NaN	NaN	NaN	NaN	NaN	NaN	NaN	NaN	NaN	NaN	NaN	NaN	NaN	NaN	19.74669715793437	17.724280398383456	NaN	NaN	-3.6085207425557124	NaN	NaN	NaN	NaN	NaN	NaN
7900	NaN	24.775498001589742	0.	NaN	NaN	NaN	NaN	NaN	NaN	NaN	NaN	NaN	NaN	NaN	NaN	NaN	NaN	NaN	NaN	NaN	NaN	NaN	NaN	NaN	NaN	NaN	NaN	NaN	NaN	NaN	NaN	NaN	NaN	NaN	NaN	NaN	19.922310351472966	17.819402492937947	NaN	NaN	-3.6413253102205467	NaN	NaN	NaN	NaN	NaN	NaN
7950	NaN	24.939527438700846	0.	NaN	NaN	NaN	NaN	NaN	NaN	NaN	NaN	NaN	NaN	NaN	NaN	NaN	NaN	NaN	NaN	NaN	NaN	NaN	NaN	NaN	NaN	NaN	NaN	NaN	NaN	NaN	NaN	NaN	NaN	NaN	NaN	NaN	20.09744905430517	17.912295452672197	NaN	NaN	-3.6741807275244365	NaN	NaN	NaN	NaN	NaN	NaN
8000	NaN	25.103222589185904	0.	NaN	NaN	NaN	NaN	NaN	NaN	NaN	NaN	NaN	NaN	NaN	NaN	NaN	NaN	NaN	NaN	NaN	NaN	NaN	NaN	NaN	NaN	NaN	NaN	NaN	NaN	NaN	NaN	NaN	NaN	NaN	NaN	NaN	20.272108787694673	18.002929827547767	NaN	NaN	-3.7070872105213857	NaN	NaN	NaN	NaN	NaN	NaN
8050	NaN	25.26658214706843	0.	NaN	NaN	NaN	NaN	NaN	NaN	NaN	NaN	NaN	NaN	NaN	NaN	NaN	NaN	NaN	NaN	NaN	NaN	NaN	NaN	NaN	NaN	NaN	NaN	NaN	NaN	NaN	NaN	NaN	NaN	NaN	NaN	NaN	20.446285015817313	18.091275933246845	NaN	NaN	-3.7400449836215515	NaN	NaN	NaN	NaN	NaN	NaN
8100	NaN	25.429604785955394	0.	NaN	NaN	NaN	NaN	NaN	NaN	NaN	NaN	NaN	NaN	NaN	NaN	NaN	NaN	NaN	NaN	NaN	NaN	NaN	NaN	NaN	NaN	NaN	NaN	NaN	NaN	NaN	NaN	NaN	NaN	NaN	NaN	NaN	20.619973145761055	18.177303851172198	NaN	NaN	-3.773054279591245	NaN	NaN	NaN	NaN	NaN	NaN
8150	NaN	25.59228915903726	0.	NaN	NaN	NaN	NaN	NaN	NaN	NaN	NaN	NaN	NaN	NaN	NaN	NaN	NaN	NaN	NaN	NaN	NaN	NaN	NaN	NaN	NaN	NaN	NaN	NaN	NaN	NaN	NaN	NaN	NaN	NaN	NaN	NaN	20.793168527526	18.26098342844721	NaN	NaN	-3.8061153395529335	NaN	NaN	NaN	NaN	NaN	NaN
8200	NaN	25.75463389908795	0.	NaN	NaN	NaN	NaN	NaN	NaN	NaN	NaN	NaN	NaN	NaN	NaN	NaN	NaN	NaN	NaN	NaN	NaN	NaN	NaN	NaN	NaN	NaN	NaN	NaN	NaN	NaN	NaN	NaN	NaN	NaN	NaN	NaN	20.96586645402441	18.3422842779159	NaN	NaN	-3.8392284129852303	NaN	NaN	NaN	NaN	NaN	NaN
8250	NaN	25.916637618464843	0.	NaN	NaN	NaN	NaN	NaN	NaN	NaN	NaN	NaN	NaN	NaN	NaN	NaN	NaN	NaN	NaN	NaN	NaN	NaN	NaN	NaN	NaN	NaN	NaN	NaN	NaN	NaN	NaN	NaN	NaN	NaN	NaN	NaN	21.13806216108067	18.42117577814287	NaN	NaN	-3.87239375772291	NaN	NaN	NaN	NaN	NaN	NaN
8300	NaN	26.0782989091088	0.	NaN	NaN	NaN	NaN	NaN	NaN	NaN	NaN	NaN	NaN	NaN	NaN	NaN	NaN	NaN	NaN	NaN	NaN	NaN	NaN	NaN	NaN	NaN	NaN	NaN	NaN	NaN	NaN	NaN	NaN	NaN	NaN	NaN	21.309750827431298	18.49762707341333	NaN	NaN	-3.9056116399568968	NaN	NaN	NaN	NaN	NaN	NaN
8350	NaN	26.239616342544156	0.	NaN	NaN	NaN	NaN	NaN	NaN	NaN	NaN	NaN	NaN	NaN	NaN	NaN	NaN	NaN	NaN	NaN	NaN	NaN	NaN	NaN	NaN	NaN	NaN	NaN	NaN	NaN	NaN	NaN	NaN	NaN	NaN	NaN	21.48092757472497	18.571607073733126	NaN	NaN	-3.9388823342342696	NaN	NaN	NaN	NaN	NaN	NaN
8400	NaN	26.400588469878702	0.	NaN	NaN	NaN	NaN	NaN	NaN	NaN	NaN	NaN	NaN	NaN	NaN	NaN	NaN	NaN	NaN	NaN	NaN	NaN	NaN	NaN	NaN	NaN	NaN	NaN	NaN	NaN	NaN	NaN	NaN	NaN	NaN	NaN	21.651587467522486	18.643084454828692	NaN	NaN	-3.9722061234582595	NaN	NaN	NaN	NaN	NaN	NaN
8450	NaN	26.56121382180372	0.	NaN	NaN	NaN	NaN	NaN	NaN	NaN	NaN	NaN	NaN	NaN	NaN	NaN	NaN	NaN	NaN	NaN	NaN	NaN	NaN	NaN	NaN	NaN	NaN	NaN	NaN	NaN	NaN	NaN	NaN	NaN	NaN	NaN	21.821725513296784	18.71202765814707	NaN	NaN	-4.005583298888252	NaN	NaN	NaN	NaN	NaN	NaN
8500	NaN	26.721490908593914	0.	NaN	NaN	NaN	NaN	NaN	NaN	NaN	NaN	NaN	NaN	NaN	NaN	NaN	NaN	NaN	NaN	NaN	NaN	NaN	NaN	NaN	NaN	NaN	NaN	NaN	NaN	NaN	NaN	NaN	NaN	NaN	NaN	NaN	21.99133666243295	18.778404890855935	NaN	NaN	-4.0390141601397875	NaN	NaN	NaN	NaN	NaN	NaN
8550	NaN	26.881418220107516	0.	NaN	NaN	NaN	NaN	NaN	NaN	NaN	NaN	NaN	NaN	NaN	NaN	NaN	NaN	NaN	NaN	NaN	NaN	NaN	NaN	NaN	NaN	NaN	NaN	NaN	NaN	NaN	NaN	NaN	NaN	NaN	NaN	NaN	22.16041580822821	18.842184125843545	NaN	NaN	-4.072499015184556	NaN	NaN	NaN	NaN	NaN	NaN
8600	NaN	27.040994225786193	0.	NaN	NaN	NaN	NaN	NaN	NaN	NaN	NaN	NaN	NaN	NaN	NaN	NaN	NaN	NaN	NaN	NaN	NaN	NaN	NaN	NaN	NaN	NaN	NaN	NaN	NaN	NaN	NaN	NaN	NaN	NaN	NaN	NaN	22.32895778689191	18.90333310171878	NaN	NaN	-4.106038180350406	NaN	NaN	NaN	NaN	NaN	NaN
8650	NaN	27.20021737465509	0.	NaN	NaN	NaN	NaN	NaN	NaN	NaN	NaN	NaN	NaN	NaN	NaN	NaN	NaN	NaN	NaN	NaN	NaN	NaN	NaN	NaN	NaN	NaN	NaN	NaN	NaN	NaN	NaN	NaN	NaN	NaN	NaN	NaN	22.496957377545566	18.961819322811127	NaN	NaN	-4.139631980321335	NaN	NaN	NaN	NaN	NaN	NaN
8700	NaN	27.3590860953228	0.	NaN	NaN	NaN	NaN	NaN	NaN	NaN	NaN	NaN	NaN	NaN	NaN	NaN	NaN	NaN	NaN	NaN	NaN	NaN	NaN	NaN	NaN	NaN	NaN	NaN	NaN	NaN	NaN	NaN	NaN	NaN	NaN	NaN	22.664409302222804	19.01761005917069	NaN	NaN	-4.173280748137496	NaN	NaN	NaN	NaN	NaN	NaN
8750	NaN	27.517598795981435	0.	NaN	NaN	NaN	NaN	NaN	NaN	NaN	NaN	NaN	NaN	NaN	NaN	NaN	NaN	NaN	NaN	NaN	NaN	NaN	NaN	NaN	NaN	NaN	NaN	NaN	NaN	NaN	NaN	NaN	NaN	NaN	NaN	NaN	22.831308225869414	19.07067234656818	NaN	NaN	-4.206984825195197	NaN	NaN	NaN	NaN	NaN	NaN
8800	NaN	27.67575386440653	0.	NaN	NaN	NaN	NaN	NaN	NaN	NaN	NaN	NaN	NaN	NaN	NaN	NaN	NaN	NaN	NaN	NaN	NaN	NaN	NaN	NaN	NaN	NaN	NaN	NaN	NaN	NaN	NaN	NaN	NaN	NaN	NaN	NaN	22.9976487563433	19.120972986494913	NaN	NaN	-4.240744561246896	NaN	NaN	NaN	NaN	NaN	NaN
8850	NaN	27.833549667957097	0.	NaN	NaN	NaN	NaN	NaN	NaN	NaN	NaN	NaN	NaN	NaN	NaN	NaN	NaN	NaN	NaN	NaN	NaN	NaN	NaN	NaN	NaN	NaN	NaN	NaN	NaN	NaN	NaN	NaN	NaN	NaN	NaN	NaN	23.163425444414518	19.168478546162806	NaN	NaN	-4.274560314401209	NaN	NaN	NaN	NaN	NaN	NaN
8900	NaN	27.990984553575643	0.	NaN	NaN	NaN	NaN	NaN	NaN	NaN	NaN	NaN	NaN	NaN	NaN	NaN	NaN	NaN	NaN	NaN	NaN	NaN	NaN	NaN	NaN	NaN	NaN	NaN	NaN	NaN	NaN	NaN	NaN	NaN	NaN	NaN	23.32863278376527	19.21315535850442	NaN	NaN	-4.308432451122899	NaN	NaN	NaN	NaN	NaN	NaN
8950	NaN	28.148056847788116	0.	NaN	NaN	NaN	NaN	NaN	NaN	NaN	NaN	NaN	NaN	NaN	NaN	NaN	NaN	NaN	NaN	NaN	NaN	NaN	NaN	NaN	NaN	NaN	NaN	NaN	NaN	NaN	NaN	NaN	NaN	NaN	NaN	NaN	23.493265210989872	19.254969522172882	NaN	NaN	-4.342361346232889	NaN	NaN	NaN	NaN	NaN	NaN
9000	NaN	28.30476485670394	0.	NaN	NaN	NaN	NaN	NaN	NaN	NaN	NaN	NaN	NaN	NaN	NaN	NaN	NaN	NaN	NaN	NaN	NaN	NaN	NaN	NaN	NaN	NaN	NaN	NaN	NaN	NaN	NaN	NaN	NaN	NaN	NaN	NaN	23.65731710559481	19.293886901541953	NaN	NaN	-4.3763473829082535	NaN	NaN	NaN	NaN	NaN	NaN
9050	NaN	28.461106866016017	0.	NaN	NaN	NaN	NaN	NaN	NaN	NaN	NaN	NaN	NaN	NaN	NaN	NaN	NaN	NaN	NaN	NaN	NaN	NaN	NaN	NaN	NaN	NaN	NaN	NaN	NaN	NaN	NaN	NaN	NaN	NaN	NaN	NaN	23.820782789998695	19.32987312670601	NaN	NaN	-4.410390952682218	NaN	NaN	NaN	NaN	NaN	NaN
9100	NaN	28.617081141000714	0.	NaN	NaN	NaN	NaN	NaN	NaN	NaN	NaN	NaN	NaN	NaN	NaN	NaN	NaN	NaN	NaN	NaN	NaN	NaN	NaN	NaN	NaN	NaN	NaN	NaN	NaN	NaN	NaN	NaN	NaN	NaN	NaN	NaN	23.98365652953228	19.362893593480027	NaN	NaN	-4.444492455444166	NaN	NaN	NaN	NaN	NaN	NaN
9150	NaN	28.772685926517866	0.	NaN	NaN	NaN	NaN	NaN	NaN	NaN	NaN	NaN	NaN	NaN	NaN	NaN	NaN	NaN	NaN	NaN	NaN	NaN	NaN	NaN	NaN	NaN	NaN	NaN	NaN	NaN	NaN	NaN	NaN	NaN	NaN	NaN	24.14593253243844	19.39291346339958	NaN	NaN	-4.478652299439629	NaN	NaN	NaN	NaN	NaN	NaN
9200	NaN	28.927919447010765	0.	NaN	NaN	NaN	NaN	NaN	NaN	NaN	NaN	NaN	NaN	NaN	NaN	NaN	NaN	NaN	NaN	NaN	NaN	NaN	NaN	NaN	NaN	NaN	NaN	NaN	NaN	NaN	NaN	NaN	NaN	NaN	NaN	NaN	24.307604949872207	19.41989766372089	NaN	NaN	-4.512870901270294	NaN	NaN	NaN	NaN	NaN	NaN
9250	NaN	29.0827799065062	0.	NaN	NaN	NaN	NaN	NaN	NaN	NaN	NaN	NaN	NaN	NaN	NaN	NaN	NaN	NaN	NaN	NaN	NaN	NaN	NaN	NaN	NaN	NaN	NaN	NaN	NaN	NaN	NaN	NaN	NaN	NaN	NaN	NaN	24.468667875900753	19.443810887420742	NaN	NaN	-4.547148685894006	NaN	NaN	NaN	NaN	NaN	NaN
9300	NaN	29.237265488614412	0.	NaN	NaN	NaN	NaN	NaN	NaN	NaN	NaN	NaN	NaN	NaN	NaN	NaN	NaN	NaN	NaN	NaN	NaN	NaN	NaN	NaN	NaN	NaN	NaN	NaN	NaN	NaN	NaN	NaN	NaN	NaN	NaN	NaN	24.629115347503376	19.464617593196554	NaN	NaN	-4.581486086624758	NaN	NaN	NaN	NaN	NaN	NaN
9350	NaN	29.3913743565291	0.	NaN	NaN	NaN	NaN	NaN	NaN	NaN	NaN	NaN	NaN	NaN	NaN	NaN	NaN	NaN	NaN	NaN	NaN	NaN	NaN	NaN	NaN	NaN	NaN	NaN	NaN	NaN	NaN	NaN	NaN	NaN	NaN	NaN	24.788941344571526	19.482282005466363	NaN	NaN	-4.615883545132697	NaN	NaN	NaN	NaN	NaN	NaN
9400	NaN	29.54510465302745	0.	NaN	NaN	NaN	NaN	NaN	NaN	NaN	NaN	NaN	NaN	NaN	NaN	NaN	NaN	NaN	NaN	NaN	NaN	NaN	NaN	NaN	NaN	NaN	NaN	NaN	NaN	NaN	NaN	NaN	NaN	NaN	NaN	NaN	24.94813978990879	19.496768114368802	NaN	NaN	-4.650341511444127	NaN	NaN	NaN	NaN	NaN	NaN
9450	NaN	29.698454500470124	0.	NaN	NaN	NaN	NaN	NaN	NaN	NaN	NaN	NaN	NaN	NaN	NaN	NaN	NaN	NaN	NaN	NaN	NaN	NaN	NaN	NaN	NaN	NaN	NaN	NaN	NaN	NaN	NaN	NaN	NaN	NaN	NaN	NaN	25.10670454923089	19.50803967576311	NaN	NaN	-4.684860443941503	NaN	NaN	NaN	NaN	NaN	NaN
9500	NaN	29.851422000801232	0.	NaN	NaN	NaN	NaN	NaN	NaN	NaN	NaN	NaN	NaN	NaN	NaN	NaN	NaN	NaN	NaN	NaN	NaN	NaN	NaN	NaN	NaN	NaN	NaN	NaN	NaN	NaN	NaN	NaN	NaN	NaN	NaN	NaN	25.264629431165677	19.516060211229153	NaN	NaN	-4.719440809363434	NaN	NaN	NaN	NaN	NaN	NaN
9550	NaN	30.004005235548362	0.	NaN	NaN	NaN	NaN	NaN	NaN	NaN	NaN	NaN	NaN	NaN	NaN	NaN	NaN	NaN	NaN	NaN	NaN	NaN	NaN	NaN	NaN	NaN	NaN	NaN	NaN	NaN	NaN	NaN	NaN	NaN	NaN	NaN	25.42190818725316	19.520793008067383	NaN	NaN	-4.75408308280468	NaN	NaN	NaN	NaN	NaN	NaN
9600	NaN	30.156202265822564	0.	NaN	NaN	NaN	NaN	NaN	NaN	NaN	NaN	NaN	NaN	NaN	NaN	NaN	NaN	NaN	NaN	NaN	NaN	NaN	NaN	NaN	NaN	NaN	NaN	NaN	NaN	NaN	NaN	NaN	NaN	NaN	NaN	NaN	25.578534511945474	19.5222011192989	NaN	NaN	-4.788787747716158	NaN	NaN	NaN	NaN	NaN	NaN
9650	NaN	30.308011132318374	0.	NaN	NaN	NaN	NaN	NaN	NaN	NaN	NaN	NaN	NaN	NaN	NaN	NaN	NaN	NaN	NaN	NaN	NaN	NaN	NaN	NaN	NaN	NaN	NaN	NaN	NaN	NaN	NaN	NaN	NaN	NaN	NaN	NaN	25.7345020426069	19.520247363665366	NaN	NaN	-4.823555295904938	NaN	NaN	NaN	NaN	NaN	NaN
9700	NaN	30.459429855313797	0.	NaN	NaN	NaN	NaN	NaN	NaN	NaN	NaN	NaN	NaN	NaN	NaN	NaN	NaN	NaN	NaN	NaN	NaN	NaN	NaN	NaN	NaN	NaN	NaN	NaN	NaN	NaN	NaN	NaN	NaN	NaN	NaN	NaN	25.889804359513857	19.51489432562908	NaN	NaN	-4.858386227534242	NaN	NaN	NaN	NaN	NaN	NaN
9750	NaN	30.610456434670276	0.	NaN	NaN	NaN	NaN	NaN	NaN	NaN	NaN	NaN	NaN	NaN	NaN	NaN	NaN	NaN	NaN	NaN	NaN	NaN	NaN	NaN	NaN	NaN	NaN	NaN	NaN	NaN	NaN	NaN	NaN	NaN	NaN	NaN	26.04443498585489	19.50610435537296	NaN	NaN	-4.893281051123449	NaN	NaN	NaN	NaN	NaN	NaN
9800	NaN	30.761088849832756	0.	NaN	NaN	NaN	NaN	NaN	NaN	NaN	NaN	NaN	NaN	NaN	NaN	NaN	NaN	NaN	NaN	NaN	NaN	NaN	NaN	NaN	NaN	NaN	NaN	NaN	NaN	NaN	NaN	NaN	NaN	NaN	NaN	NaN	26.198387387730715	19.493839568800507	NaN	NaN	-4.928240283548084	NaN	NaN	NaN	NaN	NaN	NaN
9850	NaN	30.91132505982965	0.	NaN	NaN	NaN	NaN	NaN	NaN	NaN	NaN	NaN	NaN	NaN	NaN	NaN	NaN	NaN	NaN	NaN	NaN	NaN	NaN	NaN	NaN	NaN	NaN	NaN	NaN	NaN	NaN	NaN	NaN	NaN	NaN	NaN	26.351654974154144	19.478061847535848	NaN	NaN	-4.9632644500398335	NaN	NaN	NaN	NaN	NaN	NaN
9900	NaN	31.06116300327281	0.	NaN	NaN	NaN	NaN	NaN	NaN	NaN	NaN	NaN	NaN	NaN	NaN	NaN	NaN	NaN	NaN	NaN	NaN	NaN	NaN	NaN	NaN	NaN	NaN	NaN	NaN	NaN	NaN	NaN	NaN	NaN	NaN	NaN	26.504231097050162	19.458732838923723	NaN	NaN	-4.998354084186532	NaN	NaN	NaN	NaN	NaN	NaN
9950	NaN	31.210600598357598	0.	NaN	NaN	NaN	NaN	NaN	NaN	NaN	NaN	NaN	NaN	NaN	NaN	NaN	NaN	NaN	NaN	NaN	NaN	NaN	NaN	NaN	NaN	NaN	NaN	NaN	NaN	NaN	NaN	NaN	NaN	NaN	NaN	NaN	26.656109051255882	19.43581395602947	NaN	NaN	-5.0335097279321745	NaN	NaN	NaN	NaN	NaN	NaN
10000	NaN	31.359635742862814	0.	NaN	NaN	NaN	NaN	NaN	NaN	NaN	NaN	NaN	NaN	NaN	NaN	NaN	NaN	NaN	NaN	NaN	NaN	NaN	NaN	NaN	NaN	NaN	NaN	NaN	NaN	NaN	NaN	NaN	NaN	NaN	NaN	NaN	26.80728207452055	19.40926637763905	NaN	NaN	-5.068731931576898	NaN	NaN	NaN	NaN	NaN	NaN
