# Supplementary material for: Quantum-mechanical exploration of the phase diagram of water
Source: Nat Commun. 2021 Jan 26;12:588. doi: 10.1038/s41467-020-20821-w (PMC7838264; doi:10.1038/s41467-020-20821-w)
Supplement: Supplementary file 3 — Supplementary Data 1 [file 41467_2020_20821_MOESM3_ESM.zip › supplemental_data/results/chemical-potential-output/chemPotFitted-275K.dat]

P/bar	ice12111	iceXI	iceII	iceIX	iceXIII	iceXIV	iceXV	iceLTA	iceMAR	iceNON	icei	ice0	iceACO	iceBSV	iceDOH	ice11215848	ice12232449	ice14427301	ice15124949650	ice1532155471	ice16927915	ice17625256	ice20228176	ice533726600	ice582511	ice6128842	ice6721563	ice8421419	icePCOD8007225	icePCOD8036144	icePCOD8047078	icePCOD8047931	icePCOD8204698	icePCOD8301974	icePCOD8321499	icePCOD8324623	iceIc	iceIh	iceIII	iceIV	iceV	liquid	iceVIII	iceVII	iceVI	iceIII-part	iceV-part
0	-7.449329687725861	-5.486540859275076	0.	4.5174251419283555	8.418406210185076	14.294001459018363	9.986900924049092	NaN	NaN	17.312844239569344	2.4446301051754817	NaN	NaN	NaN	14.195139809916272	NaN	NaN	8.08076757501594	NaN	3.7506953807811216	NaN	NaN	NaN	NaN	NaN	10.547439768363535	NaN	NaN	12.87469990613381	NaN	NaN	NaN	NaN	NaN	8.146690096310724	17.912771817176118	-11.663494532446357	-11.020268776273308	-1.5818132493339594	NaN	2.720168832969568	-10.600845574722301	NaN	NaN	15.911822800179086	0.9549889535810173	6.322116938886243
50	-7.236485531343757	-5.271327119343481	0.	4.545622980817601	8.385195922534919	14.248006272089775	9.930451097498425	NaN	NaN	17.734451726597275	2.740486679614738	NaN	NaN	NaN	14.662067433983298	NaN	NaN	8.436292848958045	NaN	3.8462406125920974	NaN	NaN	NaN	NaN	NaN	10.668247241396422	NaN	NaN	12.952212744967564	NaN	NaN	NaN	NaN	NaN	8.325207051645918	18.048968307523303	-11.431745362544358	-10.786088588681555	-1.5376908201676887	NaN	2.6956417229417533	-9.962139264836832	NaN	NaN	15.854733534316026	0.996685300419828	6.300350957875507
100	-7.02396557073084	-5.056502917209431	0.	4.573505903587949	8.351945890368793	14.20196346341364	9.874023328595966	NaN	NaN	18.155227960973942	3.03584095131929	NaN	NaN	NaN	15.127691749197712	NaN	NaN	8.790896563948415	NaN	3.9415525050897395	NaN	NaN	NaN	NaN	NaN	10.788628115960353	NaN	NaN	13.029339193293326	NaN	NaN	NaN	NaN	NaN	8.503182222419104	18.18481410684497	-11.200428050723522	-10.552378584694207	-1.4939022808124205	NaN	2.671009817287823	-9.681095110208654	NaN	NaN	15.797671771130426	1.0379716419169038	6.278444740537968
150	-6.811768163600796	-4.842065733221804	0.	4.6010755875652265	8.318656232119354	14.15587328238633	9.817617796266326	NaN	NaN	18.575172456492847	3.3306922563834074	NaN	NaN	NaN	15.592030394308116	NaN	NaN	9.144588136179646	NaN	4.036631760170762	NaN	NaN	NaN	NaN	NaN	10.908585313322972	NaN	NaN	13.106080737063284	NaN	NaN	NaN	NaN	NaN	8.680622751075932	18.320312416685635	-10.969539426758	-10.319135513833798	-1.4504460643674533	NaN	2.6462739705397165	-9.4586527953463	NaN	NaN	15.740637086631835	1.0788512734891993	6.256399707828205
200	-6.599891680027823	-4.628013073080232	0.	4.628333703886672	8.28532706513212	14.10973597645388	9.761234676916427	NaN	NaN	18.994284787011736	3.6250399327185434	NaN	NaN	NaN	16.055100741659487	NaN	NaN	9.497376891485796	NaN	4.131479079602423	NaN	NaN	NaN	NaN	NaN	11.02812172563891	NaN	NaN	13.182438857905492	NaN	NaN	NaN	NaN	NaN	8.857535672848673	18.45546639699263	-10.739076348236006	-10.08635614968096	-1.4073206096632256	NaN	2.621435032062839	-9.26640567055941	NaN	NaN	15.683629064199893	1.1193274709665093	6.234217270270709
250	-6.388334502446621	-4.414342467835084	0.	4.6552819175009414	8.25195850566548	14.063551791111967	9.704874144435495	NaN	NaN	19.41256458645259	3.9188833200533404	NaN	NaN	NaN	16.516919897193173	NaN	NaN	9.849272065342397	NaN	4.2260951650225245	NaN	NaN	NaN	NaN	NaN	11.147240215949799	NaN	NaN	13.258415033123887	NaN	NaN	NaN	NaN	NaN	9.033927915756246	18.590279166116083	-10.509035700559798	-9.854037289874402	-1.3645243612613203	NaN	2.5964938460560627	-9.093351063071701	NaN	NaN	15.626647294584354	1.1594034905914699	6.211898827959898
300	-6.177095025652403	-4.201051473887479	0.	4.681921887168102	8.218550668890682	14.017320969905938	9.648536370195062	NaN	NaN	19.83001154880162	4.212221759933626	NaN	NaN	NaN	16.977504700446914	NaN	NaN	10.200282802866429	NaN	4.3204807179394065	NaN	NaN	NaN	NaN	NaN	11.265943618184272	NaN	NaN	13.334010735698294	NaN	NaN	NaN	NaN	NaN	9.209806300604187	18.724753800808976	-10.27941439694568	-9.622175756110938	-1.3220557694544615	NaN	2.571451251551723	-8.933846452261662	NaN	NaN	15.569691375905062	1.1990825690195566	6.189445770560101
350	-5.966171656800892	-3.9881376729892843	0.	4.708255265459639	8.185103668891847	13.971043754430772	9.592221523048972	NaN	NaN	20.246625428109283	4.505054595722414	NaN	NaN	NaN	17.436871724554813	NaN	NaN	10.550418158816345	NaN	4.414636439731957	NaN	NaN	NaN	NaN	NaN	11.38423473715796	NaN	NaN	13.409227434284396	NaN	NaN	NaN	NaN	NaN	9.385177540984667	18.858893336227073	-10.05020937842401	-9.390768394145455	-1.2799132902665162	NaN	2.5463080824156235	-8.784540187550682	NaN	NaN	15.51276091365197	1.2383679233190863	6.166859477305567
400	-5.755562815408319	-3.775598672243108	0.	4.734283698758448	8.151617618665961	13.924720384331122	9.535929769333364	NaN	NaN	20.66240603849025	4.7973811725999065	NaN	NaN	NaN	17.895037276247354	NaN	NaN	10.899687097592059	NaN	4.508563031649608	NaN	NaN	NaN	NaN	NaN	11.50211634857349	NaN	NaN	13.484066593213761	NaN	NaN	NaN	NaN	NaN	9.560048243276494	18.992700765928955	-9.821417613839193	-9.159812073790945	-1.2380953854524936	NaN	2.5210651673470323	-8.643248710157803	NaN	NaN	15.455855520685128	1.2772627509712153	6.144141317000462
450	-5.545266933351422	-3.5634321041023065	0.	4.760008827258841	8.118092630122874	13.878351097301284	9.479661272866696	NaN	NaN	21.077353254123445	5.089200837563493	NaN	NaN	NaN	18.3520173958514	NaN	NaN	11.248098493234949	NaN	4.602261194812328	NaN	NaN	NaN	NaN	NaN	11.619591199020487	NaN	NaN	13.558529672493838	NaN	NaN	NaN	NaN	NaN	9.7344249066451	19.126179041876036	-9.593036099849684	-8.929303688918482	-1.1966005224985454	NaN	2.4957233298786834	-8.508455513138198	NaN	NaN	15.398974817234697	1.3157702298699412	6.121292648018866
500	-5.335282454867451	-3.3516356263709812	0.	4.785432284966545	8.084528814085305	13.831936129085213	9.423416194949727	NaN	NaN	21.491467009252016	5.3805129394277476	NaN	NaN	NaN	18.80782785729019	NaN	NaN	11.595661129427853	NaN	4.695731630210638	NaN	NaN	NaN	NaN	NaN	11.736662005975575	NaN	NaN	13.632618127807946	NaN	NaN	NaN	NaN	NaN	9.90831392304255	19.259331074432538	-9.365061860927987	-8.699240157457234	-1.155427174621965	NaN	2.470283388376776	-8.379056612754733	NaN	NaN	15.342118430900925	1.3538935183221028	6.0983148183047815
550	-5.125607836554162	-3.140206922203981	0.	4.810555699698699	8.05092628028884	13.785475713476508	9.367194694365516	NaN	NaN	21.904747298183352	5.671316828824433	NaN	NaN	NaN	19.262484168083333	NaN	NaN	11.942383699495076	NaN	4.788975038705592	NaN	NaN	NaN	NaN	NaN	11.853331457802375	NaN	NaN	13.706333410515276	NaN	NaN	NaN	NaN	NaN	10.081721577207542	19.39215973236549	-9.137491949360655	-8.469618421394461	-1.1145738207711888	NaN	2.4447461560409756	-8.254218748236237	NaN	NaN	15.285285996654164	1.3916357550473775	6.075209165372125
600	-4.9162415473698236	-2.929143700106899	0.	4.835380693083857	8.017285137381927	13.738970082318431	9.31099692737944	NaN	NaN	22.31719417528907	5.961611858202498	NaN	NaN	NaN	19.71600156934683	NaN	NaN	12.288274806402386	NaN	4.881992121028798	NaN	NaN	NaN	NaN	NaN	11.969602213751509	NaN	NaN	13.779676967650916	NaN	NaN	NaN	NaN	NaN	10.254654046665408	19.52466784284474	-8.91032344524829	-8.240435446775505	-1.0740389456257953	NaN	2.419112440904413	-8.133294701906367	NaN	NaN	15.228477156834881	1.4290000591782848	6.051977016304732
650	-4.707182068633209	-2.7184436939360737	0.	4.8599088805619886	7.983605492925885	13.692419465503896	9.254823047739176	NaN	NaN	22.728807755005032	6.251397381828075	NaN	NaN	NaN	20.168395035793043	NaN	NaN	12.63334296275701	NaN	4.974783577782398	NaN	NaN	NaN	NaN	NaN	12.085476903960599	NaN	NaN	13.852650241925804	NaN	NaN	NaN	NaN	NaN	10.427117401728102	19.65685819144295	-8.683553456505543	-8.011688223703809	-1.0338210395965053	NaN	2.3933830458336858	-8.015769906292887	NaN	NaN	15.171691561153631	1.4659895302601835	6.028619687756355
700	-4.498427894023603	-2.5081046628985906	0.	4.884141871384475	7.949887453394899	13.645824090975466	9.198673206674707	NaN	NaN	23.13958821183132	6.54067275578449	NaN	NaN	NaN	20.619679275730718	NaN	NaN	12.977596590807648	NaN	5.067350109439082	NaN	NaN	NaN	NaN	NaN	12.200958129454257	NaN	NaN	13.925254671726776	NaN	NaN	NaN	NaN	NaN	10.599117605494222	19.788733522135608	-8.457179118861117	-7.783373766340895	-0.993918598825182	NaN	2.3675587685288555	-7.901227272424338	NaN	NaN	15.114928866691077	1.502607248251274	6.005138485950663
750	-4.2899775295808	-2.2981243915522804	0.	4.908081268614114	7.916131124176016	13.599184184725367	9.142547552898323	NaN	NaN	23.549535780332253	6.829437337972251	NaN	NaN	NaN	21.06986873106498	NaN	NaN	13.321044022444452	NaN	5.15969241634208	NaN	NaN	NaN	NaN	NaN	12.316048462144101	NaN	NaN	13.997491691116531	NaN	NaN	NaN	NaN	NaN	10.770660513848982	19.920296537301006	-8.231197595857758	-7.555489112906386	-0.9543301251848312	NaN	2.341640401523451	-7.78932317060396	NaN	NaN	15.058188737897979	1.5388562735225964	5.981534706681245
800	-4.081829493705101	-2.088500689805721	0.	4.9317286691251185	7.8823366095691565	13.552499970795466	9.086446232604622	NaN	NaN	23.9586507551364	7.117690488109052	NaN	NaN	NaN	21.51897757729732	NaN	NaN	13.663693499199042	NaN	5.251811198705169	NaN	NaN	NaN	NaN	NaN	12.430750444828737	NaN	NaN	14.06936272983365	NaN	NaN	NaN	NaN	NaN	10.941751875464242	20.051549897720243	-8.005606078852267	-7.328031325677988	-0.9150541262796004	NaN	2.3156287321844653	-7.67977052385598	NaN	NaN	15.001470846595206	1.5747396468580317	5.957809635311607
850	-3.8739823171573176	-1.8792313929182325	0.	4.955085663603112	7.848504012787101	13.505771671277298	9.030369389470508	NaN	NaN	24.366933490936546	7.405431567729775	NaN	NaN	NaN	21.96701972352562	NaN	NaN	14.005553172244506	NaN	5.343707156612666	NaN	NaN	NaN	NaN	NaN	12.545066591193786	NaN	NaN	14.140869213292593	NaN	NaN	NaN	NaN	NaN	11.112397331798483	20.182496222577253	-7.780401787015494	-7.100997490991498	-0.8760891154447803	NaN	2.289524542712359	-7.572326597559515	NaN	NaN	14.944774871973717	1.6102603894543008	5.933964546775164
900	-3.66643454305877	-1.6703143614998845	0.	4.978153836545136	7.814633435955501	13.458999506312036	8.974317164655186	NaN	NaN	24.77438440248973	7.692659940186494	NaN	NaN	NaN	22.414008812444134	NaN	NaN	14.346631102395389	NaN	5.435380990019432	NaN	NaN	NaN	NaN	NaN	12.658999385811853	NaN	NaN	14.212012562583698	NaN	NaN	NaN	NaN	NaN	11.282602417096824	20.313138089458775	-7.555581967332336	-6.874384719240806	-0.8374336117468029	NaN	2.2633286101410572	-7.466783982975483	NaN	NaN	14.888100500594582	1.6454215029209653	5.9100007055752615
950	-3.4591847268912885	-1.4617474815114904	0.	5.000934766259642	7.780724980112872	13.41218369409052	8.918289696800178	NaN	NaN	25.181003964617194	7.97937497064846	NaN	NaN	NaN	22.85995822034349	NaN	NaN	14.686935260107694	NaN	5.526833398750873	NaN	NaN	NaN	NaN	NaN	12.772551284142542	NaN	NaN	14.282794194473167	NaN	NaN	NaN	NaN	NaN	11.45237255839101	20.44347803435436	-7.331143894601739	-6.6481901448778915	-0.7990861399832435	NaN	2.23704170633795	-7.362963809311397	NaN	NaN	14.83144742638897	1.6802259692804284	5.885919365785155
1000	-3.2522314364972096	-1.2535286642646106	0.	5.023430024866501	7.746778745210594	13.365324450853233	8.862287122029302	NaN	NaN	25.586792712204442	8.265576026102117	NaN	NaN	NaN	23.304881057110695	NaN	NaN	15.026473525478904	NaN	5.618065082502936	NaN	NaN	NaN	NaN	NaN	12.885724712532465	NaN	NaN	14.353215521403095	NaN	NaN	NaN	NaN	NaN	11.62171307549942	20.573518551656377	-7.1070848714366965	-6.422410926412825	-0.7610452306828193	NaN	2.210664598003895	-7.260710545945511	NaN	NaN	14.774815350658148	1.7146767509679326	5.8617217710480185
1050	-3.045573252079381	-1.0456558464215495	0.	5.045641178296994	7.712794830112918	13.31842199089032	8.806309573948692	NaN	NaN	25.9917512402012	8.551262475351095	NaN	NaN	NaN	23.748790166229124	NaN	NaN	15.365253688247952	NaN	5.709076740842109	NaN	NaN	NaN	NaN	NaN	12.998522068215221	NaN	NaN	14.423277951491436	NaN	NaN	NaN	NaN	NaN	11.790629181027066	20.70326209416001	-6.8834022282642575	-6.197044246413764	-0.72330942010539	NaN	2.184198046673214	-7.159887961911686	NaN	NaN	14.718203982073494	1.7487767908315601	5.837409154576942
1100	-2.8392087662011583	-0.8381269899953597	0.	5.067569786293817	7.6787733325969585	13.271476526541578	8.750357183646777	NaN	NaN	26.39588020362145	8.83643368901621	NaN	NaN	NaN	24.19169812477855	NaN	NaN	15.703283447795236	NaN	5.79986907320543	NaN	NaN	NaN	NaN	NaN	13.110945719311415	NaN	NaN	14.492982888532042	NaN	NaN	NaN	NaN	NaN	11.959125980365588	20.832711073063262	-6.660093323325516	-5.972087311506958	-0.6858772502419573	NaN	2.1576428087136956	-7.06037594249225	NaN	NaN	14.66161303667647	1.7825290121322355	5.812982739154937
1150	-2.6331365837864067	-0.6309400823498371	0.	5.089217402411083	7.644714349352698	13.224488268196447	8.694430079694301	NaN	NaN	26.79918031754337	9.121089039535466	NaN	NaN	NaN	24.633617243435097	NaN	NaN	16.040570413142625	NaN	5.890442778900473	NaN	NaN	NaN	NaN	NaN	13.22299800482865	NaN	NaN	14.562331731994627	NaN	NaN	NaN	NaN	NaN	12.127208471693256	20.961867857966944	-6.437155542675613	-5.747537352376746	-0.6487472688146656	NaN	2.130999635326593	-6.962067950648357	NaN	NaN	14.605042237878662	1.815936318543723	5.788443737134927
1200	-2.4273553221195003	-0.4240931361995257	0.	5.110585574014317	7.610617975982984	13.177457424294044	8.638528388144312	NaN	NaN	27.2016523571094	9.405227901164052	NaN	NaN	NaN	25.07455956647129	NaN	NaN	16.37712210295344	NaN	5.980798557105358	NaN	NaN	NaN	NaN	NaN	13.334681234661515	NaN	NaN	14.631325877024784	NaN	NaN	NaN	NaN	NaN	12.294881545974974	21.09073477687468	-6.214586300183745	-5.52339162376556	-0.6119180292768015	NaN	2.1042692725466265	-6.864868980483128	NaN	NaN	14.548491316461742	1.8490015941526274	5.763793350439759
1250	-2.221863610845322	-0.21758418960971276	0.	5.1316758422804565	7.576484307003533	13.130384201323116	8.582652232532164	NaN	NaN	27.603297157526207	9.688849649974344	NaN	NaN	NaN	25.514536871756	NaN	NaN	16.712945945532468	NaN	6.07093710686875	NaN	NaN	NaN	NaN	NaN	13.445997689591614	NaN	NaN	14.69996671444398	NaN	NaN	NaN	NaN	NaN	12.462149986962274	21.219314116192923	-5.992383037533148	-5.2996474044739195	-0.575388090812794	NaN	2.0774524612419802	-6.768693890967031	NaN	NaN	14.491960010577483	1.881727703458393	5.739032770562192
1300	-2.0166600919692637	-0.011411305996434225	0.	5.152489742197857	7.542313435842922	13.083268803822072	8.526801733875518	NaN	NaN	28.004115614064695	9.971953663855903	NaN	NaN	NaN	25.95356067075452	NaN	NaN	17.048049278825975	NaN	6.160859127109856	NaN	NaN	NaN	NaN	NaN	13.556949621287545	NaN	NaN	14.768255630749568	NaN	NaN	NaN	NaN	NaN	12.62901847119333	21.347608120730925	-5.77054322422112	-5.076301997360434	-0.5391560183382144	NaN	2.0505499371143063	-6.67346603697668	NaN	NaN	14.435448065747767	1.9141174913733061	5.714163178564903
1350	-1.8117434198572258	0.19442742587353107	0.	5.173028802566286	7.5081054548426005	13.036111434378979	8.47097701067434	NaN	NaN	28.404108682060002	10.254539322515484	NaN	NaN	NaN	26.39164220852847	NaN	NaN	17.38243935042166	NaN	6.250565316618422	NaN	NaN	NaN	NaN	NaN	13.66753925230489	NaN	NaN	14.83619400811477	NaN	NaN	NaN	NaN	NaN	12.795491567992935	21.475618993700767	-5.549064357558998	-4.853352729341807	-0.5032203824997761	NaN	2.0235624306987203	-6.5791161352702066	NaN	NaN	14.378955234864572	1.946173783222493	5.689185745080491
1400	-1.6071122612356183	0.3999338918826557	0.	5.193294545996927	7.473860455256883	12.988912293631556	8.415178178910903	NaN	NaN	28.803277376911502	10.536606007477022	NaN	NaN	NaN	26.828792463735894	NaN	NaN	17.71612331754872	NaN	6.340056374054744	NaN	NaN	NaN	NaN	NaN	13.777768776086248	NaN	NaN	14.903783224388684	NaN	NaN	NaN	NaN	NaN	12.961573739472517	21.603348896717332	-5.327943962672173	-4.630796951392827	-0.4675797596753355	NaN	1.9964906673638048	-6.485581317922646	NaN	NaN	14.322481278189983	1.9778993847439195	5.664101630311467
1450	-1.402765295191359	0.6051099525626688	0.	5.213288488912373	7.43957852725295	12.941671580267165	8.359405352049787	NaN	NaN	29.20162277408278	10.818153102081636	NaN	NaN	NaN	27.26502214863116	NaN	NaN	18.04910824707779	NaN	6.429332997949656	NaN	NaN	NaN	NaN	NaN	13.887640356961212	NaN	NaN	14.971024653096288	NaN	NaN	NaN	NaN	NaN	13.12726934053014	21.73079994979832	-5.107179592500081	-4.408632038546374	-0.43223273197389084	NaN	1.9693353673116083	-6.392804336683302	NaN	NaN	14.266025963356183	2.0092970820883935	5.638911984030262
1500	-1.1987012131718775	0.8099574430945541	0.	5.233012141546638	7.405259759910846	12.894389491022842	8.303658641037881	NaN	NaN	29.5991460091017	11.099179991487645	NaN	NaN	NaN	27.700341709065075	NaN	NaN	18.381401115520973	NaN	6.518395886704537	NaN	NaN	NaN	NaN	NaN	13.997156130146356	NaN	NaN	15.03791966343844	NaN	NaN	NaN	NaN	NaN	13.292582618850483	21.857974231364263	-4.886768827796213	-4.186855389893423	-0.3971778872355826	NaN	1.9420972455776444	-6.300732889846715	NaN	NaN	14.209589065365458	2.040369641819562	5.613617945579224
1550	-0.9949187189851081	1.014478173308545	0.	5.252467007945146	7.370904241223485	12.847066220685253	8.247938154304373	NaN	NaN	29.99584827756032	11.379686062670539	NaN	NaN	NaN	28.134761324484753	NaN	NaN	18.713008809031844	NaN	6.60724573859131	NaN	NaN	NaN	NaN	NaN	14.106318201745276	NaN	NaN	15.10446962029187	NaN	NaN	NaN	NaN	NaN	13.45751771490488	21.984873778238487	-4.666709277128106	-3.965464428583033	-0.362413819031694	NaN	1.9147770120308918	-6.20931904934009	NaN	NaN	14.153170366590185	2.0711198109139137	5.58822064387062
1600	-0.7914165287994988	1.2186739276841345	0.	5.271654585964736	7.336512058096647	12.79970196209074	8.192243997760764	NaN	NaN	30.39173083511496	11.659670704423004	NaN	NaN	NaN	28.568290907933765	NaN	NaN	19.043938123405432	NaN	6.69588325175244	NaN	NaN	NaN	NaN	NaN	14.215128648748555	NaN	NaN	15.170675884209176	NaN	NaN	NaN	NaN	NaN	13.622078661951281	22.111500585647136	-4.446998576877346	-3.7444566018223573	-0.3279391266646503	NaN	1.8873753713737964	-6.118518770372969	NaN	NaN	14.096769656772866	2.1015503167607763	5.562721197386631
1650	-0.5881933711440013	1.4225464653500686	0.	5.290576367273662	7.302083296348979	12.752296906125286	8.13657627480086	NaN	NaN	30.786794997486147	11.93913330735491	NaN	NaN	NaN	29.00094010605197	NaN	NaN	19.374195764078237	NaN	6.7843091242009335	NaN	NaN	NaN	NaN	NaN	14.32358951903377	NaN	NaN	15.236539811418849	NaN	NaN	NaN	NaN	NaN	13.786269386034268	22.237856607219182	-4.227634391239567	-3.523829380876636	-0.29375241516801914	NaN	1.8598930231422688	-6.028291469556668	NaN	NaN	14.040386733026082	2.1316638671623194	5.537120714179358
1700	-0.385247986908082	1.626097520084344	0.	5.3092338373515915	7.267618040711991	12.704851241724526	8.080935086300768	NaN	NaN	31.181042140458676	12.218073263893316	NaN	NaN	NaN	29.432718299075685	NaN	NaN	19.703788346128217	NaN	6.872524053820346	NaN	NaN	NaN	NaN	NaN	14.431702831365508	NaN	NaN	15.302062753825252	NaN	NaN	NaN	NaN	NaN	13.950093705985065	22.3639437549864	-4.008614412224456	-3.3035802610692047	-0.25985229530651055	NaN	1.8323306617056851	-5.9385996601585305	NaN	NaN	13.984021399832525	2.1614631503335517	5.511420291870817
1750	-0.18257912934171192	1.8293288003142159	0.	5.327628475489606	7.233116374830061	12.657365155873755	8.025320530618911	NaN	NaN	31.574473699881548	12.496489968282464	NaN	NaN	NaN	29.86363460083755	NaN	NaN	20.032722394274796	NaN	6.960528738364769	NaN	NaN	NaN	NaN	NaN	14.539470575395343	NaN	NaN	15.367246059008616	NaN	NaN	NaN	NaN	NaN	14.113555333421507	22.48976389938339	-3.789936359655748	-3.083706761781482	-0.22623738357597709	NaN	1.8046889762668883	-5.849408635309127	NaN	NaN	13.927673469044986	2.1909508349023246	5.485621017652946
1800	0.019814435944628717	2.032241989116191	0.	5.345761754790202	7.198578381260439	12.609838833607917	7.969732703596012	NaN	NaN	31.967091171668006	12.774382816583788	NaN	NaN	NaN	30.293697858766606	NaN	NaN	20.361004342878854	NaN	7.048323875458842	NaN	NaN	NaN	NaN	NaN	14.64689471166185	NaN	NaN	15.432091070225058	NaN	NaN	NaN	NaN	NaN	14.276657872748084	22.615318869247552	-3.571597981171224	-2.864206426452983	-0.1929063022034134	NaN	1.7769686508621862	-5.76068619167507	NaN	NaN	13.871342759886359	2.2201295699093273	5.459723968287594
1850	0.2219339309799471	2.2348387442160336	0.	5.363635142167289	7.164004141473232	12.562272458011615	7.914171698555099	NaN	NaN	32.358896111795545	13.0517512066759	NaN	NaN	NaN	30.722916653888266	NaN	NaN	20.68864053594275	NaN	7.135910162597744	NaN	NaN	NaN	NaN	NaN	14.753977171590607	NaN	NaN	15.496599126406569	NaN	NaN	NaN	NaN	NaN	14.439404821155902	22.740610451819112	-3.353597052222716	-2.6450768225813115	-0.15985767914695656	NaN	1.749170364361352	-5.672402387453699	NaN	NaN	13.815029098949637	2.2490019848080913	5.433730210106533
1900	0.42378056543274656	2.4371206979887567	0.	5.381250098346194	7.129393735851419	12.514666210219097	7.858637606301512	NaN	NaN	32.749890136305865	13.328594538254611	NaN	NaN	NaN	31.151299300824306	NaN	NaN	21.01563722711029	NaN	7.223288297147199	NaN	NaN	NaN	NaN	NaN	14.860719857494187	NaN	NaN	15.560771562161008	NaN	NaN	NaN	NaN	NaN	14.601799568622695	22.86564039274111	-3.135931376076109	-2.426315541722158	-0.1270901480958859	NaN	1.7212947904676252	-5.584529329618748	NaN	NaN	13.758732320197922	2.2775706894649876	5.40764079901145
1950	0.6253555366110161	2.639089457458632	0.	5.398608077863654	7.094747243690847	12.46702026941428	7.803130515122892	NaN	NaN	33.14007492130492	13.60491221283291	NaN	NaN	NaN	31.578853847792914	NaN	NaN	21.342000579666752	NaN	7.310458976343478	NaN	NaN	NaN	NaN	NaN	14.967124642572157	NaN	NaN	15.624609707772127	NaN	NaN	NaN	NaN	NaN	14.763845397912846	22.990410396059403	-2.9185987838113316	-2.2079201994893087	-0.0946023484706233	NaN	1.693342597717711	-5.497040986208475	NaN	NaN	13.702452264964412	2.3058382741592283	5.381456780473949
2000	0.8266600294622397	2.8407466042991842	0.	5.415710529067822	7.060064743200225	12.419334812830714	7.747650510789193	NaN	NaN	33.529452202962894	13.88070363374097	NaN	NaN	NaN	32.00558807660861	NaN	NaN	21.667736666538875	NaN	7.397422897293387	NaN	NaN	NaN	NaN	NaN	15.073193370911094	NaN	NaN	15.688114889199547	NaN	NaN	NaN	NaN	NaN	14.925545484577347	23.114922124222655	-2.7015971343223635	-1.9898884355546345	-0.06239292542273273	NaN	1.6653144494817802	-5.4099130201451056	NaN	NaN	13.646188781952402	2.3338073095828658	5.3551791895355505
2050	1.027695216573393	3.042093694833194	0.	5.432558894118268	7.02534631150113	12.371610015751616	7.6921976765526665	NaN	NaN	33.91802377751421	14.155968206126163	NaN	NaN	NaN	32.431509502682324	NaN	NaN	21.992851470294866	NaN	7.484180756974283	NaN	NaN	NaN	NaN	NaN	15.178927857484554	NaN	NaN	15.751288428078759	NaN	NaN	NaN	NaN	NaN	15.086902896953848	23.239177198082352	-2.484924314317237	-1.7722179136481027	-0.030460529834920636	NaN	1.6372110039634689	-5.323122641641837	NaN	NaN	13.5899417272353	2.361480346840793	5.3288090508076955
2100	1.2284622581709377	3.243132260032691	0.	5.44915460898597	6.990592024628004	12.323846051509856	7.636772093147875	NaN	NaN	34.30579150125752	14.430705336953036	NaN	NaN	NaN	32.85662537502135	NaN	NaN	22.317350883144382	NaN	7.570733252234058	NaN	NaN	NaN	NaN	NaN	15.284329888153112	NaN	NaN	15.814131641721138	NaN	NaN	NaN	NaN	NaN	15.247920596166603	23.363177196892792	-2.268578238318027	-1.5549063215577636	0.0011961816789641346	NaN	1.60903291419988	-5.236648476717792	NaN	NaN	13.5337109642566	2.3888599174507434	5.302347378471741
2150	1.4289623021208324	3.443863805518963	0.	5.465499103453326	6.955801957528163	12.276043091487958	7.5813738387916905	NaN	NaN	34.69275729055569	14.704914435003323	NaN	NaN	NaN	33.280942676229365	NaN	NaN	22.641240706938557	NaN	7.657081079791158	NaN	NaN	NaN	NaN	NaN	15.389401219664329	NaN	NaN	15.876645843113938	NaN	NaN	NaN	NaN	NaN	15.408601436126508	23.486923658311092	-2.0525568486608634	-1.3379513711297646	0.03257854677393047	NaN	1.5807808280615803	-5.150470449723001	NaN	NaN	13.477496363829907	2.415948533343291	5.27579517627896
2200	1.629196483928522	3.6442898115625533	0.	5.481593801114147	6.920976184061778	12.228201305118093	7.526002989183285	NaN	NaN	35.078923121835864	14.978594910875959	NaN	NaN	NaN	33.70446812250641	NaN	NaN	22.964526653169987	NaN	7.7432249362345615	NaN	NaN	NaN	NaN	NaN	15.494143579652762	NaN	NaN	15.93883234092028	NaN	NaN	NaN	NaN	NaN	15.568948163531099	23.61041807839717	-1.8368581154959238	-1.121350798268338	0.06368789737384498	NaN	1.552455388252604	-5.064569678090982	NaN	NaN	13.421297804138934	2.442748686861849	5.249153437550545
2250	1.8291659267389453	3.8444117330832577	0.	5.497440119373655	6.886114777001895	12.180320859882091	7.4706596175041415	NaN	NaN	35.4642910315894	15.251746176987053	NaN	NaN	NaN	34.12720816364891	NaN	NaN	23.287214342972725	NaN	7.829165518023794	NaN	NaN	NaN	NaN	NaN	15.598558666639974	NaN	NaN	16.00069243947917	NaN	NaN	NaN	NaN	NaN	15.728963417864533	23.73366191161378	-1.621480036787432	-0.9051023629358107	0.09452555967143185	NaN	1.5240572323104509	-4.978928377798379	NaN	NaN	13.365115170737482	2.4692628507626733	5.222423145177602
2300	2.0288717413365327	4.044230999650124	0.	5.51303946944849	6.851217808034423	12.13240192131143	7.41534379441805	NaN	NaN	35.84886311637188	15.524367647569898	NaN	NaN	NaN	34.54916898304968	NaN	NaN	23.609309307122285	NaN	7.914903521488927	NaN	NaN	NaN	NaN	NaN	15.702648150034527	NaN	NaN	16.06222743880549	NaN	NaN	NaN	NaN	NaN	15.888649731397598	23.856656570826484	-1.406420638313665	-0.6892038491525957	0.12509285412827284	NaN	1.4955869926060847	-4.893529778229782	NaN	NaN	13.308948356549465	2.4954934782148586	5.195605271621162
2350	2.2283150261452014	4.243749015481457	0.	5.528393256366705	6.816285347758135	12.08444465298726	7.360055588071099	NaN	NaN	36.23264153280311	15.79645873867498	NaN	NaN	NaN	34.970356497697885	NaN	NaN	23.930816986035655	NaN	8.000439642830575	NaN	NaN	NaN	NaN	NaN	15.806413670131972	NaN	NaN	16.123438634589995	NaN	NaN	NaN	NaN	NaN	16.04800952918772	23.97940342730364	-1.1916779736669485	-0.47365306499719895	0.15539109547480762	NaN	1.467045296343937	-4.808358045328723	NaN	NaN	13.252797261868885	2.5214430028003414	5.168700778912165
2400	2.4274968672283657	4.442967159444816	0.	5.543502878967768	6.781317465684678	12.036449216540355	7.304795064091696	NaN	NaN	36.61562849756717	16.06801886816998	NaN	NaN	NaN	35.3907763581791	NaN	NaN	24.251742729771276	NaN	8.085774578119887	NaN	NaN	NaN	NaN	NaN	15.909856838114871	NaN	NaN	16.184327318199315	NaN	NaN	NaN	NaN	NaN	16.207045129078953	24.101903810716454	-0.9772501242536539	-0.25844784260621756	0.18542159271033323	NaN	1.4384327655619045	-4.723398212070032	NaN	NaN	13.19666179435986	2.5471138385138965	5.141710618651472
2450	2.626418338288925	4.6418867850570145	0.	5.558369729902559	6.746314230238557	11.98841577165116	7.249562285590543	NaN	NaN	36.99782628741236	16.339047455739742	NaN	NaN	NaN	35.81043394867525	NaN	NaN	24.57209179802906	NaN	8.170909023298568	NaN	NaN	NaN	NaN	NaN	16.012979236052765	NaN	NaN	16.244894776675963	NaN	NaN	NaN	NaN	NaN	16.365758741701974	24.22415900913892	-0.7631351992942054	-0.043586038174334554	0.21518564910300456	NaN	1.409750017131348	-4.63863611541863	NaN	NaN	13.140541869056598	2.5725083797631423	5.114635732009863
2500	2.825080500669275	4.840509220484115	0.	5.572995195633372	6.71127570875715	11.940344476049784	7.194357313160657	NaN	NaN	37.379237239151195	16.609543922886324	NaN	NaN	NaN	36.229334386964624	NaN	NaN	24.891869360150384	NaN	8.255843674178857	NaN	NaN	NaN	NaN	NaN	16.115782416902213	NaN	NaN	16.305142292738324	NaN	NaN	NaN	NaN	NaN	16.524152470474107	24.346170269047846	-0.5493313358230754	0.1709344680456717	0.2446845621898341	NaN	1.3809976627570963	-4.554058339050146	NaN	NaN	13.08443740836342	2.5976290013685346	5.087477049728034
2550	3.023484403351298	5.038835768541442	0.	5.58738065643392	6.676201967490696	11.892235485515961	7.139180204877354	NaN	NaN	37.75986374966043	16.879507692928954	NaN	NaN	NaN	36.64748252442193	NaN	NaN	25.21108049511808	NaN	8.34057922644354	NaN	NaN	NaN	NaN	NaN	16.218267904506767	NaN	NaN	16.36507114478066	NaN	NaN	NaN	NaN	NaN	16.6822283115993	24.467938795322898	-0.3358366986887866	0.3851157717429361	0.27391962377669193	NaN	1.352176308977443	-4.469652161202503	NaN	NaN	13.02834834205474	2.622478058563372	5.060235492116596
2600	3.221631082956369	5.23686770669357	0.	5.601527486389326	6.641093071602305	11.84408895387911	7.084031016298263	NaN	NaN	38.13970827588108	17.148938191004046	NaN	NaN	NaN	37.064882946018244	NaN	NaN	25.52973019155644	NaN	8.425116375645944	NaN	NaN	NaN	NaN	NaN	16.320437193596963	NaN	NaN	16.424682606873123	NaN	NaN	NaN	NaN	NaN	16.839988154068124	24.589465751246493	-0.12264948055390697	0.5989599445485038	0.302892119938306	NaN	1.3232865571641468	-4.385405507107633	NaN	NaN	12.972274607275072	2.6470578869937915	5.032911969056082
2650	3.4195215637453575	5.434606287054329	0.	5.615437053396129	6.605949085167952	11.795905033018283	7.028909800463313	NaN	NaN	38.51877333481836	17.417834844065215	NaN	NaN	NaN	37.48153997032097	NaN	NaN	25.847823347731232	NaN	8.50945581720994	NaN	NaN	NaN	NaN	NaN	16.422291749790357	NaN	NaN	16.483977948761712	NaN	NaN	NaN	NaN	NaN	16.997433779657797	24.710752258503902	0.09023209810494204	0.8124690340353268	0.3316033310182617	NaN	1.2943290035224329	-4.301306905521074	NaN	NaN	12.916216148539037	2.6713708027187733	5.0055073799969385
2700	3.6171568576186175	5.6320527363868	0.	5.629110719162281	6.570770071176475	11.747683872862186	6.973816607894749	NaN	NaN	38.89706150354174	17.68619708088325	NaN	NaN	NaN	37.89745764949397	NaN	NaN	26.16536477154969	NaN	8.593598246429941	NaN	NaN	NaN	NaN	NaN	16.52383300959149	NaN	NaN	16.542958435868325	NaN	NaN	NaN	NaN	NaN	17.15456686293215	24.831799397183218	0.3028097889970915	1.0256450637182681	0.3600545316290024	NaN	1.2653042390909914	-4.217345448926049	NaN	NaN	12.860172917731354	2.695419102210136	4.9780226139595305
2750	3.814537964115999	5.829208256103324	0.	5.642549839207148	6.535556091529584	11.699425621389194	6.9187514865971105	NaN	NaN	39.27457541918493	17.954024332046124	NaN	NaN	NaN	38.3126397692974	NaN	NaN	26.482359180560486	NaN	8.677544358470909	NaN	NaN	NaN	NaN	NaN	16.625062380391896	NaN	NaN	16.601625329290744	NaN	NaN	NaN	NaN	NaN	17.31138897124166	24.952608205775316	0.5150853160178231	1.2384900330540984	0.3882469906518283	NaN	1.2362128497419793	-4.133510757039384	NaN	NaN	12.804144874106848	2.7192050623525392	4.950458549534142
2800	4.01166587041684	6.026074022265489	0.	5.655755762861513	6.50030720704185	11.651130424627317	6.863714482057253	NaN	NaN	39.651317778945845	18.221316029959013	NaN	NaN	NaN	38.72708984908785	NaN	NaN	26.79881120195378	NaN	8.761294848368342	NaN	NaN	NaN	NaN	NaN	16.725981240470123	NaN	NaN	16.659979885802596	NaN	NaN	NaN	NaN	NaN	17.467901564723437	25.073179681173915	0.7270603752483666	1.4510059174415055	0.4161819712368982	NaN	1.2070554161810183	-4.049792943290508	NaN	NaN	12.748131984290444	2.7427309404434825	4.922816054880973
2850	4.208541551339976	6.222651185584147	0.	5.668729833267568	6.465023477440717	11.602798426654232	6.808705637244332	NaN	NaN	40.02729134008666	18.488071608844265	NaN	NaN	NaN	39.14081114181826	NaN	NaN	27.11472537256119	NaN	8.844850411028283	NaN	NaN	NaN	NaN	NaN	16.82659093899171	NaN	NaN	16.718023357853415	NaN	NaN	NaN	NaN	NaN	17.624105996301207	25.19351477867553	0.9387366349559105	1.663194668221079	0.4438607308032282	NaN	1.177832513947196	-3.9661825839827376	NaN	NaN	12.692134222277158	2.7659989741933066	4.895095987730138
2900	4.405165969343722	6.418940871419394	0.	5.681473387378927	6.429704961366487	11.554429769597263	6.753724992609812	NaN	NaN	40.40249891993379	18.754290504741416	NaN	NaN	NaN	39.55380663403797	NaN	NaN	27.430106138855795	NaN	8.928211741227319	NaN	NaN	NaN	NaN	NaN	16.926892796009184	NaN	NaN	16.775756993568606	NaN	NaN	NaN	NaN	NaN	17.78000351168534	25.313614411979515	1.1501157355935867	1.875058212675322	0.47128452103869195	NaN	1.148544713413066	-3.882670689879087	NaN	NaN	12.636151569432123	2.789011381725192	4.867299195381677
2950	4.601540074525892	6.614944179780588	0.	5.6939877559606105	6.394351716372335	11.506024593633391	6.698772586087466	NaN	NaN	40.776943395877865	19.019972155507194	NaN	NaN	NaN	39.966079045892656	NaN	NaN	27.74495785695213	NaN	9.011379533612581	NaN	NaN	NaN	NaN	NaN	17.026888102462088	NaN	NaN	16.833182036749434	NaN	NaN	NaN	NaN	NaN	17.93559524937283	25.43347945318801	1.3611992898004792	2.0865984540286457	0.49845458790002095	NaN	1.1191925797846474	-3.7992486799836334	NaN	NaN	12.580184014490566	2.8117703615751615	4.839426514705539
3000	4.7976648046237935	6.8106621853263345	0.	5.706274263589058	6.358963798924304	11.457583036989249	6.643848453093367	NaN	NaN	41.15062770537374	19.28511600081552	NaN	NaN	NaN	40.377630831124414	NaN	NaN	28.059284792606196	NaN	9.094354482701744	NaN	NaN	NaN	NaN	NaN	17.126578120176955	NaN	NaN	16.890299726873057	NaN	NaN	NaN	NaN	NaN	18.09088224064731	25.553110732805983	1.5719888824016242	2.2978172714473692	0.5253721716128043	NaN	1.089776673101425	-3.715908357314585	NaN	NaN	12.524231553557819	2.834278092692076	4.811478772141595
3050	4.993541085014219	7.006095937364497	0.	5.718334228652121	6.323541264401293	11.409105235941121	6.588952626525901	NaN	NaN	41.52355484594056	19.54972148215748	NaN	NaN	NaN	40.788464177071695	NaN	NaN	28.373091121215484	NaN	9.17713728288302	NaN	NaN	NaN	NaN	NaN	17.22596408186731	NaN	NaN	16.9471112990925	NaN	NaN	NaN	NaN	NaN	18.245865409579036	25.672509039741225	1.7824860704080079	2.5087165200397297	0.5520385066714886	NaN	1.0602975482363493	-3.6326418864871717	NaN	NaN	12.468294190109308	2.8565367344376393	4.78345678369963
3100	5.189169828713453	7.201246459852195	0.	5.730168963349067	6.2880841670950804	11.360591324814953	6.53408513676576	NaN	NaN	41.89572787516162	19.813788042841377	NaN	NaN	NaN	41.19858100466933	NaN	NaN	28.686380927818902	NaN	9.259728628415173	NaN	NaN	NaN	NaN	NaN	17.325047191133685	NaN	NaN	17.003617984236676	NaN	NaN	NaN	NaN	NaN	18.400545573024896	25.79167512130433	1.992692383016565	2.7192980308558665	0.5784548218393784	NaN	1.0307557548958366	-3.549441772943828	NaN	NaN	12.41237193499057	2.8785484265863936	4.75536135495935
3150	5.384551936377273	7.396114751395799	0.	5.741779773690577	6.252592560210302	11.312041435986332	6.479246011675935	NaN	NaN	42.26714991068452	20.07731512799267	NaN	NaN	NaN	41.607982968448525	NaN	NaN	28.999158207096855	NaN	9.342129213427505	NaN	NaN	NaN	NaN	NaN	17.423828622463606	NaN	NaN	17.059821008810363	NaN	NaN	NaN	NaN	NaN	18.55492344062842	25.910609683208715	2.202609321610189	2.92956361088783	0.6046223401486355	NaN	1.001151837619769	-3.466300843686087	NaN	NaN	12.356464806417234	2.900315289325722	4.7271932810703765
3200	5.579688296300946	7.590701785250935	0.	5.753167959498745	6.217066495864463	11.263455699880511	6.424435276601731	NaN	NaN	42.63782413022106	20.340302184554023	NaN	NaN	NaN	42.016671456536876	NaN	NaN	29.311426863371203	NaN	9.424339731919858	NaN	NaN	NaN	NaN	NaN	17.5223095212316	NaN	NaN	17.115721594994227	NaN	NaN	NaN	NaN	NaN	18.708999614819756	26.0293133895706	2.412238359757716	3.1395150430695784	0.6305422789002798	NaN	0.971486335781494	-3.3832122293775693	NaN	NaN	12.30057282997504	2.9218394232558498	4.6989533467522495
3250	5.774579784419234	7.785008509322482	0.	5.76433481440708	6.181506025087936	11.214834244972389	6.369652954370758	NaN	NaN	43.00775377154731	20.60274866128529	NaN	NaN	NaN	42.42464759065833	NaN	NaN	29.623190710605265	NaN	9.506360877762623	NaN	NaN	NaN	NaN	NaN	17.620491003699186	NaN	NaN	17.171320960644795	NaN	NaN	NaN	NaN	NaN	18.862774590815693	26.147786862909033	2.621580943213935	3.349154086276988	0.6562158496641887	NaN	0.9417597835878248	-3.300169347700673	NaN	NaN	12.244696038619823	2.9431229093898383	4.670642326294424
3300	5.969227264306387	7.979035846164577	0.	5.775281625860508	6.145911197823957	11.16617719778652	6.31489906529293	NaN	NaN	43.37694213250351	20.864654008763498	NaN	NaN	NaN	42.831912226133234	NaN	NaN	29.934453472403824	NaN	9.588193344696732	NaN	NaN	NaN	NaN	NaN	17.71837415701489	NaN	NaN	17.226620319294483	NaN	NaN	NaN	NaN	NaN	19.016248756619643	26.26603068414588	2.8306384899195876	3.558482475327837	0.6816442582790972	NaN	0.9119727100790407	-3.217165887861274	NaN	NaN	12.188834472677518	2.9641678091535963	4.642260983556277
3350	6.16363158717614	8.172784692980605	0.	5.7860096751153645	6.110282062928633	11.117484682897118	6.260173627160469	NaN	NaN	43.7453925709942	21.126017679382866	NaN	NaN	NaN	43.2384659518783	NaN	NaN	30.245218782013136	NaN	9.669837826333662	NaN	NaN	NaN	NaN	NaN	17.81596003921423	NaN	NaN	17.281620880151586	NaN	NaN	NaN	NaN	NaN	19.169422393021648	26.384045392605806	3.0394123900013628	3.767501920981815	0.706828704852598	NaN	0.8821256391288861	-3.1341957961461118	NaN	NaN	12.13298817984417	2.9849761643858663	4.613810071967096
3400	6.357793591881731	8.366255921623209	0.	5.7965202372394025	6.074618668170932	11.068756822928039	6.205476655247903	NaN	NaN	44.113108504988105	21.3868391273548	NaN	NaN	NaN	43.64430909040663	NaN	NaN	30.555490182320902	NaN	9.751295016155431	NaN	NaN	NaN	NaN	NaN	17.913249679219724	NaN	NaN	17.33632384810026	NaN	NaN	NaN	NaN	NaN	19.322295673598397	26.501831486016297	3.247904005771905	3.976214109940519	0.7317703837611413	NaN	0.8522190894445721	-3.0512532624467354	NaN	NaN	12.077157215185917	3.005549997338236	4.585290334526092
3450	6.551714104915878	8.559450378594285	0.	5.806814581111787	6.038921060232695	11.0199937385528	6.150808162312067	NaN	NaN	44.48009341251822	21.647117808707907	NaN	NaN	NaN	44.04944169782768	NaN	NaN	30.865271125856307	NaN	9.832565607514598	NaN	NaN	NaN	NaN	NaN	18.010244076840884	NaN	NaN	17.390730423700553	NaN	NaN	NaN	NaN	NaN	19.474868664713195	26.61938942050766	3.4561146717298032	4.1846207048474655	0.7564704836500349	NaN	0.822253574566774	-2.968332707672135	NaN	NaN	12.021341641139006	3.0258913106751306	4.556702503802391
3500	6.7453939404108	8.752368885044989	0.	5.8168939694231	6.003189284708621	10.971195548494572	6.096168158592102	NaN	NaN	44.84635083168177	21.906853181287953	NaN	NaN	NaN	44.45386356384731	NaN	NaN	31.174564974789977	NaN	9.913650293634268	NaN	NaN	NaN	NaN	NaN	18.106944202774237	NaN	NaN	17.44484180318839	NaN	NaN	NaN	NaN	NaN	19.627141325515982	26.736719610613022	3.6640456945596056	4.392723344288069	0.7809301874334452	NaN	0.7922296028696343	-2.8854287719794196	NaN	NaN	11.965541527509773	3.0460020874738176	4.528047301935036
3550	6.938833900138203	8.945012236775723	0.	5.826759658675336	5.967423386106287	10.922362369526176	6.041556651809452	NaN	NaN	45.21188436064018	22.16604470475791	NaN	NaN	NaN	44.85757421176773	NaN	NaN	31.483375000934025	NaN	9.994549767608092	NaN	NaN	NaN	NaN	NaN	18.203350998603284	NaN	NaN	17.498659178475553	NaN	NaN	NaN	NaN	NaN	19.779113507943332	26.853822429268295	3.8716983531318045	4.600523642789662	0.8051506722943945	NaN	0.7621476775607605	-2.80253630375854	NaN	NaN	11.909756951474671	3.065884291224404	4.499325440632989
3600	7.132034773509276	9.137381204236146	0.	5.836412899181904	5.931623407846121	10.873494316470092	5.986973647167876	NaN	NaN	45.57669765761915	22.424691840597934	NaN	NaN	NaN	45.260572898487546	NaN	NaN	31.791704385742012	NaN	10.075264722400258	NaN	NaN	NaN	NaN	NaN	18.299465376798537	NaN	NaN	17.552183737149726	NaN	NaN	NaN	NaN	NaN	19.930784956718444	26.97069820781224	4.079073898502845	4.8080231908214826	0.829133109684765	NaN	0.732008296681226	-2.71965034931279	NaN	NaN	11.853987997580246	3.0855398658298374	4.470537621175126
3650	7.324997337574714	9.32947653252517	0.	5.845854935067626	5.895789392261431	10.824591502198446	5.9324191473534285	NaN	NaN	45.94079444090859	22.682794052105358	NaN	NaN	NaN	45.66285861450174	NaN	NaN	32.09955622030896	NaN	10.1557958508455	NaN	NaN	NaN	NaN	NaN	18.395288220717507	NaN	NaN	17.605416662474454	NaN	NaN	NaN	NaN	NaN	20.082155309351158	27.087347235986424	4.286173553915124	5.015223554794675	0.8528786653252936	NaN	0.7018119531055694	-2.6367661431821396	NaN	NaN	11.798234757743144	3.104970735605907	4.441684534410245
3700	7.517722357024689	9.52129894139097	0.	5.855087004268742	5.859921380598386	10.775654037633029	5.877893152534477	NaN	NaN	46.30417848886268	22.940350804394722	NaN	NaN	NaN	46.06443008390164	NaN	NaN	32.40693350537137	NaN	10.236143845649098	NaN	NaN	NaN	NaN	NaN	18.4908203846047	NaN	NaN	17.658359133389162	NaN	NaN	NaN	NaN	NaN	20.233224096137935	27.203769761935224	4.492998514796987	5.222126277062304	0.8763884992055785	NaN	0.6715591345417956	-2.5538790990611173	NaN	NaN	11.742497331250117	3.1241788052812405	4.412766860757059
3750	7.710210584188874	9.71284912523096	0.	5.8641103385329005	5.824019413016021	10.72668203174527	5.8233956603616965	NaN	NaN	46.66685363989976	23.197361564397738	NaN	NaN	NaN	46.46528576437502	NaN	NaN	32.71383915130719	NaN	10.316309399386869	NaN	NaN	NaN	NaN	NaN	18.586062693591614	NaN	NaN	17.711012324509156	NaN	NaN	NaN	NaN	NaN	20.38399074016188	27.31996599220583	4.699549948762729	5.428732875919338	0.8996637655840722	NaN	0.6412503235313749	-2.4709848012671904	NaN	NaN	11.68677582475802	3.1431659599973076	4.383785270204198
3800	7.902462759036431	9.904127753091823	0.	5.872926163419173	5.788083528586237	10.677675591556264	5.768926665968064	NaN	NaN	47.0288237925025	23.4538258008633	NaN	NaN	NaN	46.86542384720595	NaN	NaN	33.02027597813584	NaN	10.396293204505179	NaN	NaN	NaN	NaN	NaN	18.681015943696767	NaN	NaN	17.76337740612561	NaN	NaN	NaN	NaN	NaN	20.53445455729271	27.435936091748246	4.9058289956126035	5.635044845602652	0.9227056129880875	NaN	0.6108859974492435	-2.388078996719416	NaN	NaN	11.631070352293799	3.1619340653084174	4.354740422310209
3850	8.094479609176005	10.095135468669483	0.	5.881535698298031	5.752113765293806	10.628634822136755	5.714486161968865	NaN	NaN	47.390092905217735	23.709742984357504	NaN	NaN	NaN	47.264842257274935	NaN	NaN	33.3262467155182	NaN	10.476095953320934	NaN	NaN	NaN	NaN	NaN	18.775680901825655	NaN	NaN	17.815455544205584	NaN	NaN	NaN	NaN	NaN	20.684614756186797	27.5516801839153	5.1118367673328065	5.841063656291032	0.9455151842137923	NaN	0.5804666285038032	-2.3051575873905303	NaN	NaN	11.575381035254514	3.180484967181721	4.325632966203558
3900	8.286261849855745	10.285872890309129	0.	5.889940156351378	5.7161101600363615	10.579559826607143	5.66007413846169	NaN	NaN	47.750664996656546	23.965112587263615	NaN	NaN	NaN	47.663538653058815	NaN	NaN	33.631754002756615	NaN	10.555718338021583	NaN	NaN	NaN	NaN	NaN	18.870058305770765	NaN	NaN	17.867247900392012	NaN	NaN	NaN	NaN	NaN	20.834470438287124	27.667198350462634	5.317574348095489	6.0467907541051815	0.9680936163262148	NaN	0.5499926837369209	-2.2222166231987788	NaN	NaN	11.51970800240732	3.1988204919972096	4.296463540582629
3950	8.47781018396328	10.476340611005199	0.	5.898140744572518	5.680072748624404	10.530450706137481	5.605690583026441	NaN	NaN	48.11054414549428	24.219934083782103	NaN	NaN	NaN	48.06151042663084	NaN	NaN	33.9368003887949	NaN	10.635161050665118	NaN	NaN	NaN	NaN	NaN	18.964148864211612	NaN	NaN	17.918755632003695	NaN	NaN	NaN	NaN	NaN	20.98402059782331	27.78249063154869	5.523042794258751	6.2522275611077065	0.9904420406592386	NaN	0.5194646250239308	-2.139252295308569	NaN	NaN	11.464051389889473	3.2169424465477126	4.267232773715719
4000	8.669125302025737	10.666539198401386	0.	5.906138663766175	5.644001565781303	10.48130755994747	5.551335480725319	NaN	NaN	48.46973449047047	24.474206949930608	NaN	NaN	NaN	48.458754703660624	NaN	NaN	34.24138833221832	NaN	10.714424783180078	NaN	NaN	NaN	NaN	NaN	19.057953256714686	NaN	NaN	17.969979892035322	NaN	NaN	NaN	NaN	NaN	21.133264121811617	27.89755702573475	5.728243134366644	6.457375475303123	1.0125615828156067	NaN	0.4888829090736314	-2.056260929811571	NaN	NaN	11.408411341208334	3.234852618038902	4.237941283441047
4050	8.860207882209735	10.85646919479064	0.	5.913935108548485	5.607896645143292	10.432130485306475	5.497008814102835	NaN	NaN	48.82824023038895	24.727930663543972	NaN	NaN	NaN	48.855268343414174	NaN	NaN	34.5455202012536	NaN	10.79351022736554	NaN	NaN	NaN	NaN	NaN	19.151472133733474	NaN	NaN	18.020921829157466	NaN	NaN	NaN	NaN	NaN	21.282199790054925	28.01239748998488	5.93317636914917	6.662235870637854	1.0344533626669183	NaN	0.45824798742828726	-1.9732389817621903	NaN	NaN	11.352788007241365	3.252552774089291	4.208589677166749
4100	9.051058590321372	11.04613111711516	0.	5.921531267347	5.571758019259471	10.382919577533505	5.442710563185806	NaN	NaN	49.1860656241177	24.981104704274216	NaN	NaN	NaN	49.25104793875382	NaN	NaN	34.84919827376894	NaN	10.872418074891128	NaN	NaN	NaN	NaN	NaN	19.24470611660848	NaN	NaN	18.071582587716545	NaN	NaN	NaN	NaN	NaN	21.43082627514275	28.127011939665994	6.13784347152228	6.866810097000244	1.056118494353632	NaN	0.4275603064636287	-1.8901830295434163	NaN	NaN	11.297181546236123	3.270044662730232	4.1791785518708755
4150	9.241678079806249	11.2355254569664	0.	5.928928322400688	5.535585719591809	10.33367492999723	5.388440705483358	NaN	NaN	49.54321499058901	25.23372855359055	NaN	NaN	NaN	49.64608981613833	NaN	NaN	35.152424737274025	NaN	10.951149017297007	NaN	NaN	NaN	NaN	NaN	19.337655797567187	NaN	NaN	18.12196330773489	NaN	NaN	NaN	NaN	NaN	21.57914214245124	28.2414002485478	6.342245386587884	7.071099480220537	1.0775580862850613	NaN	0.39682030738885166	-1.8070897695409498	NaN	NaN	11.241592123810277	3.287330012405917	4.1497084941013975
4200	9.432066991749458	11.424652680585073	0.	5.936127449759927	5.49937977651514	10.284396634115964	5.33419921598692	NaN	NaN	49.89969270879939	25.48580169477937	NaN	NaN	NaN	50.04039003562284	NaN	NaN	35.45520168891995	NaN	11.029703745993881	NaN	NaN	NaN	NaN	NaN	19.430321739724082	NaN	NaN	18.172065124910695	NaN	NaN	NaN	NaN	NaN	21.72714585014317	28.35556224880282	6.546383031633831	7.275105322070889	1.098773241139381	NaN	0.36602842624661786	-1.723956011105258	NaN	NaN	11.186019912951588	3.3044105319733807	4.120180079976201
4250	9.622225954875578	11.613513228861143	0.	5.9431298192865105	5.463140219317162	10.235084779357686	5.279986067170225	NaN	NaN	50.25550321780955	25.737323612944245	NaN	NaN	NaN	50.43394439085882	NaN	NaN	35.75753113549932	NaN	11.108082952263011	NaN	NaN	NaN	NaN	NaN	19.522704477080655	NaN	NaN	18.221889170618017	NaN	NaN	NaN	NaN	NaN	21.874835749167957	28.469497731006406	6.7502572961339276	7.478828900265366	1.1197650558636199	NaN	0.33518509391305495	-1.6407786717827333	NaN	NaN	11.130465094017927	3.321287910702497	4.090593875183091
4300	9.81215558554868	11.802107517333829	0.	5.949936594653648	5.426867076198442	10.185739453240021	5.2258012289893205	NaN	NaN	50.61065101674445	25.98829379500596	NaN	NaN	NaN	50.82674840909416	NaN	NaN	36.05941499344618	NaN	11.186287327256183	NaN	NaN	NaN	NaN	NaN	19.614804514525396	NaN	NaN	18.271436571906808	NaN	NaN	NaN	NaN	NaN	22.02221008326163	28.583206444136714	6.9538690417479305	7.682271468459939	1.1405346216736676	NaN	0.30429073609775587	-1.557554772798608	NaN	NaN	11.074927854737258	3.337963818275981	4.060950434979787
4350	10.00185648777232	11.990435936191602	0.	5.956548933345963	5.390560374272413	10.136360741330252	5.171644668882552	NaN	NaN	50.965140664793324	26.238711729702466	NaN	NaN	NaN	51.218797351173095	NaN	NaN	36.36085508883604	NaN	11.264317561995743	NaN	NaN	NaN	NaN	NaN	19.706622327833777	NaN	NaN	18.320708451502888	NaN	NaN	NaN	NaN	NaN	22.169266988946873	28.69668809557471	7.157219102321548	7.885434256252503	1.1610830240542696	NaN	0.2733457733437792	-1.4742814347755662	NaN	NaN	11.01940839020765	3.354439904789386	4.031250304193932
4400	10.191329253189558	12.17849885027219	0.	5.962967986659489	5.354220139565374	10.086948727245314	5.117516351770576	NaN	NaN	51.31897678120957	26.488576907588897	NaN	NaN	NaN	51.61008621153628	NaN	NaN	36.66185315738589	NaN	11.342174347374566	NaN	NaN	NaN	NaN	NaN	19.79815836366829	NaN	NaN	18.369705927807956	NaN	NaN	NaN	NaN	NaN	22.316004495532983	28.809942351104187	7.360308283886434	8.088318469182848	1.1814113427590283	NaN	0.24235062102765004	-1.3909558736731933	NaN	NaN	10.963906902897278	3.3707178007511076	4.001494017223081
4450	10.380574461082931	12.366296599062572	0.	5.969194899701684	5.317846397016494	10.037503492651792	5.0634162400563545	NaN	NaN	51.67216404531088	26.737888821037586	NaN	NaN	NaN	52.0006097182207	NaN	NaN	36.962410844454155	NaN	11.419858374156078	NaN	NaN	NaN	NaN	NaN	19.889413039578407	NaN	NaN	18.418430114899593	NaN	NaN	NaN	NaN	NaN	22.462420525115895	28.922968834911746	7.563137364660201	8.290925288732682	1.2015206518104062	NaN	0.21130568935935834	-1.3075753969344948	NaN	NaN	10.908423602644412	3.386799117082384	3.971682098034707
4500	10.569592678374482	12.55382949669899	0.	5.975230811391405	5.2814391704778005	9.988025117265934	5.009344293625155	NaN	NaN	52.02470719647914	26.98664696423806	NaN	NaN	NaN	52.390362332859745	NaN	NaN	37.26252970504075	NaN	11.497370332974246	NaN	NaN	NaN	NaN	NaN	19.980386744000608	NaN	NaN	18.466882122531246	NaN	NaN	NaN	NaN	NaN	22.60851289257818	29.0357671295868	7.765707095046406	8.493255872325614	1.2214120194997211	NaN	0.1802113833823602	-1.2241373998267298	NaN	NaN	10.852958706657427	3.4026854451172897	3.9418150601662005
4550	10.758384459625733	12.741097831966925	0.	5.981076854458938	5.2449984827141956	9.93851367885363	4.955300469844552	NaN	NaN	52.37661103416051	27.234850833197005	NaN	NaN	NaN	52.779338250683175	NaN	NaN	37.56221120378703	NaN	11.574710914333584	NaN	NaN	NaN	NaN	NaN	20.071079836258367	NaN	NaN	18.515063056132238	NaN	NaN	NaN	NaN	NaN	22.754279305589026	29.14833677612161	7.968018197634563	8.695311353327174	1.2410865083871507	NaN	0.14906810297357706	-1.1406393619647093	NaN	NaN	10.797512439514797	3.4183783566027426	3.9118934067248716
4600	10.946950347037701	12.928101868301127	0.	5.9867341554459745	5.2085243554034415	9.888969253230428	4.901284723564428	NaN	NaN	52.72788041786535	27.482499925738328	NaN	NaN	NaN	53.167531400517106	NaN	NaN	37.86145671497584	NaN	11.651880808609143	NaN	NaN	NaN	NaN	NaN	20.161492646562163	NaN	NaN	18.562974016807782	NaN	NaN	NaN	NaN	NaN	22.899717364604275	29.260677273911185	8.170071367200126	8.897092841044797	1.2605451753017276	NaN	0.11787624284339629	-1.0570788440055612	NaN	NaN	10.742085033165102	3.433879403698499	3.8819176303879486
4650	11.135290870450893	13.114841843785591	0.	5.992203834705624	5.172016809136173	9.839391914261535	4.8472970071169685	NaN	NaN	53.078520267168265	27.72959374150309	NaN	NaN	NaN	53.55493544478409	NaN	NaN	38.16026752253147	NaN	11.728880706046517	NaN	NaN	NaN	NaN	NaN	20.251625476009465	NaN	NaN	18.610616101338966	NaN	NaN	NaN	NaN	NaN	23.04482456286637	29.372788080753416	8.371867270704513	9.098601420727828	1.2797890713413453	NaN	0.08663619253567108	-0.9734534845047415	NaN	NaN	10.686676726927017	3.4491901189771585	3.85188821340257
4700	11.323406547345309	13.301317971153571	0.	5.997487006402406	5.135475863415886	9.789781733861808	4.793337270316667	NaN	NaN	53.4285355617081	27.976131781949558	NaN	NaN	NaN	53.941543779502986	NaN	NaN	38.45864482001968	NaN	11.805711296761855	NaN	NaN	NaN	NaN	NaN	20.34147859658474	NaN	NaN	18.657990402182733	NaN	NaN	NaN	NaN	NaN	23.189598286404408	29.484668612848967	8.57340654729508	9.299838153567519	1.2988192418727516	NaN	0.055348336427720114	-0.8897609969237809	NaN	NaN	10.631287767489324	3.4643120154241585	3.821805627585801
4750	11.51129788284044	13.487530437787571	0.	6.002584778512259	5.098901536658944	9.740138781995752	4.739405460460323	NaN	NaN	53.77793134118794	28.22211355035318	NaN	NaN	NaN	54.32734953428907	NaN	NaN	38.756589710647674	NaN	11.88237327074183	NaN	NaN	NaN	NaN	NaN	20.431052251159468	NaN	NaN	18.705098007471925	NaN	NaN	NaN	NaN	NaN	23.334035814034117	29.596318244801328	8.77468980830515	9.500804076697028	1.3176367265315552	NaN	0.02401305373032782	-0.8059991667809036	NaN	NaN	10.575918408910903	3.4792465864377777	3.791670334324618
4800	11.69896536969527	13.673479405719352	0.	6.007498252822535	5.062293846194579	9.690463126677535	4.685501522327045	NaN	NaN	54.126712705375056	28.467538551806598	NaN	NaN	NaN	54.71234557235399	NaN	NaN	39.054103207264156	NaN	11.958867317843675	NaN	NaN	NaN	NaN	NaN	20.520346653492098	NaN	NaN	18.75194000101526	NaN	NaN	NaN	NaN	NaN	23.478134317357842	29.707736309616813	8.975717637253979	9.70150020319144	1.3362425592222191	NaN	-0.0073692815122555575	-0.7221658489362789	NaN	NaN	10.520568912620739	3.4939953058291358	3.7614827845759167
4850	11.886409488308264	13.859165011629935	0.	6.012228524931996	5.025652808264888	9.640754833970975	4.631625398178245	NaN	NaN	54.47488481410105	28.712406293219637	NaN	NaN	NaN	55.09652449050575	NaN	NaN	39.35118623235926	NaN	12.03519412779516	NaN	NaN	NaN	NaN	NaN	20.609361988228105	NaN	NaN	18.798517462297315	NaN	NaN	NaN	NaN	NaN	23.621890860764573	29.818922098704544	9.176490589846784	9.901927522067734	1.3546377681180675	NaN	-0.03879830042231457	-0.6382589650041987	NaN	NaN	10.465239547417914	3.5085596278221924	3.7312434188665105
4900	12.07363070671739	14.044587366849584	0.	6.016776684250826	4.9889784380248345	9.591013967989541	4.57777702775764	NaN	NaN	54.82245288726166	28.956716283319288	NaN	NaN	NaN	55.47987861914875	NaN	NaN	39.6478396180646	NaN	12.111354390194588	NaN	NaN	NaN	NaN	NaN	20.69809841089996	NaN	NaN	18.844831466478563	NaN	NaN	NaN	NaN	NaN	23.765302401429928	29.92987486187646	9.377009193974732	10.102086998284799	1.3728233756612789	NaN	-0.07027363928866688	-0.5542765008850157	NaN	NaN	10.409930589471616	3.5229409870537483	3.7009526672931297
4950	12.260629480600102	14.229746557357815	0.	6.021143814000616	4.95227074954225	9.541240590896354	4.523956348291258	NaN	NaN	55.169422204816925	29.200468032649777	NaN	NaN	NaN	55.86240002228378	NaN	NaN	39.944064106153256	NaN	12.187348794510827	NaN	NaN	NaN	NaN	NaN	20.786556047927107	NaN	NaN	18.890883084395345	NaN	NaN	NaN	NaN	NaN	23.908365789316147	30.04059380734732	9.577273949714938	10.30197957274344	1.3908003985628925	NaN	-0.10179493956666558	-0.4702165044101288	NaN	NaN	10.354642322321132	3.537140798573443	3.670610949522421
5000	12.447406253273346	14.414642643783418	0.	6.025330991214373	4.915529755797828	9.491434762904198	4.4701632944874286	NaN	NaN	55.51579810679107	29.443661053572466	NaN	NaN	NaN	56.24408049750797	NaN	NaN	40.239860348039755	NaN	12.263178030083273	NaN	NaN	NaN	NaN	NaN	20.874734996616017	NaN	NaN	18.936673382559878	NaN	NaN	NaN	NaN	NaN	24.051077767172103	30.15107810173468	9.77728532933047	10.501606162286373	1.408569847802802	NaN	-0.13336184787819771	-0.3860770830937498	NaN	NaN	10.299375036875848	3.5511604578437583	3.640218674790952
5050	12.63396145569356	14.59927566140442	0.	6.029339286736519	4.878755468685133	9.441596542275505	4.416397798536792	NaN	NaN	55.86158599327257	29.68629486026592	NaN	NaN	NaN	56.62491157601488	NaN	NaN	40.535228904780105	NaN	12.33884278612186	NaN	NaN	NaN	NaN	NaN	20.96263532516014	NaN	NaN	18.982203423160254	NaN	NaN	NaN	NaN	NaN	24.193434970533325	30.261326870058923	9.977043777270342	10.70096765969822	1.4261327286297625	NaN	-0.16497401601168454	-0.3018564019855981	NaN	NaN	10.244129031415259	3.565001340740019	3.6097762419052026
5100	12.820295506456665	14.783645620148103	0.	6.033169765222893	4.841947899010596	9.391725985322354	4.362659790112292	NaN	NaN	56.20679132441418	29.928368968725927	NaN	NaN	NaN	57.00488452259437	NaN	NaN	40.83017024707177	NaN	12.414343751707081	NaN	NaN	NaN	NaN	NaN	21.050257072639937	NaN	NaN	19.02747426406045	NaN	NaN	NaN	NaN	NaN	24.335433927721944	30.371339195743264	10.17654971016953	10.900064933705512	1.4434900405613826	NaN	-0.19663110092208178	-0.2175526816190317	NaN	NaN	10.188904611588955	3.5786648035503834	3.579284039241575
5150	13.006408811798083	14.967752504591017	0.	6.0368234851407445	4.805107056493509	9.341823146406492	4.308949196369178	NaN	NaN	56.55141962043283	30.1698828967654	NaN	NaN	NaN	57.38399033563273	NaN	NaN	41.12468475525366	NaN	12.489681615789966	NaN	NaN	NaN	NaN	NaN	21.137600249022864	NaN	NaN	19.07248695880031	NaN	NaN	NaN	NaN	NaN	24.477071059846725	30.48111412061369	10.37580351684895	11.098898828976692	1.460642777384133	NaN	-0.2283327647308792	-0.13316419604950888	NaN	NaN	10.133702090416625	3.5921521829758545	3.548742444746386
5200	13.192301765592726	15.151596273958948	0.	6.040301498768738	4.768232949766038	9.291888077939305	4.255265941945009	NaN	NaN	56.89547646160969	30.410836164014476	NaN	NaN	NaN	57.76221974711265	NaN	NaN	41.41877271930619	NaN	12.564857067192078	NaN	NaN	NaN	NaN	NaN	21.224664835163367	NaN	NaN	19.11724255659556	NaN	NaN	NaN	NaN	NaN	24.618342680803078	30.59065064489904	10.574805558315472	11.297470166122107	1.4775919271533375	NaN	-0.26007867472610113	-0.0486892709785046	NaN	NaN	10.07852178828807	3.6054647961302777	3.518151825935869
5250	13.377974749354994	15.335176862126946	0.	6.043604852196951	4.731325586373209	9.241920830381845	4.201609948959648	NaN	NaN	57.23896748829022	30.65122829192049	NaN	NaN	NaN	58.13956322261313	NaN	NaN	41.7124343388512	NaN	12.639870794605537	NaN	NaN	NaN	NaN	NaN	21.3114507828029	NaN	NaN	19.161742102337808	NaN	NaN	NaN	NaN	NaN	24.759244997273036	30.699947727230963	10.773556167761916	11.49577974169403	1.4943384721931814	NaN	-0.29186850336230596	0.03587371804153981	NaN	NaN	10.023364032963183	3.618603940540335	3.487512539896177
5300	13.563428132238776	15.518494177619315	0.	6.046734585326879	4.694384972772918	9.19192145224481	4.1479811370152655	NaN	NaN	57.58189840088403	30.89105880374792	NaN	NaN	NaN	58.516010961309604	NaN	NaN	42.00566972315201	NaN	12.714723486593005	NaN	NaN	NaN	NaN	NaN	21.39795801456991	NaN	NaN	19.205986636594524	NaN	NaN	NaN	NaN	NaN	24.899774108725264	30.809004284643912	10.972055650567059	11.693828328186619	1.510883389096705	NaN	-0.32370192826058697	0.12052634732554722	NaN	NaN	9.968229159571965	3.6315708941455522	3.4568249332833814
5350	13.748662271037457	15.701548103609612	0.	6.04969173187143	4.657411114335925	9.141889990088549	4.094379423196338	NaN	NaN	57.924274959865016	31.13032722457847	NaN	NaN	NaN	58.89155289597384	NaN	NaN	42.298478891113405	NaN	12.789415831587673	NaN	NaN	NaN	NaN	NaN	21.48418642397984	NaN	NaN	19.249977195609063	NaN	NaN	NaN	NaN	NaN	25.039926007415055	30.917819192575163	11.170304284295616	11.89161667403596	1.5272276487258079	NaN	-0.3555786322085704	0.20527014670133828	NaN	NaN	9.913117510614512	3.644366915298291	3.4260893423234666
5400	13.93367751018391	15.884338497920647	0.	6.052477319354923	4.620404015345861	9.091826488523074	4.040804722069647	NaN	NaN	58.26610298577134	31.369033081311027	NaN	NaN	NaN	59.26617869297402	NaN	NaN	42.5908617712816	NaN	12.863948517893292	NaN	NaN	NaN	NaN	NaN	21.570135875435138	NaN	NaN	19.29371481130066	NaN	NaN	NaN	NaN	NaN	25.17969657838436	31.026391284864797	11.368302318698273	12.08914550362005	1.5433722162112469	NaN	-0.38749830316041806	0.2901066010861215	NaN	NaN	9.858029435961026	3.6569932427637597	3.3953060928123375
5450	14.118474181750496	16.066865193024487	0.	6.0550923691130984	4.583363678999218	9.041730990208045	3.9872569456842823	NaN	NaN	58.6073883592053	31.60717590266163	NaN	NaN	NaN	59.63987775227467	NaN	NaN	42.882818201844344	NaN	12.93832223368415	NaN	NaN	NaN	NaN	NaN	21.65580620422525	NaN	NaN	19.337200511264417	NaN	NaN	NaN	NaN	NaN	25.31908159946171	31.134719353755727	11.566049975711637	12.286415517258783	1.5593180509526352	NaN	-0.41946063423682556	0.37503715199744453	NaN	NaN	9.802965292851809	3.6694510957200035	3.3644755001158155
5500	14.30305260544908	16.249127996042454	0.	6.057537896293102	4.546290107405357	8.991603535852777	3.9337360035716396	NaN	NaN	58.94813702083354	31.844755219163556	NaN	NaN	NaN	60.012639207436706	NaN	NaN	43.17434793063077	NaN	13.012537667005073	NaN	NaN	NaN	NaN	NaN	21.741197216526608	NaN	NaN	19.380435318771326	NaN	NaN	NaN	NaN	NaN	25.4580767412623	31.242802149893656	11.7635474494583	12.483427391213967	1.5750661066184464	NaN	-0.451465323725023	0.4600631990019099	NaN	NaN	9.747925445897266	3.681741673757907	3.3335978691696404
5550	14.487413088631001	16.431126688745113	0.	6.059814909853504	4.509183301586504	8.941444164216238	3.88024180274542	NaN	NaN	59.28835497138686	32.08177056316723	NaN	NaN	NaN	60.38445192561745	NaN	NaN	43.46545061511154	NaN	13.086595505771434	NaN	NaN	NaN	NaN	NaN	21.826308689402662	NaN	NaN	19.42342025276825	NaN	NaN	NaN	NaN	NaN	25.596677567187967	31.350638382327123	11.960794906246775	12.680181777689334	1.5906173311460083	NaN	-0.4835120750787747	0.5451861011047461	NaN	NaN	9.6929102670779	3.693866156881196	3.3026734944794693
5600	14.671555926287096	16.612861027552306	0.	6.061924412564277	4.472043261477756	8.891252912107047	3.826774247701633	NaN	NaN	59.62804827166034	32.31822146884027	NaN	NaN	NaN	60.75530450757054	NaN	NaN	43.756125822398744	NaN	13.160496437769154	NaN	NaN	NaN	NaN	NaN	21.911140370803842	NaN	NaN	19.466156327877915	NaN	NaN	NaN	NaN	NaN	25.734879533427154	31.458226718507472	12.157792484571543	12.876679304830501	1.6059726667415104	NaN	-0.515600596918379	0.6304071780831735	NaN	NaN	9.637920135744318	3.7058257055064407	3.2717026601208747
5650	14.855481401047708	16.7943307435331	0.	6.063867401006818	4.43486998592707	8.841029814383482	3.7733332404185913	NaN	NaN	59.96722304251324	32.55410747216751	NaN	NaN	NaN	61.12518528764605	NaN	NaN	44.04637302924592	NaN	13.234241150654693	NaN	NaN	NaN	NaN	NaN	21.99569197956759	NaN	NaN	19.50864455439895	NaN	NaN	NaN	NaN	NaN	25.872677988954948	31.565565784288875	12.354540295113038	13.072920576725021	1.6211330498799954	NaN	-0.547730603030669	0.7157277117663196	NaN	NaN	9.58295543861723	3.717621460463046	3.2406856397393478
5700	15.039189783182639	16.975535542405844	0.	6.0656448655739315	4.397663472695273	8.790774903953473	3.719918680356918	NaN	NaN	60.30588546486911	32.78942811095092	NaN	NaN	NaN	61.4940823337904	NaN	NaN	44.33619162204812	NaN	13.307830331955046	NaN	NaN	NaN	NaN	NaN	22.07996320541833	NaN	NaN	19.550885938305832	NaN	NaN	NaN	NaN	NaN	26.010068175533068	31.6726541639283	12.55103842073763	13.26890617340233	1.636099411305368	NaN	-0.5799018123690116	0.8011489472642617	NaN	NaN	9.528016569787445	3.7292545429932615	3.209622696550299
5750	15.222681330601207	17.15647510453812	0.	6.067257790469841	4.360423718456058	8.740488211774599	3.6665304644595382	NaN	NaN	60.64404177971572	33.0241829248097	NaN	NaN	NaN	61.86198344754637	NaN	NaN	44.62558089684181	NaN	13.381264669067772	NaN	NaN	NaN	NaN	NaN	22.163953708967504	NaN	NaN	19.59288148124894	NaN	NaN	NaN	NaN	NaN	26.147045227709853	31.779490400085553	12.747286916497652	13.464636650833794	1.6508726760303865	NaN	-0.612113949053309	0.8866720941486697	NaN	NaN	9.473103930715874	3.740726054752175	3.1785140833390524
5800	15.405956288852215	17.33714908494678	0.	6.068707153710186	4.3231507187959854	8.690169766854098	3.6131684871516887	NaN	NaN	60.981698288105065	33.258371455180225	NaN	NaN	NaN	62.228876164053176	NaN	NaN	44.91454005930495	NaN	13.454544849260948	NaN	NaN	NaN	NaN	NaN	22.247663121713536	NaN	NaN	19.634632180554515	NaN	NaN	NaN	NaN	NaN	26.283604172820283	31.886072993823227	12.943285809631382	13.660112540932685	1.6654537633366706	NaN	-0.6443667423699959	0.9722983275873426	NaN	NaN	9.418217930233528	3.752037077807716	3.1473600424608517
5850	15.589014891123954	17.517557113297922	0.	6.069993927122007	4.28584446821448	8.639819596248863	3.5598326403409066	NaN	NaN	61.31886135115339	33.491993245316046	NaN	NaN	NaN	62.59474775204634	NaN	NaN	45.203068224756954	NaN	13.527671559673212	NaN	NaN	NaN	NaN	NaN	22.331091046041852	NaN	NaN	19.67613902922468	NaN	NaN	NaN	NaN	NaN	26.419739930985973	31.992400404606755	13.139035099563046	13.855334351554175	1.6798435867746946	NaN	-0.6766599267720429	1.058028789434822	NaN	NaN	9.363358984541525	3.7631886746406527	3.116160805840859
5900	15.771857358244212	17.6976987939069	0.	6.071119076343778	4.248504960123833	8.589437725065432	3.506522813417038	NaN	NaN	61.65553739004112	33.72504784028791	NaN	NaN	NaN	62.95958521385783	NaN	NaN	45.49116441815868	NaN	13.600645487313741	NaN	NaN	NaN	NaN	NaN	22.41423705522488	NaN	NaN	19.717403015937432	NaN	NaN	NaN	NaN	NaN	26.555447315115156	32.09847105030437	13.334534757902844	14.050302566495361	1.694043054163793	NaN	-0.7089932418789542	1.143864589281151	NaN	NaN	9.308527517211077	3.7741818881445965	3.084916594974152
5950	15.954483898680259	17.87757370573831	0.	6.072083560825369	4.211132186849204	8.539024176460005	3.453238893252238	NaN	NaN	61.99173288601299	33.95753478698374	NaN	NaN	NaN	63.32337528541591	NaN	NaN	45.77882757411249	NaN	13.673467319062249	NaN	NaN	NaN	NaN	NaN	22.497100693422052	NaN	NaN	19.75842512504664	NaN	NaN	NaN	NaN	NaN	26.690721030902715	32.20428330718711	13.529784728446883	14.245017645495235	1.7080530675921548	NaN	-0.7413664324767687	1.229806805460727	NaN	NaN	9.253723959183503	3.7850177416259947	3.0536276209257243
6000	16.13689470853887	18.05718140240603	0.	6.072888333828082	4.173726139628617	8.488578971638432	3.399980764200965	NaN	NaN	62.32745438037794	34.18945363410867	NaN	NaN	NaN	63.68610443624531	NaN	NaN	46.06605653686218	NaN	13.746137741669	NaN	NaN	NaN	NaN	NaN	22.579681475679784	NaN	NaN	19.799206336582056	NaN	NaN	NaN	NaN	NaN	26.82555567683014	32.30983550992887	13.724784927177264	14.439480024234703	1.7218745234168302	NaN	-0.7737792485180591	1.31585648602306	NaN	NaN	9.19894874877022	3.795697238804144	3.022294084330493
6050	16.319089971566292	18.23652141217317	0.	6.073534342424618	4.136286808612965	8.438102129856219	3.346748308099984	NaN	NaN	62.66270847450912	34.420803932185	NaN	NaN	NaN	64.04775886946706	NaN	NaN	46.35285006029301	NaN	13.818657441754802	NaN	NaN	NaN	NaN	NaN	22.661978887931497	NaN	NaN	19.839747626249316	NaN	NaN	NaN	NaN	NaN	26.959945744165573	32.415125951606306	13.919535242262013	14.633690114336595	1.7355083122637247	NaN	-0.8062314451219327	1.4020146496672279	NaN	NaN	9.144202331652751	3.8062213638111717	2.990916175393283
6100	16.501069859148284	18.41559323795209	0.	6.074022527499099	4.098814182866005	8.38759366841852	3.2935414042683666	NaN	NaN	62.99750182984395	34.65158523355222	NaN	NaN	NaN	64.40832452179862	NaN	NaN	46.639206807931714	NaN	13.891027105810998	NaN	NaN	NaN	NaN	NaN	22.743992386997615	NaN	NaN	19.880049965429915	NaN	NaN	NaN	NaN	NaN	27.09388561696378	32.52015288369894	14.114035534055121	14.827648303365624	1.7489553190276028	NaN	-0.8387227825740314	1.488282286641635	NaN	NaN	9.089485160882715	3.81659108119205	2.9594940738888464
6150	16.682834530310075	18.59439635730443	0.	6.0743538237470585	4.061308250364361	8.337053602680152	3.240359929507492	NaN	NaN	63.33184116788405	34.881797092367016	NaN	NaN	NaN	64.7677870635538	NaN	NaN	46.92512535294649	NaN	13.96324742019948	NaN	NaN	NaN	NaN	NaN	22.825721400585543	NaN	NaN	19.920114321181238	NaN	NaN	NaN	NaN	NaN	27.227369572066163	32.62491451608907	14.308285635096512	15.021354954828436	1.7622164228720854	NaN	-0.8712530263265305	1.5746603596106545	NaN	NaN	9.034797696881837	3.826807335904592	2.928027949161848
6200	16.8643841317164	18.77293022244106	0.	6.074529159675452	4.023768997997524	8.286481946045576	3.1872037581010457	NaN	NaN	63.66573327019531	35.11143906460324	NaN	NaN	NaN	65.12613189864281	NaN	NaN	47.210604178146994	NaN	14.035319071152685	NaN	NaN	NaN	NaN	NaN	22.90716532728971	NaN	NaN	19.95994165623655	NaN	NaN	NaN	NaN	NaN	27.360391779100734	32.72940901706182	14.502285350112082	15.214810408173582	1.7752924972296524	NaN	-0.9038219469981401	1.6611498044896145	NaN	NaN	8.98014040744194	3.836871053319451	2.8965179601268676
6250	17.045718797671476	18.95119426022212	0.	6.074549457602639	3.9861964115678514	8.235878709968913	3.134072761815015	NaN	NaN	63.99918497840784	35.340510708051944	NaN	NaN	NaN	65.48334416457217	NaN	NaN	47.49564167598432	NaN	14.107242744773588	NaN	NaN	NaN	NaN	NaN	22.98832353659152	NaN	NaN	19.999532929004975	NaN	NaN	NaN	NaN	NaN	27.492946300482167	32.83363451330514	14.696034456013672	15.408014978791508	1.7881844098016393	NaN	-0.9364293203741048	1.7477515312495668	NaN	NaN	8.925513767724949	3.8467831392201197	2.8649642552684074
6300	17.226838650119024	19.12918787215699	0.	6.0744156336584005	3.948590475790566	8.185243903953936	3.0809668098977006	NaN	NaN	64.33220319421598	35.56901158232139	NaN	NaN	NaN	65.83940873244488	NaN	NaN	47.78023614855109	NaN	14.179019127035712	NaN	NaN	NaN	NaN	NaN	23.06919536885939	NaN	NaN	20.03888909357152	NaN	NaN	NaN	NaN	NaN	27.62502709141175	32.937589089909785	14.889532701899054	15.600968958014594	1.800893022558242	NaN	-0.9690749274062035	1.8344664246931137	NaN	NaN	8.870918260262894	3.8565444798029302	2.8333669726408846
6350	17.407743798642244	19.306910434404312	0.	6.074128597783927	3.910951174293759	8.13457753555407	3.027885769079705	NaN	NaN	64.66479487937829	35.79694124883698	NaN	NaN	NaN	66.19431020696024	NaN	NaN	48.06438580758132	NaN	14.250648903783125	NaN	NaN	NaN	NaN	NaN	23.14978013534873	NaN	NaN	20.078011099697086	NaN	NaN	NaN	NaN	NaN	27.756627999877395	33.04127079036933	15.082779809051983	15.793672613117101	1.8134191917385125	NaN	-1.001758554212749	1.9212953452025952	NaN	NaN	8.816354374957903	3.8661559416770603	2.8017262398686316
6400	17.58843434046383	19.48436129777199	0.	6.073689253731825	3.873278489618385	8.08387961037239	2.9748295035739387	NaN	NaN	64.9969670557176	36.02429927084133	NaN	NaN	NaN	66.54803292641397	NaN	NaN	48.34808877445053	NaN	14.32213276073042	NaN	NaN	NaN	NaN	NaN	23.230077118201947	NaN	NaN	20.11689989281843	NaN	NaN	NaN	NaN	NaN	27.887742766653673	33.14467761658016	15.275775470942135	15.986126187315227	1.8257637678503598	NaN	-1.0344799920785888	2.00823912946182	NaN	NaN	8.761822609082207	3.8756183718645225	2.770042174145904
6450	17.768910360445968	19.66153978771716	0.	6.073098499066119	3.8355724032182676	8.033150132061639	2.9217978750756175	NaN	NaN	65.32872680512095	36.251085213394255	NaN	NaN	NaN	66.90056096269812	NaN	NaN	48.63134308017571	NaN	14.39347138346276	NaN	NaN	NaN	NaN	NaN	23.310085570448443	NaN	NaN	20.155556414048192	NaN	NaN	NaN	NaN	NaN	28.018365025301758	33.24780752884148	15.468519353225158	16.178329899767068	1.8379275956705527	NaN	-1.0672390374551044	2.0952985911524595	NaN	NaN	8.707323467278139	3.8849325978001716	2.738314882236869
6500	17.949171931090337	19.83844520434624	0.	6.0723572251622375	3.797832895460097	7.9823891023241975	2.868790742762265	NaN	NaN	65.66008126953962	36.47729864337273	NaN	NaN	NaN	67.25187812130116	NaN	NaN	48.91414666541527	NaN	14.464665457435832	NaN	NaN	NaN	NaN	NaN	23.38980471600463	NaN	NaN	20.19398160017489	NaN	NaN	NaN	NaN	NaN	28.14848830216946	33.350658445855295	15.661011093742639	16.370283945572627	1.8499115142447142	NaN	-1.1000354919602116	2.182474521626198	NaN	NaN	8.65285746155813	3.8940994273317036	2.7065444604756133
6550	18.129219112538095	20.015076822414876	0.	6.071466317207038	3.7600599456234276	7.931596520912108	2.8158079632937105	NaN	NaN	65.99103765098913	36.70293912947091	NaN	NaN	NaN	67.60196794130789	NaN	NaN	49.196497380469104	NaN	14.535715667975873	NaN	NaN	NaN	NaN	NaN	23.469233749673904	NaN	NaN	20.232176383662924	NaN	NaN	NaN	NaN	NaN	28.278106016391238	33.45322824472646	15.853250302522124	16.561988495773818	1.8617163568873298	NaN	-1.1328691623783607	2.2697676905536737	NaN	NaN	8.598425111304715	3.9031196487196564	2.674730994766142
6600	18.30905195256992	20.191433891327993	0.	6.07042665419878	3.722253531900682	7.880772385627061	2.7628493908120886	NaN	NaN	66.3216032115492	36.9280062422002	NaN	NaN	NaN	67.95081369539957	NaN	NaN	49.4783929852786	NaN	14.606622700279665	NaN	NaN	NaN	NaN	NaN	23.548371837146668	NaN	NaN	20.270141692652548	NaN	NaN	NaN	NaN	NaN	28.40721147988816	33.555514760962595	16.045236561777106	16.753443697354466	1.8733429511817377	NaN	-1.1657398606605363	2.3571788465511414	NaN	NaN	8.544026943270532	3.911994030637406	2.642874560582377
6650	18.488670486605944	20.367515635139743	0.	6.06923910894714	3.6844136313971485	7.829916692320411	2.7099148769418435	NaN	NaN	66.65178527336384	37.1524995538891	NaN	NaN	NaN	68.29839838985377	NaN	NaN	49.75983114942657	NaN	14.677387239414532	NaN	NaN	NaN	NaN	NaN	23.627218115000325	NaN	NaN	20.30787845095993	NaN	NaN	NaN	NaN	NaN	28.53579789736795	33.657515788474186	16.236969425907017	16.944649673240313	1.884792118980138	NaN	-1.198647403924257	2.444708717785843	NaN	NaN	8.489663491578321	3.9207233221711686	2.610975222968156
6700	18.66807473770581	20.54332125255356	0.	6.067904548073212	3.6465402201309822	7.779029434893156	2.65700427078972	NaN	NaN	66.98159121864127	37.37641863868337	NaN	NaN	NaN	68.64470476454443	NaN	NaN	50.040809452137296	NaN	14.748009970318332	NaN	NaN	NaN	NaN	NaN	23.70577169069927	NaN	NaN	20.345387578077084	NaN	NaN	NaN	NaN	NaN	28.66385836632492	33.759229079574496	16.428448421497272	17.135606522299	1.8960646764035842	NaN	-1.231591614453576	2.532358012560917	NaN	NaN	8.435335297720917	3.9293082528200016	2.5790330365372376
6750	18.847264716568656	20.718849916922114	0.	6.066423832009504	3.608633273033205	7.72811060529595	2.604117418944775	NaN	NaN	67.31102848965395	37.599763072545926	NaN	NaN	NaN	68.98971529294191	NaN	NaN	50.32132538227654	NaN	14.818491577799481	NaN	NaN	NaN	NaN	NaN	23.78403164259489	NaN	NaN	20.382669989171905	NaN	NaN	NaN	NaN	NaN	28.791385877040074	33.86065234497963	16.619673047319193	17.32631431934008	1.9071614338419904	NaN	-1.2645723196990806	2.6201274198806916	NaN	NaN	8.381042910561264	3.937749532495806	2.5470480454732933
6800	19.0262404215331	20.894100776247328	0.	6.064797814999936	3.570692763947704	7.677160193529103	2.551254165478369	NaN	NaN	67.64010458873854	37.822532433256875	NaN	NaN	NaN	69.33341218211291	NaN	NaN	50.60137633835153	NaN	14.888832746536929	NaN	NaN	NaN	NaN	NaN	23.861997019925585	NaN	NaN	20.419726595088186	NaN	NaN	NaN	NaN	NaN	28.918373312580997	33.96178325380847	16.810642774330095	17.51677311511502	1.91808319595413	NaN	-1.2975893522778925	2.7080176099971855	NaN	NaN	8.326786886332401	3.946047851523317	2.5150202835299145
6850	19.205001838577264	21.069072953180395	0.	6.063027345099839	3.5327186656312324	7.626178187642578	2.4984143519441693	NaN	NaN	67.96882707829594	38.0447263004135	NaN	NaN	NaN	69.67577737272052	NaN	NaN	50.88095962851093	NaN	14.959034161080172	NaN	NaN	NaN	NaN	NaN	23.939666842816745	NaN	NaN	20.456558302345567	NaN	NaN	NaN	NaN	NaN	29.044813448801925	34.06261943358276	17.001357045673206	17.706982936317193	1.9288307616676292	NaN	-1.3306425499736678	2.7960292349385636	NaN	NaN	8.272567788637478	3.9542038806401156	2.4829497740306112
6900	19.383548941318743	21.24376554502175	0.	6.061113264175969	3.4947109497534137	7.575164573735992	2.4455978173781503	NaN	NaN	68.29720358079138	38.26634425543029	NaN	NaN	NaN	70.01679253902421	NaN	NaN	51.16007247054487	NaN	15.029096505849246	NaN	NaN	NaN	NaN	NaN	24.01704010228077	NaN	NaN	20.493166013139582	NaN	NaN	NaN	NaN	NaN	29.170698954343738	34.16315847022703	17.19181527667774	17.896943785581886	1.9394049241789748	NaN	-1.3637317557365976	2.8841629290202366	NaN	NaN	8.218386188449731	3.9622182709966207	2.450836529868809
6950	19.56188169101464	21.418177623721082	0.	6.059056407906482	3.4566695868967323	7.52411933595861	2.3928043982985914	NaN	NaN	68.62524177875417	38.487385881538906	NaN	NaN	NaN	70.35643908887985	NaN	NaN	51.438711991884965	NaN	15.099020465134736	NaN	NaN	NaN	NaN	NaN	24.094115760217036	NaN	NaN	20.529550625341642	NaN	NaN	NaN	NaN	NaN	29.296022390633908	34.26339790806864	17.382016854858836	18.086655641486296	1.9498064709535112	NaN	-1.3968568176834049	2.9724193093393527	NaN	NaN	8.164242664112518	3.970091654156094	2.418680553507851
7000	19.740000036561536	21.59230823587734	0.	6.056857605780963	3.418594546556543	7.47304245650936	2.3400339287060796	NaN	NaN	68.95294941477799	38.70785076378821	NaN	NaN	NaN	70.69469816373962	NaN	NaN	51.7168752296043	NaN	15.168806723097761	NaN	NaN	NaN	NaN	NaN	24.170892749411927	NaN	NaN	20.565713032499026	NaN	NaN	NaN	NaN	NaN	29.420776211886587	34.36333524983775	17.571961139917594	18.27611845854951	1.9600361837254414	NaN	-1.4300175890973488	3.0607989762533	NaN	NaN	8.11013780133928	3.977824642094633	2.3864818369809973
7050	19.91790391449552	21.766156402738726	0.	6.054517681100399	3.3804857971410653	7.421933915636816	2.2872862400835086	NaN	NaN	69.28033429152067	38.92773848904424	NaN	NaN	NaN	71.03155063865216	NaN	NaN	51.9945591304174	NaN	15.238455963769995	NaN	NaN	NaN	NaN	NaN	24.247369973538838	NaN	NaN	20.601654123834894	NaN	NaN	NaN	NaN	NaN	29.54495276510252	34.46296795666735	17.761647463741067	18.465332167232557	1.9700948384978232	NaN	-1.463213928428223	3.1493025138428434	NaN	NaN	8.056072193213568	3.9854178272011813	2.354240361891426
7100	20.095593248992156	21.93972112020269	0.	6.052037450977199	3.3423433059713856	7.37079369163921	2.234561161396076	NaN	NaN	69.60740427170433	39.14704864599022	NaN	NaN	NaN	71.36697712226241	NaN	NaN	52.27176055068023	NaN	15.307968871053646	NaN	NaN	NaN	NaN	NaN	24.323546307158143	NaN	NaN	20.637374784248284	NaN	NaN	NaN	NaN	NaN	29.668544290069104	34.56229344809322	17.95107513040225	18.654296673938365	1.9799832055425728	NaN	-1.4964456992923556	3.2379304903605237	NaN	NaN	8.002046440189034	3.992871782277519	2.3219560994122337
7150	20.273067951866498	22.113001358815943	0.	6.0494177263351805	3.3041670392814573	7.319621760864426	2.1818585190912874	NaN	NaN	69.93416727811525	39.365780825126556	NaN	NaN	NaN	71.70095795681176	NaN	NaN	52.548476256390295	NaN	15.377346128721472	NaN	NaN	NaN	NaN	NaN	24.399420595717224	NaN	NaN	20.67287589431412	NaN	NaN	NaN	NaN	NaN	29.791542919360353	34.661309102053984	18.140243416160097	18.84301186101175	1.9897020494004667	NaN	-1.5297127704726068	3.326683458664866	NaN	NaN	7.948061150089432	4.000187060538268	2.289629010286433
7200	20.450327922573102	22.285996063774448	0.	6.046659311909579	3.265956962218098	7.2684180977100015	2.1291781370989558	NaN	NaN	70.26063129360404	39.583934618770876	NaN	NaN	NaN	72.03347321813791	NaN	NaN	52.82470292318649	NaN	15.44658842041676	NaN	NaN	NaN	NaN	NaN	24.47499165555046	NaN	NaN	20.708158330283172	NaN	NaN	NaN	NaN	NaN	29.913940678336928	34.76001225489106	18.329151569459512	19.03147758673947	1.9992521288811382	NaN	-1.5630150159183738	3.415561956640941	NaN	NaN	7.894116938108613	4.007364195610891	2.257259044826953
7250	20.627373048206014	22.45870415492342	0.	6.043763006247046	3.227713038840995	7.217182674623127	2.0765198368311992	NaN	NaN	70.58680436108546	39.80150962105794	NaN	NaN	NaN	72.36450271567499	NaN	NaN	53.10043713634921	NaN	15.51569642965336	NaN	NaN	NaN	NaN	NaN	24.550258273879237	NaN	NaN	20.743222964082122	NaN	NaN	NaN	NaN	NaN	30.035729485146113	34.85840020134871	18.517798810931343	19.219693685350165	2.008634197063074	NaN	-1.5963523147455865	3.504566507607806	NaN	NaN	7.840214426810538	4.014403701535693	2.224846142916643
7300	20.80420320349876	22.63112452675734	0.	6.040729601705642	3.1894352321226997	7.165915462100649	2.0238834371824423	NaN	NaN	70.91269458353855	40.01850542793973	NaN	NaN	NaN	72.69402599245345	NaN	NaN	53.37567539080029	NaN	15.584670839815653	NaN	NaN	NaN	NaN	NaN	24.625219208811917	NaN	NaN	20.77807066331351	NaN	NaN	NaN	NaN	NaN	30.156901150721822	34.95647019457397	18.706184333392404	19.4076599670144	2.017849001293624	NaN	-1.6297245512367098	3.593697620713337	NaN	NaN	7.786354246129259	4.021306072765815	2.1923902340082675
7350	20.980818250824367	22.80325604841992	0.	6.037559884454848	3.1511235039486305	7.114616428689065	1.971268754529416	NaN	NaN	71.23831012400659	40.234921637185415	NaN	NaN	NaN	73.02202232510017	NaN	NaN	53.65041409110306	NaN	15.653512334158561	NaN	NaN	NaN	NaN	NaN	24.69987318934388	NaN	NaN	20.812702291255764	NaN	NaN	NaN	NaN	NaN	30.277447378784604	35.054219446116726	18.894307301845433	19.59537621784466	2.0268972831889926	NaN	-1.6631316148407422	3.6829557913168993	NaN	NaN	7.732537033368938	4.028071784167242	2.159891237124509
7400	21.157218040195353	22.975097563704153	0.	6.034254634475549	3.112777815117072	7.0632855409845305	1.918675602731158	NaN	NaN	71.56365920559708	40.450757848381336	NaN	NaN	NaN	73.34847072383839	NaN	NaN	53.924649551462274	NaN	15.722221595807559	NaN	NaN	NaN	NaN	NaN	24.774218915357494	NaN	NaN	20.847118706863167	NaN	NaN	NaN	NaN	NaN	30.397359765841625	35.15164512592966	19.08216685347915	19.782842199895313	2.035779778634245	NaN	-1.696573400173218	3.772341501360317	NaN	NaN	7.6787634332038355	4.0347012910187985	2.127349060857966
7450	21.333402409263723	23.146647891052265	0.	6.030814625560057	3.074398125339176	7.011922763632845	1.8661037931290123	NaN	NaN	71.88875011148173	40.66601366293102	NaN	NaN	NaN	73.67334993248772	NaN	NaN	54.19837799572419	NaN	15.790799307758661	NaN	NaN	NaN	NaN	NaN	24.848255057622126	NaN	NaN	20.8813207647659	NaN	NaN	NaN	NaN	NaN	30.516629801186713	35.24874436236827	19.2697620976682	19.97005765116265	2.044497217783299	NaN	-1.7300498070162031	3.8618552197276035	NaN	NaN	7.625034097678312	4.041195029012148	2.094763603371158
7500	21.509371183320976	23.31790582355574	0.	6.027240625312088	3.03598439323896	6.960528059329474	1.81355313454663	NaN	NaN	72.2135911848965	40.880688684055215	NaN	NaN	NaN	73.99663842846414	NaN	NaN	54.4715955573765	NaN	15.859246152878416	NaN	NaN	NaN	NaN	NaN	24.921980257794157	NaN	NaN	20.915309315270008	NaN	NaN	NaN	NaN	NaN	30.6352488669003	35.345514242190866	19.457092115973193	20.15702228558489	2.0530503250589334	NaN	-1.7635607403183011	3.9514974025938225	NaN	NaN	7.571349686206828	4.047553414251797	2.0621347523965183
7550	21.6851241752981	23.48887012895533	0.	6.023533395146782	2.9975365763533093	6.909101388819526	1.7610234332899652	NaN	NaN	72.53819082914164	41.0947825167918	NaN	NaN	NaN	74.31831442278005	NaN	NaN	54.74429827954835	NaN	15.927562813903934	NaN	NaN	NaN	NaN	NaN	24.99539312841694	NaN	NaN	20.94908520435742	NaN	NaN	NaN	NaN	NaN	30.75320823784945	35.4419518105586	19.644155962140694	20.34373579304212	2.0614398191527874	NaN	-1.7971061101946462	4.0412684937635115	NaN	NaN	7.517710865573953	4.053776843255092	2.029462385236399
7600	21.860661185765576	23.65953954964103	0.	6.019693690290682	2.9590546311319725	6.857642710897772	1.7085144931472824	NaN	NaN	72.86255750758154	41.30829476799588	NaN	NaN	NaN	74.63835586004414	NaN	NaN	55.016482115010426	NaN	15.995749973442852	NaN	NaN	NaN	NaN	NaN	25.068492252920844	NaN	NaN	20.982649273685944	NaN	NaN	NaN	NaN	NaN	30.870499081687882	35.53805407103541	19.830952662103204	20.530197839356383	2.0696664130253497	NaN	-1.8306858319269104	4.131168924999042	NaN	NaN	7.464118309934352	4.059865692952217	1.9967463687630695
7650	22.035982002933373	23.82991280265209	0.	6.015722259781753	2.920538512937568	6.806151982408629	1.6560261153891502	NaN	NaN	73.18669974364491	41.52122504633975	NaN	NaN	NaN	74.95674041846158	NaN	NaN	55.28814292617477	NaN	16.063808313973347	NaN	NaN	NaN	NaN	NaN	25.14127618562323	NaN	NaN	21.016002360589262	NaN	NaN	NaN	NaN	NaN	30.98711245885592	35.63381798558805	20.017481213979185	20.716408066291596	2.077730813905974	NaN	-1.8642998259632984	4.221199116339258	NaN	NaN	7.410572700812789	4.065820320686201	1.9639865594187174
7700	22.21108640265095	23.999988579677005	0.	6.0116198464693715	2.8819881760455788	6.754629158246173	1.6035580987684452	NaN	NaN	73.51062612082463	41.733572962312856	NaN	NaN	NaN	75.27344550983385	NaN	NaN	55.55927648509495	NaN	16.131738517844163	NaN	NaN	NaN	NaN	NaN	25.21374345172846	NaN	NaN	21.04914529807692	NaN	NaN	NaN	NaN	NaN	31.10303932258053	35.72924047458611	20.20374058807304	20.902366091553596	2.0856337232928692	NaN	-1.8979480179185477	4.311359476408771	NaN	NaN	7.357074727104139	4.071641064212911	1.931182803215445
7750	22.38597414840726	24.16976554705355	0.	6.007387187014331	2.8434035736443555	6.7030741913541325	1.5511102395203482	NaN	NaN	73.83434528267783	41.945338128221856	NaN	NaN	NaN	75.5884482795588	NaN	NaN	55.829878473465975	NaN	16.199541267274558	NaN	NaN	NaN	NaN	NaN	25.28589254732789	NaN	NaN	21.082078914834362	NaN	NaN	NaN	NaN	NaN	31.21827051887531	35.82431841680197	20.389729726875142	21.08807150879015	2.0933758369531033	NaN	-1.9316303385739333	4.401650402718226	NaN	NaN	7.303625085073368	4.077328241701054	1.898334935735276
7800	22.56064499133075	24.339242345768735	0.	6.003025011888834	2.804784657835113	6.6514870327258855	1.4986823313623487	NaN	NaN	74.15786593282591	42.15652015819061	NaN	NaN	NaN	75.90172560663072	NaN	NaN	56.09994448262434	NaN	16.267217244354356	NaN	NaN	NaN	NaN	NaN	25.357721939399873	NaN	NaN	21.114804035222885	NaN	NaN	NaN	NaN	NaN	31.332796786540488	35.91904864941085	20.575447545061788	21.2735238875909	2.1009578449225983	NaN	-1.9653467238772628	4.492072281955871	NaN	NaN	7.250224478355554	4.08288215173218	1.8654427821301482
7850	22.73509867018936	24.508417591458823	0.	5.998534045376502	2.7661313796319353	6.599867631404467	1.4462741654942413	NaN	NaN	74.48119683495447	42.36711866816013	NaN	NaN	NaN	76.21325410364022	NaN	NaN	56.36947001354798	NaN	16.33476713104391	NaN	NaN	NaN	NaN	NaN	25.429230065809772	NaN	NaN	21.147321479279686	NaN	NaN	NaN	NaN	NaN	31.446608757162927	36.01342796799076	20.760892929495252	21.458722773487434	2.108380431506137	NaN	-1.999097114942876	4.582625490270714	NaN	NaN	7.196873617955863	4.088303073300676	1.832506157121918
7900	22.909334911390502	24.677289874409336	0.	5.9939150055723704	2.7274436889617713	6.5482159344825694	1.3938855305981281	NaN	NaN	74.80434681281336	42.577133275888635	NaN	NaN	NaN	76.52301011677432	NaN	NaN	56.638450476856306	NaN	16.402191609174125	NaN	NaN	NaN	NaN	NaN	25.50041533530995	NaN	NaN	21.179632062717825	NaN	NaN	NaN	NaN	NaN	31.559696955116106	36.107453126522536	20.946064739223747	21.64366768795322	2.1156442752773583	NaN	-2.0328814580516514	4.673310393547592	NaN	NaN	7.143573222249573	4.093591265813771	1.7995248650023588
7950	23.08335342898111	24.84585775955505	0.	5.989168604382884	2.688721534664436	6.496531887102535	1.341516212838414	NaN	NaN	75.12732475021663	42.78656360095153	NaN	NaN	NaN	76.83096972581636	NaN	NaN	56.90688119281021	NaN	16.46949136044644	NaN	NaN	NaN	NaN	NaN	25.571276127539733	NaN	NaN	21.211736596926247	NaN	NaN	NaN	NaN	NaN	31.67205179756017	36.20112083738984	21.130961805481423	21.828358128403643	2.122750049078762	NaN	-2.0666997046509983	4.764127347674407	NaN	NaN	7.0903240169820645	4.098746969091536	1.7664986996331629
8000	23.257153924647575	25.014119786480006	0.	5.98429554752591	2.649964864492612	6.444815432456354	1.2891659958618145	NaN	NaN	75.45013959104261	42.995409264741404	NaN	NaN	NaN	77.13710874414612	NaN	NaN	57.174757391311985	NaN	16.53666706643285	NaN	NaN	NaN	NaN	NaN	25.64181079302549	NaN	NaN	21.243635888969763	NaN	NaN	NaN	NaN	NaN	31.783663594441848	36.29442777137913	21.315582931688418	22.01279356819602	2.1296984200216986	NaN	-2.100551811354862	4.8550766988018275	NaN	NaN	7.03712673526881	4.1037704033668785	1.7334274444459377
8050	23.430736087715815	25.182074469417472	0.	5.979296534530721	2.611173625111847	6.393066511785678	1.2368346607973493	NaN	NaN	75.77280033923388	43.20366989046805	NaN	NaN	NaN	77.44140271873977	NaN	NaN	57.44207421190546	NaN	16.603719408575884	NaN	NaN	NaN	NaN	NaN	25.712017653180546	NaN	NaN	21.275330741589066	NaN	NaN	NaN	NaN	NaN	31.89452254849453	36.38737055767969	21.49992689345077	22.19697345662954	2.1364900494863845	NaN	-2.134437739943721	4.946158783595665	NaN	NaN	6.983982117595391	4.108661769285553	1.700310872442209
8100	23.6040995951512	25.349720297250002	0.	5.97417225873801	2.572347762100557	6.341285064381814	1.1845219862563454	NaN	NaN	76.09531605879717	43.41134510315839	NaN	NaN	NaN	77.74382693016977	NaN	NaN	57.708826703775884	NaN	16.670649068188606	NaN	NaN	NaN	NaN	NaN	25.781895000305276	NaN	NaN	21.306821953200725	NaN	NaN	NaN	NaN	NaN	32.00461875523825	36.479945783883615	21.68399243856052	22.38089721894533	2.143125593121888	NaN	-2.168357457364589	5.037373929482247	NaN	NaN	6.930890911817492	4.113421247906149	1.6671487461934216
8150	23.777244111558623	25.517055733509387	0.	5.968923407299883	2.5334872199500227	6.289471027585714	1.132227748332436	NaN	NaN	76.4176958738035	43.6184345296566	NaN	NaN	NaN	78.04435639260504	NaN	NaN	57.975009825749986	NaN	16.73745672645465	NaN	NaN	NaN	NaN	NaN	25.85144109758701	NaN	NaN	21.338110317897193	NaN	NaN	NaN	NaN	NaN	32.11394220297962	36.57214999598583	21.867778286995616	22.564564256326424	2.1496057008461387	NaN	-2.2023109357310138	5.128722454886951	NaN	NaN	6.877853873160892	4.118049000700097	1.633940817840935
8200	23.950169289182455	25.684079216376663	0.	5.963550661179858	2.494591942064392	6.237624336787989	1.0799517206015599	NaN	NaN	76.73994896838813	43.824937798624006	NaN	NaN	NaN	78.34296585381082	NaN	NaN	58.24061844629596	NaN	16.804143064428153	NaN	NaN	NaN	NaN	NaN	25.920654179100094	NaN	NaN	21.369196625446783	NaN	NaN	NaN	NaN	NaN	32.222482772811965	36.66397969838404	22.051283130919984	22.747973945897755	2.15593101684592	NaN	-2.236298152323078	5.220204669466184	NaN	NaN	6.824871764221474	4.122545169551672	1.6006868290960268
8250	24.122874767906552	25.85078915868214	0.	5.958054695152872	2.4556618707606783	6.185744925428905	1.027693674121963	NaN	NaN	77.06208458675056	44.03085454053914	NaN	NaN	NaN	78.63962979514879	NaN	NaN	58.50564734352346	NaN	16.87070876303384	NaN	NaN	NaN	NaN	NaN	25.989532449805857	NaN	NaN	21.4000816612937	NaN	NaN	NaN	NaN	NaN	32.330230238615144	36.75543135387881	22.2345056346835	22.93112564072617	2.1621021795768756	NaN	-2.2703190895873964	5.3118208743329935	NaN	NaN	6.771945354965228	4.126909876757983	1.5673865112398926
8300	24.295360175254284	26.017183947905373	0.	5.952436177805269	2.416696947268763	6.1338327249983795	0.9754533774341978	NaN	NaN	77.3841120331545	44.23618438769771	NaN	NaN	NaN	78.93432243157693	NaN	NaN	58.77009120518357	NaN	16.93715450306695	NaN	NaN	NaN	NaN	NaN	26.058074085552647	NaN	NaN	21.43076620655803	NaN	NaN	NaN	NaN	NaN	32.437174267055724	36.84650138367347	22.41744443482197	23.114018669820428	2.168119821763506	NaN	-2.3043737351371205	5.403571362276547	NaN	NaN	6.719075422728237	4.1311432250289855	1.5340395851236464
8350	24.46762512638848	26.18326194617517	0.	5.946695771534814	2.3776971117313934	6.08188766503598	0.9232305965611234	NaN	NaN	77.70604067192788	44.44092697421262	NaN	NaN	NaN	79.22701771164968	NaN	NaN	59.033944628668905	NaN	17.00348096519327	NaN	NaN	NaN	NaN	NaN	26.1262772330758	NaN	NaN	21.461251038035712	NaN	NaN	NaN	NaN	NaN	32.54330441758688	36.937186167374215	22.600098140057174	23.296652338131196	2.1739845703991736	NaN	-2.3384620817519357	5.495456417975656	NaN	NaN	6.66626275221669	4.135245297487471	1.5006457611683177
8400	24.639669224111476	26.349021490269596	0.	5.940834132550679	2.338662303204182	6.029909673130935	0.8710250950079022	NaN	NaN	78.0278799274629	44.64508193601392	NaN	NaN	NaN	79.51768931751776	NaN	NaN	59.297202121013484	NaN	17.069688829949133	NaN	NaN	NaN	NaN	NaN	26.194140009997653	NaN	NaN	21.491536928198578	NaN	NaN	NaN	NaN	NaN	32.648610142448405	37.027482042990016	22.782465331296827	23.479025926551053	2.1796970467460888	NaN	-2.3725841273780603	5.587476318206564	NaN	NaN	6.61350813550688	4.139216157669076	1.4672047393648535
8450	24.811492058865117	26.514460891615975	0.	5.934851910873463	2.2995924596556083	5.977898674922124	0.8188366337620069	NaN	NaN	78.34963928421601	44.84864891084892	NaN	NaN	NaN	79.80631066492836	NaN	NaN	59.55985809889281	NaN	17.135778777741418	NaN	NaN	NaN	NaN	NaN	26.261660504827532	NaN	NaN	21.521624645194336	NaN	NaN	NaN	NaN	NaN	32.75308078666675	37.11738530693268	22.964544561634593	23.661138691914484	2.1852578663353275	NaN	-2.4067398751282476	5.6796313320451866	NaN	NaN	6.560812372045194	4.143055849522273	1.4337162092741198
8500	24.983093208730708	26.679578436290868	0.	5.928749750335163	2.2604875179670203	5.925854594098073	0.7666649712932149	NaN	NaN	78.67132828670783	45.05162753828205	NaN	NaN	NaN	80.09285490322499	NaN	NaN	59.821906888623865	NaN	17.20175148884754	NaN	NaN	NaN	NaN	NaN	26.328836776961776	NaN	NaN	21.551514952846567	NaN	NaN	NaN	NaN	NaN	32.85670558805496	37.20689221401683	23.146334356350117	23.842989866997897	2.1906676389668234	NaN	-2.4409293332817854	5.771921721063937	NaN	NaN	6.508176268648128	4.146764397408379	1.400179850026899
8550	25.15447223942907	26.844372385020108	0.	5.922528288579204	2.2213474139326284	5.873777352396973	0.7145098635536101	NaN	NaN	78.99295653952328	45.254017459694964	NaN	NaN	NaN	80.37729491534753	NaN	NaN	60.08334272616507	NaN	17.267607643415456	NaN	NaN	NaN	NaN	NaN	26.395666856683707	NaN	NaN	21.581208610654734	NaN	NaN	NaN	NaN	NaN	32.959473677212735	37.295998977459895	23.327833212908956	24.02457866051958	2.195926968709364	NaN	-2.4751525152844964	5.864347739523412	NaN	NaN	6.455600639502277	4.150341806101549	1.3665953303238896
8600	25.325628704320486	27.00884097317878	0.	5.916188157060415	2.182172082259514	5.821666869606661	0.6623710639775829	NaN	NaN	79.31453370731143	45.4558183182865	NaN	NaN	NaN	80.6596033178323	NaN	NaN	60.3441597571163	NaN	17.333347921463684	NaN	NaN	NaN	NaN	NaN	26.46214874516366	NaN	NaN	21.61070637379418	NaN	NaN	NaN	NaN	NaN	33.061374077526416	37.38470176888212	23.509039600962637	24.205904257139757	2.2010364539005947	NaN	-2.509409439748737	5.956909634558968	NaN	NaN	6.403086306164337	4.153788060788777	1.3329623084357096
8650	25.496562144404756	27.172982410791217	0.	5.909729981045048	2.142961456567621	5.769523063564632	0.6102483234818299	NaN	NaN	79.6360695147857	45.65702975907266	NaN	NaN	NaN	80.93975246081195	NaN	NaN	60.604352036718964	NaN	17.398973002881267	NaN	NaN	NaN	NaN	NaN	26.52828041445895	NaN	NaN	21.6400089931161	NaN	NaN	NaN	NaN	NaN	33.16239570516895	37.47299671830656	23.689951962348637	24.386965817460567	2.2059966871470214	NaN	-2.5437001304533973	6.049607646362473	NaN	NaN	6.3506340975611035	4.1571031270699015	1.2992804322028944
8700	25.667272088321155	27.336794882531002	0.	5.903154379610763	2.1037154693897624	5.71734585015803	0.558141390465354	NaN	NaN	79.95757374672365	45.85765142888664	NaN	NaN	NaN	81.2177144280155	NaN	NaN	60.86391352985584	NaN	17.46448356742779	NaN	NaN	NaN	NaN	NaN	26.594059807513908	NaN	NaN	21.6691172151476	NaN	NaN	NaN	NaN	NaN	33.26252736909993	37.5608799141591	23.87056871109038	24.567762478026026	2.210808255324008	NaN	-2.578024616343903	6.142442008359338	NaN	NaN	6.298244849989474	4.160286950957599	1.2655493390358947
8750	25.837758052348477	27.50027654772099	0.	5.896461965646636	2.0644340521716162	5.665135143323655	0.5060500108094662	NaN	NaN	80.27905624796712	46.05768297637886	NaN	NaN	NaN	81.49346103676837	NaN	NaN	61.12283811105124	NaN	17.5298802947334	NaN	NaN	NaN	NaN	NaN	26.659484838159855	NaN	NaN	21.698031782091633	NaN	NaN	NaN	NaN	NaN	33.361757771065584	37.648347403268424	24.05088823339724	24.748293351322094	2.21547173957577	NaN	-2.612382931532212	6.235412947380934	NaN	NaN	6.245919407116452	4.1633394588773855	1.2317686559150798
8800	26.00801954040497	27.663425540333268	0.	5.889653345853158	2.025117135271727	5.612890855047965	0.45397392787777924	NaN	NaN	80.60052692342218	46.25712405201686	NaN	NaN	NaN	81.76696383799234	NaN	NaN	61.38111956447087	NaN	17.595163864298765	NaN	NaN	NaN	NaN	NaN	26.724553391115116	NaN	NaN	21.72675343182705	NaN	NaN	NaN	NaN	NaN	33.46007550559876	37.73539519086605	24.230908887664548	24.928557525776615	2.2199877153153875	NaN	-2.6467751152968186	6.328520683832625	NaN	NaN	6.19365861997914	4.16626055766762	1.197937999390737
8850	26.178056044048393	27.8262399689892	0.	5.8827291207422325	1.985764647961506	5.560612895367063	0.40191288251621676	NaN	NaN	80.92199573805911	46.45597430808544	NaN	NaN	NaN	82.03819411620559	NaN	NaN	61.63875158392197	NaN	17.660334955495106	NaN	NaN	NaN	NaN	NaN	26.789263321985008	NaN	NaN	21.755282897908565	NaN	NaN	NaN	NaN	NaN	33.55746906001893	37.822019240586286	24.41062900447358	25.108554065759364	2.2243567522247956	NaN	-2.6812012120827506	6.421765431857499	NaN	NaN	6.1414633469847395	4.169050134579503	1.1640569755830708
8900	26.347867042475993	27.988717916959377	0.	5.875689884637183	1.9463765184252313	5.508301172366711	0.34986661305300737	NaN	NaN	81.24347271691245	46.65423339868652	NaN	NaN	NaN	82.3071228895226	NaN	NaN	61.89572777285322	NaN	17.7253942475642	NaN	NaN	NaN	NaN	NaN	26.853612457261836	NaN	NaN	21.783620909566785	NaN	NaN	NaN	NaN	NaN	33.65392681443223	37.908215474466274	24.590046886591573	25.28828201158202	2.2285794142547877	NaN	-2.7156612715015704	6.515147399495924	NaN	NaN	6.089334453910555	4.171708057277069	1.1301251801822016
8950	26.51745200252451	28.15085744216368	0.	5.868536225672735	1.9069526737600464	5.455955592182324	0.29783485529868575	NaN	NaN	81.56496794508098	46.85190097973928	NaN	NaN	NaN	82.57372090965437	NaN	NaN	62.15204164435475	NaN	17.79034241961833	NaN	NaN	NaN	NaN	NaN	26.91759859432493	NaN	NaN	21.81176819170817	NaN	NaN	NaN	NaN	NaN	33.74943704173141	37.99397977294597	24.769160808971694	25.467740379498146	2.232656259625012	NaN	-2.750155348331374	6.608666788841101	NaN	NaN	6.037272813903995	4.174234173837202	1.0961421984481687
9000	26.686810378670177	28.312656577171207	0.	5.861268725795044	1.8674930399759642	5.403576058998972	0.2458173425460932	NaN	NaN	81.88649156772766	47.048976708979986	NaN	NaN	NaN	82.83795866190815	NaN	NaN	62.407686621158156	NaN	17.85518015064037	NaN	NaN	NaN	NaN	NaN	26.98121950144059	NaN	NaN	21.839725464915077	NaN	NaN	NaN	NaN	NaN	33.84398790759583	38.07930797486814	24.947969018753074	25.646928161703258	2.2365878408239777	NaN	-2.7846835025167915	6.702323796190698	NaN	NaN	5.985279307482564	4.176628312749617	1.0621076052109293
9050	26.85594161302871	28.47411332920033	0.	5.853887960761666	1.8279975419958587	5.351162475051375	0.19381380557037722	NaN	NaN	82.20805379007975	47.24546024596219	NaN	NaN	NaN	83.09980636518759	NaN	NaN	62.66265603563651	NaN	17.9199081194837	NaN	NaN	NaN	NaN	NaN	27.04447291776213	NaN	NaN	21.867493445445724	NaN	NaN	NaN	NaN	NaN	33.93756747049151	38.16419587747835	25.126469735260812	25.825844326334764	2.2403747046090507	NaN	-2.81924579916899	6.796118612194694	NaN	NaN	5.933354822533875	4.1788902829168775	1.0280209648703558
9100	27.02484513535531	28.635225680118673	0.	5.846394500141582	1.7884661036554739	5.298714740623907	0.14182397262899196	NaN	NaN	82.52966487742871	47.44135125205657	NaN	NaN	NaN	83.3592339719928	NaN	NaN	62.916943129804324	NaN	17.984527004872263	NaN	NaN	NaN	NaN	NaN	27.107356553329865	NaN	NaN	21.89507284523422	NaN	NaN	NaN	NaN	NaN	34.03016368167108	38.24863923642503	25.304661150005916	26.004487817471954	2.244017392006455	NaN	-2.853842308565667	6.890051421999577	NaN	NaN	5.881500254315638	4.181019873654384	0.9938818313962391
9150	27.193520363044694	28.79599158644311	0.	5.838788907315177	1.74889864770342	5.2462327540506	0.08984756946169764	NaN	NaN	82.85133515513027	47.63664939045103	NaN	NaN	NaN	83.61621116842016	NaN	NaN	63.17054105531759	NaN	18.049037485400532	NaN	NaN	NaN	NaN	NaN	27.16986808907111	NaN	NaN	21.92246437189054	NaN	NaN	NaN	NaN	NaN	34.12176438517381	38.33263376575935	25.482541426685383	26.18285755513608	2.2475164383112705	NaN	-2.8884731061510567	6.98412240538894	NaN	NaN	5.8297165054556634	4.1830168546903765	0.9596897483282891
9200	27.361966701131045	28.956408979339784	0.	5.831071739474258	1.7092950958011737	5.193716411715136	0.03788431929056224	NaN	NaN	83.17307500860436	47.83135432615062	NaN	NaN	NaN	83.8707073741625	NaN	NaN	63.42344287347377	NaN	18.11344023953354	NaN	NaN	NaN	NaN	NaN	27.232005176800147	NaN	NaN	21.94966872870055	NaN	NaN	NaN	NaN	NaN	34.212357317825635	38.41617513793536	25.660108701182146	26.360952435290248	2.2508723730874345	NaN	-2.9231382725359265	7.078331736920664	NaN	NaN	5.7780044859518656	4.184880976165938	0.925444248776131
9250	27.530183542288054	29.116475764624074	0.	5.823243547622044	1.669655368523077	5.141165608050851	-0.01406605718004365	NaN	NaN	83.49489488333509	48.025465725977625	NaN	NaN	NaN	84.12269174250896	NaN	NaN	63.6756415552118	NaN	18.17773594560684	NaN	NaN	NaN	NaN	NaN	27.293765439218298	NaN	NaN	21.97668661462597	NaN	NaN	NaN	NaN	NaN	34.30193010923905	38.499258983809895	25.83736108156508	26.538771329839523	2.254085720167746	NaN	-2.9578378934975786	7.172679586060739	NaN	NaN	5.72636511317226	4.186611968634991	0.8911448554193071
9300	27.698170266828885	29.276189822760617	0.	5.815304876573168	1.629979385356339	5.088580235540737	-0.06600384176343943	NaN	NaN	83.81680528487095	48.218983258571456	NaN	NaN	NaN	84.37213316034516	NaN	NaN	63.92712998111202	NaN	18.241925281826557	NaN	NaN	NaN	NaN	NaN	27.35514646991385	NaN	NaN	22.003518724304417	NaN	NaN	NaN	NaN	NaN	34.39047028181324	38.58188089264263	26.014296648089037	26.716313086630848	2.25715699765386	NaN	-2.992572059979851	7.267166117313816	NaN	NaN	5.674799311854965	4.188209543064295	0.8567910805072783
9350	27.86592624270622	29.435549008863312	0.	5.807256264953677	1.5902670647010355	5.0359601847174345	-0.11792931879063917	NaN	NaN	84.13881677882455	48.41190659438876	NaN	NaN	NaN	84.61900024815293	NaN	NaN	64.1779009413963	NaN	18.306008926269328	NaN	NaN	NaN	NaN	NaN	27.416145833362126	NaN	NaN	22.030165748049367	NaN	NaN	NaN	NaN	NaN	34.477965250734	38.66403641209601	26.19091345319479	26.893576529453092	2.2600867179162845	NaN	-3.0273408680931126	7.361791490350617	NaN	NaN	5.623308014108198	4.189673390833459	0.8223824258594238
9400	28.033450825512208	29.594551152695303	0.	5.799098245201031	1.5505183238701084	4.9833053441632424	-0.16984277511035087	NaN	NaN	84.46093999087273	48.604235405703356	NaN	NaN	NaN	84.86326136001065	NaN	NaN	64.42794713592794	NaN	18.369987556882357	NaN	NaN	NaN	NaN	NaN	27.476761064925405	NaN	NaN	22.05662837185019	NaN	NaN	NaN	NaN	NaN	34.56440232397375	38.74572104823533	26.36720952150907	27.070560458037026	2.2628753875943906	NaN	-3.0621444191142695	7.456555860132308	NaN	NaN	5.571892159410279	4.191003183734922	0.7879183828650379
9450	28.200743358478498	29.753194058669003	0.	5.790831343564109	1.5107330790893658	4.930615600510111	-0.2217445000889758	NaN	NaN	84.78318560675666	48.79596936660626	NaN	NaN	NaN	85.10488458359302	NaN	NaN	64.67726117421172	NaN	18.433861851483382	NaN	NaN	NaN	NaN	NaN	27.53698967085299	NaN	NaN	22.082907277372126	NaN	NaN	NaN	NaN	NaN	34.64976870229157	38.82693026552869	26.543182849844587	27.24726364805533	2.2655235075964053	NaN	-3.0969828194867604	7.551459377031848	NaN	NaN	5.520552694609626	4.19219857397397	0.7533984324833332
9500	28.367803172476222	29.91147550584606	0.	5.782456080103196	1.4709112454974829	4.877890838439646	-0.27363478561060917	NaN	NaN	85.10556437228166	48.987108153005636	NaN	NaN	NaN	85.34383774017103	NaN	NaN	64.92583557539385	NaN	18.497632487760683	NaN	NaN	NaN	NaN	NaN	27.596829128281172	NaN	NaN	22.109003141956286	NaN	NaN	NaN	NaN	NaN	34.734051479233116	38.90765948684702	26.718831407199957	27.423684851122594	2.2680315730994147	NaN	-3.1318561808205603	7.646502186952492	NaN	NaN	5.469290573924767	4.193259194168726	0.7188220452434408
9550	28.53462958601603	30.069393247937377	0.	5.7739729686900025	1.4310527371460005	4.825130940683105	-0.3255139260770396	NaN	NaN	85.42808709331729	49.17765144262689	NaN	NaN	NaN	85.5800883846122	NaN	NaN	65.17366276826205	NaN	18.561300143273083	NaN	NaN	NaN	NaN	NaN	27.656276885233257	NaN	NaN	22.134916638619668	NaN	NaN	NaN	NaN	NaN	34.817237641130745	38.987904093464024	26.894153134759783	27.599822794795333	2.270400073549357	NaN	-3.1667646198921755	7.741684431443486	NaN	NaN	5.418106758944322	4.194184657350157	0.6841886812444078
9600	28.701221905248023	30.226945013303133	0.	5.765382517007643	1.3911574669993265	4.7723357880214	-0.3773822184077495	NaN	NaN	85.75076463579735	49.36759891501257	NaN	NaN	NaN	85.8136038053803	NaN	NaN	65.42073509124548	NaN	18.624865495449953	NaN	NaN	NaN	NaN	NaN	27.71533036061951	NaN	NaN	22.160648436055137	NaN	NaN	NaN	NaN	NaN	34.8993140671034	39.06765942505627	27.069145945894597	27.77567618257195	2.272629492661036	NaN	-3.2017082586446497	7.837006247813014	NaN	NaN	5.367002218627019	4.194974556962067	0.6494977901551983
9650	28.867579423961825	30.384128504952752	0.	5.75668522655065	1.3512253469347353	4.7195052592850955	-0.42923996203991366	NaN	NaN	86.07360792571997	49.556950251522444	NaN	NaN	NaN	86.04435102453554	NaN	NaN	65.66704479241476	NaN	18.688329221591204	NaN	NaN	NaN	NaN	NaN	27.773986944237244	NaN	NaN	22.18619919863144	NaN	NaN	NaN	NaN	NaN	34.98026752905664	39.14692077970312	27.24380772616089	27.951243693892753	2.2747203084181087	NaN	-3.236687224187559	7.932467769238543	NaN	NaN	5.315977929301684	4.195628466861104	0.6147488112146963
9700	29.03370142358653	30.540941400544906	0.	5.74788159262497	1.3112562877423666	4.666639231354412	-0.4810874589284041	NaN	NaN	86.39662794914734	49.745705135333424	NaN	NaN	NaN	86.27229679773448	NaN	NaN	65.91258402948192	NaN	18.751691998867294	NaN	NaN	NaN	NaN	NaN	27.83224399677073	NaN	NaN	22.211569586393193	NaN	NaN	NaN	NaN	NaN	35.06008469168272	39.22568341388675	27.418136333301106	28.12652398414	2.2766729930730887	NaN	-3.271701648797014	8.028069124874554	NaN	NaN	5.265034874667246	4.196145941316753	0.5799411732317
9750	29.199587173190736	30.697381352387506	0.	5.738972104347967	1.2712501991252276	4.6137375791592214	-0.5329250135457828	NaN	NaN	86.71983575220601	49.93386325143966	NaN	NaN	NaN	86.49740761423006	NaN	NaN	66.1573448698006	NaN	18.814954504319214	NaN	NaN	NaN	NaN	NaN	27.890098849791272	NaN	NaN	22.2367602550609	NaN	NaN	NaN	NaN	NaN	35.138752112460445	39.30394254249213	27.592129597243638	28.301515684637817	2.2784880131473497	NaN	-3.306751669915659	8.123810439957811	NaN	NaN	5.214174045792737	4.196526515011342	0.5450742945849274
9800	29.365235929482537	30.85344598743774	0.	5.729957244648414	1.231206989699192	4.5608001756790495	-0.5847529328823069	NaN	NaN	87.04324244108675	50.12142428665246	NaN	NaN	NaN	86.7196496968716	NaN	NaN	66.40131929036576	NaN	18.878117414858504	NaN	NaN	NaN	NaN	NaN	27.94754880575713	NaN	NaN	22.261771856030936	NaN	NaN	NaN	NaN	NaN	35.21625624165534	39.38169333880709	27.76578532010284	28.476217402652257	2.280165829431123	NaN	-3.341837430152676	8.21969183591019	NaN	NaN	5.1633964411172855	4.196769703040038	0.5101475832230123
9850	29.5306469368095	31.009132907302057	0.	5.7208374902665025	1.1911265669929993	4.507826891943077	-0.6365715264459266	NaN	NaN	87.36685918204454	50.30838792960032	NaN	NaN	NaN	86.93898900210482	NaN	NaN	66.64449917781391	NaN	18.94118140726725	NaN	NaN	NaN	NaN	NaN	28.004591138013613	NaN	NaN	22.286605036375562	NaN	NaN	NaN	NaN	NaN	35.292583422319474	39.458930934522236	27.939101276178977	28.65062772139128	2.281706896983498	NaN	-3.376959077283776	8.315713430439143	NaN	NaN	5.112703066450128	4.196875000910849	0.4751604366645075
9900	29.695819427158703	31.164439688236133	0.	5.711613311753837	1.1510088374482557	4.4548175970301385	-0.6883811062622861	NaN	NaN	87.69069720139855	50.494753870728914	NaN	NaN	NaN	87.15539121997178	NaN	NaN	66.88687632842296	NaN	19.004147158198087	NaN	NaN	NaN	NaN	NaN	28.06122309079297	NaN	NaN	22.31126043884289	NaN	NaN	NaN	NaN	NaN	35.3677198902916	39.53565041973102	28.112075211958324	28.82474520000476	2.2831116651324166	NaN	-3.4121167642512087	8.411875337635893	NaN	NaN	5.062094934970596	4.196841884544623	0.4401122419978814
9950	29.860752620156692	31.31936388114492	0.	5.70228517347343	1.1108537064194337	4.401772158068718	-0.7401819868747234	NaN	NaN	88.01476778553226	50.680521802301136	NaN	NaN	NaN	87.36882177411096	NaN	NaN	67.12844244811231	NaN	19.06701534417417	NaN	NaN	NaN	NaN	NaN	28.11744187921451	NaN	NaN	22.33573870185694	NaN	NaN	NaN	NaN	NaN	35.441651774197105	39.61184684292967	28.28470484611306	28.998568373584476	2.284380577474684	NaN	-3.447310649163756	8.50817766807137	NaN	NaN	5.0115730672281265	4.19666981027505	0.4050023758815201
10000	30.02544572306953	31.473903011582628	0.	5.692853533599721	1.0706610781738726	4.348690440236958	-0.7919744853442696	NaN	NaN	88.33908228089341	50.86569141839702	NaN	NaN	NaN	87.57924582175715	NaN	NaN	67.36918915244287	NaN	19.129786641589224	NaN	NaN	NaN	NaN	NaN	28.173244689284484	NaN	NaN	22.360040459517585	NaN	NaN	NaN	NaN	NaN	35.51436509544798	39.68751521101727	28.456987869501333	29.172095753164115	2.285514071875964	NaN	-3.4825408952967334	8.604620528890013	NaN	NaN	4.961138491142258	4.196358214848659	0.3698302045437296
