# Supplementary material for: Quantum-mechanical exploration of the phase diagram of water
Source: Nat Commun. 2021 Jan 26;12:588. doi: 10.1038/s41467-020-20821-w (PMC7838264; doi:10.1038/s41467-020-20821-w)
Supplement: Supplementary file 3 — Supplementary Data 1 [file 41467_2020_20821_MOESM3_ESM.zip › supplemental_data/results/chemical-potential-output/chemPotFitted-150K.dat]

P/bar	ice12111	iceXI	iceII	iceIX	iceXIII	iceXIV	iceXV	iceLTA	iceMAR	iceNON	icei	ice0	iceACO	iceBSV	iceDOH	ice11215848	ice12232449	ice14427301	ice15124949650	ice1532155471	ice16927915	ice17625256	ice20228176	ice533726600	ice582511	ice6128842	ice6721563	ice8421419	icePCOD8007225	icePCOD8036144	icePCOD8047078	icePCOD8047931	icePCOD8204698	icePCOD8301974	icePCOD8321499	icePCOD8324623	iceIc	iceIh	iceIII	iceIV	iceV	liquid	iceVIII	iceVII	iceVI	iceIII-part	iceV-part
0	-10.006360022254343	-7.756309557363304	0.	NaN	10.252808814853704	NaN	13.418922422779124	NaN	NaN	NaN	NaN	NaN	NaN	NaN	NaN	NaN	NaN	NaN	NaN	NaN	NaN	NaN	NaN	NaN	NaN	NaN	NaN	NaN	NaN	NaN	NaN	NaN	NaN	NaN	NaN	NaN	-8.318621391442266	-7.777772536831707	6.972072418987888	NaN	12.019798808288082	NaN	NaN	NaN	22.66661595331109	7.932725261795967	14.434029116026027
50	-9.792862081125199	-7.537310744324524	0.	NaN	10.219828565298435	NaN	13.367133262209286	NaN	NaN	NaN	NaN	NaN	NaN	NaN	NaN	NaN	NaN	NaN	NaN	NaN	NaN	NaN	NaN	NaN	NaN	NaN	NaN	NaN	NaN	NaN	NaN	NaN	NaN	NaN	NaN	NaN	-8.089654543712728	-7.548778742930753	7.020415524640384	NaN	11.991689094738403	NaN	NaN	NaN	22.610837522749055	7.979169505572708	14.405834577775753
100	-9.57959398993455	-7.3187082399805705	0.	NaN	10.18680343158998	NaN	13.31536147749167	NaN	NaN	NaN	NaN	NaN	NaN	NaN	NaN	NaN	NaN	NaN	NaN	NaN	NaN	NaN	NaN	NaN	NaN	NaN	NaN	NaN	NaN	NaN	NaN	NaN	NaN	NaN	NaN	NaN	-7.860966450486083	-7.320142609768218	7.068330808352777	NaN	11.963527334694295	NaN	NaN	NaN	22.555075169500693	8.025138394061917	14.377607026445796
150	-9.366554913877065	-7.100498903550903	0.	NaN	10.153733623803543	NaN	13.263607054694592	NaN	NaN	NaN	NaN	NaN	NaN	NaN	NaN	NaN	NaN	NaN	NaN	NaN	NaN	NaN	NaN	NaN	NaN	NaN	NaN	NaN	NaN	NaN	NaN	NaN	NaN	NaN	NaN	NaN	-7.632555649893876	-7.0918581173985205	7.11582136286822	NaN	11.93531365607195	NaN	NaN	NaN	22.49932896712432	8.070636099202504	14.349346008432688
200	-9.153744023232841	-6.88267961653043	0.	NaN	10.12061934867352	NaN	13.211869979163543	NaN	NaN	NaN	NaN	NaN	NaN	NaN	NaN	NaN	NaN	NaN	NaN	NaN	NaN	NaN	NaN	NaN	NaN	NaN	NaN	NaN	NaN	NaN	NaN	NaN	NaN	NaN	NaN	NaN	-7.404420690465837	-6.863919389127453	7.162890262889413	NaN	11.90704818453803	NaN	NaN	NaN	22.44359898848235	8.115666765800611	14.321051074341788
250	-8.941160493367407	-6.665247282689506	0.	NaN	10.087460809593479	NaN	13.160150235521233	NaN	NaN	NaN	NaN	NaN	NaN	NaN	NaN	NaN	NaN	NaN	NaN	NaN	NaN	NaN	NaN	NaN	NaN	NaN	NaN	NaN	NaN	NaN	NaN	NaN	NaN	NaN	NaN	NaN	-7.176560131129889	-6.636320691512186	7.2095405650786155	NaN	11.878731043509678	NaN	NaN	NaN	22.387885305741275	8.160234511529609	14.292721778987278
300	-8.728803504731728	-6.4481988280739255	0.	NaN	10.054258206616161	NaN	13.108447807667563	NaN	NaN	NaN	NaN	NaN	NaN	NaN	NaN	NaN	NaN	NaN	NaN	NaN	NaN	NaN	NaN	NaN	NaN	NaN	NaN	NaN	NaN	NaN	NaN	NaN	NaN	NaN	NaN	NaN	-6.948972541212137	-6.409056434361265	7.255775308057632	NaN	11.850362354154509	NaN	NaN	NaN	22.332187990371672	8.204343426930103	14.26435768139216
350	-8.516672242862192	-6.231531201004924	0.	NaN	10.02101173645349	NaN	13.056762678779632	NaN	NaN	NaN	NaN	NaN	NaN	NaN	NaN	NaN	NaN	NaN	NaN	NaN	NaN	NaN	NaN	NaN	NaN	NaN	NaN	NaN	NaN	NaN	NaN	NaN	NaN	NaN	NaN	NaN	-6.721656500436871	-6.182121170734619	7.3015975124078185	NaN	11.821942235390612	NaN	NaN	NaN	22.276507113148202	8.247997575409931	14.235958344788259
400	-8.304765898380628	-6.015241372079183	0.	NaN	9.987721592476566	NaN	13.005094831311741	NaN	NaN	NaN	NaN	NaN	NaN	NaN	NaN	NaN	NaN	NaN	NaN	NaN	NaN	NaN	NaN	NaN	NaN	NaN	NaN	NaN	NaN	NaN	NaN	NaN	NaN	NaN	NaN	NaN	-6.494610598926571	-5.955509596943549	7.347010180670086	NaN	11.79347080388655	NaN	NaN	NaN	22.220842744149603	8.29120099324416	14.207523336616216
450	-8.09308366699429	-5.799326334168826	0.	NaN	9.954387964715666	NaN	12.953444246995385	NaN	NaN	NaN	NaN	NaN	NaN	NaN	NaN	NaN	NaN	NaN	NaN	NaN	NaN	NaN	NaN	NaN	NaN	NaN	NaN	NaN	NaN	NaN	NaN	NaN	NaN	NaN	NaN	NaN	-6.267833437201903	-5.729216552550738	7.392016297344893	NaN	11.764948174061365	NaN	NaN	NaN	22.1651949527587	8.333957689575099	14.179052228525501
500	-7.881624749495868	-5.583783102421415	0.	NaN	9.92101103986024	NaN	12.901810906839254	NaN	NaN	NaN	NaN	NaN	NaN	NaN	NaN	NaN	NaN	NaN	NaN	NaN	NaN	NaN	NaN	NaN	NaN	NaN	NaN	NaN	NaN	NaN	NaN	NaN	NaN	NaN	NaN	NaN	-6.04132362618172	-5.503237020370239	7.436618828892249	NaN	11.736374458084567	NaN	NaN	NaN	22.109563807662404	8.376271646412274	14.15054459637439
550	-7.670388351763478	-5.368608714259965	0.	NaN	9.887591001258924	NaN	12.850194791129242	NaN	NaN	NaN	NaN	NaN	NaN	NaN	NaN	NaN	NaN	NaN	NaN	NaN	NaN	NaN	NaN	NaN	NaN	NaN	NaN	NaN	NaN	NaN	NaN	NaN	NaN	NaN	NaN	NaN	-5.815079787183059	-5.277566126467493	7.48082072373172	NaN	11.707749765876146	NaN	NaN	NaN	22.0539493768517	8.418146818632454	14.122000020230006
600	-7.459373684760676	-5.153800229382921	0.	NaN	9.854128028919526	NaN	12.798595879428447	NaN	NaN	NaN	NaN	NaN	NaN	NaN	NaN	NaN	NaN	NaN	NaN	NaN	NaN	NaN	NaN	NaN	NaN	NaN	NaN	NaN	NaN	NaN	NaN	NaN	NaN	NaN	NaN	NaN	-5.58910055192115	-5.052199140159307	7.524624912242415	NaN	11.679074205106565	NaN	NaN	NaN	21.998351727621667	8.45958713397964	14.09341808436827
650	-7.248579964536439	-4.939354729764184	0.	NaN	9.820622299509031	NaN	12.74701415057715	NaN	NaN	NaN	NaN	NaN	NaN	NaN	NaN	NaN	NaN	NaN	NaN	NaN	NaN	NaN	NaN	NaN	NaN	NaN	NaN	NaN	NaN	NaN	NaN	NaN	NaN	NaN	NaN	NaN	-5.363384562509402	-4.827131474013877	7.568034306763004	NaN	11.65034788119676	NaN	NaN	NaN	21.942770926571466	8.50059649306506	14.064798377273934
700	-7.0380064122251875	-4.725269319653086	0.	NaN	9.787073986353603	NaN	12.695449582692845	NaN	NaN	NaN	NaN	NaN	NaN	NaN	NaN	NaN	NaN	NaN	NaN	NaN	NaN	NaN	NaN	NaN	NaN	NaN	NaN	NaN	NaN	NaN	NaN	NaN	NaN	NaN	NaN	NaN	-5.1379304714594145	-4.602358683850767	7.611051801591697	NaN	11.621570897318145	NaN	NaN	NaN	21.887207039604323	8.541178769367182	14.036140491640573
750	-6.827652254046761	-4.51154112557441	0.	NaN	9.753483259438584	NaN	12.643902153170215	NaN	NaN	NaN	NaN	NaN	NaN	NaN	NaN	NaN	NaN	NaN	NaN	NaN	NaN	NaN	NaN	NaN	NaN	NaN	NaN	NaN	NaN	NaN	NaN	NaN	NaN	NaN	NaN	NaN	-4.9127369416809765	-4.377876468740923	7.653680272986262	NaN	11.592743354392605	NaN	NaN	NaN	21.831660131927574	8.581337809231695	14.007444024370574
800	-6.617516721306442	-4.298167296328378	0.	NaN	9.719850285408492	NaN	12.592371838681144	NaN	NaN	NaN	NaN	NaN	NaN	NaN	NaN	NaN	NaN	NaN	NaN	NaN	NaN	NaN	NaN	NaN	NaN	NaN	NaN	NaN	NaN	NaN	NaN	NaN	NaN	NaN	NaN	NaN	-4.687802646482058	-4.153680671006668	7.6959225791640185	NaN	11.5638653510925	NaN	NaN	NaN	21.776130268052622	8.621077431871532	13.978708576575164
850	-6.407599050394937	-4.085145002990657	0.	NaN	9.686175227567022	NaN	12.540858615174713	NaN	NaN	NaN	NaN	NaN	NaN	NaN	NaN	NaN	NaN	NaN	NaN	NaN	NaN	NaN	NaN	NaN	NaN	NaN	NaN	NaN	NaN	NaN	NaN	NaN	NaN	NaN	NaN	NaN	-4.463126269568819	-3.9297672762217006	7.737781560301834	NaN	11.53493698384067	NaN	NaN	NaN	21.720617511794952	8.66040142936685	13.949933753574365
900	-6.197898482788387	-3.872471438912355	0.	NaN	9.652458245877048	NaN	12.489362457877208	NaN	NaN	NaN	NaN	NaN	NaN	NaN	NaN	NaN	NaN	NaN	NaN	NaN	NaN	NaN	NaN	NaN	NaN	NaN	NaN	NaN	NaN	NaN	NaN	NaN	NaN	NaN	NaN	NaN	-4.238706505045607	-3.7061324132111007	7.779260038536131	NaN	11.505958346810418	NaN	NaN	NaN	21.665121926274136	8.699313566665044	13.921119164897043
950	-5.988414265048366	-3.6601438197200244	0.	NaN	9.618699496960618	NaN	12.437883341292101	NaN	NaN	NaN	NaN	NaN	NaN	NaN	NaN	NaN	NaN	NaN	NaN	NaN	NaN	NaN	NaN	NaN	NaN	NaN	NaN	NaN	NaN	NaN	NaN	NaN	NaN	NaN	NaN	NaN	-4.014542057414953	-3.4827723540513205	7.820360817962879	NaN	11.476929531925538	NaN	NaN	NaN	21.609643573913836	8.737817581580739	13.892264424280874
1000	-5.779145648821877	-3.4481593833156574	0.	NaN	9.584899134098961	NaN	12.386421239200073	NaN	NaN	NaN	NaN	NaN	NaN	NaN	NaN	NaN	NaN	NaN	NaN	NaN	NaN	NaN	NaN	NaN	NaN	NaN	NaN	NaN	NaN	NaN	NaN	NaN	NaN	NaN	NaN	NaN	-3.79063164157758	-3.2596835140701947	7.861086684637601	NaN	11.447850628860284	NaN	NaN	NaN	21.554182516441784	8.77591718479579	13.863369149672359
1050	-5.570091890841354	-3.2365153898766947	0.	NaN	9.551057307232481	NaN	12.334976124659	NaN	NaN	NaN	NaN	NaN	NaN	NaN	NaN	NaN	NaN	NaN	NaN	NaN	NaN	NaN	NaN	NaN	NaN	NaN	NaN	NaN	NaN	NaN	NaN	NaN	NaN	NaN	NaN	NaN	-3.5669739828323905	-3.0368624518469316	7.901440406575372	NaN	11.418721725039394	NaN	NaN	NaN	21.498738814889805	8.813616059859285	13.834432963226817
1100	-5.361252252924666	-3.025209121856014	0.	NaN	9.517174162960762	NaN	12.283547970003955	NaN	NaN	NaN	NaN	NaN	NaN	NaN	NaN	NaN	NaN	NaN	NaN	NaN	NaN	NaN	NaN	NaN	NaN	NaN	NaN	NaN	NaN	NaN	NaN	NaN	NaN	NaN	NaN	NaN	-3.34356781687648	-2.8143058692121192	7.9414247337508135	NaN	11.389542905638072	NaN	NaN	NaN	21.443312529593793	8.850917863187549	13.805455491308399
1150	-5.152626001975111	-2.8142378839819395	0.	NaN	9.483249844542565	NaN	12.232136746847212	NaN	NaN	NaN	NaN	NaN	NaN	NaN	NaN	NaN	NaN	NaN	NaN	NaN	NaN	NaN	NaN	NaN	NaN	NaN	NaN	NaN	NaN	NaN	NaN	NaN	NaN	NaN	NaN	NaN	-3.120411889805127	-2.5920106112477215	7.981042398098108	NaN	11.360314253582006	NaN	NaN	NaN	21.387903720193748	8.887826224064135	13.776436364490058
1200	-4.944212409981419	-2.603599003258237	0.	NaN	9.449284491895824	NaN	12.180742426078234	NaN	NaN	NaN	NaN	NaN	NaN	NaN	NaN	NaN	NaN	NaN	NaN	NaN	NaN	NaN	NaN	NaN	NaN	NaN	NaN	NaN	NaN	NaN	NaN	NaN	NaN	NaN	NaN	NaN	-2.8975049581117993	-2.369973666287081	8.020296113510977	NaN	11.331035849547352	NaN	NaN	NaN	21.33251244563374	8.924344744639827	13.747375217553582
1250	-4.736010754017753	-2.3932898289641154	0.	NaN	9.415278241597655	NaN	12.1293649778637	NaN	NaN	NaN	NaN	NaN	NaN	NaN	NaN	NaN	NaN	NaN	NaN	NaN	NaN	NaN	NaN	NaN	NaN	NaN	NaN	NaN	NaN	NaN	NaN	NaN	NaN	NaN	NaN	NaN	-2.674845788688149	-2.148192165914918	8.0591885758427	NaN	11.301707771960743	NaN	NaN	NaN	21.27713876416191	8.960476999932645	13.71827168948958
1300	-4.528020316243705	-2.1833077326542263	0.	NaN	9.381231226884351	NaN	12.078004371647467	NaN	NaN	NaN	NaN	NaN	NaN	NaN	NaN	NaN	NaN	NaN	NaN	NaN	NaN	NaN	NaN	NaN	NaN	NaN	NaN	NaN	NaN	NaN	NaN	NaN	NaN	NaN	NaN	NaN	-2.4524331588240176	-1.9266633849673285	8.09772246290611	NaN	11.272330096999287	NaN	NaN	NaN	21.2217827333305	8.99622653782784	13.689125423497487
1350	-4.320240383904302	-1.973650108158664	0.	NaN	9.347143577651378	NaN	12.026660576150608	NaN	NaN	NaN	NaN	NaN	NaN	NaN	NaN	NaN	NaN	NaN	NaN	NaN	NaN	NaN	NaN	NaN	NaN	NaN	NaN	NaN	NaN	NaN	NaN	NaN	NaN	NaN	NaN	NaN	-2.23026585620743	-1.705384741531788	8.135900434473585	NaN	11.242902898590568	NaN	NaN	NaN	21.16644440999584	9.031596879077894	13.659936066985537
1400	-4.112670249329998	-1.7643143715829661	0.	NaN	9.313015420453386	NaN	11.975333559371382	NaN	NaN	NaN	NaN	NaN	NaN	NaN	NaN	NaN	NaN	NaN	NaN	NaN	NaN	NaN	NaN	NaN	NaN	NaN	NaN	NaN	NaN	NaN	NaN	NaN	NaN	NaN	NaN	NaN	-2.0083426789246004	-1.4843537969471476	8.173725132277056	NaN	11.21342624841264	NaN	NaN	NaN	21.111123850318315	9.066591517302525	13.630703271570809
1450	-3.9053092099366844	-1.5552979613081133	0.	NaN	9.278846878504197	NaN	11.924023288585252	NaN	NaN	NaN	NaN	NaN	NaN	NaN	NaN	NaN	NaN	NaN	NaN	NaN	NaN	NaN	NaN	NaN	NaN	NaN	NaN	NaN	NaN	NaN	NaN	NaN	NaN	NaN	NaN	NaN	-1.7866624354599299	-1.2635682558036363	8.211199180008013	NaN	11.183900215894033	NaN	NaN	NaN	21.05582110976242	9.101213918988673	13.601426693079196
1500	-3.6981565682256776	-1.3465983379905275	0.	NaN	9.24463807167681	NaN	11.87272973034488	NaN	NaN	NaN	NaN	NaN	NaN	NaN	NaN	NaN	NaN	NaN	NaN	NaN	NaN	NaN	NaN	NaN	NaN	NaN	NaN	NaN	NaN	NaN	NaN	NaN	NaN	NaN	NaN	NaN	-1.5652239446960035	-1.0430259659428622	8.248325183317482	NaN	11.154324868213754	NaN	NaN	NaN	21.00053624309672	9.13546752349053	13.572105991545408
1550	-3.4912116317837336	-1.1382129845620768	0.	NaN	9.210389116503412	NaN	11.821452850480119	NaN	NaN	NaN	NaN	NaN	NaN	NaN	NaN	NaN	NaN	NaN	NaN	NaN	NaN	NaN	NaN	NaN	NaN	NaN	NaN	NaN	NaN	NaN	NaN	NaN	NaN	NaN	NaN	NaN	-1.3440260359135958	-0.8227249184578092	8.28510572981605	NaN	11.124700270301286	NaN	NaN	NaN	20.94526930439387	9.169355743029497	13.542740831212981
1600	-3.284473713283033	-0.9301394062300673	0.	NaN	9.17610012617535	NaN	11.770192614098027	NaN	NaN	NaN	NaN	NaN	NaN	NaN	NaN	NaN	NaN	NaN	NaN	NaN	NaN	NaN	NaN	NaN	NaN	NaN	NaN	NaN	NaN	NaN	NaN	NaN	NaN	NaN	NaN	NaN	-1.1230675487916673	-0.6026632476928387	8.321543389073858	NaN	11.095026484836584	NaN	NaN	NaN	20.890020347030603	9.202881962694223	13.513330880534271
1650	-3.077942130481189	-0.7223751304772541	0.	NaN	9.141771210543158	NaN	11.718948985582864	NaN	NaN	NaN	NaN	NaN	NaN	NaN	NaN	NaN	NaN	NaN	NaN	NaN	NaN	NaN	NaN	NaN	NaN	NaN	NaN	NaN	NaN	NaN	NaN	NaN	NaN	NaN	NaN	NaN	-0.9023473334073645	-0.38283923124369035	8.35764071262059	NaN	11.065303572250073	NaN	NaN	NaN	20.834789423687734	9.236049540440586	13.483875812170453
1700	-2.8716162062212502	-0.5149177070618296	0.	NaN	9.107402476116551	NaN	11.667721928596077	NaN	NaN	NaN	NaN	NaN	NaN	NaN	NaN	NaN	NaN	NaN	NaN	NaN	NaN	NaN	NaN	NaN	NaN	NaN	NaN	NaN	NaN	NaN	NaN	NaN	NaN	NaN	NaN	NaN	-0.6818642502360214	-0.16325128995748042	8.393400233945489	NaN	11.035531590722663	NaN	NaN	NaN	20.779576586350164	9.268861807091692	13.454375302991524
1750	-2.665495268431693	-0.30776470801743017	0.	NaN	9.072994026064416	NaN	11.61651140607632	NaN	NaN	NaN	NaN	NaN	NaN	NaN	NaN	NaN	NaN	NaN	NaN	NaN	NaN	NaN	NaN	NaN	NaN	NaN	NaN	NaN	NaN	NaN	NaN	NaN	NaN	NaN	NaN	NaN	-0.4616171701511582	0.056102012067296966	8.42882446849734	NaN	11.00571059618573	NaN	NaN	NaN	20.724381886306883	9.301322066337882	13.42482903407631
1800	-2.4595786501264287	-0.10091372765313902	0.	NaN	9.038545960214817	NaN	11.565317380239442	NaN	NaN	NaN	NaN	NaN	NaN	NaN	NaN	NaN	NaN	NaN	NaN	NaN	NaN	NaN	NaN	NaN	NaN	NaN	NaN	NaN	NaN	NaN	NaN	NaN	NaN	NaN	NaN	NaN	-0.2416049744244822	0.2752219674807702	8.463915913684488	NaN	10.975840642321128	NaN	NaN	NaN	20.66920537415094	9.333433594736732	13.395236690712448
1850	-2.2538656894047975	0.1056376174465237	0.	NaN	9.004058375054996	NaN	11.51413981257849	NaN	NaN	NaN	NaN	NaN	NaN	NaN	NaN	NaN	NaN	NaN	NaN	NaN	NaN	NaN	NaN	NaN	NaN	NaN	NaN	NaN	NaN	NaN	NaN	NaN	NaN	NaN	NaN	NaN	-0.021826554725887272	0.49410972568169037	8.498677048874825	NaN	10.945921780561186	NaN	NaN	NaN	20.6140470997795	9.36519964171305	13.3655979623964
1900	-2.0483557294515724	0.311891688421589	0.	NaN	8.969531363731376	NaN	11.462978663863712	NaN	NaN	NaN	NaN	NaN	NaN	NaN	NaN	NaN	NaN	NaN	NaN	NaN	NaN	NaN	NaN	NaN	NaN	NaN	NaN	NaN	NaN	NaN	NaN	NaN	NaN	NaN	NaN	NaN	0.197719186876546	0.712766292817431	8.533110335395795	NaN	10.915954060088707	NaN	NaN	NaN	20.558907112393797	9.396623429558865	13.335912542833448
1950	-1.8430481185369574	0.517850824136651	0.	NaN	8.934965016049551	NaN	11.411833894142552	NaN	NaN	NaN	NaN	NaN	NaN	NaN	NaN	NaN	NaN	NaN	NaN	NaN	NaN	NaN	NaN	NaN	NaN	NaN	NaN	NaN	NaN	NaN	NaN	NaN	NaN	NaN	NaN	NaN	0.4170333379165503	0.9311925317839881	8.567218216534393	NaN	10.885937527836967	NaN	NaN	NaN	20.50378546049914	9.427708153433457	13.3061801299377
2000	-1.6379422100165886	0.7235173411808548	0.	NaN	8.900359418474299	NaN	11.36070546273965	NaN	NaN	NaN	NaN	NaN	NaN	NaN	NaN	NaN	NaN	NaN	NaN	NaN	NaN	NaN	NaN	NaN	NaN	NaN	NaN	NaN	NaN	NaN	NaN	NaN	NaN	NaN	NaN	NaN	0.6361169755296716	1.1493891622259804	8.601003117537163	NaN	10.85587222848972	NaN	NaN	NaN	20.448682191904926	9.458456981363321	13.276400425832081
2050	-1.4330373623315336	0.9288935338679087	0.	NaN	8.865714654129569	NaN	11.30959332825685	NaN	NaN	NaN	NaN	NaN	NaN	NaN	NaN	NaN	NaN	NaN	NaN	NaN	NaN	NaN	NaN	NaN	NaN	NaN	NaN	NaN	NaN	NaN	NaN	NaN	NaN	NaN	NaN	NaN	0.8549711664532692	1.3673567605366492	8.634467445610204	NaN	10.825758204481193	NaN	NaN	NaN	20.393597353724637	9.4888730542422	13.24657313684834
2100	-1.228332939008291	1.1339816742360727	0.	NaN	8.831030802798495	NaN	11.25849744857319	NaN	NaN	NaN	NaN	NaN	NaN	NaN	NaN	NaN	NaN	NaN	NaN	NaN	NaN	NaN	NaN	NaN	NaN	NaN	NaN	NaN	NaN	NaN	NaN	NaN	NaN	NaN	NaN	NaN	1.0735969670265155	1.5850957598578586	8.667613589919164	NaN	10.795595495996086	NaN	NaN	NaN	20.338530992375844	9.518959485831052	13.216697973527044
2150	-1.0238283086587923	1.3387840120481689	0.	NaN	8.796307940923377	NaN	11.207417780844905	NaN	NaN	NaN	NaN	NaN	NaN	NaN	NaN	NaN	NaN	NaN	NaN	NaN	NaN	NaN	NaN	NaN	NaN	NaN	NaN	NaN	NaN	NaN	NaN	NaN	NaN	NaN	NaN	NaN	1.2919954231903965	1.8026064500800942	8.700443921589244	NaN	10.765384140969575	NaN	NaN	NaN	20.283483153580185	9.548719362758087	13.186774650617583
2200	-0.8195228449803994	1.5433027747915713	0.	NaN	8.761546141605708	NaN	11.156354281505438	NaN	NaN	NaN	NaN	NaN	NaN	NaN	NaN	NaN	NaN	NaN	NaN	NaN	NaN	NaN	NaN	NaN	NaN	NaN	NaN	NaN	NaN	NaN	NaN	NaN	NaN	NaN	NaN	NaN	1.5101675704877113	2.019888977842465	8.732960793705194	NaN	10.73512417508731	NaN	NaN	NaN	20.2284538823634	9.578155744518726	13.156802887078166
2250	-0.6154159267559063	1.747540167678217	0.	NaN	8.72674547460614	NaN	11.105306906265412	NaN	NaN	NaN	NaN	NaN	NaN	NaN	NaN	NaN	NaN	NaN	NaN	NaN	NaN	NaN	NaN	NaN	NaN	NaN	NaN	NaN	NaN	NaN	NaN	NaN	NaN	NaN	NaN	NaN	1.728114434063072	2.236943346532703	8.765166541311315	NaN	10.70481563178542	NaN	NaN	NaN	20.173443223055298	9.607271663475641	13.126782406075835
2300	-0.4115069378535384	1.951498373644594	0.	NaN	8.69190600634452	NaN	11.05427561011267	NaN	NaN	NaN	NaN	NaN	NaN	NaN	NaN	NaN	NaN	NaN	NaN	NaN	NaN	NaN	NaN	NaN	NaN	NaN	NaN	NaN	NaN	NaN	NaN	NaN	NaN	NaN	NaN	NaN	1.9458370286629048	2.4537694162871633	8.797063481411461	NaN	10.6744585422505	NaN	NaN	NaN	20.118451219289774	9.636070124858726	13.096712934986435
2350	-0.20779526722695316	2.1551795533517533	0.	NaN	8.657027799899863	NaN	11.003260347312237	NaN	NaN	NaN	NaN	NaN	NaN	NaN	NaN	NaN	NaN	NaN	NaN	NaN	NaN	NaN	NaN	NaN	NaN	NaN	NaN	NaN	NaN	NaN	NaN	NaN	NaN	NaN	NaN	NaN	2.163336358635448	2.67036690399082	8.828653912969036	NaN	10.644052935419628	NaN	NaN	NaN	20.063477914004807	9.664554106765108	13.066594205394638
2400	-0.004280308915239084	2.3585858451852975	0.	NaN	8.622110915010357	NaN	10.95226107140634	NaN	NaN	NaN	NaN	NaN	NaN	NaN	NaN	NaN	NaN	NaN	NaN	NaN	NaN	NaN	NaN	NaN	NaN	NaN	NaN	NaN	NaN	NaN	NaN	NaN	NaN	NaN	NaN	NaN	2.3806134179307543	2.8867353832772724	8.859940116906996	NaN	10.613598837980351	NaN	NaN	NaN	20.008523349442463	9.692726560159148	13.03642595309395
2450	0.19903853795708346	2.5617193652553922	0.	NaN	8.587155408073375	NaN	10.901277735214412	NaN	NaN	NaN	NaN	NaN	NaN	NaN	NaN	NaN	NaN	NaN	NaN	NaN	NaN	NaN	NaN	NaN	NaN	NaN	NaN	NaN	NaN	NaN	NaN	NaN	NaN	NaN	NaN	NaN	2.597669190100689	3.102874284528743	8.890924356107847	NaN	10.583096274370694	NaN	NaN	NaN	19.95358756714889	9.720590408872443	13.006207918086686
2500	0.40216186918006247	2.764582207396754	0.	NaN	8.552161332145472	NaN	10.850310290833072	NaN	NaN	NaN	NaN	NaN	NaN	NaN	NaN	NaN	NaN	NaN	NaN	NaN	NaN	NaN	NaN	NaN	NaN	NaN	NaN	NaN	NaN	NaN	NaN	NaN	NaN	NaN	NaN	NaN	2.8145046482989313	3.318782894876076	8.921608875413648	NaN	10.552545266779157	NaN	NaN	NaN	19.898670607974317	9.748148549603814	12.975939844583985
2550	0.6050902754583145	2.967176443168662	0.	NaN	8.517128736942364	NaN	10.799358689636149	NaN	NaN	NaN	NaN	NaN	NaN	NaN	NaN	NaN	NaN	NaN	NaN	NaN	NaN	NaN	NaN	NaN	NaN	NaN	NaN	NaN	NaN	NaN	NaN	NaN	NaN	NaN	NaN	NaN	3.031120755280973	3.5344603581987384	8.951995901626006	NaN	10.521945835144708	NaN	NaN	NaN	19.84377251207305	9.775403851919318	12.94562148100581
2600	0.8078243424110243	3.169504121854948	0.	NaN	8.482057668838962	NaN	10.74842288227466	NaN	NaN	NaN	NaN	NaN	NaN	NaN	NaN	NaN	NaN	NaN	NaN	NaN	NaN	NaN	NaN	NaN	NaN	NaN	NaN	NaN	NaN	NaN	NaN	NaN	NaN	NaN	NaN	NaN	3.247518463404119	3.749905675124818	8.982087643506084	NaN	10.4912979971568	NaN	NaN	NaN	19.78889331890348	9.802359158252251	12.915252579980935
2650	1.010364650571945	3.3715672704640056	0.	NaN	8.446948170869344	NaN	10.69750281867683	NaN	NaN	NaN	NaN	NaN	NaN	NaN	NaN	NaN	NaN	NaN	NaN	NaN	NaN	NaN	NaN	NaN	NaN	NaN	NaN	NaN	NaN	NaN	NaN	NaN	NaN	NaN	NaN	NaN	3.4636987146274882	3.9651177030310287	9.011886291774587	NaN	10.460601768255351	NaN	NaN	NaN	19.7340330672281	9.82901728390313	12.88483289834697
2700	1.2127117753893986	3.5733678937287796	0.	NaN	8.411800282726764	NaN	10.646598448048072	NaN	NaN	NaN	NaN	NaN	NaN	NaN	NaN	NaN	NaN	NaN	NaN	NaN	NaN	NaN	NaN	NaN	NaN	NaN	NaN	NaN	NaN	NaN	NaN	NaN	NaN	NaN	NaN	NaN	3.6796624405120126	4.180095156042704	9.041394019111788	NaN	10.429857161630762	NaN	NaN	NaN	19.679191795113454	9.855381017039711	12.854362197150339
2750	1.414866287226275	3.7749079741067795	0.	NaN	8.376614040763663	NaN	10.595709718871008	NaN	NaN	NaN	NaN	NaN	NaN	NaN	NaN	NaN	NaN	NaN	NaN	NaN	NaN	NaN	NaN	NaN	NaN	NaN	NaN	NaN	NaN	NaN	NaN	NaN	NaN	NaN	NaN	NaN	3.8954105622204382	4.394836605033801	9.070612980157495	NaN	10.399064188223903	NaN	NaN	NaN	19.6243695399302	9.881453118696982	12.823840241646282
2800	1.6168287513600323	3.9761894717800628	0.	NaN	8.341389477991648	NaN	10.54483657890545	NaN	NaN	NaN	NaN	NaN	NaN	NaN	NaN	NaN	NaN	NaN	NaN	NaN	NaN	NaN	NaN	NaN	NaN	NaN	NaN	NaN	NaN	NaN	NaN	NaN	NaN	NaN	NaN	NaN	4.110943990517322	4.609340477626898	9.099545311511068	NaN	10.368222856726115	NaN	NaN	NaN	19.56956633835305	9.907236322777159	12.793266801298877
2850	1.818599727982698	4.177214324655254	0.	NaN	8.306126624081513	NaN	10.493978975188412	NaN	NaN	NaN	NaN	NaN	NaN	NaN	NaN	NaN	NaN	NaN	NaN	NaN	NaN	NaN	NaN	NaN	NaN	NaN	NaN	NaN	NaN	NaN	NaN	NaN	NaN	NaN	NaN	NaN	4.3262636257690374	4.823605058193198	9.12819313173143	NaN	10.337333173579227	NaN	NaN	NaN	19.51478222636083	9.932733336049697	12.762641649781
2900	2.020179772200867	4.3779844483635255	0.	NaN	8.270825505363224	NaN	10.443136854034103	NaN	NaN	NaN	NaN	NaN	NaN	NaN	NaN	NaN	NaN	NaN	NaN	NaN	NaN	NaN	NaN	NaN	NaN	NaN	NaN	NaN	NaN	NaN	NaN	NaN	NaN	NaN	NaN	NaN	4.5413703579437685	5.037628487852528	9.156558541337048	NaN	10.30639514297553	NaN	NaN	NaN	19.46001723923642	9.95794683815128	12.73196456497437
2950	2.221569434035704	4.578501736260615	0.	NaN	8.235486144825922	NaN	10.392310161033937	NaN	NaN	NaN	NaN	NaN	NaN	NaN	NaN	NaN	NaN	NaN	NaN	NaN	NaN	NaN	NaN	NaN	NaN	NaN	NaN	NaN	NaN	NaN	NaN	NaN	NaN	NaN	NaN	NaN	4.756265066611513	5.25140876447333	9.184643622805938	NaN	10.275408766857796	NaN	NaN	NaN	19.4052714115668	9.982879481585817	12.701235328969512
3000	2.4227692584229388	4.778768059426812	0.	NaN	8.200108562117935	NaN	10.341498841056518	NaN	NaN	NaN	NaN	NaN	NaN	NaN	NaN	NaN	NaN	NaN	NaN	NaN	NaN	NaN	NaN	NaN	NaN	NaN	NaN	NaN	NaN	NaN	NaN	NaN	NaN	NaN	NaN	NaN	4.970948620944084	5.464943742672678	9.212450440575669	NaN	10.244374044919265	NaN	NaN	NaN	19.35054477724304	10.007533891724465	12.67045372806578
3050	2.6237797852128737	4.978785266666962	0.	NaN	8.164692773546758	NaN	10.290702838247658	NaN	NaN	NaN	NaN	NaN	NaN	NaN	NaN	NaN	NaN	NaN	NaN	NaN	NaN	NaN	NaN	NaN	NaN	NaN	NaN	NaN	NaN	NaN	NaN	NaN	NaN	NaN	NaN	NaN	5.185421879715104	5.67823113381626	9.239981041043363	NaN	10.213290974603659	NaN	NaN	NaN	19.295837369460266	10.031912666805601	12.639619552771354
3100	2.8246015491703744	5.178555184510476	0.	NaN	8.12923879207907	NaN	10.239922096030355	NaN	NaN	NaN	NaN	NaN	NaN	NaN	NaN	NaN	NaN	NaN	NaN	NaN	NaN	NaN	NaN	NaN	NaN	NaN	NaN	NaN	NaN	NaN	NaN	NaN	NaN	NaN	NaN	NaN	5.399685691300014	5.891268506018397	9.267237452565693	NaN	10.182159551105174	NaN	NaN	NaN	19.241149220717706	10.056018377934839	12.608732597803217
3150	3.025235079974884	5.378079617211312	0.	NaN	8.093746627340723	NaN	10.189156557104814	NaN	NaN	NaN	NaN	NaN	NaN	NaN	NaN	NaN	NaN	NaN	NaN	NaN	NaN	NaN	NaN	NaN	NaN	NaN	NaN	NaN	NaN	NaN	NaN	NaN	NaN	NaN	NaN	NaN	5.613740893676065	6.1040532841420205	9.29422168545888	NaN	10.150979767368478	NaN	NaN	NaN	19.186480362818674	10.079853569085023	12.577792662087194
3200	3.2256809022204025	5.577360346747991	0.	NaN	8.058216285616748	NaN	10.138406163448439	NaN	NaN	NaN	NaN	NaN	NaN	NaN	NaN	NaN	NaN	NaN	NaN	NaN	NaN	NaN	NaN	NaN	NaN	NaN	NaN	NaN	NaN	NaN	NaN	NaN	NaN	NaN	NaN	NaN	5.827588314422321	6.316582749798695	9.320935731998697	NaN	10.119751614088711	NaN	NaN	NaN	19.13183082687056	10.103420757096227	12.546799548757921
3250	3.425939535415508	5.7763991328235855	0.	NaN	8.022647769851357	NaN	10.087670856315826	NaN	NaN	NaN	NaN	NaN	NaN	NaN	NaN	NaN	NaN	NaN	NaN	NaN	NaN	NaN	NaN	NaN	NaN	NaN	NaN	NaN	NaN	NaN	NaN	NaN	NaN	NaN	NaN	NaN	6.041228770719659	6.528854041348598	9.347381566420474	NaN	10.088475079711491	NaN	NaN	NaN	19.07720064328483	10.126722431675766	12.515753065158856
3300	3.6260114939833388	5.975197712865738	0.	NaN	7.987041079647935	NaN	10.036950576238775	NaN	NaN	NaN	NaN	NaN	NaN	NaN	NaN	NaN	NaN	NaN	NaN	NaN	NaN	NaN	NaN	NaN	NaN	NaN	NaN	NaN	NaN	NaN	NaN	NaN	NaN	NaN	NaN	NaN	6.25466306935077	6.74086415390054	9.373561144919083	NaN	10.057150150432916	NaN	NaN	NaN	19.02258984177705	10.149761055398182	12.484653022842277
3350	3.8258972872616113	6.173757802026634	0.	NaN	7.95139621126904	NaN	9.98624526302628	NaN	NaN	NaN	NaN	NaN	NaN	NaN	NaN	NaN	NaN	NaN	NaN	NaN	NaN	NaN	NaN	NaN	NaN	NaN	NaN	NaN	NaN	NaN	NaN	NaN	NaN	NaN	NaN	NaN	6.467892006700162	6.952609939311942	9.399476405648956	NaN	10.025776810199545	NaN	NaN	NaN	18.96799845136686	10.172539063705244	12.45349923756929
3400	4.025597419502597	6.372081093183018	0.	NaN	7.915713157636421	NaN	9.935554855764533	NaN	NaN	NaN	NaN	NaN	NaN	NaN	NaN	NaN	NaN	NaN	NaN	NaN	NaN	NaN	NaN	NaN	NaN	NaN	NaN	NaN	NaN	NaN	NaN	NaN	NaN	NaN	NaN	NaN	6.6809163687541515	7.164088106188863	9.425129268724069	NaN	9.994355040708426	NaN	NaN	NaN	18.913426500377973	10.195058864905963	12.422291529309813
3450	4.2251123898731535	6.570169256936204	0.	NaN	7.87999190833099	NaN	9.884879292816931	NaN	NaN	NaN	NaN	NaN	NaN	NaN	NaN	NaN	NaN	NaN	NaN	NaN	NaN	NaN	NaN	NaN	NaN	NaN	NaN	NaN	NaN	NaN	NaN	NaN	NaN	NaN	NaN	NaN	6.893736931100869	7.375295219885966	9.450521636217953	NaN	9.962884821407071	NaN	NaN	NaN	18.858874016438204	10.217322840176578	12.391029722242592
3500	4.42444269245469	6.768023941612049	0.	NaN	7.8442324495928455	NaN	9.834218511824064	NaN	NaN	NaN	NaN	NaN	NaN	NaN	NaN	NaN	NaN	NaN	NaN	NaN	NaN	NaN	NaN	NaN	NaN	NaN	NaN	NaN	NaN	NaN	NaN	NaN	NaN	NaN	NaN	NaN	7.106354458930258	7.586227702506554	9.475655392163688	NaN	9.931366129493473	NaN	NaN	NaN	18.804341026479445	10.239333343560558	12.359713644755194
3550	4.623588816243189	6.965646773260976	0.	NaN	7.808434764321259	NaN	9.783572449703719	NaN	NaN	NaN	NaN	NaN	NaN	NaN	NaN	NaN	NaN	NaN	NaN	NaN	NaN	NaN	NaN	NaN	NaN	NaN	NaN	NaN	NaN	NaN	NaN	NaN	NaN	NaN	NaN	NaN	7.318769707034075	7.79688183290254	9.500532402553912	NaN	9.899798939916096	NaN	NaN	NaN	18.749827556737664	10.261092701968606	12.328343129444002
3600	4.822551245149211	7.163039355657952	0.	NaN	7.7725988320746815	NaN	9.732941042650886	NaN	NaN	NaN	NaN	NaN	NaN	NaN	NaN	NaN	NaN	NaN	NaN	NaN	NaN	NaN	NaN	NaN	NaN	NaN	NaN	NaN	NaN	NaN	NaN	NaN	NaN	NaN	NaN	NaN	7.530983419805897	8.007253746674467	9.525154515340802	NaN	9.868183225373885	NaN	NaN	NaN	18.695333632752916	10.28260321517866	12.296918013114228
3650	5.02133045799787	7.360203270302524	0.	NaN	7.736724629070739	NaN	9.682324226137746	NaN	NaN	NaN	NaN	NaN	NaN	NaN	NaN	NaN	NaN	NaN	NaN	NaN	NaN	NaN	NaN	NaN	NaN	NaN	NaN	NaN	NaN	NaN	NaN	NaN	NaN	NaN	NaN	NaN	7.742996331241103	8.217339436171494	9.549523560436093	NaN	9.836518956316246	NaN	NaN	NaN	18.64085927936934	10.303867155835885	12.2654381367799
3700	5.21992692852886	7.557140076418775	0.	NaN	7.700812128186237	NaN	9.631721934913687	NaN	NaN	NaN	NaN	NaN	NaN	NaN	NaN	NaN	NaN	NaN	NaN	NaN	NaN	NaN	NaN	NaN	NaN	NaN	NaN	NaN	NaN	NaN	NaN	NaN	NaN	NaN	NaN	NaN	7.954809164936891	8.427134750491412	9.573641349711073	NaN	9.804806100943075	NaN	NaN	NaN	18.58640452073515	10.324886769452684	12.233903345663867
3750	5.418341125396436	7.753851310955357	0.	NaN	7.664861298957159	NaN	9.581134103005288	NaN	NaN	NaN	NaN	NaN	NaN	NaN	NaN	NaN	NaN	NaN	NaN	NaN	NaN	NaN	NaN	NaN	NaN	NaN	NaN	NaN	NaN	NaN	NaN	NaN	NaN	NaN	NaN	NaN	8.166422634092273	8.636635395480626	9.597509676996582	NaN	9.773044625204735	NaN	NaN	NaN	18.531969380302662	10.34566427440869	12.202313489197802
3800	5.6165735121694285	7.9503384885854675	0.	NaN	7.6288721075786645	NaN	9.530560663716333	NaN	NaN	NaN	NaN	NaN	NaN	NaN	NaN	NaN	NaN	NaN	NaN	NaN	NaN	NaN	NaN	NaN	NaN	NaN	NaN	NaN	NaN	NaN	NaN	NaN	NaN	NaN	NaN	NaN	8.377837441508074	8.845836933734166	9.621130318083006	NaN	9.74123449280206	NaN	NaN	NaN	18.477553880828257	10.366201861950762	12.1706684210222
3850	5.814624547331226	8.14660310170688	0.	NaN	7.592844516905089	NaN	9.480001549627797	NaN	NaN	NaN	NaN	NaN	NaN	NaN	NaN	NaN	NaN	NaN	NaN	NaN	NaN	NaN	NaN	NaN	NaN	NaN	NaN	NaN	NaN	NaN	NaN	NaN	NaN	NaN	NaN	NaN	8.58905427958693	9.054734784595688	9.644505030720282	NaN	9.70937566518637	NaN	NaN	NaN	18.423158044372403	10.386501696193001	12.13896799898637
3900	6.0124946842798	8.342646620441908	0.	NaN	7.5567784864499465	NaN	9.42945669259786	NaN	NaN	NaN	NaN	NaN	NaN	NaN	NaN	NaN	NaN	NaN	NaN	NaN	NaN	NaN	NaN	NaN	NaN	NaN	NaN	NaN	NaN	NaN	NaN	NaN	NaN	NaN	NaN	NaN	8.800073830333291	9.26332422415746	9.667635554617902	NaN	9.67746810155945	NaN	NaN	NaN	18.36878189229966	10.406565914116742	12.107212085148454
3950	6.210184371327674	8.538470492637426	0.	NaN	7.520673972385931	NaN	9.378926023761894	NaN	NaN	NaN	NaN	NaN	NaN	NaN	NaN	NaN	NaN	NaN	NaN	NaN	NaN	NaN	NaN	NaN	NaN	NaN	NaN	NaN	NaN	NaN	NaN	NaN	NaN	NaN	NaN	NaN	9.010896765353426	9.47160038526039	9.690523611444913	NaN	9.645511758873559	NaN	NaN	NaN	18.314425445278662	10.426396625570534	12.075400545775405
4000	6.407694051701955	8.73407614386487	0.	NaN	7.484530927544908	NaN	9.328409473532473	NaN	NaN	NaN	NaN	NaN	NaN	NaN	NaN	NaN	NaN	NaN	NaN	NaN	NaN	NaN	NaN	NaN	NaN	NaN	NaN	NaN	NaN	NaN	NaN	NaN	NaN	NaN	NaN	NaN	9.221523745855404	9.67955825749399	9.713170904829902	NaN	9.61350659183144	NaN	NaN	NaN	18.260088723282127	10.445995913270181	12.043533251343005
4050	6.605024163544305	8.929464977420235	0.	NaN	7.448349301417929	NaN	9.27790697159937	NaN	NaN	NaN	NaN	NaN	NaN	NaN	NaN	NaN	NaN	NaN	NaN	NaN	NaN	NaN	NaN	NaN	NaN	NaN	NaN	NaN	NaN	NaN	NaN	NaN	NaN	NaN	NaN	NaN	9.431955422649123	9.887192687196414	9.735579120361013	NaN	9.581452552886297	NaN	NaN	NaN	18.205771745586855	10.46536583279871	12.01161007653585
4100	6.802175139910966	9.124638374324064	0.	NaN	7.4121290401552145	NaN	9.227418446929558	NaN	NaN	NaN	NaN	NaN	NaN	NaN	NaN	NaN	NaN	NaN	NaN	NaN	NaN	NaN	NaN	NaN	NaN	NaN	NaN	NaN	NaN	NaN	NaN	NaN	NaN	NaN	NaN	NaN	9.642192436146281	10.094498377454416	9.757749925585943	NaN	9.549349592241828	NaN	NaN	NaN	18.151474530773733	10.48450841260637	11.979630900247363
4150	6.99914740877274	9.319597693321462	0.	NaN	7.375870086566165	NaN	9.176943827767197	NaN	NaN	NaN	NaN	NaN	NaN	NaN	NaN	NaN	NaN	NaN	NaN	NaN	NaN	NaN	NaN	NaN	NaN	NaN	NaN	NaN	NaN	NaN	NaN	NaN	NaN	NaN	NaN	NaN	9.852235416360399	10.301469888103393	9.779684970011942	NaN	9.517197657852181	NaN	NaN	NaN	18.097197096727736	10.503425654010659	11.947595605579789
4200	7.195941393015002	9.514344270882091	0.	NaN	7.339572380119358	NaN	9.126483041633659	NaN	NaN	NaN	NaN	NaN	NaN	NaN	NaN	NaN	NaN	NaN	NaN	NaN	NaN	NaN	NaN	NaN	NaN	NaN	NaN	NaN	NaN	NaN	NaN	NaN	NaN	NaN	NaN	NaN	10.062084982906807	10.50810163572735	9.801385885105804	NaN	9.484996695422003	NaN	NaN	NaN	18.042939460637907	10.5221195311963	11.915504079844187
4250	7.392557510437695	9.708879421200177	0.	NaN	7.3032358569425515	NaN	9.07603601532751	NaN	NaN	NaN	NaN	NaN	NaN	NaN	NaN	NaN	NaN	NaN	NaN	NaN	NaN	NaN	NaN	NaN	NaN	NaN	NaN	NaN	NaN	NaN	NaN	NaN	NaN	NaN	NaN	NaN	10.271741745002647	10.714387893658923	9.822854284293877	NaN	9.452746648406395	NaN	NaN	NaN	17.988701638997384	10.540591991215244	11.88335621456044
4300	7.588996173755328	9.90320443619449	0.	NaN	7.266860449822679	NaN	9.02560267492451	NaN	NaN	NaN	NaN	NaN	NaN	NaN	NaN	NaN	NaN	NaN	NaN	NaN	NaN	NaN	NaN	NaN	NaN	NaN	NaN	NaN	NaN	NaN	NaN	NaN	NaN	NaN	NaN	NaN	10.481206301466877	10.92032279197937	9.844091762962062	NaN	9.420447458010946	NaN	NaN	NaN	17.934483647603383	10.558844953986682	11.851151905457261
4350	7.7852577905969795	10.097320585508367	0.	NaN	7.230446088205849	NaN	8.97518294577762	NaN	NaN	NaN	NaN	NaN	NaN	NaN	NaN	NaN	NaN	NaN	NaN	NaN	NaN	NaN	NaN	NaN	NaN	NaN	NaN	NaN	NaN	NaN	NaN	NaN	NaN	NaN	NaN	NaN	10.690479240720268	11.125900317518568	9.865099898455814	NaN	9.388099063191715	NaN	NaN	NaN	17.880285501557204	10.576880312297034	11.818891052472173
4400	7.981342763506299	10.291229116509694	0.	NaN	7.193992698197352	NaN	8.924776752517003	NaN	NaN	NaN	NaN	NaN	NaN	NaN	NaN	NaN	NaN	NaN	NaN	NaN	NaN	NaN	NaN	NaN	NaN	NaN	NaN	NaN	NaN	NaN	NaN	NaN	NaN	NaN	NaN	NaN	10.8995611407854	11.331114313855018	9.88588025008013	NaN	9.355701400655237	NaN	NaN	NaN	17.826107215264237	10.594699931799951	11.786573559751528
4450	8.177251489941495	10.484931254290924	0.	NaN	7.157500202561651	NaN	8.874384019050014	NaN	NaN	NaN	NaN	NaN	NaN	NaN	NaN	NaN	NaN	NaN	NaN	NaN	NaN	NaN	NaN	NaN	NaN	NaN	NaN	NaN	NaN	NaN	NaN	NaN	NaN	NaN	NaN	NaN	11.108452569286674	11.535958481315843	9.906434359099565	NaN	9.32325440485852	NaN	NaN	NaN	17.771948802433936	10.612305651016317	11.754199335650494
4500	8.372984362275364	10.67842820166906	0.	NaN	7.120968520722389	NaN	8.824004668561209	NaN	NaN	NaN	NaN	NaN	NaN	NaN	NaN	NaN	NaN	NaN	NaN	NaN	NaN	NaN	NaN	NaN	NaN	NaN	NaN	NaN	NaN	NaN	NaN	NaN	NaN	NaN	NaN	NaN	11.3171540834503	11.740426376976789	9.926763748738225	NaN	9.290758008009046	NaN	NaN	NaN	17.717810276079863	10.629699281334252	11.721768292733062
4550	8.568541767795246	10.871721139185668	0.	NaN	7.084397568762385	NaN	8.773638623512342	NaN	NaN	NaN	NaN	NaN	NaN	NaN	NaN	NaN	NaN	NaN	NaN	NaN	NaN	NaN	NaN	NaN	NaN	NaN	NaN	NaN	NaN	NaN	NaN	NaN	NaN	NaN	NaN	NaN	11.5256662301043	11.94451141466223	9.946869924179767	NaN	9.258212140064774	NaN	NaN	NaN	17.663691648519645	10.6468826070091	11.689280347772046
4600	8.763924088703071	11.064811225106862	0.	NaN	7.0477872594236395	NaN	8.72328580564237	NaN	NaN	NaN	NaN	NaN	NaN	NaN	NaN	NaN	NaN	NaN	NaN	NaN	NaN	NaN	NaN	NaN	NaN	NaN	NaN	NaN	NaN	NaN	NaN	NaN	NaN	NaN	NaN	NaN	11.733989545678506	12.14820686494515	9.966754372567395	NaN	9.225616728734137	NaN	NaN	NaN	17.609592931374998	10.663857385163444	11.656735421749081
4650	8.95913170211532	11.25769959542332	0.	NaN	7.0111375021073234	NaN	8.672946135967438	NaN	NaN	NaN	NaN	NaN	NaN	NaN	NaN	NaN	NaN	NaN	NaN	NaN	NaN	NaN	NaN	NaN	NaN	NaN	NaN	NaN	NaN	NaN	NaN	NaN	NaN	NaN	NaN	NaN	11.942124556204575	12.351505855147165	9.98641856300387	NaN	9.19297169947604	NaN	NaN	NaN	17.555514135571723	10.680625345787101	11.62413343985462
4700	9.15416498006306	11.450387363850277	0.	NaN	6.974448202873791	NaN	8.6226195347809	NaN	NaN	NaN	NaN	NaN	NaN	NaN	NaN	NaN	NaN	NaN	NaN	NaN	NaN	NaN	NaN	NaN	NaN	NaN	NaN	NaN	NaN	NaN	NaN	NaN	NaN	NaN	NaN	NaN	12.150071777315969	12.554401369338516	10.0058639465515	NaN	9.160276975499869	NaN	NaN	NaN	17.501455271339697	10.697188191737112	11.591474331487943
4750	9.349024289491911	11.642875621827526	0.	NaN	6.937719264442571	NaN	8.5723059216533	NaN	NaN	NaN	NaN	NaN	NaN	NaN	NaN	NaN	NaN	NaN	NaN	NaN	NaN	NaN	NaN	NaN	NaN	NaN	NaN	NaN	NaN	NaN	NaN	NaN	NaN	NaN	NaN	NaN	12.357831714247963	12.756886248338054	10.025091956232146	NaN	9.127532477765474	NaN	NaN	NaN	17.44741634821289	10.713547598737758	11.558758030257144
4800	9.543709992262066	11.83516543851941	0.	NaN	6.900950586192368	NaN	8.522005215432385	NaN	NaN	NaN	NaN	NaN	NaN	NaN	NaN	NaN	NaN	NaN	NaN	NaN	NaN	NaN	NaN	NaN	NaN	NaN	NaN	NaN	NaN	NaN	NaN	NaN	NaN	NaN	NaN	NaN	12.565404861837646	12.958953189713268	10.044104007027219	NaN	9.094738124983193	NaN	NaN	NaN	17.39339737502934	10.729705215380548	11.525984473979141
4850	9.738222445148292	12.027257860814835	0.	NaN	6.864142064161071	NaN	8.471717334243099	NaN	NaN	NaN	NaN	NaN	NaN	NaN	NaN	NaN	NaN	NaN	NaN	NaN	NaN	NaN	NaN	NaN	NaN	NaN	NaN	NaN	NaN	NaN	NaN	NaN	NaN	NaN	NaN	NaN	12.772791704523922	13.160594747780253	10.062901495877684	NaN	9.061893833613828	NaN	NaN	NaN	17.339398359931195	10.745662663124225	11.493153604679684
4900	9.932561999839916	12.219153913327268	0.	NaN	6.827293591045737	NaN	8.421442195487584	NaN	NaN	NaN	NaN	NaN	NaN	NaN	NaN	NaN	NaN	NaN	NaN	NaN	NaN	NaN	NaN	NaN	NaN	NaN	NaN	NaN	NaN	NaN	NaN	NaN	NaN	NaN	NaN	NaN	12.979992716347507	13.36180333360375	10.081485801684053	NaN	9.028999517868659	NaN	NaN	NaN	17.285419310364652	10.761421536294765	11.460265368593324
4950	10.126729002940843	12.410854598394723	0.	NaN	6.790405056202605	NaN	8.37117971584518	NaN	NaN	NaN	NaN	NaN	NaN	NaN	NaN	NaN	NaN	NaN	NaN	NaN	NaN	NaN	NaN	NaN	NaN	NaN	NaN	NaN	NaN	NaN	NaN	NaN	NaN	NaN	NaN	NaN	13.187008360950934	13.562571214997094	10.099858285306391	NaN	8.996055089709442	NaN	NaN	NaN	17.231460233080018	10.776983402085373	11.427319716163455
5000	10.320723795969535	12.602360896079778	0.	NaN	6.753476345647092	NaN	8.320929811272427	NaN	NaN	NaN	NaN	NaN	NaN	NaN	NaN	NaN	NaN	NaN	NaN	NaN	NaN	NaN	NaN	NaN	NaN	NaN	NaN	NaN	NaN	NaN	NaN	NaN	NaN	NaN	NaN	NaN	13.393839091578535	13.762890516522267	10.118020289564319	NaN	8.963060458848403	NaN	NaN	NaN	17.17752113413167	10.792349800556494	11.394316602042268
5050	10.514546715359035	12.79367376416957	0.	NaN	6.716507342053795	NaN	8.270692397003064	NaN	NaN	NaN	NaN	NaN	NaN	NaN	NaN	NaN	NaN	NaN	NaN	NaN	NaN	NaN	NaN	NaN	NaN	NaN	NaN	NaN	NaN	NaN	NaN	NaN	NaN	NaN	NaN	NaN	13.600485351076482	13.962753219489855	10.135973139236999	NaN	8.930015532748254	NaN	NaN	NaN	17.123602018878067	10.807522244635791	11.3612559850908
5100	10.70819809245694	12.98479413817579	0.	NaN	6.679497924756478	NaN	8.220467387548023	NaN	NaN	NaN	NaN	NaN	NaN	NaN	NaN	NaN	NaN	NaN	NaN	NaN	NaN	NaN	NaN	NaN	NaN	NaN	NaN	NaN	NaN	NaN	NaN	NaN	NaN	NaN	NaN	NaN	13.806947571892735	14.162151161959084	10.153718141063152	NaN	8.896920216622169	NaN	NaN	NaN	17.06970289198176	10.822502220118174	11.328137828378896
5150	10.90167825352543	13.175722931334674	0.	NaN	6.642447969748096	NaN	8.170254696695439	NaN	NaN	NaN	NaN	NaN	NaN	NaN	NaN	NaN	NaN	NaN	NaN	NaN	NaN	NaN	NaN	NaN	NaN	NaN	NaN	NaN	NaN	NaN	NaN	NaN	NaN	NaN	NaN	NaN	14.013226176077074	14.361076038737782	10.171256583741048	NaN	8.863774413433797	NaN	NaN	NaN	17.015823757409375	10.837291185665778	11.294962099185224
5200	11.094987519741244	13.366461034607045	0.	NaN	6.6053573496807685	NaN	8.12005423751064	NaN	NaN	NaN	NaN	NaN	NaN	NaN	NaN	NaN	NaN	NaN	NaN	NaN	NaN	NaN	NaN	NaN	NaN	NaN	NaN	NaN	NaN	NaN	NaN	NaN	NaN	NaN	NaN	NaN	14.219321575281102	14.559519401382422	10.188589737928508	NaN	8.830578023897274	NaN	NaN	NaN	16.961964618431626	10.851890572807974	11.261728768997267
5250	11.288126207195694	13.557009316678252	0.	NaN	6.568225933865802	NaN	8.069865922336163	NaN	NaN	NaN	NaN	NaN	NaN	NaN	NaN	NaN	NaN	NaN	NaN	NaN	NaN	NaN	NaN	NaN	NaN	NaN	NaN	NaN	NaN	NaN	NaN	NaN	NaN	NaN	NaN	NaN	14.425234170758229	14.75747265819808	10.205718856242907	NaN	8.7973309464772	NaN	NaN	NaN	16.9081254776233	10.86630178594136	11.228437813511347
5300	11.481094626894652	13.74736862395822	0.	NaN	6.531053588273675	NaN	8.01968966279173	NaN	NaN	NaN	NaN	NaN	NaN	NaN	NaN	NaN	NaN	NaN	NaN	NaN	NaN	NaN	NaN	NaN	NaN	NaN	NaN	NaN	NaN	NaN	NaN	NaN	NaN	NaN	NaN	NaN	14.63096435336367	14.954927074238471	10.222645173261164	NaN	8.764033077388648	NaN	NaN	NaN	16.85430633686329	10.880526202329769	11.195089212632588
5350	11.673893084758573	13.937539780581423	0.	NaN	6.4938401755340465	NaN	7.969525369774276	NaN	NaN	NaN	NaN	NaN	NaN	NaN	NaN	NaN	NaN	NaN	NaN	NaN	NaN	NaN	NaN	NaN	NaN	NaN	NaN	NaN	NaN	NaN	NaN	NaN	NaN	NaN	NaN	NaN	14.836512503554466	15.151873771305917	10.239369905519755	NaN	8.730684310597173	NaN	NaN	NaN	16.800507197334547	10.89456517210427	11.161682950474948
5400	11.866521881622464	14.127523588406895	0.	NaN	6.456585554935753	NaN	7.919372953457917	NaN	NaN	NaN	NaN	NaN	NaN	NaN	NaN	NaN	NaN	NaN	NaN	NaN	NaN	NaN	NaN	NaN	NaN	NaN	NaN	NaN	NaN	NaN	NaN	NaN	NaN	NaN	NaN	NaN	15.041878991389465	15.348303727951379	10.255894251514711	NaN	8.697284537818804	NaN	NaN	NaN	16.746728059524113	10.908420018263156	11.128219015361202
5450	12.058981313235918	14.317320827018232	0.	NaN	6.419289582426802	NaN	7.869232323293981	NaN	NaN	NaN	NaN	NaN	NaN	NaN	NaN	NaN	NaN	NaN	NaN	NaN	NaN	NaN	NaN	NaN	NaN	NaN	NaN	NaN	NaN	NaN	NaN	NaN	NaN	NaN	NaN	NaN	15.247064176529332	15.544207779474421	10.272219391701602	NaN	8.66383364852004	NaN	NaN	NaN	16.692968923223116	10.922092036671959	11.094697399822943
5500	12.25127167026308	14.506932253723575	0.	NaN	6.381952110614387	NaN	7.819103388010986	NaN	NaN	NaN	NaN	NaN	NaN	NaN	NaN	NaN	NaN	NaN	NaN	NaN	NaN	NaN	NaN	NaN	NaN	NaN	NaN	NaN	NaN	NaN	NaN	NaN	NaN	NaN	NaN	NaN	15.452068408236538	15.739576617923248	10.288346488495558	NaN	8.630331529917855	NaN	NaN	NaN	16.639229787526773	10.935582496063446	11.061118100600591
5550	12.443393238282672	14.696358603555629	0.	NaN	6.344572988764873	NaN	7.768986055614656	NaN	NaN	NaN	NaN	NaN	NaN	NaN	NaN	NaN	NaN	NaN	NaN	NaN	NaN	NaN	NaN	NaN	NaN	NaN	NaN	NaN	NaN	NaN	NaN	NaN	NaN	NaN	NaN	NaN	15.656892025375376	15.93440079209468	10.304276686271262	NaN	8.596778066979702	NaN	NaN	NaN	16.585510650834372	10.948892638037602	11.027481118643387
5600	12.635346297787981	14.885600589271661	0.	NaN	6.307152062803806	NaN	7.7188802333879085	NaN	NaN	NaN	NaN	NaN	NaN	NaN	NaN	NaN	NaN	NaN	NaN	NaN	NaN	NaN	NaN	NaN	NaN	NaN	NaN	NaN	NaN	NaN	NaN	NaN	NaN	NaN	NaN	NaN	15.861535356411945	16.128670707534148	10.32001111136294	NaN	8.563173142423505	NaN	NaN	NaN	16.53181151084929	10.962023677061666	10.993786459109385
5650	12.82713112418687	15.074658901353489	0.	NaN	6.269689175315906	NaN	7.668785827890857	NaN	NaN	NaN	NaN	NaN	NaN	NaN	NaN	NaN	NaN	NaN	NaN	NaN	NaN	NaN	NaN	NaN	NaN	NaN	NaN	NaN	NaN	NaN	NaN	NaN	NaN	NaN	NaN	NaN	16.065998719414164	16.322376626535736	10.335550872064378	NaN	8.529516636717664	NaN	NaN	NaN	16.478132364578986	10.974976800470087	10.960034131365473
5700	13.01874798780176	15.26353420800749	0.	NaN	6.232184165545076	NaN	7.618702744960818	NaN	NaN	NaN	NaN	NaN	NaN	NaN	NaN	NaN	NaN	NaN	NaN	NaN	NaN	NaN	NaN	NaN	NaN	NaN	NaN	NaN	NaN	NaN	NaN	NaN	NaN	NaN	NaN	NaN	16.27028242205176	16.51550866814211	10.350897058628902	NaN	8.495808428081052	NaN	NaN	NaN	16.424473208334998	10.987753168464556	10.926224148987352
5750	13.210197153869647	15.452227155164593	0.	NaN	6.194636869394387	NaN	7.568630889712304	NaN	NaN	NaN	NaN	NaN	NaN	NaN	NaN	NaN	NaN	NaN	NaN	NaN	NaN	NaN	NaN	NaN	NaN	NaN	NaN	NaN	NaN	NaN	NaN	NaN	NaN	NaN	NaN	NaN	16.47438676159627	16.708056808144597	10.366050743269405	NaN	8.462048392483016	NaN	NaN	NaN	16.370834037732962	11.000353914114003	10.892356529759544
5800	13.401478882542088	15.64073836648029	0.	NaN	6.157047119426095	NaN	7.518570166537023	NaN	NaN	NaN	NaN	NaN	NaN	NaN	NaN	NaN	NaN	NaN	NaN	NaN	NaN	NaN	NaN	NaN	NaN	NaN	NaN	NaN	NaN	NaN	NaN	NaN	NaN	NaN	NaN	NaN	16.678312024921063	16.90001087908313	10.381012980158317	NaN	8.428236403643387	NaN	NaN	NaN	16.317214847692572	11.012780143354586	10.858431295675397
5850	13.592593428885225	15.829068443334634	0.	NaN	6.119414744861631	NaN	7.4685204791038915	NaN	NaN	NaN	NaN	NaN	NaN	NaN	NaN	NaN	NaN	NaN	NaN	NaN	NaN	NaN	NaN	NaN	NaN	NaN	NaN	NaN	NaN	NaN	NaN	NaN	NaN	NaN	NaN	NaN	16.882058488501293	17.091360570246252	10.395784805427628	NaN	8.394372333032457	NaN	NaN	NaN	16.263615632437627	11.025032934989685	10.824448472937075
5900	13.783541042879747	16.017217964832227	0.	NaN	6.081739571581605	NaN	7.418481730359011	NaN	NaN	NaN	NaN	NaN	NaN	NaN	NaN	NaN	NaN	NaN	NaN	NaN	NaN	NaN	NaN	NaN	NaN	NaN	NaN	NaN	NaN	NaN	NaN	NaN	NaN	NaN	NaN	NaN	17.085626418413952	17.282095427671152	10.41036723716887	NaN	8.360456049870997	NaN	NaN	NaN	16.210036385496007	11.037113340689922	10.790408091955568
5950	13.974321969420924	16.20518748780223	0.	NaN	6.044021422125803	NaN	7.36845382252569	NaN	NaN	NaN	NaN	NaN	NaN	NaN	NaN	NaN	NaN	NaN	NaN	NaN	NaN	NaN	NaN	NaN	NaN	NaN	NaN	NaN	NaN	NaN	NaN	NaN	NaN	NaN	NaN	NaN	17.28901607033783	17.472204854143616	10.424761275433134	NaN	8.326487421130262	NaN	NaN	NaN	16.156477099699657	11.049022384993158	10.756310187350683
6000	14.164936448318592	16.392977546798367	0.	NaN	6.006260115693185	NaN	7.3184366571044315	NaN	NaN	NaN	NaN	NaN	NaN	NaN	NaN	NaN	NaN	NaN	NaN	NaN	NaN	NaN	NaN	NaN	NaN	NaN	NaN	NaN	NaN	NaN	NaN	NaN	NaN	NaN	NaN	NaN	17.492227689553538	17.661678109198082	10.438967902231063	NaN	8.292466311531964	NaN	NaN	NaN	16.10293776718462	11.060761065304472	10.722154797951054
6050	14.355384714297157	16.580588654098907	0.	NaN	5.968455468141894	NaN	7.268430134872938	NaN	NaN	NaN	NaN	NaN	NaN	NaN	NaN	NaN	NaN	NaN	NaN	NaN	NaN	NaN	NaN	NaN	NaN	NaN	NaN	NaN	NaN	NaN	NaN	NaN	NaN	NaN	NaN	NaN	17.6952615109435	17.850504309117586	10.452988081532844	NaN	8.258392583548309	NaN	NaN	NaN	16.04941837939103	11.07233035189618	10.687941966794133
6100	14.545666996995593	16.76802129970668	0.	NaN	5.930607291989247	NaN	7.218434155886112	NaN	NaN	NaN	NaN	NaN	NaN	NaN	NaN	NaN	NaN	NaN	NaN	NaN	NaN	NaN	NaN	NaN	NaN	NaN	NaN	NaN	NaN	NaN	NaN	NaN	NaN	NaN	NaN	NaN	17.898117758991944	18.0386724269338	10.466822759268224	NaN	8.22426609740196	NaN	NaN	NaN	15.995918927063082	11.083731187907834	10.65367174112619
6150	14.73578352096744	16.955275951349098	0.	NaN	5.89271539641174	NaN	7.168448619476051	NaN	NaN	NaN	NaN	NaN	NaN	NaN	NaN	NaN	NaN	NaN	NaN	NaN	NaN	NaN	NaN	NaN	NaN	NaN	NaN	NaN	NaN	NaN	NaN	NaN	NaN	NaN	NaN	NaN	18.100796647784925	18.22617129242701	10.480472863326492	NaN	8.190086711066073	NaN	NaN	NaN	15.942439400249071	11.09496448934622	10.619344172402323
6200	14.925734505680802	17.14235305447809	0.	NaN	5.854779587245045	NaN	7.118473424252053	NaN	NaN	NaN	NaN	NaN	NaN	NaN	NaN	NaN	NaN	NaN	NaN	NaN	NaN	NaN	NaN	NaN	NaN	NaN	NaN	NaN	NaN	NaN	NaN	NaN	NaN	NaN	NaN	NaN	18.3032983810103	18.41298959212614	10.493939303556493	NaN	8.155854280264256	NaN	NaN	NaN	15.888979788301363	11.106031145085343	10.584959316286444
6250	15.115520165518364	17.32925303227016	0.	NaN	5.816799666984013	NaN	7.068508468100612	NaN	NaN	NaN	NaN	NaN	NaN	NaN	NaN	NaN	NaN	NaN	NaN	NaN	NaN	NaN	NaN	NaN	NaN	NaN	NaN	NaN	NaN	NaN	NaN	NaN	NaN	NaN	NaN	NaN	18.505623151957746	18.59911586930871	10.507222971766625	NaN	8.121568658470617	NaN	NaN	NaN	15.83554007987642	11.116932016866459	10.550517232651293
6300	15.30514070977737	17.51597628562638	0.	NaN	5.778775434782671	NaN	7.018553648185423	NaN	NaN	NaN	NaN	NaN	NaN	NaN	NaN	NaN	NaN	NaN	NaN	NaN	NaN	NaN	NaN	NaN	NaN	NaN	NaN	NaN	NaN	NaN	NaN	NaN	NaN	NaN	NaN	NaN	18.707771143518755	18.78453852400089	10.520324741724835	NaN	8.087229696909713	NaN	NaN	NaN	15.782120262934777	11.127667939298039	10.51601798557843
6350	15.494596342669638	17.702523193172365	0.	NaN	5.7407066864542236	NaN	6.968608860947381	NaN	NaN	NaN	NaN	NaN	NaN	NaN	NaN	NaN	NaN	NaN	NaN	NaN	NaN	NaN	NaN	NaN	NaN	NaN	NaN	NaN	NaN	NaN	NaN	NaN	NaN	NaN	NaN	NaN	18.909742528186623	18.96924581297746	10.533245469158617	NaN	8.052837244556597	NaN	NaN	NaN	15.728720324741055	11.138239719855799	10.481461643358232
6400	15.683887263321543	17.888894111258296	0.	NaN	5.702593214471051	NaN	6.91867400210457	NaN	NaN	NaN	NaN	NaN	NaN	NaN	NaN	NaN	NaN	NaN	NaN	NaN	NaN	NaN	NaN	NaN	NaN	NaN	NaN	NaN	NaN	NaN	NaN	NaN	NaN	NaN	NaN	NaN	19.111537468056465	19.153225849761817	10.545985991755025	NaN	8.018391148136786	NaN	NaN	NaN	15.675340251863958	11.14864813888268	10.446848278489899
6450	15.873013665774046	18.075089373958892	0.	NaN	5.6644348079647155	NaN	6.868748966652282	NaN	NaN	NaN	NaN	NaN	NaN	NaN	NaN	NaN	NaN	NaN	NaN	NaN	NaN	NaN	NaN	NaN	NaN	NaN	NaN	NaN	NaN	NaN	NaN	NaN	NaN	NaN	NaN	NaN	19.31315611482521	19.33646660462599	10.558547129160662	NaN	7.983891252126274	NaN	NaN	NaN	15.62198003017628	11.158893949588862	10.412177967681455
6500	16.061975738982657	18.261109293073456	0.	NaN	5.626231252725952	NaN	6.818833648863005	NaN	NaN	NaN	NaN	NaN	NaN	NaN	NaN	NaN	NaN	NaN	NaN	NaN	NaN	NaN	NaN	NaN	NaN	NaN	NaN	NaN	NaN	NaN	NaN	NaN	NaN	NaN	NaN	NaN	19.514598609791605	19.518955904590626	10.570929682981673	NaN	7.949337398751525	NaN	NaN	NaN	15.568639644854883	11.168977878051745	10.377450791849746
6550	16.250773666817476	18.44695415812584	0.	NaN	5.5879823312046755	NaN	6.768927942286422	NaN	NaN	NaN	NaN	NaN	NaN	NaN	NaN	NaN	NaN	NaN	NaN	NaN	NaN	NaN	NaN	NaN	NaN	NaN	NaN	NaN	NaN	NaN	NaN	NaN	NaN	NaN	NaN	NaN	19.715865083856198	19.700681433424997	10.583134436783764	NaN	7.914729427989489	NaN	NaN	NaN	15.515319080380722	11.17890062321598	10.342666836120435
6600	16.439407628063147	18.63262423636444	0.	NaN	5.549687822509977	NaN	6.719031739749418	NaN	NaN	NaN	NaN	NaN	NaN	NaN	NaN	NaN	NaN	NaN	NaN	NaN	NaN	NaN	NaN	NaN	NaN	NaN	NaN	NaN	NaN	NaN	NaN	NaN	NaN	NaN	NaN	NaN	19.916955657521356	19.881630731646997	10.595162156092186	NaN	7.880067177567576	NaN	NaN	NaN	15.46201832053884	11.18866285689343	10.307826189828006
6650	16.62787779641891	18.818119772762216	0.	NaN	5.511347502410127	NaN	6.669144933356074	NaN	NaN	NaN	NaN	NaN	NaN	NaN	NaN	NaN	NaN	NaN	NaN	NaN	NaN	NaN	NaN	NaN	NaN	NaN	NaN	NaN	NaN	NaN	NaN	NaN	NaN	NaN	NaN	NaN	20.117870440891267	20.061791196523142	10.60701358839175	NaN	7.845350482963686	NaN	NaN	NaN	15.40873734841835	11.198265223763201	10.272928946515771
6700	16.81618434049855	19.0034409900167	0.	NaN	5.472961143332568	NaN	6.6192674144876715	NaN	NaN	NaN	NaN	NaN	NaN	NaN	NaN	NaN	NaN	NaN	NaN	NaN	NaN	NaN	NaN	NaN	NaN	NaN	NaN	NaN	NaN	NaN	NaN	NaN	NaN	NaN	NaN	NaN	20.318609533671918	20.241150082068565	10.61868946312681	NaN	7.810579177406177	NaN	NaN	NaN	15.355476146412457	11.207708341371637	10.237975203935855
6750	17.00432742383043	19.18858808854995	0.	NaN	5.434528514363927	NaN	6.569399073802686	NaN	NaN	NaN	NaN	NaN	NaN	NaN	NaN	NaN	NaN	NaN	NaN	NaN	NaN	NaN	NaN	NaN	NaN	NaN	NaN	NaN	NaN	NaN	NaN	NaN	NaN	NaN	NaN	NaN	20.519173025171124	20.41969449904704	10.630190491701267	NaN	7.775753091873897	NaN	NaN	NaN	15.302234696218445	11.216992800132303	10.202965064049211
6800	17.192307204857467	19.37356124650861	0.	NaN	5.396049381250003	NaN	6.519539801236795	NaN	NaN	NaN	NaN	NaN	NaN	NaN	NaN	NaN	NaN	NaN	NaN	NaN	NaN	NaN	NaN	NaN	NaN	NaN	NaN	NaN	NaN	NaN	NaN	NaN	NaN	NaN	NaN	NaN	20.7195609942985	20.597411414970935	10.641517367478592	NaN	7.740872055096157	NaN	NaN	NaN	15.249012978837683	11.226119163325997	10.167898633025613
6850	17.38012383693719	19.55836061976388	0.	NaN	5.357523506395775	NaN	6.469689486002874	NaN	NaN	NaN	NaN	NaN	NaN	NaN	NaN	NaN	NaN	NaN	NaN	NaN	NaN	NaN	NaN	NaN	NaN	NaN	NaN	NaN	NaN	NaN	NaN	NaN	NaN	NaN	NaN	NaN	20.919773509565484	20.774287654101265	10.652670765781783	NaN	7.705935893552754	NaN	NaN	NaN	15.195810974575624	11.235087967100759	10.132776021243647
6900	17.56777746834164	19.742986341911493	0.	NaN	5.318950648865399	NaN	6.419848016590996	NaN	NaN	NaN	NaN	NaN	NaN	NaN	NaN	NaN	NaN	NaN	NaN	NaN	NaN	NaN	NaN	NaN	NaN	NaN	NaN	NaN	NaN	NaN	NaN	NaN	NaN	NaN	NaN	NaN	21.119810629085322	20.950309897447656	10.663651343893411	NaN	7.670944431473947	NaN	NaN	NaN	15.142628663041803	11.243899720471854	10.097597343290731
6950	17.755268242257465	19.92743852427176	0.	NaN	5.280330564382206	NaN	6.37001528076843	NaN	NaN	NaN	NaN	NaN	NaN	NaN	NaN	NaN	NaN	NaN	NaN	NaN	NaN	NaN	NaN	NaN	NaN	NaN	NaN	NaN	NaN	NaN	NaN	NaN	NaN	NaN	NaN	NaN	21.319672400573076	21.12546468276837	10.674459741055582	NaN	7.635897490840478	NaN	NaN	NaN	15.089466023149836	11.252554905321777	10.062362717963099
7000	17.94259629678586	20.11171725588954	0.	NaN	5.241663005328709	NaN	6.32019116557965	NaN	NaN	NaN	NaN	NaN	NaN	NaN	NaN	NaN	NaN	NaN	NaN	NaN	NaN	NaN	NaN	NaN	NaN	NaN	NaN	NaN	NaN	NaN	NaN	NaN	NaN	NaN	NaN	NaN	21.51935886134562	21.299738404570263	10.68509657846996	NaN	7.600794891383562	NaN	NaN	NaN	15.036323033117426	11.26105397640026	10.027072268265812
7050	18.129761764942604	20.295822603534248	0.	NaN	5.202947720746595	NaN	6.27037555734632	NaN	NaN	NaN	NaN	NaN	NaN	NaN	NaN	NaN	NaN	NaN	NaN	NaN	NaN	NaN	NaN	NaN	NaN	NaN	NaN	NaN	NaN	NaN	NaN	NaN	NaN	NaN	NaN	NaN	21.718870038321636	21.473117314108837	10.695562459297761	NaN	7.565636450584887	NaN	NaN	NaN	14.983199670466353	11.269397361324268	9.991726121412743
7100	18.316764774658036	20.479754611699878	0.	NaN	5.164184456336726	NaN	6.220568341667307	NaN	NaN	NaN	NaN	NaN	NaN	NaN	NaN	NaN	NaN	NaN	NaN	NaN	NaN	NaN	NaN	NaN	NaN	NaN	NaN	NaN	NaN	NaN	NaN	NaN	NaN	NaN	NaN	NaN	21.918205948021633	21.645587519388215	10.705857968659753	NaN	7.530421983676619	NaN	NaN	NaN	14.930095912022486	11.277585460577999	9.956324408826594
7150	18.503605448777073	20.663513302604947	0.	NaN	5.125372954459149	NaN	6.170769403418676	NaN	NaN	NaN	NaN	NaN	NaN	NaN	NaN	NaN	NaN	NaN	NaN	NaN	NaN	NaN	NaN	NaN	NaN	NaN	NaN	NaN	NaN	NaN	NaN	NaN	NaN	NaN	NaN	NaN	22.117366596567923	21.817134985161143	10.715983673636245	NaN	7.495151303641393	NaN	NaN	NaN	14.877011733915776	11.285618647512873	9.920867266138883
7200	18.69028390505918	20.847098676192548	0.	NaN	5.086512954133081	NaN	6.12097862675369	NaN	NaN	NaN	NaN	NaN	NaN	NaN	NaN	NaN	NaN	NaN	NaN	NaN	NaN	NaN	NaN	NaN	NaN	NaN	NaN	NaN	NaN	NaN	NaN	NaN	NaN	NaN	NaN	NaN	22.316351979684633	21.987745532928976	10.725940123267119	NaN	7.459824221212324	NaN	NaN	NaN	14.823947111580248	11.293497268347558	9.885354833189957
7250	18.876800256178406	21.03051071013034	0.	NaN	5.047604191036919	NaN	6.071195895102811	NaN	NaN	NaN	NaN	NaN	NaN	NaN	NaN	NaN	NaN	NaN	NaN	NaN	NaN	NaN	NaN	NaN	NaN	NaN	NaN	NaN	NaN	NaN	NaN	NaN	NaN	NaN	NaN	NaN	22.5151620826977	22.1574048409417	10.735727848551777	NaN	7.424440544873	NaN	NaN	NaN	14.770902019754029	11.301221642167938	9.849787254028977
7300	19.06315460972337	21.21374935981051	0.	NaN	5.008646397508239	NaN	6.021421091173693	NaN	NaN	NaN	NaN	NaN	NaN	NaN	NaN	NaN	NaN	NaN	NaN	NaN	NaN	NaN	NaN	NaN	NaN	NaN	NaN	NaN	NaN	NaN	NaN	NaN	NaN	NaN	NaN	NaN	22.713796880534883	22.326098444197928	10.745347362449204	NaN	7.38900008085748	NaN	NaN	NaN	14.717876432479315	11.308792060927143	9.814164676913924
7350	19.249347068197252	21.39681455834984	0.	NaN	4.969639302543792	NaN	5.971654096951199	NaN	NaN	NaN	NaN	NaN	NaN	NaN	NaN	NaN	NaN	NaN	NaN	NaN	NaN	NaN	NaN	NaN	NaN	NaN	NaN	NaN	NaN	NaN	NaN	NaN	NaN	NaN	NaN	NaN	22.912256337725744	22.4938117344449	10.754799159877914	NaN	7.353502633150305	NaN	NaN	NaN	14.66487032310238	11.316208789445529	9.77848725431161
7400	19.4353777290178	21.57970621658962	0.	NaN	4.930582631799506	NaN	5.921894793697383	NaN	NaN	NaN	NaN	NaN	NaN	NaN	NaN	NaN	NaN	NaN	NaN	NaN	NaN	NaN	NaN	NaN	NaN	NaN	NaN	NaN	NaN	NaN	NaN	NaN	NaN	NaN	NaN	NaN	23.110540408401665	22.660529960178458	10.764083717715977	NaN	7.317948003486482	NaN	NaN	NaN	14.611883664273599	11.323472065410687	9.742755142897655
7450	19.62124668451734	21.762424223095756	0.	NaN	4.8914761075904885	NaN	5.8721430619514985	NaN	NaN	NaN	NaN	NaN	NaN	NaN	NaN	NaN	NaN	NaN	NaN	NaN	NaN	NaN	NaN	NaN	NaN	NaN	NaN	NaN	NaN	NaN	NaN	NaN	NaN	NaN	NaN	NaN	23.308649036295847	22.826238226643078	10.773201494801027	NaN	7.282335991351502	NaN	NaN	NaN	14.558916427947413	11.33058209937743	9.706968503556517
7500	19.806954021942758	21.944968444158672	0.	NaN	4.852319448891025	NaN	5.822398781529998	NaN	NaN	NaN	NaN	NaN	NaN	NaN	NaN	NaN	NaN	NaN	NaN	NaN	NaN	NaN	NaN	NaN	NaN	NaN	NaN	NaN	NaN	NaN	NaN	NaN	NaN	NaN	NaN	NaN	23.506582154743285	22.990921495831874	10.78215293193023	NaN	7.246666393981322	NaN	NaN	NaN	14.505968585382357	11.337539074767824	9.67112750138146
7550	19.99249982345551	22.12733872379335	0.	NaN	4.813112371334574	NaN	5.772661831526532	NaN	NaN	NaN	NaN	NaN	NaN	NaN	NaN	NaN	NaN	NaN	NaN	NaN	NaN	NaN	NaN	NaN	NaN	NaN	NaN	NaN	NaN	NaN	NaN	NaN	NaN	NaN	NaN	NaN	23.704339686680807	23.154564586486547	10.790938451860317	NaN	7.210939006362379	NaN	NaN	NaN	14.453040107141039	11.344343147871147	9.635232305674572
7600	20.177884166131616	22.30953488373935	0.	NaN	4.7738545872137745	NaN	5.72293209031195	NaN	NaN	NaN	NaN	NaN	NaN	NaN	NaN	NaN	NaN	NaN	NaN	NaN	NaN	NaN	NaN	NaN	NaN	NaN	NaN	NaN	NaN	NaN	NaN	NaN	NaN	NaN	NaN	NaN	23.90192154464705	23.317152174097455	10.799558459307569	NaN	7.175153621231582	NaN	NaN	NaN	14.400130963090161	11.350994447843915	9.59928308994677
7650	20.363107121961672	22.49155672346077	0.	NaN	4.734545805480445	NaN	5.673209435534298	NaN	NaN	NaN	NaN	NaN	NaN	NaN	NaN	NaN	NaN	NaN	NaN	NaN	NaN	NaN	NaN	NaN	NaN	NaN	NaN	NaN	NaN	NaN	NaN	NaN	NaN	NaN	NaN	NaN	24.09932763078245	23.478668790903566	10.808013340947806	NaN	7.139310029076315	NaN	NaN	NaN	14.347241122400504	11.357493076709883	9.563280031917788
7700	20.548168757850846	22.67340402014627	0.	NaN	4.695185731745575	NaN	5.623493744118822	NaN	NaN	NaN	NaN	NaN	NaN	NaN	NaN	NaN	NaN	NaN	NaN	NaN	NaN	NaN	NaN	NaN	NaN	NaN	NaN	NaN	NaN	NaN	NaN	NaN	NaN	NaN	NaN	NaN	24.296557836829273	23.639098825892464	10.81630346541641	NaN	7.103408018134438	NaN	NaN	NaN	14.294370553546928	11.363839109360033	9.52722331351618
7750	20.73306913561886	22.855076528709077	0.	NaN	4.655774068279339	NaN	5.573784892267965	NaN	NaN	NaN	NaN	NaN	NaN	NaN	NaN	NaN	NaN	NaN	NaN	NaN	NaN	NaN	NaN	NaN	NaN	NaN	NaN	NaN	NaN	NaN	NaN	NaN	NaN	NaN	NaN	NaN	24.49361204413159	23.798426524800362	10.82442918330832	NaN	7.067447374394285	NaN	NaN	NaN	14.24151922430838	11.370032593552581	9.491113120879325
7800	20.91780831200002	23.036573981786958	0.	NaN	4.616310514011082	NaN	5.524082755461371	NaN	NaN	NaN	NaN	NaN	NaN	NaN	NaN	NaN	NaN	NaN	NaN	NaN	NaN	NaN	NaN	NaN	NaN	NaN	NaN	NaN	NaN	NaN	NaN	NaN	NaN	NaN	NaN	NaN	24.690490123635296	23.956635990112094	10.832390827178004	NaN	7.031427881594664	NaN	NaN	NaN	14.18868710176789	11.376073549912975	9.454949644353412
7850	21.10238633864318	23.21789608974225	0.	NaN	4.57679476452933	NaN	5.474387208455878	NaN	NaN	NaN	NaN	NaN	NaN	NaN	NaN	NaN	NaN	NaN	NaN	NaN	NaN	NaN	NaN	NaN	NaN	NaN	NaN	NaN	NaN	NaN	NaN	NaN	NaN	NaN	NaN	NaN	24.88719193588808	24.11371118106112	10.840188711539513	NaN	6.995349321224859	NaN	NaN	NaN	14.135874152312565	11.38196197193389	9.418733078493469
7900	21.286803262111786	23.399042540661853	0.	NaN	4.537226512081786	NaN	5.424698125285523	NaN	NaN	NaN	NaN	NaN	NaN	NaN	NaN	NaN	NaN	NaN	NaN	NaN	NaN	NaN	NaN	NaN	NaN	NaN	NaN	NaN	NaN	NaN	NaN	NaN	NaN	NaN	NaN	NaN	25.083717331039466	24.26963591362952	10.847823132866415	NaN	6.9592114725246255	NaN	NaN	NaN	14.083080341633607	11.38769782597524	9.382463622063334
7950	21.47105912388384	23.580013000357194	0.	NaN	4.497605445575331	NaN	5.375015379261547	NaN	NaN	NaN	NaN	NaN	NaN	NaN	NaN	NaN	NaN	NaN	NaN	NaN	NaN	NaN	NaN	NaN	NaN	NaN	NaN	NaN	NaN	NaN	NaN	NaN	NaN	NaN	NaN	NaN	25.280066148840767	24.424393860547994	10.855294369591855	NaN	6.923014112484198	NaN	NaN	NaN	14.030305634726293	11.393281051264168	9.346141478035667
8000	21.65515396035191	23.760807112364297	0.	NaN	4.457931250576022	NaN	5.325338842972381	NaN	NaN	NaN	NaN	NaN	NaN	NaN	NaN	NaN	NaN	NaN	NaN	NaN	NaN	NaN	NaN	NaN	NaN	NaN	NaN	NaN	NaN	NaN	NaN	NaN	NaN	NaN	NaN	NaN	25.476238218645136	24.577968551295864	10.862602682108518	NaN	6.886757015844282	NaN	NaN	NaN	13.97754999588998	11.398711559895055	9.309766853591952
8050	21.839087802823133	23.941424497943718	0.	NaN	4.418203609309092	NaN	5.275668388283662	NaN	NaN	NaN	NaN	NaN	NaN	NaN	NaN	NaN	NaN	NaN	NaN	NaN	NaN	NaN	NaN	NaN	NaN	NaN	NaN	NaN	NaN	NaN	NaN	NaN	NaN	NaN	NaN	NaN	25.67223335940752	24.730343372101085	10.869748312768639	NaN	6.85043995509606	NaN	NaN	NaN	13.924813388728113	11.403989236829508	9.273339960122494
8100	22.022860677519233	24.121864756080573	0.	NaN	4.378422200658956	NaN	5.226003886338217	NaN	NaN	NaN	NaN	NaN	NaN	NaN	NaN	NaN	NaN	NaN	NaN	NaN	NaN	NaN	NaN	NaN	NaN	NaN	NaN	NaN	NaN	NaN	NaN	NaN	NaN	NaN	NaN	NaN	25.868051379684687	24.881501565940226	10.876731485884015	NaN	6.814062700481187	NaN	NaN	NaN	13.872095776148226	11.409113939896367	9.236861013226417
8150	22.206472605576476	24.302127463484535	0.	NaN	4.338586700169201	NaN	5.1763452075560785	NaN	NaN	NaN	NaN	NaN	NaN	NaN	NaN	NaN	NaN	NaN	NaN	NaN	NaN	NaN	NaN	NaN	NaN	NaN	NaN	NaN	NaN	NaN	NaN	NaN	NaN	NaN	NaN	NaN	26.06369207763521	25.031426232538468	10.883552407725979	NaN	6.7776250199917945	NaN	NaN	NaN	13.81939712036192	11.414085499791703	9.200330232711668
8200	22.389923603045705	24.48221217458985	0.	NaN	4.298696780042595	NaN	5.1266922216344755	NaN	NaN	NaN	NaN	NaN	NaN	NaN	NaN	NaN	NaN	NaN	NaN	NaN	NaN	NaN	NaN	NaN	NaN	NaN	NaN	NaN	NaN	NaN	NaN	NaN	NaN	NaN	NaN	NaN	26.2591552410195	25.180100328369637	10.890211266525423	NaN	6.7411266793704865	NaN	NaN	NaN	13.766717382884892	11.418903720078822	9.163747842595015
8250	22.573213680892344	24.6621184215553	0.	NaN	4.258752109141081	NaN	5.077044797547831	NaN	NaN	NaN	NaN	NaN	NaN	NaN	NaN	NaN	NaN	NaN	NaN	NaN	NaN	NaN	NaN	NaN	NaN	NaN	NaN	NaN	NaN	NaN	NaN	NaN	NaN	NaN	NaN	NaN	26.45444064719974	25.327506666656177	10.896708232472793	NaN	6.7045674421103465	NaN	NaN	NaN	13.714056524536916	11.423568377188266	9.12711407110205
8300	22.756342844996365	24.841845714264235	0.	NaN	4.218752352985783	NaN	5.027402803547775	NaN	NaN	NaN	NaN	NaN	NaN	NaN	NaN	NaN	NaN	NaN	NaN	NaN	NaN	NaN	NaN	NaN	NaN	NaN	NaN	NaN	NaN	NaN	NaN	NaN	NaN	NaN	NaN	NaN	26.649548063139967	25.473627917369132	10.90304345771808	NaN	6.667947069454924	NaN	NaN	NaN	13.661414505441856	11.4280792204178	9.090429150667179
8350	22.939311096152323	25.021393540324553	0.	NaN	4.178697173756998	NaN	4.9777661071631245	NaN	NaN	NaN	NaN	NaN	NaN	NaN	NaN	NaN	NaN	NaN	NaN	NaN	NaN	NaN	NaN	NaN	NaN	NaN	NaN	NaN	NaN	NaN	NaN	NaN	NaN	NaN	NaN	NaN	26.844477245406	25.61844660722819	10.909217076370831	NaN	6.631265320398253	NaN	NaN	NaN	13.608791285027653	11.432435971932431	9.053693317933638
8400	23.122118430069342	25.200761365068722	0.	NaN	4.138586230294203	NaN	4.928134575199903	NaN	NaN	NaN	NaN	NaN	NaN	NaN	NaN	NaN	NaN	NaN	NaN	NaN	NaN	NaN	NaN	NaN	NaN	NaN	NaN	NaN	NaN	NaN	NaN	NaN	NaN	NaN	NaN	NaN	27.039227940165496	25.76194511970166	10.915229204500143	NaN	6.594521951684837	NaN	NaN	NaN	13.556186822026328	11.436638326764392	9.01690681375348
8450	23.3047648373711	25.379948631553763	0.	NaN	4.0984191780960515	NaN	4.878508073741331	NaN	NaN	NaN	NaN	NaN	NaN	NaN	NaN	NaN	NaN	NaN	NaN	NaN	NaN	NaN	NaN	NaN	NaN	NaN	NaN	NaN	NaN	NaN	NaN	NaN	NaN	NaN	NaN	NaN	27.233799883187917	25.90410569500647	10.92107994013466	NaN	6.557716717809649	NaN	NaN	NaN	13.503601074473996	11.44068595281315	8.980069883187575
8500	23.487250303595854	25.558954760561246	0.	NaN	4.058195669320373	NaN	4.828886468147824	NaN	NaN	NaN	NaN	NaN	NaN	NaN	NaN	NaN	NaN	NaN	NaN	NaN	NaN	NaN	NaN	NaN	NaN	NaN	NaN	NaN	NaN	NaN	NaN	NaN	NaN	NaN	NaN	NaN	27.428192799844524	26.044910430108168	10.926769363262585	NaN	6.5208493710181505	NaN	NaN	NaN	13.451033999710843	11.444578490845403	8.943182775505626
8550	23.66957480919644	25.73777915059731	0.	NaN	4.017915352784178	NaN	4.779269623056999	NaN	NaN	NaN	NaN	NaN	NaN	NaN	NaN	NaN	NaN	NaN	NaN	NaN	NaN	NaN	NaN	NaN	NaN	NaN	NaN	NaN	NaN	NaN	NaN	NaN	NaN	NaN	NaN	NaN	27.62240640510841	26.184341278720925	10.932297535831664	NaN	6.48391966130626	NaN	NaN	NaN	13.398485554381143	11.448315554495082	8.906245744186144
8600	23.851738329540243	25.916421177892644	0.	NaN	3.9775778739636514	NaN	4.729657402383673	NaN	NaN	NaN	NaN	NaN	NaN	NaN	NaN	NaN	NaN	NaN	NaN	NaN	NaN	NaN	NaN	NaN	NaN	NaN	NaN	NaN	NaN	NaN	NaN	NaN	NaN	NaN	NaN	NaN	27.816440403554466	26.32238005130754	10.937664501749198	NaN	6.446927336420388	NaN	NaN	NaN	13.345955694433254	11.451896730263352	8.86925904691647
8650	24.033740834909217	26.094880196402496	0.	NaN	3.937182874994156	NaN	4.680049669319852	NaN	NaN	NaN	NaN	NaN	NaN	NaN	NaN	NaN	NaN	NaN	NaN	NaN	NaN	NaN	NaN	NaN	NaN	NaN	NaN	NaN	NaN	NaN	NaN	NaN	NaN	NaN	NaN	NaN	28.010294489359424	26.45900841507943	10.942870286882046	NaN	6.409872141857404	NaN	NaN	NaN	13.29344437511962	11.455321577518609	8.832222945592768
8700	24.215582290499896	26.27315553780667	0.	NaN	3.8967299946702325	NaN	4.630446286334754	NaN	NaN	NaN	NaN	NaN	NaN	NaN	NaN	NaN	NaN	NaN	NaN	NaN	NaN	NaN	NaN	NaN	NaN	NaN	NaN	NaN	NaN	NaN	NaN	NaN	NaN	NaN	NaN	NaN	28.20396834630179	26.594207893996636	10.9479148990566	NaN	6.372753820864668	NaN	NaN	NaN	13.240951550996762	11.458589628496485	8.795137706320014
8750	24.39726265642339	26.451246511509527	0.	NaN	3.8562188684455987	NaN	4.580847115174782	NaN	NaN	NaN	NaN	NaN	NaN	NaN	NaN	NaN	NaN	NaN	NaN	NaN	NaN	NaN	NaN	NaN	NaN	NaN	NaN	NaN	NaN	NaN	NaN	NaN	NaN	NaN	NaN	NaN	28.3974616477619	26.72795986876782	10.952798328058824	NaN	6.33557211444	NaN	NaN	NaN	13.188477175925286	11.461700388299839	8.758003599412012
8800	24.57878188770535	26.629152404639978	0.	NaN	3.815649128433149	NaN	4.531252016863547	NaN	NaN	NaN	NaN	NaN	NaN	NaN	NaN	NaN	NaN	NaN	NaN	NaN	NaN	NaN	NaN	NaN	NaN	NaN	NaN	NaN	NaN	NaN	NaN	NaN	NaN	NaN	NaN	NaN	28.590774056721934	26.860245576850264	10.957520545634221	NaN	6.298326761331704	NaN	NaN	NaN	13.13602120306988	11.464653334898756	8.720820899391386
8850	24.760139934286023	26.806872482051524	0.	NaN	3.7750204034049553	NaN	4.481660851701854	NaN	NaN	NaN	NaN	NaN	NaN	NaN	NaN	NaN	NaN	NaN	NaN	NaN	NaN	NaN	NaN	NaN	NaN	NaN	NaN	NaN	NaN	NaN	NaN	NaN	NaN	NaN	NaN	NaN	28.783905225765828	26.991046112449894	10.962081505487843	NaN	6.261017498038552	NaN	NaN	NaN	13.083583584899321	11.467447919130572	8.68358988498958
8900	24.941336741020194	26.984405986322166	0.	NaN	3.73433231879227	NaN	4.432073479267705	NaN	NaN	NaN	NaN	NaN	NaN	NaN	NaN	NaN	NaN	NaN	NaN	NaN	NaN	NaN	NaN	NaN	NaN	NaN	NaN	NaN	NaN	NaN	NaN	NaN	NaN	NaN	NaN	NaN	28.97685479707938	27.120342426521212	10.966481143284305	NaN	6.223644058809799	NaN	NaN	NaN	13.03116427318646	11.470083564699836	8.646310839146864
8950	25.12237224767726	27.16175213775452	0.	NaN	3.6935844966855185	NaN	4.382489758416304	NaN	NaN	NaN	NaN	NaN	NaN	NaN	NaN	NaN	NaN	NaN	NaN	NaN	NaN	NaN	NaN	NaN	NaN	NaN	NaN	NaN	NaN	NaN	NaN	NaN	NaN	NaN	NaN	NaN	29.16962240245017	27.248115326767397	10.97071937664776	NaN	6.186206175645164	NaN	NaN	NaN	12.978763219008242	11.472559668178341	8.60898404901232
9000	25.303246388941133	27.338910134375727	0.	NaN	3.6527765558343055	NaN	4.332909547280049	NaN	NaN	NaN	NaN	NaN	NaN	NaN	NaN	NaN	NaN	NaN	NaN	NaN	NaN	NaN	NaN	NaN	NaN	NaN	NaN	NaN	NaN	NaN	NaN	NaN	NaN	NaN	NaN	NaN	29.362207663267615	27.374345477640208	10.974796105161923	NaN	6.148703578294852	NaN	NaN	NaN	12.92638037274568	11.474875599005115	8.571609805943861
9050	25.48395909441035	27.51587915193748	0.	NaN	3.611908111647412	NaN	4.283332703268541	NaN	NaN	NaN	NaN	NaN	NaN	NaN	NaN	NaN	NaN	NaN	NaN	NaN	NaN	NaN	NaN	NaN	NaN	NaN	NaN	NaN	NaN	NaN	NaN	NaN	NaN	NaN	NaN	NaN	29.554610190522922	27.499013400340058	10.978711210370056	NaN	6.1111359942595325	NaN	NaN	NaN	12.874015684083883	11.477030699486406	8.534188405508216
9100	25.66451028859796	27.692658343916058	0.	NaN	3.570978776192799	NaN	4.233759083068577	NaN	NaN	NaN	NaN	NaN	NaN	NaN	NaN	NaN	NaN	NaN	NaN	NaN	NaN	NaN	NaN	NaN	NaN	NaN	NaN	NaN	NaN	NaN	NaN	NaN	NaN	NaN	NaN	NaN	29.74682958480913	27.62209947281595	10.982464555774966	NaN	6.0735031487903575	NaN	NaN	NaN	12.821669102012038	11.479024284795699	8.496720147480938
9150	25.84489989093162	27.869246841512265	0.	NaN	3.5299881581976016	NaN	4.18418854264415	NaN	NaN	NaN	NaN	NaN	NaN	NaN	NaN	NaN	NaN	NaN	NaN	NaN	NaN	NaN	NaN	NaN	NaN	NaN	NaN	NaN	NaN	NaN	NaN	NaN	NaN	NaN	NaN	NaN	29.938865436321088	27.74358392976553	10.986055986839023	NaN	6.035804764888947	NaN	NaN	NaN	12.769340574823417	11.480855642973717	8.459205335846399
9200	26.025127815753557	28.045643753651483	0.	NaN	3.488935863048135	NaN	4.1346209372364555	NaN	NaN	NaN	NaN	NaN	NaN	NaN	NaN	NaN	NaN	NaN	NaN	NaN	NaN	NaN	NaN	NaN	NaN	NaN	NaN	NaN	NaN	NaN	NaN	NaN	NaN	NaN	NaN	NaN	30.13071732485544	27.863446862635094	10.989485330984138	NaN	5.998040563307402	NaN	NaN	NaN	12.717030050115369	11.48252403492841	8.421644278797793
9250	26.205193972320533	28.221848166983648	0.	NaN	3.4478214927898896	NaN	4.085056121363885	NaN	NaN	NaN	NaN	NaN	NaN	NaN	NaN	NaN	NaN	NaN	NaN	NaN	NaN	NaN	NaN	NaN	NaN	NaN	NaN	NaN	NaN	NaN	NaN	NaN	NaN	NaN	NaN	NaN	30.322384819810672	27.981668219619497	10.992752397591776	NaN	5.960210262548292	NaN	NaN	NaN	12.664737474789339	11.48402869443496	8.384037288737133
9300	26.385098264803897	28.397859145883245	0.	NaN	3.406644646127534	NaN	4.035493948822027	NaN	NaN	NaN	NaN	NaN	NaN	NaN	NaN	NaN	NaN	NaN	NaN	NaN	NaN	NaN	NaN	NaN	NaN	NaN	NaN	NaN	NaN	NaN	NaN	NaN	NaN	NaN	NaN	NaN	30.513867480187063	28.098227805662255	10.995856978002962	NaN	5.922313578864668	NaN	NaN	NaN	12.612462795050838	11.485368828135785	8.34638468227526
9350	26.564840592289592	28.57367573244933	0.	NaN	3.365404918424915	NaN	3.9859342726836724	NaN	NaN	NaN	NaN	NaN	NaN	NaN	NaN	NaN	NaN	NaN	NaN	NaN	NaN	NaN	NaN	NaN	NaN	NaN	NaN	NaN	NaN	NaN	NaN	NaN	NaN	NaN	NaN	NaN	30.705164854586716	28.213105282455512	10.998798845518257	NaN	5.884350226260046	NaN	NaN	NaN	12.560205956409472	11.48654361554053	8.308686780231833
9400	26.744420848778088	28.749296946505503	0.	NaN	3.3241019017050557	NaN	3.9363769452988038	NaN	NaN	NaN	NaN	NaN	NaN	NaN	NaN	NaN	NaN	NaN	NaN	NaN	NaN	NaN	NaN	NaN	NaN	NaN	NaN	NaN	NaN	NaN	NaN	NaN	NaN	NaN	NaN	NaN	30.896276481213537	28.326280168440025	11.001577755397783	NaN	5.846319916488428	NaN	NaN	NaN	12.50796690367893	11.487552209026083	8.270943907635328
9450	26.923838923184437	28.924721785599917	0.	NaN	3.282735184650156	NaN	3.8868218182946084	NaN	NaN	NaN	NaN	NaN	NaN	NaN	NaN	NaN	NaN	NaN	NaN	NaN	NaN	NaN	NaN	NaN	NaN	NaN	NaN	NaN	NaN	NaN	NaN	NaN	NaN	NaN	NaN	NaN	31.087201887873253	28.43773183880517	11.00419344486121	NaN	5.808222359054279	NaN	NaN	NaN	12.455745580976977	11.488393733836547	8.233156393723046
9500	27.10309469933827	29.099949225005314	0.	NaN	3.241304352601594	NaN	3.837268742575471	NaN	NaN	NaN	NaN	NaN	NaN	NaN	NaN	NaN	NaN	NaN	NaN	NaN	NaN	NaN	NaN	NaN	NaN	NaN	NaN	NaN	NaN	NaN	NaN	NaN	NaN	NaN	NaN	NaN	31.277940591973405	28.54743952548894	11.006645633087759	NaN	5.770057261212553	NaN	NaN	NaN	12.403541931725464	11.48906728808327	8.19532457194111
9550	27.28218805598377	29.274978217718942	0.	NaN	3.1998089875599263	NaN	3.787717568322969	NaN	NaN	NaN	NaN	NaN	NaN	NaN	NaN	NaN	NaN	NaN	NaN	NaN	NaN	NaN	NaN	NaN	NaN	NaN	NaN	NaN	NaN	NaN	NaN	NaN	NaN	NaN	NaN	NaN	31.468492100523346	28.655382317177967	11.008934021216211	NaN	5.731824327968662	NaN	NaN	NaN	12.35135589865033	11.48957194274483	8.157448779944465
9600	27.461118866779714	29.449807694462653	0.	NaN	3.1582486681848856	NaN	3.7381681449958855	NaN	NaN	NaN	NaN	NaN	NaN	NaN	NaN	NaN	NaN	NaN	NaN	NaN	NaN	NaN	NaN	NaN	NaN	NaN	NaN	NaN	NaN	NaN	NaN	NaN	NaN	NaN	NaN	NaN	31.658855910134232	28.7615391593075	11.011058292344881	NaN	5.693523262078505	NaN	NaN	NaN	12.299187423781587	11.48990674166704	8.119529359596873
9650	27.639887000299424	29.62443656368283	0.	NaN	3.1166229697953813	NaN	3.688620321330195	NaN	NaN	NaN	NaN	NaN	NaN	NaN	NaN	NaN	NaN	NaN	NaN	NaN	NaN	NaN	NaN	NaN	NaN	NaN	NaN	NaN	NaN	NaN	NaN	NaN	NaN	NaN	NaN	NaN	31.84903150701905	28.8658888540614	11.013018111531649	NaN	5.655153764048451	NaN	NaN	NaN	12.247036448453342	11.490070701562933	8.08156665697092
9700	27.818492320030796	29.79886371155043	0.	NaN	3.074931464369501	NaN	3.6390739453390766	NaN	NaN	NaN	NaN	NaN	NaN	NaN	NaN	NaN	NaN	NaN	NaN	NaN	NaN	NaN	NaN	NaN	NaN	NaN	NaN	NaN	NaN	NaN	NaN	NaN	NaN	NaN	NaN	NaN	32.03901836699258	28.96841006037216	11.014813125793944	NaN	5.616715532135341	NaN	NaN	NaN	12.194902913303773	11.490062812012793	8.043561022348019
9750	27.99693468437628	29.97308800196094	0.	NaN	3.033173720544509	NaN	3.5895288643129035	NaN	NaN	NaN	NaN	NaN	NaN	NaN	NaN	NaN	NaN	NaN	NaN	NaN	NaN	NaN	NaN	NaN	NaN	NaN	NaN	NaN	NaN	NaN	NaN	NaN	NaN	NaN	NaN	NaN	32.22881595547144	29.069081293920895	11.016442964108736	NaN	5.578208262346498	NaN	NaN	NaN	12.142786758275152	11.489882035464118	8.005512810218388
9800	28.175213946652935	30.14710827653444	0.	NaN	2.991349303616848	NaN	3.5399849248192483	NaN	NaN	NaN	NaN	NaN	NaN	NaN	NaN	NaN	NaN	NaN	NaN	NaN	NaN	NaN	NaN	NaN	NaN	NaN	NaN	NaN	NaN	NaN	NaN	NaN	NaN	NaN	NaN	NaN	32.41842372747405	29.167880927137357	11.017907237412564	NaN	5.5396316484397135	NaN	NaN	NaN	12.090687922613826	11.48952730723165	7.9674223792810865
9850	28.353329955092367	30.320923354615537	0.	NaN	2.9494577755421383	NaN	3.490441972702882	NaN	NaN	NaN	NaN	NaN	NaN	NaN	NaN	NaN	NaN	NaN	NaN	NaN	NaN	NaN	NaN	NaN	NaN	NaN	NaN	NaN	NaN	NaN	NaN	NaN	NaN	NaN	NaN	NaN	32.60784112762063	29.264787189199883	11.019205538601499	NaN	5.500985381923256	NaN	NaN	NaN	12.03860634487023	11.48899753549736	7.929290092443982
9900	28.53128255284072	30.494532033273405	0.	NaN	2.9074986949351764	NaN	3.4408998530857744	NaN	NaN	NaN	NaN	NaN	NaN	NaN	NaN	NaN	NaN	NaN	NaN	NaN	NaN	NaN	NaN	NaN	NaN	NaN	NaN	NaN	NaN	NaN	NaN	NaN	NaN	NaN	NaN	NaN	32.79706759013322	29.359778166035458	11.020337442531178	NaN	5.462269152055866	NaN	NaN	NaN	11.986541962898874	11.48829160131045	7.8911163168237675
9950	28.70907157795875	30.667933087301794	0.	NaN	2.8654716170699364	NaN	3.3913584103670913	NaN	NaN	NaN	NaN	NaN	NaN	NaN	NaN	NaN	NaN	NaN	NaN	NaN	NaN	NaN	NaN	NaN	NaN	NaN	NaN	NaN	NaN	NaN	NaN	NaN	NaN	NaN	NaN	NaN	32.9861025388357	29.452831800319696	11.021302506016783	NaN	5.423482645846763	NaN	NaN	NaN	11.934494713858365	11.487408358587361	7.852901423745956
10000	28.88669686342177	30.84112526921897	0.	NaN	2.8233760938795696	NaN	3.3418174882232012	NaN	NaN	NaN	NaN	NaN	NaN	NaN	NaN	NaN	NaN	NaN	NaN	NaN	NaN	NaN	NaN	NaN	NaN	NaN	NaN	NaN	NaN	NaN	NaN	NaN	NaN	NaN	NaN	NaN	33.17494538715372	29.543925891476835	11.02210026783305	NaN	5.384625548055638	NaN	NaN	NaN	11.882464534211381	11.486346634111754	7.814645788744882
