# Supplementary material for: Quantum-mechanical exploration of the phase diagram of water
Source: Nat Commun. 2021 Jan 26;12:588. doi: 10.1038/s41467-020-20821-w (PMC7838264; doi:10.1038/s41467-020-20821-w)
Supplement: Supplementary file 3 — Supplementary Data 1 [file 41467_2020_20821_MOESM3_ESM.zip › supplemental_data/results/ice-pimd-results/split-up-by-y/split-up-by-PT/README.txt]

The files in this directory have 4 columns each, namely:
temperature/K pressure/bar deltaMu1/meV deltaMu2/meV

deltaMu1 and deltaMu2 are NQE corrections relative to ice II, computed using two different integration schemes.

deltaMu1 corresponds to a fit of the integrand in the thermodynamic integration a given temperature and pressure to b*x+c*x*x+d*x**3 integrated numerically from 0 to 1.

deltaMu2 corresponds to the same quantity, but integrated using Simpson's rule.
