# Supplementary material for: Quantum-mechanical exploration of the phase diagram of water
Source: Nat Commun. 2021 Jan 26;12:588. doi: 10.1038/s41467-020-20821-w (PMC7838264; doi:10.1038/s41467-020-20821-w)
Supplement: Supplementary file 3 — Supplementary Data 1 [file 41467_2020_20821_MOESM3_ESM.zip › supplemental_data/results/ice-pimd-results/iceV-part-ktcv.dat]

# y=sqrt(m0/m) temperature[K] pressure[bar] T_cv[meV/molecule] T_cv_error[meV/molecule]
1 125 10000 295.899 0
0.707107 125 10000 231.176 0.111507
0.5 125 10000 176.916 0.116896
0.25 125 10000 104.531 0.0936809
1 125 2000 295.078 0.168978
0.707107 125 2000 230.639 0.0987964
0.5 125 2000 176.907 0.111286
0.25 125 2000 104.86 0.0932094
1 125 3000 295.245 0.178268
0.707107 125 3000 230.752 0.106036
0.25 125 3000 104.845 0.0956568
1 125 4000 295.401 0.176827
0.707107 125 4000 230.786 0.104884
0.5 125 4000 176.941 0.1156
0.25 125 4000 104.782 0.0908479
1 125 5000 295.457 0.171022
0.707107 125 5000 230.801 0.101752
0.5 125 5000 176.876 0.114514
0.25 125 5000 104.751 0.0970989
1 125 6000 295.69 0.168792
0.707107 125 6000 230.954 0.112514
0.5 125 6000 176.951 0.116872
0.25 125 6000 104.724 0.0913202
1 125 7000 295.696 0.119183
0.707107 125 7000 230.87 0.100408
0.5 125 7000 176.857 0.118711
0.25 125 7000 104.672 0.0961279
1 125 8000 295.661 0
0.707107 125 8000 230.966 0.111707
0.5 125 8000 176.865 0.117903
0.25 125 8000 104.597 0.0947844
1 125 9000 296.194 0.114175
0.707107 125 9000 231.067 0.110862
0.5 125 9000 176.904 0.119005
0.25 125 9000 104.578 0.0976929
1 150 10000 310.804 0.158038
0.707107 150 10000 240.156 0.0929818
0.5 150 10000 183.436 0.0974709
0.25 150 10000 110.749 0.0450904
1 150 1000 309.863 0.12274
0.707107 150 1000 239.952 0.0759942
0.5 150 1000 183.686 0.0879731
0.25 150 1000 111.201 0.0520974
1 150 2000 309.98 0.119108
0.707107 150 2000 240.041 0.0785117
0.5 150 2000 183.687 0.0874786
0.25 150 2000 111.167 0.0618771
1 150 3000 310.061 0.11218
0.707107 150 3000 240.022 0.0829014
0.5 150 3000 183.628 0.089538
0.25 150 3000 111.076 0.0456578
1 150 4000 310.194 0.117179
0.707107 150 4000 240.084 0.0841338
0.5 150 4000 183.624 0.0908908
0.25 150 4000 111.059 0.0585885
1 150 5000 310.271 0.229997
0.707107 150 5000 240.098 0.0933842
0.5 150 5000 183.601 0.0907872
0.25 150 5000 110.978 0.0540218
1 150 6000 310.112 0.423068
0.707107 150 6000 240.132 0.0899046
0.5 150 6000 183.591 0.0898767
0.25 150 6000 110.997 0.0659355
1 150 7000 309.906 0.501517
0.707107 150 7000 240.119 0.0866763
0.5 150 7000 183.539 0.0903572
0.25 150 7000 110.889 0.0506446
1 150 8000 310.487 0.145027
0.707107 150 8000 240.109 0.0843632
0.5 150 8000 183.554 0.0888009
0.25 150 8000 110.853 0.0518336
1 150 9000 310.649 0.134931
0.707107 150 9000 240.108 0.084059
0.5 150 9000 183.459 0.0922762
0.25 150 9000 110.802 0.0515989
1 175 0 321.65 0.124969
0.707107 175 0 247.787 0.0924443
0.5 175 0 190.024 0.0925926
0.25 175 0 117.814 0.0427132
1 175 10000 322.06 0.117927
0.707107 175 10000 247.45 0.0883815
0.5 175 10000 189.505 0.0947888
0.25 175 10000 117.224 0.0342292
1 175 1000 321.69 0.140115
0.707107 175 1000 247.698 0.0776501
0.5 175 1000 189.921 0.090443
0.25 175 1000 117.745 0.0500817
1 175 2000 321.7 0.19434
0.707107 175 2000 247.704 0.0900137
0.5 175 2000 189.896 0.0931945
0.25 175 2000 117.694 0.044522
1 175 3000 321.904 0.23528
0.707107 175 3000 247.67 0.0766757
0.5 175 3000 189.859 0.0938165
0.25 175 3000 117.648 0.044204
1 175 4000 322.032 0.193672
0.707107 175 4000 247.742 0.0809427
0.5 175 4000 189.851 0.0868036
0.25 175 4000 117.588 0.0434387
1 175 5000 321.795 0.127447
0.707107 175 5000 247.551 0.0852156
0.5 175 5000 189.703 0.0866453
0.25 175 5000 117.492 0.0383069
1 175 6000 322.133 0.123427
0.707107 175 6000 247.763 0.0813781
0.5 175 6000 189.82 0.0856703
0.25 175 6000 117.481 0.0364603
1 175 7000 322.065 0
0.707107 175 7000 247.702 0.0873142
0.5 175 7000 189.734 0.0830082
0.25 175 7000 117.413 0.0402184
1 175 8000 321.655 0.36249
0.707107 175 8000 247.547 0.0853262
0.5 175 8000 189.607 0.084989
0.25 175 8000 117.365 0.0438423
1 175 9000 321.835 0.345012
0.707107 175 9000 247.598 0.0850803
0.5 175 9000 189.602 0.0869134
0.25 175 9000 117.305 0.0394971
1 200 0 331.552 0.127298
0.707107 200 0 254.707 0.0849372
0.5 200 0 196.098 0.0894186
0.25 200 0 124.6 0
1 200 10000 331.789 0.12328
0.707107 200 10000 254.309 0.0866707
0.5 200 10000 195.504 0.0919977
0.25 200 10000 124.057 0.0423788
1 200 1000 331.585 0.130468
0.707107 200 1000 254.713 0.0815354
0.5 200 1000 196.077 0.0906242
0.25 200 1000 124.544 0.0346081
1 200 2000 331.446 0.181497
0.707107 200 2000 254.568 0.0776774
0.5 200 2000 195.952 0.0937776
0.25 200 2000 124.47 0.0440253
1 200 3000 331.487 0.175981
0.707107 200 3000 254.648 0.086654
0.5 200 3000 195.965 0.0905711
0.25 200 3000 124.453 0.0411696
1 200 4000 331.633 0.142008
0.707107 200 4000 254.59 0.0964017
0.5 200 4000 195.868 0.097921
0.25 200 4000 124.395 0.0425139
1 200 5000 331.595 0.212102
0.707107 200 5000 254.56 0.0914416
0.5 200 5000 195.825 0.0895595
0.25 200 5000 124.34 0.0313827
1 200 6000 331.773 0.134953
0.707107 200 6000 254.471 0.0793506
0.5 200 6000 195.728 0.0969699
0.25 200 6000 124.268 0.0446915
1 200 7000 331.621 0.129231
0.707107 200 7000 254.414 0.0822126
0.5 200 7000 195.704 0.0875432
0.25 200 7000 124.217 0.0412156
1 200 8000 331.823 0.128151
0.707107 200 8000 254.494 0.0927508
0.5 200 8000 195.678 0.08991
0.25 200 8000 124.187 0.0360963
1 200 9000 331.828 0.129341
0.707107 200 9000 254.479 0.0944893
0.5 200 9000 195.621 0.0985568
0.25 200 9000 124.137 0.0413592
1 225 0 340.073 0.161956
0.707107 225 0 261.339 0.0816238
0.5 225 0 202.399 0.0942045
0.25 225 0 131.622 0.0643193
1 225 10000 339.704 0.140778
0.707107 225 10000 260.628 0.0906521
0.5 225 10000 201.582 0.101643
0.25 225 10000 131.058 0.0549994
1 225 1000 339.94 0.138049
0.707107 225 1000 261.266 0.0912763
0.5 225 1000 202.332 0.0965715
0.25 225 1000 131.576 0.0585558
1 225 2000 339.907 0.226667
0.707107 225 2000 261.21 0.070624
0.5 225 2000 202.246 0.0921515
0.25 225 2000 131.493 0.0628302
1 225 3000 339.869 0.147336
0.707107 225 3000 261.062 0.0710592
0.5 225 3000 202.102 0.0981956
0.25 225 3000 131.419 0.0566306
1 225 4000 340.067 0.143634
0.707107 225 4000 261.152 0.0773114
0.5 225 4000 202.121 0.097126
0.25 225 4000 131.43 0.0536376
1 225 5000 339.978 0.13419
0.707107 225 5000 261.029 0.0775377
0.5 225 5000 201.998 0.0992687
0.25 225 5000 131.35 0.0556721
1 225 6000 339.932 0.146418
0.707107 225 6000 261.034 0.09835
0.5 225 6000 201.962 0.100286
0.25 225 6000 131.3 0.0614571
1 225 7000 340.113 0.138599
0.707107 225 7000 261.081 0.0824592
0.5 225 7000 201.943 0.0995609
0.25 225 7000 131.262 0.0576817
1 225 8000 339.957 0.13129
0.707107 225 8000 260.869 0.0785652
0.5 225 8000 201.791 0.097136
0.25 225 8000 131.191 0.0519103
1 225 9000 340.019 0.134737
0.707107 225 9000 260.868 0.0851268
0.5 225 9000 201.74 0.100017
0.25 225 9000 131.149 0.0513121
1 250 0 347.543 0.165789
0.707107 250 0 267.596 0.0904614
0.5 250 0 208.669 0.0787361
0.25 250 0 138.86 0.0571286
1 250 10000 347.09 0.152121
0.707107 250 10000 266.848 0.0746305
0.5 250 10000 207.791 0.0840903
0.25 250 10000 138.29 0.0607107
1 250 1000 347.488 0.167483
0.707107 250 1000 267.548 0.0829461
0.5 250 1000 208.595 0.0783344
0.25 250 1000 138.822 0.0596646
1 250 2000 347.449 0.157066
0.707107 250 2000 267.512 0.0852021
0.5 250 2000 208.482 0.0865254
0.25 250 2000 138.771 0.0594136
1 250 3000 347.465 0.160848
0.707107 250 3000 267.473 0.0881043
0.5 250 3000 208.433 0.0756916
0.25 250 3000 138.683 0.0547156
1 250 4000 347.415 0.149417
0.707107 250 4000 267.358 0.0744833
0.5 250 4000 208.375 0.0900475
0.25 250 4000 138.65 0.0571537
1 250 5000 347.336 0.144803
0.707107 250 5000 267.292 0.0792711
0.5 250 5000 208.241 0.0797652
0.25 250 5000 138.588 0.0584698
1 250 6000 347.311 0.16162
0.707107 250 6000 267.255 0.0776606
0.5 250 6000 208.212 0.0847896
0.25 250 6000 138.523 0.0560283
1 250 7000 347.288 0.146244
0.707107 250 7000 267.149 0.0743414
0.5 250 7000 208.124 0.0891521
0.25 250 7000 138.469 0.0605521
1 250 8000 347.281 0.164548
0.707107 250 8000 267.092 0.089268
0.5 250 8000 208.077 0.0788612
0.25 250 8000 138.461 0.0593083
1 250 9000 347.152 0.160802
0.707107 250 9000 267.052 0.0733707
0.5 250 9000 207.95 0.081003
0.25 250 9000 138.376 0.0581737
1 275 0 354.614 0.132035
0.707107 275 0 273.903 0.0928569
0.5 275 0 215.035 0.0737662
0.25 275 0 146.35 0.0396246
1 275 10000 354.038 0.12419
0.707107 275 10000 273.009 0.0878349
0.5 275 10000 214.119 0.0764663
0.25 275 10000 145.761 0.0401916
1 275 3000 354.609 0.133706
0.707107 275 3000 273.541 0.06629
0.5 275 3000 214.728 0.0782395
0.25 275 3000 146.146 0.0480514
1 275 4000 354.424 0.133059
0.707107 275 4000 273.591 0.0996758
0.5 275 4000 214.63 0.086373
0.25 275 4000 146.091 0.0458918
1 275 5000 354.53 0.143278
0.707107 275 5000 273.569 0.108803
0.5 275 5000 214.647 0.0816947
0.25 275 5000 146.072 0.0438415
1 275 6000 354.428 0.135116
0.707107 275 6000 273.488 0.0893849
0.5 275 6000 214.55 0.0727107
0.25 275 6000 146.017 0.0418373
1 275 7000 354.305 0.151433
0.707107 275 7000 273.354 0.0891665
0.5 275 7000 214.402 0.0827808
0.25 275 7000 145.926 0.0435882
1 275 8000 354.09 0.147727
0.707107 275 8000 273.173 0.0686716
0.5 275 8000 214.291 0.0771121
0.25 275 8000 145.85 0.0394362
1 275 9000 354.245 0.144252
0.707107 275 9000 273.155 0.0838289
0.5 275 9000 214.251 0.0830224
0.25 275 9000 145.852 0.0397237
1 300 10000 360.257 0.150641
0.707107 300 10000 279.02 0.0840237
0.5 300 10000 220.413 0.074804
0.25 300 10000 153.383 0.0370138
1 300 4000 361.016 0.1223
0.707107 300 4000 279.827 0.0772021
0.5 300 4000 221.123 0.0885248
0.25 300 4000 153.769 0.0482048
1 300 5000 361.022 0.155209
0.707107 300 5000 279.725 0.0958581
0.5 300 5000 221.022 0.0910042
0.25 300 5000 153.696 0.0464588
1 300 6000 360.991 0.139252
0.707107 300 6000 279.586 0.105073
0.5 300 6000 220.854 0.0793588
0.25 300 6000 153.631 0.0402745
1 300 7000 360.98 0.163519
0.707107 300 7000 279.59 0.0964917
0.5 300 7000 220.802 0.0774981
0.25 300 7000 153.613 0.0423081
1 300 8000 360.742 0.151929
0.707107 300 8000 279.398 0.0900355
0.5 300 8000 220.699 0.0863691
0.25 300 8000 153.533 0.0340123
1 300 9000 360.678 0.141652
0.707107 300 9000 279.229 0.10839
0.5 300 9000 220.576 0.0800686
0.25 300 9000 153.473 0.0292142
1 325 2000 367.381 0.223834
0.707107 325 2000 286.4 0.099589
0.5 325 2000 227.984 0.0766994
0.25 325 2000 161.811 0.0299431
1 325 3000 367.077 0.185067
0.707107 325 3000 286.096 0.101566
0.5 325 3000 227.736 0.081202
0.25 325 3000 161.643 0.0492733
1 325 4000 367.308 0.188647
0.707107 325 4000 286.007 0.0884824
0.5 325 4000 227.636 0.0707477
0.25 325 4000 161.595 0.0511024
1 325 5000 366.956 0.186874
0.707107 325 5000 286.701 0.106011
0.5 325 5000 228.573 0.0829593
0.25 325 5000 162.119 0.0383547
1 325 6000 367.29 0.174273
0.707107 325 6000 285.886 0.0971477
0.5 325 6000 227.49 0.0827372
0.25 325 6000 161.433 0.0372225
1 325 7000 367.106 0.159495
0.707107 325 7000 285.694 0.0949984
0.5 325 7000 227.399 0.07609
0.25 325 7000 161.388 0.0379004
1 325 8000 366.967 0.151624
0.707107 325 8000 285.534 0.0948427
0.5 325 8000 227.206 0.0771953
0.25 325 8000 161.331 0.0371566
1 325 9000 366.99 0.16677
0.707107 325 9000 285.655 0.109503
0.5 325 9000 227.309 0.08136
0.25 325 9000 161.382 0.0324301
