# Supplementary material for: Quantum-mechanical exploration of the phase diagram of water
Source: Nat Commun. 2021 Jan 26;12:588. doi: 10.1038/s41467-020-20821-w (PMC7838264; doi:10.1038/s41467-020-20821-w)
Supplement: Supplementary file 3 — Supplementary Data 1 [file 41467_2020_20821_MOESM3_ESM.zip › supplemental_data/results/ice-pimd-results/iceXV-ktcv.dat]

# y=sqrt(m0/m) temperature[K] pressure[bar] T_cv[meV/molecule] T_cv_error[meV/molecule]
1 125 10000 293.449 0.122953
0.707107 125 10000 229.479 0.0688987
0.5 125 10000 176.201 0.0603196
0.25 125 10000 104.854 0.0727957
1 125 5000 292.872 0.127138
0.707107 125 5000 229.217 0.0674007
0.5 125 5000 176.144 0.0601017
0.25 125 5000 104.936 0.0738024
1 125 6000 292.983 0.125711
0.707107 125 6000 229.239 0.0760926
0.5 125 6000 176.103 0.0702033
0.25 125 6000 104.899 0.0713034
1 125 7000 293.063 0.122771
0.707107 125 7000 229.282 0.0703217
0.5 125 7000 176.094 0.0698286
0.25 125 7000 104.873 0.0722578
1 125 8000 293.254 0.119516
0.707107 125 8000 229.385 0.0718511
0.5 125 8000 176.186 0.0609091
0.25 125 8000 104.891 0.0730919
1 125 9000 293.315 0.134099
0.707107 125 9000 229.36 0.0666361
0.5 125 9000 176.135 0.0611845
0.25 125 9000 104.858 0.0739418
1 150 10000 308.347 0.148934
0.707107 150 10000 238.825 0.0965057
0.5 150 10000 182.978 0.0682783
0.25 150 10000 111.103 0.0363487
1 150 4000 307.801 0.132662
0.707107 150 4000 238.599 0.0919103
0.5 150 4000 182.965 0.0644808
0.25 150 4000 111.187 0.0347135
1 150 5000 308 0.145154
0.707107 150 5000 238.658 0.0921575
0.5 150 5000 182.997 0.0675415
0.25 150 5000 111.182 0.0344131
1 150 6000 308.102 0.14847
0.707107 150 6000 238.709 0.102475
0.5 150 6000 183.007 0.0664966
0.25 150 6000 111.179 0.0305735
1 150 7000 308.23 0.141203
0.707107 150 7000 238.799 0.100644
0.5 150 7000 183.068 0.0678303
0.25 150 7000 111.21 0.0343993
1 150 8000 308.174 0.140848
0.707107 150 8000 238.756 0.0959679
0.5 150 8000 182.981 0.0661746
0.25 150 8000 111.136 0.0553786
1 150 9000 308.306 0.141625
0.707107 150 9000 238.81 0.105117
0.5 150 9000 183.036 0.0684265
0.25 150 9000 111.123 0.0471058
1 175 10000 320.069 0.10634
0.707107 175 10000 246.67 0.0830433
0.5 175 10000 189.305 0.0665155
0.25 175 10000 117.499 0.0678692
1 175 7000 319.934 0.104784
0.707107 175 7000 246.626 0.0806748
0.5 175 7000 189.334 0.0609137
1 175 8000 320.024 0.111453
0.707107 175 8000 246.651 0.101572
0.5 175 8000 189.361 0.0617533
0.25 175 8000 117.533 0.0615253
1 175 9000 320.132 0.108136
0.707107 175 9000 246.692 0.0931803
0.5 175 9000 189.363 0.0648957
0.25 175 9000 117.515 0.0656145
1 200 10000 329.909 0.0918892
0.707107 200 10000 253.659 0.0841751
0.5 200 10000 195.424 0.0675723
0.25 200 10000 124.238 0.0686549
1 200 6000 329.888 0.0950351
0.707107 200 6000 253.789 0.0863096
0.5 200 6000 195.592 0.0660276
0.25 200 6000 124.415 0.0538159
1 200 7000 329.794 0.0991288
0.707107 200 7000 253.652 0.0864776
0.5 200 7000 195.471 0.0749141
0.25 200 7000 124.321 0.056717
1 200 8000 329.96 0.101582
0.707107 200 8000 253.78 0.0935289
0.5 200 8000 195.557 0.0707873
0.25 200 8000 124.344 0.0643807
1 200 9000 329.857 0.095289
0.707107 200 9000 253.676 0.0879029
0.5 200 9000 195.452 0.0705451
0.25 200 9000 124.275 0.0626245
1 225 10000 338.443 0.077751
0.707107 225 10000 260.275 0.0930708
0.5 225 10000 201.577 0.0654636
0.25 225 10000 131.33 0.0822161
1 225 5000 338.527 0.0709051
0.707107 225 5000 260.479 0.0936864
0.5 225 5000 201.829 0.0577704
0.25 225 5000 131.522 0.0821096
1 225 6000 338.53 0.0780688
0.707107 225 6000 260.522 0.0937877
0.5 225 6000 201.867 0.0605569
0.25 225 6000 131.513 0.0825934
1 225 7000 338.435 0.0751197
0.707107 225 7000 260.452 0.0986753
0.5 225 7000 201.744 0.075887
1 225 8000 338.409 0.0796546
0.707107 225 8000 260.369 0.0899229
0.5 225 8000 201.648 0.0690803
0.25 225 8000 131.433 0.0836285
1 225 9000 338.418 0.0669772
0.707107 225 9000 260.304 0.0877995
0.5 225 9000 201.614 0.0691623
0.25 225 9000 131.392 0.0862958
1 250 10000 345.931 0.0620016
0.707107 250 10000 266.556 0.0926339
0.5 250 10000 207.809 0.0656767
0.25 250 10000 138.607 0.0929474
1 250 5000 346.29 0.0558461
0.707107 250 5000 266.925 0.0709999
0.5 250 5000 208.11 0.0643698
0.25 250 5000 138.779 0.0942961
1 250 6000 346.079 0.0741027
0.707107 250 6000 266.823 0.0883253
0.5 250 6000 207.996 0.0645681
0.25 250 6000 138.722 0.0942161
1 250 7000 346.172 0.0656675
0.707107 250 7000 266.794 0.0857704
0.5 250 7000 207.999 0.0639045
0.25 250 7000 138.695 0.100748
1 250 8000 345.946 0.0714919
0.707107 250 8000 266.626 0.085402
0.5 250 8000 207.832 0.0681484
0.25 250 8000 138.63 0.0947662
1 250 9000 345.954 0.051229
0.707107 250 9000 266.588 0.0869717
0.5 250 9000 207.777 0.0674653
0.25 250 9000 138.611 0.0958989
1 275 10000 353.113 0.0748167
0.707107 275 10000 272.901 0.088071
0.5 275 10000 214.206 0.0633088
0.25 275 10000 145.99 0.079681
1 275 5000 353.408 0.0770701
0.707107 275 5000 273.207 0.0710202
0.5 275 5000 214.52 0.0652396
0.25 275 5000 146.167 0.085127
1 275 6000 353.267 0.068691
0.707107 275 6000 273.078 0.0853854
0.5 275 6000 214.427 0.061748
1 275 7000 353.316 0.0636215
0.707107 275 7000 273.032 0.0788585
0.5 275 7000 214.35 0.0617877
0.25 275 7000 146.078 0.0829827
1 275 8000 353.303 0.0543615
0.707107 275 8000 273.057 0.0909263
0.5 275 8000 214.351 0.0721702
0.25 275 8000 146.074 0.0914976
1 275 9000 353.15 0.0590515
0.707107 275 9000 272.885 0.0824096
0.5 275 9000 214.263 0.0740038
0.25 275 9000 146.02 0.0785738
1 300 10000 360.076 0.0797682
0.707107 300 10000 279.132 0.0835688
0.5 300 10000 220.719 0.0653884
0.25 300 10000 153.573 0.0636913
1 300 4000 360.148 0.086593
0.707107 300 4000 279.604 0.0683922
0.5 300 4000 221.103 0.0651271
0.25 300 4000 153.859 0.0629444
1 300 5000 360.028 0.0628071
0.707107 300 5000 279.374 0.0846798
0.5 300 5000 220.928 0.064274
0.25 300 5000 153.761 0.0615714
1 300 6000 360.185 0.121148
0.707107 300 6000 279.559 0.0918601
0.5 300 6000 221.019 0.0665444
0.25 300 6000 153.775 0.0637308
1 300 7000 360.053 0.071181
0.707107 300 7000 279.349 0.0944089
0.5 300 7000 220.891 0.0680654
0.25 300 7000 153.685 0.064971
1 300 8000 360.033 0.0903728
0.707107 300 8000 279.18 0.0865462
0.5 300 8000 220.789 0.0735094
0.25 300 8000 153.652 0.0618115
1 300 9000 360.035 0.0837525
0.707107 300 9000 279.205 0.0813716
0.5 300 9000 220.806 0.0634441
0.25 300 9000 153.644 0.0617015
1 325 2000 366.817 0.0882237
0.707107 325 2000 285.917 0.0790802
0.5 325 2000 227.795 0.0640797
0.25 325 2000 161.698 0.0459557
1 325 3000 366.747 0.0791777
0.707107 325 3000 285.915 0.0754797
0.5 325 3000 227.725 0.060227
0.25 325 3000 161.68 0.0566876
1 325 4000 366.887 0.0927968
0.707107 325 4000 285.822 0.0826622
0.5 325 4000 227.759 0.0531396
0.25 325 4000 161.643 0.0548389
1 325 5000 366.713 0.0840163
0.707107 325 5000 285.752 0.0839189
0.5 325 5000 227.627 0.0561556
0.25 325 5000 161.595 0.049467
1 325 6000 366.677 0.108055
0.707107 325 6000 285.693 0.0860365
0.5 325 6000 227.575 0.0684148
0.25 325 6000 161.555 0.0413486
1 325 7000 366.737 0.0868702
0.707107 325 7000 285.656 0.10827
0.5 325 7000 227.568 0.0608125
0.25 325 7000 161.556 0.0541573
1 325 8000 366.514 0.0831239
0.707107 325 8000 285.519 0.086608
0.5 325 8000 227.376 0.0699293
0.25 325 8000 161.474 0.0574427
1 325 9000 366.621 0.0790778
0.707107 325 9000 285.528 0.087207
0.5 325 9000 227.428 0.0642065
0.25 325 9000 161.467 0.0559054
