# Supplementary material for: Quantum-mechanical exploration of the phase diagram of water
Source: Nat Commun. 2021 Jan 26;12:588. doi: 10.1038/s41467-020-20821-w (PMC7838264; doi:10.1038/s41467-020-20821-w)
Supplement: Supplementary file 3 — Supplementary Data 1 [file 41467_2020_20821_MOESM3_ESM.zip › supplemental_data/results/ice-pimd-results/iceXIII-ktcv.dat]

# y=sqrt(m0/m) temperature[K] pressure[bar] T_cv[meV/molecule] T_cv_error[meV/molecule]
1 125 10000 296.341 0.134595
0.707107 125 10000 231.298 0.101161
0.5 125 10000 177.078 0.0658946
0.25 125 10000 104.718 0.103189
1 125 3000 295.318 0.185441
0.707107 125 3000 230.944 0.105494
0.5 125 3000 177.029 0.0634875
0.25 125 3000 104.951 0.0941819
1 125 4000 295.44 0.182797
0.707107 125 4000 230.994 0.0947374
0.5 125 4000 177.038 0.068536
0.25 125 4000 104.951 0.0945916
1 125 5000 295.635 0.21397
0.707107 125 5000 231.048 0.096421
0.5 125 5000 177.056 0.0628734
0.25 125 5000 104.898 0.0925972
1 125 6000 295.737 0.162129
0.707107 125 6000 231.046 0.0983074
0.5 125 6000 177.013 0.0624335
0.25 125 6000 104.849 0.0952509
1 125 7000 295.999 0.15667
0.707107 125 7000 231.152 0.0933672
0.5 125 7000 177.043 0.0552827
0.25 125 7000 104.804 0.0969174
1 125 8000 296.058 0.153672
0.707107 125 8000 231.224 0.0939424
0.5 125 8000 177.074 0.0610061
0.25 125 8000 104.792 0.0988267
1 125 9000 296.015 0.135593
0.707107 125 9000 231.176 0.103641
0.5 125 9000 177.064 0.0749729
0.25 125 9000 104.765 0.101299
1 150 10000 310.914 0.0882506
0.707107 150 10000 240.208 0.108007
0.5 150 10000 183.563 0.0997002
0.25 150 10000 110.878 0.0809341
1 150 3000 310.259 0.155851
0.707107 150 3000 240.172 0.112921
0.5 150 3000 183.74 0.0924118
0.25 150 3000 111.215 0.081265
1 150 4000 310.427 0.151919
0.707107 150 4000 240.178 0.112688
0.5 150 4000 183.74 0.0914878
0.25 150 4000 111.198 0.08137
1 150 5000 310.533 0.158031
0.707107 150 5000 240.219 0.112428
0.5 150 5000 183.748 0.0920324
0.25 150 5000 111.158 0.0753834
1 150 6000 310.502 0.110189
0.707107 150 6000 240.214 0.107517
0.5 150 6000 183.703 0.0969959
0.25 150 6000 111.108 0.0822335
1 150 7000 310.71 0.110656
0.707107 150 7000 240.309 0.114481
0.5 150 7000 183.786 0.0999119
0.25 150 7000 111.136 0.0862359
1 150 8000 310.776 0.100931
0.707107 150 8000 240.317 0.105489
0.5 150 8000 183.696 0.0956488
0.25 150 8000 111.004 0.0748023
1 150 9000 310.83 0.101925
0.707107 150 9000 240.215 0.106757
0.5 150 9000 183.596 0.0967362
0.25 150 9000 110.921 0.0748711
1 175 10000 322.342 0.0640662
0.707107 175 10000 247.768 0.0894435
0.5 175 10000 189.836 0.093026
0.25 175 10000 117.375 0.0621852
1 175 6000 322.041 0.0836507
0.707107 175 6000 247.867 0.0974156
0.5 175 6000 189.944 0.0840168
0.25 175 6000 117.55 0.0646574
1 175 7000 322.168 0.0863278
0.707107 175 7000 247.88 0.0934455
0.5 175 7000 189.96 0.0883627
0.25 175 7000 117.52 0.0623765
1 175 8000 322.324 0.0725636
0.707107 175 8000 247.899 0.0908599
0.5 175 8000 190.015 0.0902835
0.25 175 8000 117.563 0.0670647
1 175 9000 322.122 0.0918092
0.707107 175 9000 247.757 0.0888315
0.5 175 9000 189.825 0.0919282
0.25 175 9000 117.424 0.0682146
1 200 10000 331.778 0.0996711
0.707107 200 10000 254.57 0.103306
0.5 200 10000 195.853 0.0689568
0.25 200 10000 124.09 0.053119
1 200 5000 331.553 0.0791943
0.707107 200 5000 254.691 0.0903915
0.25 200 5000 124.292 0.0637992
1 200 6000 331.803 0.0844861
0.707107 200 6000 254.741 0.106417
0.5 200 6000 196.16 0.0676032
0.25 200 6000 124.345 0.0592439
1 200 7000 331.687 0.0968332
0.707107 200 7000 254.619 0.0970338
0.5 200 7000 195.988 0.0711924
0.25 200 7000 124.198 0.0625886
1 200 8000 331.717 0.0752614
0.707107 200 8000 254.717 0.0974405
0.5 200 8000 196.017 0.0665831
0.25 200 8000 124.238 0.0631036
1 200 9000 331.797 0.0956536
0.707107 200 9000 254.616 0.104295
0.5 200 9000 195.961 0.0710521
0.25 200 9000 124.148 0.0571613
1 225 10000 339.698 0.115632
0.707107 225 10000 260.812 0.0918532
0.5 225 10000 201.835 0.0705493
0.25 225 10000 130.999 0.0582618
1 225 5000 339.828 0.134592
0.707107 225 5000 261.052 0.0870643
0.5 225 5000 202.084 0.0584031
0.25 225 5000 131.241 0.0643679
1 225 6000 339.924 0.127392
0.707107 225 6000 261.121 0.0771459
0.5 225 6000 202.058 0.0618631
0.25 225 6000 131.211 0.0701932
1 225 7000 340.075 0.116454
0.707107 225 7000 261.187 0.0900996
0.5 225 7000 202.047 0.0675028
0.25 225 7000 131.175 0.059593
1 225 8000 339.981 0.0989539
0.707107 225 8000 261.075 0.0983241
0.5 225 8000 202.033 0.0748913
0.25 225 8000 131.175 0.0747517
1 225 9000 339.877 0.112496
0.707107 225 9000 260.971 0.0934576
0.5 225 9000 201.87 0.0670898
0.25 225 9000 130.96 0.0543338
1 250 10000 347.315 0.107469
0.707107 250 10000 267.309 0.0751768
0.5 250 10000 208.108 0.0656408
0.25 250 10000 138.304 0.0481624
1 250 4000 347.505 0.110471
0.707107 250 4000 267.745 0.0819393
0.5 250 4000 208.508 0.0667997
0.25 250 4000 138.614 0.0594398
1 250 5000 347.378 0.113278
0.707107 250 5000 267.483 0.0805109
0.5 250 5000 208.291 0.0680625
0.25 250 5000 138.491 0.0597506
1 250 6000 347.491 0.120308
0.707107 250 6000 267.542 0.0907175
0.5 250 6000 208.338 0.0650147
0.25 250 6000 138.493 0.0574361
1 250 7000 347.435 0.0942963
0.707107 250 7000 267.427 0.0808956
0.5 250 7000 208.252 0.0703638
0.25 250 7000 138.423 0.0568832
1 250 8000 347.308 0.0836362
0.707107 250 8000 267.351 0.0733498
0.5 250 8000 208.233 0.0653951
0.25 250 8000 138.388 0.0606784
1 250 9000 347.13 0.109118
0.707107 250 9000 267.14 0.076658
0.5 250 9000 207.994 0.0647236
0.25 250 9000 138.275 0.0615409
1 275 10000 354.213 0.0995584
0.707107 275 10000 273.427 0.0784154
0.5 275 10000 214.436 0.0627784
0.25 275 10000 145.774 0.0503253
1 275 5000 354.418 0.0838643
0.707107 275 5000 273.699 0.0930338
0.5 275 5000 214.61 0.0782215
0.25 275 5000 145.957 0.0553789
1 275 6000 354.545 0.127612
0.707107 275 6000 273.74 0.084065
0.5 275 6000 214.715 0.0655496
0.25 275 6000 145.972 0.0544418
1 275 7000 354.223 0.100158
0.707107 275 7000 273.568 0.0711421
0.5 275 7000 214.51 0.076096
0.25 275 7000 145.854 0.0550335
1 275 8000 354.205 0.0889249
0.707107 275 8000 273.446 0.0844111
0.5 275 8000 214.374 0.0645556
0.25 275 8000 145.794 0.0570095
1 275 9000 354.06 0.0695016
0.707107 275 9000 273.376 0.0689701
0.5 275 9000 214.362 0.0686576
0.25 275 9000 145.753 0.0536672
1 300 10000 360.484 0.123381
0.707107 300 10000 279.366 0.0800966
0.5 300 10000 220.696 0.0656579
0.25 300 10000 153.386 0.0465901
1 300 4000 361.199 0.0960011
0.707107 300 4000 280.096 0.0817671
0.5 300 4000 221.223 0.0525236
0.25 300 4000 153.682 0.0513244
1 300 5000 361.144 0.0980893
0.707107 300 5000 279.924 0.087355
0.5 300 5000 221.112 0.0611748
0.25 300 5000 153.613 0.0516852
1 300 6000 361.001 0.131353
0.707107 300 6000 279.899 0.0971495
0.5 300 6000 221.059 0.054145
0.25 300 6000 153.603 0.0593541
1 300 7000 360.964 0.111676
0.707107 300 7000 279.689 0.0872023
0.5 300 7000 221.023 0.0685646
0.25 300 7000 153.545 0.0585769
1 300 8000 360.842 0.114523
0.707107 300 8000 279.611 0.104071
0.5 300 8000 220.87 0.0632701
0.25 300 8000 153.5 0.0454512
1 300 9000 360.714 0.127409
0.707107 300 9000 279.501 0.0849035
0.5 300 9000 220.685 0.0509514
0.25 300 9000 153.429 0.0525973
1 325 2000 367.588 0.109992
0.707107 325 2000 286.377 0.0969397
0.5 325 2000 227.972 0.0504743
0.25 325 2000 161.661 0.0495232
1 325 3000 367.661 0.112954
0.707107 325 3000 286.5 0.0897592
0.5 325 3000 228.009 0.0505485
0.25 325 3000 161.64 0.0472858
1 325 4000 367.538 0.108029
0.707107 325 4000 286.263 0.0780185
0.5 325 4000 227.776 0.0534725
0.25 325 4000 161.52 0.0385154
1 325 5000 367.294 0.131606
0.707107 325 5000 286.186 0.0897793
0.5 325 5000 227.71 0.0503279
0.25 325 5000 161.456 0.0516348
1 325 6000 367.274 0.11491
0.707107 325 6000 286.073 0.0804885
0.5 325 6000 227.62 0.0552398
0.25 325 6000 161.429 0.0405002
1 325 7000 367.3 0.114721
0.707107 325 7000 285.88 0.108104
0.5 325 7000 227.53 0.0628959
0.25 325 7000 161.346 0.0464853
1 325 8000 367.329 0.136254
0.707107 325 8000 285.935 0.0898419
0.5 325 8000 227.498 0.0618739
0.25 325 8000 161.348 0.0455244
1 325 9000 367.072 0.11095
0.707107 325 9000 285.791 0.10235
0.5 325 9000 227.338 0.0424413
0.25 325 9000 161.26 0.0428111
