# Supplementary material for: Quantum-mechanical exploration of the phase diagram of water
Source: Nat Commun. 2021 Jan 26;12:588. doi: 10.1038/s41467-020-20821-w (PMC7838264; doi:10.1038/s41467-020-20821-w)
Supplement: Supplementary file 3 — Supplementary Data 1 [file 41467_2020_20821_MOESM3_ESM.zip › supplemental_data/results/ice-pimd-results/iceIII-part-ktcv.dat]

# y=sqrt(m0/m) temperature[K] pressure[bar] T_cv[meV/molecule] T_cv_error[meV/molecule]
1 125 10000 298.012 0.0728068
0.707107 125 10000 232.496 0.0988553
0.5 125 10000 177.877 0.0394879
0.25 125 10000 104.947 0.0344027
1 125 3000 297.735 0.0880765
0.707107 125 3000 232.642 0.0936969
0.5 125 3000 178.296 0.0500566
0.25 125 3000 105.316 0.0611315
1 125 4000 297.875 0.0913761
0.707107 125 4000 232.712 0.0923604
0.5 125 4000 178.298 0.0476543
0.25 125 4000 105.295 0.062858
1 125 5000 297.724 0.094389
0.707107 125 5000 232.586 0.0939768
0.5 125 5000 178.172 0.0481628
0.25 125 5000 105.224 0.0585862
1 125 6000 297.715 0.0857564
0.707107 125 6000 232.497 0.0906701
0.5 125 6000 178.047 0.0456442
0.25 125 6000 105.129 0.0502071
1 125 7000 297.748 0.0916755
0.707107 125 7000 232.459 0.0942793
0.5 125 7000 178.009 0.0411297
0.25 125 7000 105.08 0.0536098
1 125 8000 297.828 0.0853317
0.707107 125 8000 232.441 0.0943683
0.5 125 8000 177.932 0.0469651
0.25 125 8000 105.034 0.0847786
1 125 9000 297.92 0.0709031
0.707107 125 9000 232.418 0.0882052
0.5 125 9000 177.875 0.0393858
0.25 125 9000 104.992 0.0439871
1 150 10000 312.47 0.0749826
0.707107 150 10000 241.345 0.106322
0.5 150 10000 184.304 0.0576276
0.25 150 10000 111.197 0.0636916
1 150 2000 312.415 0.0771208
0.707107 150 2000 241.735 0.100723
0.5 150 2000 184.873 0.0635847
0.25 150 2000 111.636 0.0708195
1 150 3000 312.407 0.0754897
0.707107 150 3000 241.637 0.101155
0.5 150 3000 184.773 0.0616254
0.25 150 3000 111.561 0.0683756
1 150 4000 312.481 0.0765101
0.707107 150 4000 241.674 0.0978697
0.5 150 4000 184.76 0.0590479
0.25 150 4000 111.554 0.0742767
1 150 5000 312.455 0.0684624
0.707107 150 5000 241.595 0.107359
0.5 150 5000 184.677 0.057695
0.25 150 5000 111.492 0.0848023
1 150 6000 312.347 0.0685348
0.707107 150 6000 241.454 0.0967073
0.5 150 6000 184.543 0.0602897
0.25 150 6000 111.412 0.0627726
1 150 7000 312.38 0.0634132
0.707107 150 7000 241.399 0.105012
0.5 150 7000 184.472 0.0589287
0.25 150 7000 111.349 0.0646942
1 150 8000 312.432 0.0663906
0.707107 150 8000 241.401 0.102414
0.5 150 8000 184.443 0.053391
0.25 150 8000 111.298 0.0618989
1 150 9000 312.378 0.0747809
0.707107 150 9000 241.336 0.103061
0.5 150 9000 184.355 0.0564594
0.25 150 9000 111.253 0.0656738
1 175 10000 323.672 0.0764791
0.707107 175 10000 248.687 0.0830234
0.5 175 10000 190.283 0.0603592
0.25 175 10000 117.651 0.0746421
1 175 2000 324.157 0.081443
0.707107 175 2000 249.402 0.073034
0.5 175 2000 191.002 0.0686521
0.25 175 2000 118.089 0.0755429
1 175 3000 324.23 0.0788275
0.707107 175 3000 249.418 0.0748014
0.5 175 3000 190.958 0.0691458
0.25 175 3000 118.056 0.0825439
1 175 6000 323.908 0.0628086
0.707107 175 6000 248.999 0.0884261
0.5 175 6000 190.627 0.072223
0.25 175 6000 117.842 0.0808311
1 175 7000 323.886 0.0631358
0.707107 175 7000 248.971 0.086648
0.5 175 7000 190.546 0.067802
0.25 175 7000 117.813 0.0815826
1 175 8000 323.79 0.0628508
0.707107 175 8000 248.882 0.0792132
0.5 175 8000 190.428 0.0603349
0.25 175 8000 117.739 0.078967
1 175 9000 323.735 0.0785037
0.707107 175 9000 248.812 0.0780109
0.5 175 9000 190.406 0.0683915
0.25 175 9000 117.688 0.0788771
1 200 10000 332.879 0.0606787
0.707107 200 10000 255.345 0.0689641
0.5 200 10000 196.208 0.0667015
0.25 200 10000 124.342 0.0747672
1 200 1000 333.748 0.103045
0.707107 200 1000 256.28 0.0563382
0.5 200 1000 197.087 0.0589825
0.25 200 1000 124.853 0.0638518
1 200 2000 333.662 0.0857406
0.707107 200 2000 256.206 0.053561
0.5 200 2000 196.985 0.0671728
0.25 200 2000 124.791 0.0658093
1 200 3000 333.532 0.0873718
0.707107 200 3000 256.045 0.0529383
0.5 200 3000 196.889 0.0604853
0.25 200 3000 124.746 0.0694641
1 200 4000 333.441 0.0791762
0.707107 200 4000 255.938 0.0636964
0.5 200 4000 196.766 0.0636322
0.25 200 4000 124.673 0.0758442
1 200 5000 333.34 0.0838734
0.707107 200 5000 255.84 0.0545943
0.5 200 5000 196.686 0.0685862
0.25 200 5000 124.617 0.0809468
1 200 6000 333.304 0.0828078
0.707107 200 6000 255.74 0.0569975
0.5 200 6000 196.618 0.0666558
0.25 200 6000 124.565 0.0749912
1 200 7000 333.278 0.06534
0.707107 200 7000 255.64 0.0533213
0.5 200 7000 196.501 0.0639565
0.25 200 7000 124.509 0.0755453
1 200 8000 333.285 0.0714901
0.707107 200 8000 255.616 0.0688154
0.5 200 8000 196.442 0.0595669
0.25 200 8000 124.464 0.0750917
1 200 9000 333.074 0.0697853
0.707107 200 9000 255.491 0.0747913
0.5 200 9000 196.364 0.0680459
0.25 200 9000 124.443 0.0666296
1 225 10000 340.988 0.0914722
0.707107 225 10000 261.53 0.0829953
0.5 225 10000 202.21 0.0730712
0.25 225 10000 131.305 0.0525889
1 225 2000 341.754 0.0874262
0.707107 225 2000 262.454 0.0642689
0.5 225 2000 202.968 0.050618
0.25 225 2000 131.807 0.0558911
1 225 3000 341.624 0.0857772
0.707107 225 3000 262.344 0.0642129
0.5 225 3000 202.859 0.0569759
0.25 225 3000 131.707 0.0534045
1 225 4000 341.527 0.0945932
0.707107 225 4000 262.222 0.0535277
0.5 225 4000 202.748 0.0647938
0.25 225 4000 131.659 0.0534271
1 225 5000 341.403 0.103158
0.707107 225 5000 262.094 0.0671518
0.5 225 5000 202.66 0.0597695
0.25 225 5000 131.588 0.056344
1 225 6000 341.363 0.0960655
0.707107 225 6000 262.044 0.0670932
0.5 225 6000 202.612 0.0618778
0.25 225 6000 131.544 0.0485667
1 225 7000 341.239 0.10517
0.707107 225 7000 261.905 0.0768023
0.5 225 7000 202.515 0.0601963
0.25 225 7000 131.494 0.0534022
1 225 8000 341.183 0.0967108
0.707107 225 8000 261.789 0.0800868
0.5 225 8000 202.421 0.0581158
0.25 225 8000 131.445 0.0448956
1 225 9000 341.01 0.0590162
0.707107 225 9000 261.686 0.0721694
0.5 225 9000 202.319 0.0637554
0.25 225 9000 131.381 0.0448788
1 250 10000 348.24 0.0857417
0.707107 250 10000 267.726 0.074343
0.5 250 10000 208.26 0.0639968
0.25 250 10000 138.479 0.0283172
1 250 2000 348.912 0.0869558
0.707107 250 2000 268.488 0.0583052
0.5 250 2000 209.017 0.0537334
0.25 250 2000 138.916 0.0517433
1 250 3000 348.922 0.0830181
0.707107 250 3000 268.499 0.0670354
0.5 250 3000 208.944 0.0568866
0.25 250 3000 138.878 0.0395686
1 250 4000 348.695 0.0855126
0.707107 250 4000 268.3 0.0562862
0.5 250 4000 208.887 0.0562929
0.25 250 4000 138.849 0.0323944
1 250 5000 348.759 0.102196
0.707107 250 5000 268.327 0.0574743
0.5 250 5000 208.76 0.060375
0.25 250 5000 138.763 0.0433698
1 250 6000 348.535 0.108132
0.707107 250 6000 268.124 0.0612421
0.5 250 6000 208.69 0.0602637
0.25 250 6000 138.717 0.0387819
1 250 7000 348.552 0.0964794
0.707107 250 7000 267.992 0.0576853
0.5 250 7000 208.563 0.0675837
0.25 250 7000 138.63 0.0350229
1 250 8000 348.41 0.113578
0.707107 250 8000 267.938 0.0753544
0.5 250 8000 208.515 0.0591215
0.25 250 8000 138.592 0.039661
1 250 9000 348.383 0.0821677
0.707107 250 9000 267.818 0.0574271
0.5 250 9000 208.392 0.0625439
0.25 250 9000 138.532 0.0327189
1 275 10000 354.722 0.0844393
0.707107 275 10000 273.682 0.0669129
0.5 275 10000 214.497 0.0597065
0.25 275 10000 145.859 0.0118199
1 275 1000 355.891 0.102895
0.707107 275 1000 274.801 0.0744409
0.5 275 1000 215.452 0.064449
0.25 275 1000 146.382 0.0150245
1 275 2000 355.577 0.0641753
0.707107 275 2000 274.613 0.0598086
0.5 275 2000 215.318 0.0522067
0.25 275 2000 146.327 0.0161236
1 275 3000 355.512 0.0814706
0.707107 275 3000 274.537 0.0773162
0.5 275 3000 215.321 0.0523295
0.25 275 3000 146.293 0.0190344
1 275 4000 355.431 0.0841632
0.707107 275 4000 274.416 0.0686163
0.5 275 4000 215.145 0.0728769
0.25 275 4000 146.202 0.0255372
1 275 5000 355.185 0.0830223
0.707107 275 5000 274.247 0.05925
0.5 275 5000 214.972 0.0595533
0.25 275 5000 146.18 0.0154425
1 275 6000 355.283 0.0807065
0.707107 275 6000 274.265 0.0692465
0.5 275 6000 214.914 0.0602178
0.25 275 6000 146.075 0.0211361
1 275 7000 355.257 0.0637999
0.707107 275 7000 274.082 0.068864
0.5 275 7000 214.828 0.0582203
0.25 275 7000 146.033 0.0231478
1 275 8000 354.951 0.0784134
0.707107 275 8000 273.91 0.049249
0.5 275 8000 214.728 0.0635159
0.25 275 8000 145.983 0.0337609
1 275 9000 354.823 0.0781752
0.707107 275 9000 273.837 0.0692062
0.5 275 9000 214.642 0.0630456
0.25 275 9000 145.916 0.0269976
1 300 10000 361.153 0.0961865
0.707107 300 10000 279.846 0.0736377
0.5 300 10000 220.965 0.0493025
0.25 300 10000 153.539 0.0269041
1 300 4000 361.964 0.0944945
0.707107 300 4000 280.497 0.0823132
0.5 300 4000 221.546 0.0512428
0.25 300 4000 153.813 0.0258983
1 300 5000 361.931 0.072569
0.707107 300 5000 280.423 0.0622457
0.5 300 5000 221.426 0.0473997
0.25 300 5000 153.708 0.0316528
1 300 6000 361.769 0.0959427
0.707107 300 6000 280.262 0.0778961
0.5 300 6000 221.309 0.0583446
0.25 300 6000 153.676 0.028377
1 300 7000 361.61 0.086181
0.707107 300 7000 280.131 0.0719057
0.5 300 7000 221.225 0.0397998
0.25 300 7000 153.639 0.0334905
1 300 8000 361.451 0.081612
0.707107 300 8000 280.058 0.0733239
0.5 300 8000 221.196 0.0552497
0.25 300 8000 153.584 0.02398
1 300 9000 361.376 0.0840005
0.707107 300 9000 279.853 0.0740219
0.5 300 9000 221.032 0.0545109
0.25 300 9000 153.53 0.0145028
1 325 2000 368.775 0.097176
0.707107 325 2000 287.026 0.0964605
0.5 325 2000 228.391 0.0408169
0.25 325 2000 161.751 0.0286464
1 325 3000 368.527 0.0909932
0.707107 325 3000 286.79 0.0790205
0.5 325 3000 228.181 0.0490188
0.25 325 3000 161.672 0.0191304
1 325 4000 368.348 0.0786113
0.707107 325 4000 286.664 0.0606191
0.5 325 4000 228.116 0.0415723
0.25 325 4000 161.664 0.0326104
1 325 5000 368.145 0.0649988
0.707107 325 5000 286.569 0.07307
0.5 325 5000 227.974 0.0525981
0.25 325 5000 161.566 0.0370866
1 325 6000 368.09 0.0816757
0.707107 325 6000 286.491 0.0504472
0.5 325 6000 227.925 0.0441687
0.25 325 6000 161.563 0.032705
1 325 7000 367.279 0.116616
0.707107 325 7000 286.472 0.0690405
0.5 325 7000 228.372 0.055645
0.25 325 7000 161.937 0.0404677
1 325 8000 367.815 0.0855024
0.707107 325 8000 286.217 0.090382
0.5 325 8000 227.751 0.0481896
0.25 325 8000 161.443 0.0350191
1 325 9000 367.552 0.114861
0.707107 325 9000 285.959 0.0614106
0.5 325 9000 227.66 0.0470243
0.25 325 9000 161.395 0.0195887
