# Supplementary material for: Quantum-mechanical exploration of the phase diagram of water
Source: Nat Commun. 2021 Jan 26;12:588. doi: 10.1038/s41467-020-20821-w (PMC7838264; doi:10.1038/s41467-020-20821-w)
Supplement: Supplementary file 3 — Supplementary Data 1 [file 41467_2020_20821_MOESM3_ESM.zip › supplemental_data/results/ice-pimd-results/iceII-ktcv.dat]

# y=sqrt(m0/m) temperature[K] pressure[bar] T_cv[meV/molecule] T_cv_error[meV/molecule]
1 125 10000 299.22 0.0870107
0.707107 125 10000 233.581 0.09127
0.5 125 10000 178.675 0.116146
0.25 125 10000 105.399 0
1 125 1000 297.281 0.0839068
0.707107 125 1000 232.587 0.10784
0.5 125 1000 178.27 0.113671
0.25 125 1000 105.462 0
1 125 2000 297.393 0.0870319
0.707107 125 2000 232.671 0.10386
0.5 125 2000 178.283 0.113272
0.25 125 2000 105.488 0.0152963
1 125 3000 297.695 0.0832149
0.707107 125 3000 232.822 0.108405
0.5 125 3000 178.362 0.114335
0.25 125 3000 105.483 0
1 125 4000 297.842 0.0781675
0.707107 125 4000 232.884 0.0999446
0.5 125 4000 178.368 0.114514
0.25 125 4000 105.45 0
1 125 5000 298.158 0.0730596
0.707107 125 5000 233.079 0.102096
0.5 125 5000 178.46 0.118116
0.25 125 5000 105.462 0
1 125 6000 298.428 0.0717436
0.707107 125 6000 233.236 0.096008
0.5 125 6000 178.52 0.117858
0.25 125 6000 105.452 0
1 125 7000 298.409 0.075247
0.707107 125 7000 233.164 0.0993095
0.5 125 7000 178.478 0.114383
0.25 125 7000 105.443 0.014096
1 125 8000 298.777 0.0700837
0.707107 125 8000 233.383 0.092022
0.5 125 8000 178.584 0.11271
0.25 125 8000 105.433 0
1 125 9000 298.879 0.079701
0.707107 125 9000 233.415 0.0918042
0.5 125 9000 178.594 0.114815
0.25 125 9000 105.42 0
1 150 0 312.158 0.105322
0.707107 150 0 241.767 0.105283
0.5 150 0 184.939 0.0920941
0.25 150 0 111.747 0.0534158
1 150 10000 313.853 0.102911
0.707107 150 10000 242.491 0.106873
0.5 150 10000 185.155 0.0995181
0.25 150 10000 111.507 0.0640561
1 150 1000 312.37 0.109052
0.707107 150 1000 241.836 0.107739
0.5 150 1000 184.956 0.0920955
0.25 150 1000 111.691 0.0560953
1 150 2000 312.58 0.108637
0.707107 150 2000 241.929 0.105405
0.5 150 2000 184.982 0.0946197
0.25 150 2000 111.669 0.0620036
1 150 3000 312.734 0.102635
0.707107 150 3000 242.007 0.102796
0.5 150 3000 185.016 0.101961
0.25 150 3000 111.67 0.0604264
1 150 4000 312.97 0.102082
0.707107 150 4000 242.095 0.107319
0.5 150 4000 185.025 0.0982974
0.25 150 4000 111.632 0.0617159
1 150 5000 313.119 0.0963054
0.707107 150 5000 242.162 0.106109
0.5 150 5000 185.042 0.102176
0.25 150 5000 111.598 0.0647414
1 150 6000 313.236 0.0924953
0.707107 150 6000 242.216 0.105451
0.5 150 6000 185.063 0.101233
0.25 150 6000 111.58 0.0680601
1 150 7000 313.495 0.0962171
0.707107 150 7000 242.314 0.101403
0.5 150 7000 185.107 0.0951886
0.25 150 7000 111.573 0.065488
1 150 8000 313.531 0.0982816
0.707107 150 8000 242.362 0.10062
0.5 150 8000 185.114 0.100632
0.25 150 8000 111.54 0.0654502
1 150 9000 313.748 0.100743
0.707107 150 9000 242.424 0.106232
0.5 150 9000 185.129 0.0975004
0.25 150 9000 111.526 0.0654388
1 175 0 323.955 0.125711
0.707107 175 0 249.409 0.0875965
0.5 175 0 191.118 0.0723552
0.25 175 0 118.189 0.0501256
1 175 10000 325.317 0.140633
0.707107 175 10000 249.907 0.0843383
0.5 175 10000 191.136 0.0705248
0.25 175 10000 117.96 0.0392787
1 175 1000 324.223 0.135627
0.707107 175 1000 249.544 0.0811175
0.5 175 1000 191.153 0.0750018
0.25 175 1000 118.181 0.0540378
1 175 2000 324.321 0.128368
0.707107 175 2000 249.574 0.0831476
0.5 175 2000 191.137 0.0753155
0.25 175 2000 118.149 0.0467065
1 175 3000 324.46 0.130888
0.707107 175 3000 249.642 0.0830978
0.5 175 3000 191.134 0.0765844
0.25 175 3000 118.118 0.0474273
1 175 4000 324.559 0.134676
0.707107 175 4000 249.672 0.0881985
0.5 175 4000 191.119 0.0708526
0.25 175 4000 118.1 0.045394
1 175 5000 324.81 0.131805
0.707107 175 5000 249.744 0.0792215
0.5 175 5000 191.149 0.0771585
0.25 175 5000 118.077 0.0481693
1 175 6000 324.813 0.133076
0.707107 175 6000 249.785 0.0826274
0.5 175 6000 191.131 0.0750795
0.25 175 6000 118.046 0.0460554
1 175 7000 324.984 0.133998
0.707107 175 7000 249.856 0.0831277
0.5 175 7000 191.152 0.0727895
0.25 175 7000 118.003 0.0545113
1 175 8000 325.152 0.135355
0.707107 175 8000 249.887 0.080317
0.5 175 8000 191.198 0.0697561
0.25 175 8000 117.988 0.0592874
1 175 9000 325.296 0.135366
0.707107 175 9000 249.933 0.0848036
0.5 175 9000 191.165 0.0707363
0.25 175 9000 117.983 0.0452207
1 200 10000 334.733 0.144899
0.707107 200 10000 256.647 0.0873461
0.5 200 10000 197.111 0.0734127
0.25 200 10000 124.576 0.0476885
1 200 1000 333.796 0.12945
0.707107 200 1000 256.287 0.0763071
0.5 200 1000 197.147 0.0762173
0.25 200 1000 124.834 0.0580319
1 200 2000 333.952 0.141182
0.707107 200 2000 256.349 0.0803875
0.5 200 2000 197.154 0.0776393
0.25 200 2000 124.804 0.0580496
1 200 3000 334.124 0.139477
0.707107 200 3000 256.414 0.0795353
0.5 200 3000 197.162 0.0844237
0.25 200 3000 124.767 0.0574085
1 200 4000 334.193 0.143202
0.707107 200 4000 256.486 0.073021
0.5 200 4000 197.162 0.0827466
0.25 200 4000 124.739 0.0578029
1 200 5000 334.296 0.140094
0.707107 200 5000 256.478 0.0832528
0.5 200 5000 197.142 0.0793757
0.25 200 5000 124.741 0.0609186
1 200 6000 334.437 0.139233
0.707107 200 6000 256.561 0.0790256
0.5 200 6000 197.126 0.0809577
0.25 200 6000 124.691 0.0522817
1 200 7000 334.537 0.137874
0.707107 200 7000 256.584 0.083185
0.5 200 7000 197.146 0.0726223
0.25 200 7000 124.687 0.0540664
1 200 8000 334.556 0.13888
0.707107 200 8000 256.571 0.0830257
0.5 200 8000 197.123 0.0712173
0.25 200 8000 124.631 0.0520673
1 200 9000 334.644 0.137303
0.707107 200 9000 256.569 0.0920924
0.5 200 9000 197.132 0.0757606
0.25 200 9000 124.68 0.0480701
1 225 10000 342.882 0.126977
0.707107 225 10000 262.879 0.0845522
0.5 225 10000 203.061 0.0755306
0.25 225 10000 131.467 0.0330593
1 225 1000 342.141 0.140722
0.707107 225 1000 262.729 0.0770164
0.5 225 1000 203.22 0.0789665
0.25 225 1000 131.761 0.0475744
1 225 2000 342.243 0.112269
0.707107 225 2000 262.771 0.0805728
0.5 225 2000 203.229 0.0832902
0.25 225 2000 131.748 0.0520572
1 225 3000 342.46 0.142448
0.707107 225 3000 262.866 0.0801835
0.5 225 3000 203.235 0.0823571
0.25 225 3000 131.689 0.0474649
1 225 4000 342.469 0.134568
0.707107 225 4000 262.769 0.08455
0.5 225 4000 203.216 0.0787212
0.25 225 4000 131.676 0.0451823
1 225 5000 342.564 0.12716
0.707107 225 5000 262.843 0.0825423
0.5 225 5000 203.211 0.0813314
0.25 225 5000 131.623 0.044635
1 225 6000 342.685 0.13685
0.707107 225 6000 262.88 0.0851118
0.5 225 6000 203.183 0.0809043
0.25 225 6000 131.608 0.0438425
1 225 7000 342.647 0.145783
0.707107 225 7000 262.853 0.090915
0.5 225 7000 203.161 0.0820534
0.25 225 7000 131.547 0.0362378
1 225 8000 342.736 0.135696
0.707107 225 8000 262.859 0.0842808
0.5 225 8000 203.118 0.0812617
0.25 225 8000 131.533 0.0389187
1 225 9000 342.828 0.133458
0.707107 225 9000 262.872 0.0909897
0.5 225 9000 203.13 0.0752259
0.25 225 9000 131.523 0.0336141
1 250 10000 350.075 0.120662
0.707107 250 10000 268.931 0.0861692
0.5 250 10000 209.168 0.0771012
0.25 250 10000 138.611 0.0324355
1 250 2000 349.602 0.118995
0.707107 250 2000 268.981 0.0873303
0.5 250 2000 209.4 0.0788501
0.25 250 2000 138.926 0.0485448
1 250 3000 349.647 0.132903
0.707107 250 3000 268.985 0.0769714
0.5 250 3000 209.372 0.0802317
0.25 250 3000 138.87 0.0427743
1 250 4000 349.67 0.121415
0.707107 250 4000 268.897 0.0850345
0.5 250 4000 209.317 0.0711129
0.25 250 4000 138.85 0.0393206
1 250 5000 349.738 0.129385
0.707107 250 5000 268.995 0.0931358
0.5 250 5000 209.324 0.074063
0.25 250 5000 138.799 0.0412343
1 250 6000 349.865 0.134746
0.707107 250 6000 269.021 0.0835288
0.5 250 6000 209.312 0.0756342
0.25 250 6000 138.736 0.0349298
1 250 7000 349.864 0.144853
0.707107 250 7000 268.931 0.0799574
0.5 250 7000 209.238 0.0795384
0.25 250 7000 138.71 0.0336381
1 250 8000 350.035 0.12592
0.707107 250 8000 268.964 0.0862497
0.5 250 8000 209.248 0.0747903
0.25 250 8000 138.68 0.0319713
1 250 9000 349.955 0.144367
0.707107 250 9000 268.935 0.0821554
0.5 250 9000 209.185 0.073273
0.25 250 9000 138.646 0.0329504
1 275 10000 356.72 0.11611
0.707107 275 10000 274.93 0.076247
0.5 275 10000 215.287 0.0730391
0.25 275 10000 146.03 0.0341961
1 275 1000 356.393 0.109831
0.707107 275 1000 275.129 0.0963184
0.5 275 1000 215.677 0.0618455
0.25 275 1000 146.394 0.0548401
1 275 2000 356.436 0.121697
0.707107 275 2000 275.083 0.085094
0.5 275 2000 215.654 0.0662857
0.25 275 2000 146.334 0.0383793
1 275 3000 356.545 0.118137
0.707107 275 3000 275.09 0.0896476
0.5 275 3000 215.592 0.0679108
0.25 275 3000 146.28 0.0435735
1 275 4000 356.583 0.0995042
0.707107 275 4000 275.093 0.106057
0.5 275 4000 215.569 0.0670936
0.25 275 4000 146.241 0.0456903
1 275 5000 356.576 0.131977
0.707107 275 5000 275.058 0.0993114
0.5 275 5000 215.513 0.0664746
0.25 275 5000 146.214 0.0417822
1 275 6000 356.581 0.118537
0.707107 275 6000 275.083 0.0906299
0.5 275 6000 215.484 0.0699459
0.25 275 6000 146.161 0.0390713
1 275 7000 356.7 0.114498
0.707107 275 7000 275.009 0.0864809
0.5 275 7000 215.412 0.0680868
0.25 275 7000 146.116 0.045201
1 275 8000 356.561 0.123192
0.707107 275 8000 274.96 0.0858787
0.5 275 8000 215.369 0.0735431
0.25 275 8000 146.115 0.0296622
1 275 9000 356.552 0.113398
0.707107 275 9000 274.931 0.0857139
0.5 275 9000 215.358 0.0751352
0.25 275 9000 146.067 0.0392716
1 300 10000 363.079 0.11964
0.707107 300 10000 280.88 0.0888282
0.5 300 10000 221.6 0.0550287
0.25 300 10000 153.654 0.0431154
1 300 4000 363.045 0.107557
0.707107 300 4000 281.121 0.0959276
0.5 300 4000 221.9 0.0541863
0.25 300 4000 153.878 0.0437558
1 300 5000 363.01 0.100417
0.707107 300 5000 281.101 0.0922914
0.5 300 5000 221.891 0.0553737
0.25 300 5000 153.848 0.0390614
1 300 6000 363.138 0.0999897
0.707107 300 6000 281.02 0.0868195
0.5 300 6000 221.768 0.0526956
0.25 300 6000 153.787 0.0492264
1 300 7000 363.021 0.108677
0.707107 300 7000 281.024 0.0906266
0.5 300 7000 221.778 0.0521805
0.25 300 7000 153.765 0.0468533
1 300 8000 363.032 0.116825
0.707107 300 8000 280.957 0.0770873
0.5 300 8000 221.734 0.06061
0.25 300 8000 153.729 0.0437771
1 300 9000 363.042 0.112479
0.707107 300 9000 280.922 0.086827
0.5 300 9000 221.688 0.0518074
0.25 300 9000 153.683 0.0413652
1 325 2000 369.392 0.102284
0.707107 325 2000 287.314 0.0943981
0.5 325 2000 228.538 0.0689588
0.25 325 2000 161.782 0.0420332
1 325 3000 369.393 0.113022
0.707107 325 3000 287.284 0.0884943
0.5 325 3000 228.483 0.0511881
0.25 325 3000 161.71 0.0349964
1 325 4000 369.374 0.112963
0.707107 325 4000 287.271 0.085303
0.5 325 4000 228.447 0.0673438
0.25 325 4000 161.667 0.0403118
1 325 5000 369.343 0.11958
0.707107 325 5000 287.139 0.0894896
0.5 325 5000 228.355 0.0587344
0.25 325 5000 161.644 0.0397149
1 325 6000 369.414 0.0825601
0.707107 325 6000 287.204 0.0659423
0.5 325 6000 228.256 0.0568013
0.25 325 6000 161.575 0.0361831
1 325 7000 369.448 0.103142
0.707107 325 7000 287.079 0.0817586
0.5 325 7000 228.235 0.0582271
0.25 325 7000 161.51 0.043395
1 325 8000 369.51 0.0980796
0.707107 325 8000 287.061 0.0758445
0.5 325 8000 228.167 0.0534013
0.25 325 8000 161.483 0.0385581
1 325 9000 369.431 0.10793
0.707107 325 9000 287.032 0.0820549
0.5 325 9000 228.187 0.0541497
0.25 325 9000 161.451 0.0400214
