# Supplementary material for: Quantum-mechanical exploration of the phase diagram of water
Source: Nat Commun. 2021 Jan 26;12:588. doi: 10.1038/s41467-020-20821-w (PMC7838264; doi:10.1038/s41467-020-20821-w)
Supplement: Supplementary file 3 — Supplementary Data 1 [file 41467_2020_20821_MOESM3_ESM.zip › supplemental_data/results/ice-pimd-results/iceXIV-ktcv.dat]

# y=sqrt(m0/m) temperature[K] pressure[bar] T_cv[meV/molecule] T_cv_error[meV/molecule]
