# Supplementary material for: Quantum-mechanical exploration of the phase diagram of water
Source: Nat Commun. 2021 Jan 26;12:588. doi: 10.1038/s41467-020-20821-w (PMC7838264; doi:10.1038/s41467-020-20821-w)
Supplement: Supplementary file 3 — Supplementary Data 1 [file 41467_2020_20821_MOESM3_ESM.zip › supplemental_data/results/free-energy-H2O.nb]

(* Content-type: application/vnd.wolfram.mathematica *)

(*** Wolfram Notebook File ***)
(* http://www.wolfram.com/nb *)

(* CreatedBy='Mathematica 10.2' *)

(*CacheID: 234*)
(* Internal cache information:
NotebookFileLineBreakTest
NotebookFileLineBreakTest
NotebookDataPosition[       158,          7]
NotebookDataLength[    358933,       7335]
NotebookOptionsPosition[    353243,       7184]
NotebookOutlinePosition[    353579,       7199]
CellTagsIndexPosition[    353536,       7196]
WindowFrame->Normal*)

(* Beginning of Notebook Content *)
Notebook[{
Cell[BoxData[{
 RowBox[{
  RowBox[{"boltzConstEv", "=", 
   RowBox[{"8.61733034", "*", 
    RowBox[{"10", "^", 
     RowBox[{"(", 
      RowBox[{"-", "5"}], ")"}]}], " ", 
    RowBox[{"eV", "/", "kelvin"}]}]}], ";"}], "\n", 
 RowBox[{
  RowBox[{
   RowBox[{"boltzConstAngst", "=", 
    RowBox[{"138.064852", " ", 
     RowBox[{"angstrom", "^", "3"}], " ", 
     RowBox[{"bar", "/", "kelvin"}]}]}], ";"}], " "}]}], "Code",
 CellChangeTimes->{{3.8128629462019167`*^9, 3.8128629836088343`*^9}}],

Cell[BoxData[
 RowBox[{
  RowBox[{"SetDirectory", "[", 
   RowBox[{"NotebookDirectory", "[", "]"}], "]"}], ";"}]], "Code"],

Cell[BoxData[{
 RowBox[{"<<", "\"\<extracted-data.wl\>\""}], "\n", 
 RowBox[{
  RowBox[{"allTypes", "=", 
   RowBox[{"Import", "[", 
    RowBox[{"\"\<allTypes.dat\>\"", ",", "\"\<List\>\""}], "]"}]}], 
  ";"}], "\n", 
 RowBox[{
  RowBox[{"allIsotherms", "=", 
   RowBox[{"Import", "[", 
    RowBox[{"\"\<isothermOutput/all-isotherms.dat\>\"", ",", "\"\<List\>\""}],
     "]"}]}], ";"}]}], "Code",
 CellChangeTimes->{{3.808637326864395*^9, 3.808637327120034*^9}}],

Cell[BoxData[{
 RowBox[{
  RowBox[{"refGibbsEnergy", "=", 
   RowBox[{"Association", "[", "]"}]}], ";"}], "\n", 
 RowBox[{
  RowBox[{"refGibbsEnergy75", "=", 
   RowBox[{"Association", "[", "]"}]}], ";"}], "\n", 
 RowBox[{
  RowBox[{"refGibbsEnergy125", "=", 
   RowBox[{"Association", "[", "]"}]}], ";"}], "\n", 
 RowBox[{
  RowBox[{"refGibbsEnergy175", "=", 
   RowBox[{"Association", "[", "]"}]}], ";"}], "\n", 
 RowBox[{
  RowBox[{"gibbsEnergyPhaseFit", "=", 
   RowBox[{"Association", "[", "]"}]}], ";"}], "\n", 
 RowBox[{
  RowBox[{"isothermInterpolation", "=", 
   RowBox[{"Association", "[", "]"}]}], ";"}], "\n", 
 RowBox[{
  RowBox[{"isothermFit", "=", 
   RowBox[{"Association", "[", "]"}]}], ";"}], "\n", 
 RowBox[{
  RowBox[{"isothermVolFit", "=", 
   RowBox[{"Association", "[", "]"}]}], ";"}], "\n", 
 RowBox[{
  RowBox[{"isothermDensPress", "=", 
   RowBox[{"Association", "[", "]"}]}], ";"}], "\n", 
 RowBox[{
  RowBox[{"isothermVolMinMax", "=", 
   RowBox[{"Association", "[", "]"}]}], ";"}], "\n", 
 RowBox[{
  RowBox[{"isothermRhoMinMax", "=", 
   RowBox[{"Association", "[", "]"}]}], ";"}], "\n", 
 RowBox[{
  RowBox[{"isobarInterpolation", "=", 
   RowBox[{"Association", "[", "]"}]}], ";"}], "\n", 
 RowBox[{
  RowBox[{"isobarTempMinMax", "=", 
   RowBox[{"Association", "[", "]"}]}], ";"}]}], "Code",
 CellChangeTimes->{{3.812863032173585*^9, 3.812863041657885*^9}}],

Cell[BoxData[
 RowBox[{"For", "[", 
  RowBox[{
   RowBox[{"tt", "=", "1"}], ",", 
   RowBox[{"tt", "<=", 
    RowBox[{"Length", "[", "allTypes", "]"}]}], ",", 
   RowBox[{"tt", "++"}], ",", "\n", " ", 
   RowBox[{
    RowBox[{"currType", "=", 
     RowBox[{"allTypes", "[", 
      RowBox[{"[", "tt", "]"}], "]"}]}], ";", "\n", 
    RowBox[{"AssociateTo", "[", 
     RowBox[{"refGibbsEnergy", ",", 
      RowBox[{"currType", " ", "->", " ", 
       RowBox[{
        RowBox[{"refMu25", "[", "currType", "]"}], "/", 
        RowBox[{"(", 
         RowBox[{"25", " ", "kelvin", "*", "boltzConstEv"}], ")"}]}]}]}], 
     "]"}], ";", "\n", 
    RowBox[{"If", "[", 
     RowBox[{
      RowBox[{
       RowBox[{
        RowBox[{"refMu75", "[", "currType", "]"}], "/", "eV"}], " ", "<", " ",
        "0"}], ",", "\n", 
      RowBox[{
       RowBox[{"AssociateTo", "[", 
        RowBox[{"refGibbsEnergy75", ",", 
         RowBox[{"currType", " ", "->", " ", 
          RowBox[{
           RowBox[{"refMu75", "[", "currType", "]"}], "/", 
           RowBox[{"(", 
            RowBox[{"75", " ", "kelvin", "*", "boltzConstEv"}], ")"}]}]}]}], 
        "]"}], ";"}]}], "\n", "]"}], ";", "\n", 
    RowBox[{"If", "[", 
     RowBox[{
      RowBox[{
       RowBox[{
        RowBox[{"refMu125", "[", "currType", "]"}], "/", "eV"}], " ", "<", 
       " ", "0"}], ",", "\n", 
      RowBox[{
       RowBox[{"AssociateTo", "[", 
        RowBox[{"refGibbsEnergy125", ",", 
         RowBox[{"currType", " ", "->", " ", 
          RowBox[{
           RowBox[{"refMu125", "[", "currType", "]"}], "/", 
           RowBox[{"(", 
            RowBox[{"125", " ", "kelvin", "*", "boltzConstEv"}], ")"}]}]}]}], 
        "]"}], ";"}]}], "\n", "]"}], ";", "\n", 
    RowBox[{"If", "[", 
     RowBox[{
      RowBox[{
       RowBox[{
        RowBox[{"refMu175", "[", "currType", "]"}], "/", "eV"}], " ", "<", 
       " ", "0"}], ",", "\n", 
      RowBox[{
       RowBox[{"AssociateTo", "[", 
        RowBox[{"refGibbsEnergy175", ",", 
         RowBox[{"currType", " ", "->", " ", 
          RowBox[{
           RowBox[{"refMu175", "[", "currType", "]"}], "/", 
           RowBox[{"(", 
            RowBox[{"175", " ", "kelvin", "*", "boltzConstEv"}], ")"}]}]}]}], 
        "]"}], ";"}]}], "\n", "]"}]}]}], "\n", "]"}]], "Code",
 CellChangeTimes->{{3.8128630096690683`*^9, 3.81286302730287*^9}}],

Cell[CellGroupData[{

Cell[BoxData[{
 RowBox[{
  RowBox[{"isobarInterpolation", "=", 
   RowBox[{"Association", "[", "]"}]}], ";"}], "\n", 
 RowBox[{
  RowBox[{"isobarTempMinMax", "=", 
   RowBox[{"Association", "[", "]"}]}], ";"}], "\n", 
 RowBox[{
  RowBox[{"gibbsEnergyIsobar", "[", 
   RowBox[{"type_", ",", 
    RowBox[{"TTT_", "?", "NumericQ"}]}], "]"}], ":=", 
  RowBox[{"If", "[", 
   RowBox[{
    RowBox[{
     RowBox[{
      RowBox[{
       RowBox[{"isobarTempMinMax", "[", "type", "]"}], "[", 
       RowBox[{"[", "1", "]"}], "]"}], "[", 
      RowBox[{"[", "1", "]"}], "]"}], " ", "<=", " ", "TTT", " ", "<=", " ", 
     RowBox[{
      RowBox[{
       RowBox[{"isobarTempMinMax", "[", "type", "]"}], "[", 
       RowBox[{"[", "1", "]"}], "]"}], "[", 
      RowBox[{"[", "2", "]"}], "]"}]}], ",", "\n", 
    RowBox[{
     RowBox[{"refGibbsEnergy", "[", "type", "]"}], " ", "-", "  ", 
     RowBox[{"NIntegrate", "[", 
      RowBox[{
       RowBox[{"isobarInterpolation", "[", "type", "]"}], ",", 
       RowBox[{"{", 
        RowBox[{"x", ",", "25", ",", "TTT"}], "}"}]}], "]"}]}], ",", 
    "Indeterminate"}], "]"}]}], "\n", 
 RowBox[{
  RowBox[{"gibbsEnergyIsobar75", "[", 
   RowBox[{"type_", ",", 
    RowBox[{"TTT_", "?", "NumericQ"}]}], "]"}], ":=", 
  RowBox[{"If", "[", 
   RowBox[{
    RowBox[{
     RowBox[{
      RowBox[{
       RowBox[{"isobarTempMinMax", "[", "type", "]"}], "[", 
       RowBox[{"[", "1", "]"}], "]"}], "[", 
      RowBox[{"[", "1", "]"}], "]"}], " ", "<=", " ", "TTT", " ", "<=", " ", 
     RowBox[{
      RowBox[{
       RowBox[{"isobarTempMinMax", "[", "type", "]"}], "[", 
       RowBox[{"[", "1", "]"}], "]"}], "[", 
      RowBox[{"[", "2", "]"}], "]"}]}], ",", "\n", 
    RowBox[{
     RowBox[{"refGibbsEnergy75", "[", "type", "]"}], " ", "-", "  ", 
     RowBox[{"NIntegrate", "[", 
      RowBox[{
       RowBox[{"isobarInterpolation", "[", "type", "]"}], ",", 
       RowBox[{"{", 
        RowBox[{"x", ",", "75", ",", "TTT"}], "}"}]}], "]"}]}], ",", 
    "Indeterminate"}], "]"}]}], "\n", 
 RowBox[{
  RowBox[{"gibbsEnergyIsobar125", "[", 
   RowBox[{"type_", ",", 
    RowBox[{"TTT_", "?", "NumericQ"}]}], "]"}], ":=", 
  RowBox[{"If", "[", 
   RowBox[{
    RowBox[{
     RowBox[{
      RowBox[{
       RowBox[{"isobarTempMinMax", "[", "type", "]"}], "[", 
       RowBox[{"[", "1", "]"}], "]"}], "[", 
      RowBox[{"[", "1", "]"}], "]"}], " ", "<=", " ", "TTT", " ", "<=", " ", 
     RowBox[{
      RowBox[{
       RowBox[{"isobarTempMinMax", "[", "type", "]"}], "[", 
       RowBox[{"[", "1", "]"}], "]"}], "[", 
      RowBox[{"[", "2", "]"}], "]"}]}], ",", "\n", 
    RowBox[{
     RowBox[{"refGibbsEnergy125", "[", "type", "]"}], " ", "-", "  ", 
     RowBox[{"NIntegrate", "[", 
      RowBox[{
       RowBox[{"isobarInterpolation", "[", "type", "]"}], ",", 
       RowBox[{"{", 
        RowBox[{"x", ",", "125", ",", "TTT"}], "}"}]}], "]"}]}], ",", 
    "Indeterminate"}], "]"}]}], "\n", 
 RowBox[{
  RowBox[{
   RowBox[{"gibbsEnergyIsobar175", "[", 
    RowBox[{"type_", ",", 
     RowBox[{"TTT_", "?", "NumericQ"}]}], "]"}], ":=", 
   RowBox[{"If", "[", 
    RowBox[{
     RowBox[{
      RowBox[{
       RowBox[{
        RowBox[{"isobarTempMinMax", "[", "type", "]"}], "[", 
        RowBox[{"[", "1", "]"}], "]"}], "[", 
       RowBox[{"[", "1", "]"}], "]"}], " ", "<=", " ", "TTT", " ", "<=", " ", 
      
      RowBox[{
       RowBox[{
        RowBox[{"isobarTempMinMax", "[", "type", "]"}], "[", 
        RowBox[{"[", "1", "]"}], "]"}], "[", 
       RowBox[{"[", "2", "]"}], "]"}]}], ",", "\n", 
     RowBox[{
      RowBox[{"refGibbsEnergy175", "[", "type", "]"}], " ", "-", "  ", 
      RowBox[{"NIntegrate", "[", 
       RowBox[{
        RowBox[{"isobarInterpolation", "[", "type", "]"}], ",", 
        RowBox[{"{", 
         RowBox[{"x", ",", "175", ",", "TTT"}], "}"}]}], "]"}]}], ",", 
     "Indeterminate"}], "]"}]}], "\n"}], "\n", 
 RowBox[{
  RowBox[{
   RowBox[{"gibbsEnergyIsobarComb", "[", 
    RowBox[{"type_", ",", 
     RowBox[{"TTT_", "?", "NumericQ"}]}], "]"}], ":=", 
   RowBox[{"If", "[", 
    RowBox[{
     RowBox[{
      RowBox[{
       RowBox[{
        RowBox[{"isobarTempMinMax", "[", "type", "]"}], "[", 
        RowBox[{"[", "1", "]"}], "]"}], "[", 
       RowBox[{"[", "1", "]"}], "]"}], " ", "<=", " ", "TTT", " ", "<=", " ", 
      
      RowBox[{
       RowBox[{
        RowBox[{"isobarTempMinMax", "[", "type", "]"}], "[", 
        RowBox[{"[", "1", "]"}], "]"}], "[", 
       RowBox[{"[", "2", "]"}], "]"}]}], ",", "\n", 
     RowBox[{"If", "[", 
      RowBox[{
       RowBox[{"type", "==", "\"\<liquid\>\""}], ",", " ", 
       RowBox[{"(*", "  ", 
        RowBox[{
        "use", " ", "coexistence", " ", "point", " ", "determined", " ", "by",
          " ", "direct", " ", "coexistence"}], " ", "*)"}], "\n", 
       RowBox[{
        RowBox[{"gibbsEnergyPhaseIsotherm", "[", 
         RowBox[{"\"\<iceIh\>\"", ",", "279.5", ",", "0"}], "]"}], "-", "  ", 
        
        RowBox[{"NIntegrate", "[", 
         RowBox[{
          RowBox[{"isobarInterpolation", "[", "type", "]"}], ",", 
          RowBox[{"{", 
           RowBox[{"x", ",", "279.5", ",", "TTT"}], "}"}]}], "]"}]}], "\n", 
       ",", "\n", 
       RowBox[{"If", "[", 
        RowBox[{
         RowBox[{"NumericQ", "[", 
          RowBox[{"refGibbsEnergy175", "[", "type", "]"}], "]"}], ",", 
         RowBox[{
          RowBox[{"refGibbsEnergy175", "[", "type", "]"}], " ", "-", "  ", 
          RowBox[{"NIntegrate", "[", 
           RowBox[{
            RowBox[{"isobarInterpolation", "[", "type", "]"}], ",", 
            RowBox[{"{", 
             RowBox[{"x", ",", "175", ",", "TTT"}], "}"}]}], "]"}]}], ",", 
         "\n", 
         RowBox[{"If", "[", 
          RowBox[{
           RowBox[{"NumericQ", "[", 
            RowBox[{"refGibbsEnergy125", "[", "type", "]"}], "]"}], ",", 
           RowBox[{
            RowBox[{"refGibbsEnergy125", "[", "type", "]"}], " ", "-", "  ", 
            RowBox[{"NIntegrate", "[", 
             RowBox[{
              RowBox[{"isobarInterpolation", "[", "type", "]"}], ",", 
              RowBox[{"{", 
               RowBox[{"x", ",", "125", ",", "TTT"}], "}"}]}], "]"}]}], ",", 
           "\n", 
           RowBox[{"If", "[", 
            RowBox[{
             RowBox[{"NumericQ", "[", 
              RowBox[{"refGibbsEnergy75", "[", "type", "]"}], "]"}], ",", 
             RowBox[{
              RowBox[{"refGibbsEnergy75", "[", "type", "]"}], " ", "-", "  ", 
              
              RowBox[{"NIntegrate", "[", 
               RowBox[{
                RowBox[{"isobarInterpolation", "[", "type", "]"}], ",", 
                RowBox[{"{", 
                 RowBox[{"x", ",", "75", ",", "TTT"}], "}"}]}], "]"}]}], ",", 
             "\n", 
             RowBox[{
              RowBox[{"refGibbsEnergy", "[", "type", "]"}], " ", "-", "  ", 
              RowBox[{"NIntegrate", "[", 
               RowBox[{
                RowBox[{"isobarInterpolation", "[", "type", "]"}], ",", 
                RowBox[{"{", 
                 RowBox[{"x", ",", "25", ",", "TTT"}], "}"}]}], "]"}]}]}], 
            "]"}]}], "]"}], ",", "Indeterminate"}], "]"}]}], "]"}]}], "]"}]}],
   "\n"}], "\n", 
 RowBox[{"For", "[", 
  RowBox[{
   RowBox[{"tt", "=", "1"}], ",", 
   RowBox[{"tt", "<=", 
    RowBox[{"Length", "[", "allTypes", "]"}]}], ",", 
   RowBox[{"tt", "++"}], ",", "\n", 
   RowBox[{
    RowBox[{"currType", "=", 
     RowBox[{"allTypes", "[", 
      RowBox[{"[", "tt", "]"}], "]"}]}], ";", "\n", 
    RowBox[{"data", " ", "=", " ", 
     RowBox[{
     "\"\<isobarOutput/isobarOutput-\>\"", "<>", "currType", "<>", 
      "\"\<-combined.dat\>\""}]}], ";", "\n", 
    RowBox[{"Print", "[", 
     RowBox[{"\"\<loading isobaroutput: \>\"", ",", " ", "data"}], "]"}], ";",
     "\n", 
    RowBox[{"isobarData", "=", 
     RowBox[{"Import", "[", 
      RowBox[{"data", ",", "\"\<Table\>\""}], "]"}]}], ";", "\n", 
    RowBox[{"(*", "  ", 
     RowBox[{
      RowBox[{
      "the", " ", "integrand", " ", "is", " ", "scaled", " ", "with", " ", 
       "the", " ", "number", " ", "of", " ", "atoms"}], ",", " ", 
      RowBox[{
      "rather", " ", "than", " ", "the", " ", "number", " ", "of", " ", 
       "molecules"}], ",", " ", 
      RowBox[{
       RowBox[{
       "hence", " ", "the", " ", "multiplication", " ", "by", " ", "3.", " ", 
        "H"}], " ", "=", " ", 
       RowBox[{"etotal", " ", "+", " ", "PV"}]}], ",", " ", 
      RowBox[{"and", " ", "this", " ", "includes", " ", "kinetic", " ", 
       RowBox[{"energy", ".", " ", "I", ".", "e", ".", " ", "we"}], " ", 
       "are", " ", "using", " ", "the", " ", "*", "full", "*", " ", 
       "expression", " ", "for", " ", "the", " ", "de", " ", "Broglie", " ", 
       "thermal", " ", 
       RowBox[{"wavelength", "."}]}]}], " ", "*)"}], "\n", 
    RowBox[{"Clear", "[", "integrand", "]"}], ";", "\n", 
    RowBox[{"integrand", "=", 
     RowBox[{"{", "}"}]}], ";", " ", "\n", 
    RowBox[{"For", "[", 
     RowBox[{
      RowBox[{"ii", "=", "2"}], ",", 
      RowBox[{"ii", "<=", 
       RowBox[{"Length", "[", "isobarData", "]"}]}], ",", 
      RowBox[{"ii", "++"}], ",", "\n", 
      RowBox[{"integrand", "=", 
       RowBox[{"Join", "[", 
        RowBox[{"integrand", ",", 
         RowBox[{"{", 
          RowBox[{"{", 
           RowBox[{
            RowBox[{
             RowBox[{"isobarData", "[", 
              RowBox[{"[", "ii", "]"}], "]"}], "[", 
             RowBox[{"[", "2", "]"}], "]"}], ",", " ", 
            RowBox[{
             RowBox[{
              RowBox[{
               RowBox[{"3", "*", 
                RowBox[{
                 RowBox[{"(", 
                  RowBox[{
                   RowBox[{
                    RowBox[{"isobarData", "[", 
                    RowBox[{"[", "ii", "]"}], "]"}], "[", 
                    RowBox[{"[", "5", "]"}], "]"}], "+", 
                   RowBox[{
                    RowBox[{
                    RowBox[{
                    RowBox[{"isobarData", "[", 
                    RowBox[{"[", "ii", "]"}], "]"}], "[", 
                    RowBox[{"[", "6", "]"}], "]"}], "/", 
                    RowBox[{
                    RowBox[{"isobarData", "[", 
                    RowBox[{"[", "ii", "]"}], "]"}], "[", 
                    RowBox[{"[", "4", "]"}], "]"}]}], "*", "6.24150913", "*", 
                    
                    RowBox[{"10", "^", 
                    RowBox[{"-", "7"}]}]}]}], ")"}], "/", 
                 RowBox[{"(", 
                  RowBox[{"boltzConstEv", " ", "*", " ", 
                   RowBox[{
                    RowBox[{
                    RowBox[{"isobarData", "[", 
                    RowBox[{"[", "ii", "]"}], "]"}], "[", 
                    RowBox[{"[", "2", "]"}], "]"}], "^", "2"}]}], ")"}]}]}], 
               "+", " ", 
               RowBox[{
                RowBox[{"9", "/", "2"}], "/", 
                RowBox[{
                 RowBox[{"isobarData", "[", 
                  RowBox[{"[", "ii", "]"}], "]"}], "[", 
                 RowBox[{"[", "2", "]"}], "]"}]}]}], "  ", "/.", 
              RowBox[{"eV", "->", "1"}]}], "/.", 
             RowBox[{"kelvin", "->", "1"}]}]}], " ", "}"}], "}"}]}], 
        "]"}]}]}], "]"}], ";", "\n", 
    RowBox[{"(*", 
     RowBox[{
      RowBox[{
       RowBox[{"integrand", "=", 
        RowBox[{"Join", "[", 
         RowBox[{"integrand", ",", 
          RowBox[{"{", 
           RowBox[{"{", 
            RowBox[{
             RowBox[{
              RowBox[{"isobarData", "[", 
               RowBox[{"[", "ii", "]"}], "]"}], "[", 
              RowBox[{"[", "2", "]"}], "]"}], ",", " ", 
             RowBox[{
              RowBox[{
               RowBox[{
                RowBox[{"3", "*", 
                 RowBox[{
                  RowBox[{"(", 
                   RowBox[{
                    RowBox[{
                    RowBox[{"isobarData", "[", 
                    RowBox[{"[", "ii", "]"}], "]"}], "[", 
                    RowBox[{"[", "5", "]"}], "]"}], "+", 
                    RowBox[{
                    RowBox[{
                    RowBox[{
                    RowBox[{"isobarData", "[", 
                    RowBox[{"[", "ii", "]"}], "]"}], "[", 
                    RowBox[{"[", "6", "]"}], "]"}], "/", 
                    RowBox[{
                    RowBox[{"isobarData", "[", 
                    RowBox[{"[", "ii", "]"}], "]"}], "[", 
                    RowBox[{"[", "4", "]"}], "]"}]}], "*", "6.24150913", "*", 
                    
                    RowBox[{"10", "^", 
                    RowBox[{"-", "7"}]}]}]}], ")"}], "/", 
                  RowBox[{"(", "boltzConstEv", ")"}]}]}], "+", " ", 
                RowBox[{
                 RowBox[{"9", "/", "2"}], "  ", "*", " ", 
                 RowBox[{
                  RowBox[{"isobarData", "[", 
                   RowBox[{"[", "ii", "]"}], "]"}], "[", 
                  RowBox[{"[", "2", "]"}], "]"}]}]}], "  ", "/.", 
               RowBox[{"eV", "->", "1"}]}], "/.", 
              RowBox[{"kelvin", "->", "1"}]}]}], " ", "}"}], "}"}]}], "]"}]}],
        "]"}], ";"}], "*)"}], "\n", 
    RowBox[{"tempDensity", "=", 
     RowBox[{"{", "}"}]}], ";", " ", 
    RowBox[{"For", "[", 
     RowBox[{
      RowBox[{"ii", "=", "2"}], ",", 
      RowBox[{"ii", "<=", 
       RowBox[{"Length", "[", "isobarData", "]"}]}], ",", 
      RowBox[{"ii", "++"}], ",", 
      RowBox[{"tempDensity", "=", 
       RowBox[{"Join", "[", 
        RowBox[{"tempDensity", ",", 
         RowBox[{"{", 
          RowBox[{"{", 
           RowBox[{
            RowBox[{
             RowBox[{"isobarData", "[", 
              RowBox[{"[", "ii", "]"}], "]"}], "[", 
             RowBox[{"[", "1", "]"}], "]"}], ",", " ", 
            RowBox[{
             RowBox[{"isobarData", "[", 
              RowBox[{"[", "ii", "]"}], "]"}], "[", 
             RowBox[{"[", "4", "]"}], "]"}]}], "}"}], "}"}]}], "]"}]}]}], 
     "]"}], ";", "\n", 
    RowBox[{"integrand", "=", 
     RowBox[{"DeleteDuplicatesBy", "[", 
      RowBox[{"integrand", ",", "First"}], "]"}]}], ";", "\n", 
    RowBox[{"integrandTempInt", "=", 
     RowBox[{"Interpolation", "[", 
      RowBox[{"integrand", ",", 
       RowBox[{"InterpolationOrder", "->", "1"}], ",", " ", 
       RowBox[{"\"\<ExtrapolationHandler\>\"", " ", "->", " ", 
        RowBox[{"{", 
         RowBox[{
          RowBox[{"Indeterminate", " ", "&"}], ",", " ", 
          RowBox[{"\"\<WarningMessage\>\"", " ", "->", " ", "False"}]}], 
         "}"}]}]}], "]"}]}], ";", "\n", 
    RowBox[{"model", "=", 
     RowBox[{"a", " ", "+", " ", 
      RowBox[{
       RowBox[{"(", 
        RowBox[{"b", "+", 
         RowBox[{"c", " ", "x"}], "+", 
         RowBox[{"d", " ", 
          RowBox[{"x", "^", "2"}]}], "+", " ", 
         RowBox[{"e", " ", 
          RowBox[{"x", "^", "3"}]}]}], " ", ")"}], "/", 
       RowBox[{"x", "^", "2"}]}]}]}], ";", "\n", 
    RowBox[{"nlm", "=", 
     RowBox[{"NonlinearModelFit", "[", 
      RowBox[{"integrand", ",", 
       RowBox[{"{", "model", "}"}], ",", 
       RowBox[{"{", 
        RowBox[{
         RowBox[{"{", 
          RowBox[{"a", ",", "0"}], "}"}], ",", 
         RowBox[{"{", 
          RowBox[{"b", ",", 
           RowBox[{"-", "100000"}]}], "}"}], ",", 
         RowBox[{"{", 
          RowBox[{"c", ",", "2"}], "}"}], ",", 
         RowBox[{"{", 
          RowBox[{"d", ",", "1"}], "}"}], ",", "e"}], "}"}], ",", "x"}], 
      "]"}]}], ";", "\n", 
    RowBox[{"fitIsobar", "=", 
     RowBox[{"Normal", "[", "nlm", "]"}]}], ";", "\n", 
    RowBox[{"AssociateTo", "[", 
     RowBox[{"isobarTempMinMax", ",", " ", 
      RowBox[{"currType", "->", 
       RowBox[{"integrandTempInt", "[", "\"\<Domain\>\"", "]"}]}]}], "]"}], 
    ";", "\n", 
    RowBox[{"AssociateTo", "[", 
     RowBox[{"isobarInterpolation", ",", " ", 
      RowBox[{"currType", " ", "->", " ", "fitIsobar"}]}], "]"}], ";"}]}], 
  "\n", 
  RowBox[{"(*", 
   RowBox[{
    RowBox[{
     RowBox[{"Show", "[", 
      RowBox[{
       RowBox[{"ListPlot", "[", 
        RowBox[{"integrand", ",", 
         RowBox[{"PlotRange", "->", 
          RowBox[{"{", 
           RowBox[{
            RowBox[{"{", 
             RowBox[{"25", ",", "50"}], "}"}], ",", "All"}], "}"}]}]}], "]"}],
        ",", 
       RowBox[{"Plot", "[", 
        RowBox[{
         RowBox[{"{", 
          RowBox[{
           RowBox[{"integrandTempInt", "[", "x", "]"}], ",", "fitIsobar", ",", 
           RowBox[{"isobarInterpolation", "[", "\"\<iceIII\>\"", "]"}]}], 
          "}"}], ",", 
         RowBox[{"{", 
          RowBox[{"x", ",", "25", ",", "50"}], "}"}]}], "]"}]}], "]"}], "//", 
     "Print"}], ";"}], "*)"}], "\n", " ", 
  RowBox[{"(*", 
   RowBox[{
    RowBox[{
     RowBox[{"Show", "[", 
      RowBox[{
       RowBox[{"ListPlot", "[", "tempDensity", "]"}], ",", 
       RowBox[{"PlotRange", "\[Rule]", 
        RowBox[{"{", 
         RowBox[{
          RowBox[{"{", 
           RowBox[{"20", ",", "50"}], "}"}], ",", "Automatic"}], "}"}]}]}], 
      "]"}], "//", "Print"}], ";"}], "*)"}], "\n", "]"}]}], "Code",
 CellChangeTimes->{
  3.808640652261796*^9, {3.80864069991045*^9, 3.8086407266422567`*^9}, {
   3.8095381477436934`*^9, 3.8095381654886703`*^9}, {3.809538222771389*^9, 
   3.80953822457721*^9}, {3.809675043967812*^9, 3.809675078600561*^9}, {
   3.809675195961411*^9, 3.809675204120508*^9}, {3.809764935909359*^9, 
   3.809764937716393*^9}, {3.8097651688720713`*^9, 3.809765240468114*^9}, {
   3.809779071406788*^9, 3.809779088319683*^9}, {3.809782497269335*^9, 
   3.809782523336348*^9}, {3.809782568025324*^9, 3.8097825832381277`*^9}, {
   3.809782635854348*^9, 3.809782638072536*^9}, {3.809782692020844*^9, 
   3.809782724954543*^9}, {3.8098435709019814`*^9, 3.8098435734619617`*^9}, {
   3.80984363344631*^9, 3.809843683483176*^9}, {3.8098437548290253`*^9, 
   3.809843776867474*^9}, {3.8098438129121227`*^9, 3.809843814109536*^9}, {
   3.8098438932336273`*^9, 3.809843902304297*^9}, {3.809867316456768*^9, 
   3.8098673579043427`*^9}, {3.8098674092010508`*^9, 3.80986741524809*^9}, {
   3.8102779103115597`*^9, 3.81027791221484*^9}}],

Cell[CellGroupData[{

Cell[BoxData[
 InterpretationBox[
  RowBox[{"\<\"loading isobaroutput: \"\>", 
   "\[InvisibleSpace]", \
"\<\"isobarOutput/isobarOutput-ice12111-combined.dat\"\>"}],
  SequenceForm[
  "loading isobaroutput: ", "isobarOutput/isobarOutput-ice12111-combined.dat"],
  Editable->False]], "Print",
 CellChangeTimes->{
  3.809779089176634*^9, 3.809782498615932*^9, 3.809782528831986*^9, 
   3.8097825843498096`*^9, 3.809782639134749*^9, {3.809782697143237*^9, 
   3.809782725345633*^9}, 3.809841211998324*^9, 3.8098413330335617`*^9, 
   3.80984229637437*^9, 3.809843689533801*^9, 3.809843814960009*^9, 
   3.8098439041413517`*^9, {3.8098673011242247`*^9, 3.80986732179617*^9}, 
   3.809867359994728*^9, 3.809867415696453*^9, 3.809928662147934*^9, 
   3.809932586125139*^9, 3.80993377449546*^9, {3.809934262422453*^9, 
   3.809934291568462*^9}, 3.8102759575524263`*^9, {3.810277904406763*^9, 
   3.810277912996563*^9}, 3.810277954522901*^9, 3.8102787576265173`*^9, 
   3.8102792236034727`*^9, 3.810279445175021*^9, 3.810280222788142*^9, 
   3.810281041491624*^9, 3.810282268305916*^9, 3.810303875246108*^9, 
   3.8104723666240597`*^9, 3.810799446166069*^9, 3.810816907184423*^9, 
   3.8108216079889174`*^9, 3.810822346145453*^9, 3.81082654996769*^9, 
   3.81097153146658*^9, 3.810974174399839*^9, 3.811078983659512*^9, 
   3.8110806551951237`*^9, 3.811485772833878*^9, 3.8114901682520933`*^9, {
   3.811762500006299*^9, 3.81176252490915*^9}, 3.8117710729792147`*^9, 
   3.811871269181747*^9, 3.8120438206301394`*^9, {3.812046428539194*^9, 
   3.812046453290769*^9}, 3.81239261274205*^9, 3.812717511056053*^9, 
   3.812831699012497*^9}],

Cell[BoxData[
 InterpretationBox[
  RowBox[{"\<\"loading isobaroutput: \"\>", 
   "\[InvisibleSpace]", \
"\<\"isobarOutput/isobarOutput-iceXI-combined.dat\"\>"}],
  SequenceForm[
  "loading isobaroutput: ", "isobarOutput/isobarOutput-iceXI-combined.dat"],
  Editable->False]], "Print",
 CellChangeTimes->{
  3.809779089176634*^9, 3.809782498615932*^9, 3.809782528831986*^9, 
   3.8097825843498096`*^9, 3.809782639134749*^9, {3.809782697143237*^9, 
   3.809782725345633*^9}, 3.809841211998324*^9, 3.8098413330335617`*^9, 
   3.80984229637437*^9, 3.809843689533801*^9, 3.809843814960009*^9, 
   3.8098439041413517`*^9, {3.8098673011242247`*^9, 3.80986732179617*^9}, 
   3.809867359994728*^9, 3.809867415696453*^9, 3.809928662147934*^9, 
   3.809932586125139*^9, 3.80993377449546*^9, {3.809934262422453*^9, 
   3.809934291568462*^9}, 3.8102759575524263`*^9, {3.810277904406763*^9, 
   3.810277912996563*^9}, 3.810277954522901*^9, 3.8102787576265173`*^9, 
   3.8102792236034727`*^9, 3.810279445175021*^9, 3.810280222788142*^9, 
   3.810281041491624*^9, 3.810282268305916*^9, 3.810303875246108*^9, 
   3.8104723666240597`*^9, 3.810799446166069*^9, 3.810816907184423*^9, 
   3.8108216079889174`*^9, 3.810822346145453*^9, 3.81082654996769*^9, 
   3.81097153146658*^9, 3.810974174399839*^9, 3.811078983659512*^9, 
   3.8110806551951237`*^9, 3.811485772833878*^9, 3.8114901682520933`*^9, {
   3.811762500006299*^9, 3.81176252490915*^9}, 3.8117710729792147`*^9, 
   3.811871269181747*^9, 3.8120438206301394`*^9, {3.812046428539194*^9, 
   3.812046453290769*^9}, 3.81239261274205*^9, 3.812717511056053*^9, 
   3.812831699158334*^9}],

Cell[BoxData[
 InterpretationBox[
  RowBox[{"\<\"loading isobaroutput: \"\>", 
   "\[InvisibleSpace]", \
"\<\"isobarOutput/isobarOutput-iceII-combined.dat\"\>"}],
  SequenceForm[
  "loading isobaroutput: ", "isobarOutput/isobarOutput-iceII-combined.dat"],
  Editable->False]], "Print",
 CellChangeTimes->{
  3.809779089176634*^9, 3.809782498615932*^9, 3.809782528831986*^9, 
   3.8097825843498096`*^9, 3.809782639134749*^9, {3.809782697143237*^9, 
   3.809782725345633*^9}, 3.809841211998324*^9, 3.8098413330335617`*^9, 
   3.80984229637437*^9, 3.809843689533801*^9, 3.809843814960009*^9, 
   3.8098439041413517`*^9, {3.8098673011242247`*^9, 3.80986732179617*^9}, 
   3.809867359994728*^9, 3.809867415696453*^9, 3.809928662147934*^9, 
   3.809932586125139*^9, 3.80993377449546*^9, {3.809934262422453*^9, 
   3.809934291568462*^9}, 3.8102759575524263`*^9, {3.810277904406763*^9, 
   3.810277912996563*^9}, 3.810277954522901*^9, 3.8102787576265173`*^9, 
   3.8102792236034727`*^9, 3.810279445175021*^9, 3.810280222788142*^9, 
   3.810281041491624*^9, 3.810282268305916*^9, 3.810303875246108*^9, 
   3.8104723666240597`*^9, 3.810799446166069*^9, 3.810816907184423*^9, 
   3.8108216079889174`*^9, 3.810822346145453*^9, 3.81082654996769*^9, 
   3.81097153146658*^9, 3.810974174399839*^9, 3.811078983659512*^9, 
   3.8110806551951237`*^9, 3.811485772833878*^9, 3.8114901682520933`*^9, {
   3.811762500006299*^9, 3.81176252490915*^9}, 3.8117710729792147`*^9, 
   3.811871269181747*^9, 3.8120438206301394`*^9, {3.812046428539194*^9, 
   3.812046453290769*^9}, 3.81239261274205*^9, 3.812717511056053*^9, 
   3.8128316991589937`*^9}],

Cell[BoxData[
 InterpretationBox[
  RowBox[{"\<\"loading isobaroutput: \"\>", 
   "\[InvisibleSpace]", \
"\<\"isobarOutput/isobarOutput-iceIX-combined.dat\"\>"}],
  SequenceForm[
  "loading isobaroutput: ", "isobarOutput/isobarOutput-iceIX-combined.dat"],
  Editable->False]], "Print",
 CellChangeTimes->{
  3.809779089176634*^9, 3.809782498615932*^9, 3.809782528831986*^9, 
   3.8097825843498096`*^9, 3.809782639134749*^9, {3.809782697143237*^9, 
   3.809782725345633*^9}, 3.809841211998324*^9, 3.8098413330335617`*^9, 
   3.80984229637437*^9, 3.809843689533801*^9, 3.809843814960009*^9, 
   3.8098439041413517`*^9, {3.8098673011242247`*^9, 3.80986732179617*^9}, 
   3.809867359994728*^9, 3.809867415696453*^9, 3.809928662147934*^9, 
   3.809932586125139*^9, 3.80993377449546*^9, {3.809934262422453*^9, 
   3.809934291568462*^9}, 3.8102759575524263`*^9, {3.810277904406763*^9, 
   3.810277912996563*^9}, 3.810277954522901*^9, 3.8102787576265173`*^9, 
   3.8102792236034727`*^9, 3.810279445175021*^9, 3.810280222788142*^9, 
   3.810281041491624*^9, 3.810282268305916*^9, 3.810303875246108*^9, 
   3.8104723666240597`*^9, 3.810799446166069*^9, 3.810816907184423*^9, 
   3.8108216079889174`*^9, 3.810822346145453*^9, 3.81082654996769*^9, 
   3.81097153146658*^9, 3.810974174399839*^9, 3.811078983659512*^9, 
   3.8110806551951237`*^9, 3.811485772833878*^9, 3.8114901682520933`*^9, {
   3.811762500006299*^9, 3.81176252490915*^9}, 3.8117710729792147`*^9, 
   3.811871269181747*^9, 3.8120438206301394`*^9, {3.812046428539194*^9, 
   3.812046453290769*^9}, 3.81239261274205*^9, 3.812717511056053*^9, 
   3.8128316991811733`*^9}],

Cell[BoxData[
 InterpretationBox[
  RowBox[{"\<\"loading isobaroutput: \"\>", 
   "\[InvisibleSpace]", "\<\"isobarOutput/isobarOutput-iceXIII-combined.dat\"\
\>"}],
  SequenceForm[
  "loading isobaroutput: ", "isobarOutput/isobarOutput-iceXIII-combined.dat"],
  
  Editable->False]], "Print",
 CellChangeTimes->{
  3.809779089176634*^9, 3.809782498615932*^9, 3.809782528831986*^9, 
   3.8097825843498096`*^9, 3.809782639134749*^9, {3.809782697143237*^9, 
   3.809782725345633*^9}, 3.809841211998324*^9, 3.8098413330335617`*^9, 
   3.80984229637437*^9, 3.809843689533801*^9, 3.809843814960009*^9, 
   3.8098439041413517`*^9, {3.8098673011242247`*^9, 3.80986732179617*^9}, 
   3.809867359994728*^9, 3.809867415696453*^9, 3.809928662147934*^9, 
   3.809932586125139*^9, 3.80993377449546*^9, {3.809934262422453*^9, 
   3.809934291568462*^9}, 3.8102759575524263`*^9, {3.810277904406763*^9, 
   3.810277912996563*^9}, 3.810277954522901*^9, 3.8102787576265173`*^9, 
   3.8102792236034727`*^9, 3.810279445175021*^9, 3.810280222788142*^9, 
   3.810281041491624*^9, 3.810282268305916*^9, 3.810303875246108*^9, 
   3.8104723666240597`*^9, 3.810799446166069*^9, 3.810816907184423*^9, 
   3.8108216079889174`*^9, 3.810822346145453*^9, 3.81082654996769*^9, 
   3.81097153146658*^9, 3.810974174399839*^9, 3.811078983659512*^9, 
   3.8110806551951237`*^9, 3.811485772833878*^9, 3.8114901682520933`*^9, {
   3.811762500006299*^9, 3.81176252490915*^9}, 3.8117710729792147`*^9, 
   3.811871269181747*^9, 3.8120438206301394`*^9, {3.812046428539194*^9, 
   3.812046453290769*^9}, 3.81239261274205*^9, 3.812717511056053*^9, 
   3.812831699210227*^9}],

Cell[BoxData[
 InterpretationBox[
  RowBox[{"\<\"loading isobaroutput: \"\>", 
   "\[InvisibleSpace]", \
"\<\"isobarOutput/isobarOutput-iceXIV-combined.dat\"\>"}],
  SequenceForm[
  "loading isobaroutput: ", "isobarOutput/isobarOutput-iceXIV-combined.dat"],
  Editable->False]], "Print",
 CellChangeTimes->{
  3.809779089176634*^9, 3.809782498615932*^9, 3.809782528831986*^9, 
   3.8097825843498096`*^9, 3.809782639134749*^9, {3.809782697143237*^9, 
   3.809782725345633*^9}, 3.809841211998324*^9, 3.8098413330335617`*^9, 
   3.80984229637437*^9, 3.809843689533801*^9, 3.809843814960009*^9, 
   3.8098439041413517`*^9, {3.8098673011242247`*^9, 3.80986732179617*^9}, 
   3.809867359994728*^9, 3.809867415696453*^9, 3.809928662147934*^9, 
   3.809932586125139*^9, 3.80993377449546*^9, {3.809934262422453*^9, 
   3.809934291568462*^9}, 3.8102759575524263`*^9, {3.810277904406763*^9, 
   3.810277912996563*^9}, 3.810277954522901*^9, 3.8102787576265173`*^9, 
   3.8102792236034727`*^9, 3.810279445175021*^9, 3.810280222788142*^9, 
   3.810281041491624*^9, 3.810282268305916*^9, 3.810303875246108*^9, 
   3.8104723666240597`*^9, 3.810799446166069*^9, 3.810816907184423*^9, 
   3.8108216079889174`*^9, 3.810822346145453*^9, 3.81082654996769*^9, 
   3.81097153146658*^9, 3.810974174399839*^9, 3.811078983659512*^9, 
   3.8110806551951237`*^9, 3.811485772833878*^9, 3.8114901682520933`*^9, {
   3.811762500006299*^9, 3.81176252490915*^9}, 3.8117710729792147`*^9, 
   3.811871269181747*^9, 3.8120438206301394`*^9, {3.812046428539194*^9, 
   3.812046453290769*^9}, 3.81239261274205*^9, 3.812717511056053*^9, 
   3.8128316992110977`*^9}],

Cell[BoxData[
 InterpretationBox[
  RowBox[{"\<\"loading isobaroutput: \"\>", 
   "\[InvisibleSpace]", \
"\<\"isobarOutput/isobarOutput-iceXV-combined.dat\"\>"}],
  SequenceForm[
  "loading isobaroutput: ", "isobarOutput/isobarOutput-iceXV-combined.dat"],
  Editable->False]], "Print",
 CellChangeTimes->{
  3.809779089176634*^9, 3.809782498615932*^9, 3.809782528831986*^9, 
   3.8097825843498096`*^9, 3.809782639134749*^9, {3.809782697143237*^9, 
   3.809782725345633*^9}, 3.809841211998324*^9, 3.8098413330335617`*^9, 
   3.80984229637437*^9, 3.809843689533801*^9, 3.809843814960009*^9, 
   3.8098439041413517`*^9, {3.8098673011242247`*^9, 3.80986732179617*^9}, 
   3.809867359994728*^9, 3.809867415696453*^9, 3.809928662147934*^9, 
   3.809932586125139*^9, 3.80993377449546*^9, {3.809934262422453*^9, 
   3.809934291568462*^9}, 3.8102759575524263`*^9, {3.810277904406763*^9, 
   3.810277912996563*^9}, 3.810277954522901*^9, 3.8102787576265173`*^9, 
   3.8102792236034727`*^9, 3.810279445175021*^9, 3.810280222788142*^9, 
   3.810281041491624*^9, 3.810282268305916*^9, 3.810303875246108*^9, 
   3.8104723666240597`*^9, 3.810799446166069*^9, 3.810816907184423*^9, 
   3.8108216079889174`*^9, 3.810822346145453*^9, 3.81082654996769*^9, 
   3.81097153146658*^9, 3.810974174399839*^9, 3.811078983659512*^9, 
   3.8110806551951237`*^9, 3.811485772833878*^9, 3.8114901682520933`*^9, {
   3.811762500006299*^9, 3.81176252490915*^9}, 3.8117710729792147`*^9, 
   3.811871269181747*^9, 3.8120438206301394`*^9, {3.812046428539194*^9, 
   3.812046453290769*^9}, 3.81239261274205*^9, 3.812717511056053*^9, 
   3.8128316996185827`*^9}],

Cell[BoxData[
 InterpretationBox[
  RowBox[{"\<\"loading isobaroutput: \"\>", 
   "\[InvisibleSpace]", \
"\<\"isobarOutput/isobarOutput-iceLTA-combined.dat\"\>"}],
  SequenceForm[
  "loading isobaroutput: ", "isobarOutput/isobarOutput-iceLTA-combined.dat"],
  Editable->False]], "Print",
 CellChangeTimes->{
  3.809779089176634*^9, 3.809782498615932*^9, 3.809782528831986*^9, 
   3.8097825843498096`*^9, 3.809782639134749*^9, {3.809782697143237*^9, 
   3.809782725345633*^9}, 3.809841211998324*^9, 3.8098413330335617`*^9, 
   3.80984229637437*^9, 3.809843689533801*^9, 3.809843814960009*^9, 
   3.8098439041413517`*^9, {3.8098673011242247`*^9, 3.80986732179617*^9}, 
   3.809867359994728*^9, 3.809867415696453*^9, 3.809928662147934*^9, 
   3.809932586125139*^9, 3.80993377449546*^9, {3.809934262422453*^9, 
   3.809934291568462*^9}, 3.8102759575524263`*^9, {3.810277904406763*^9, 
   3.810277912996563*^9}, 3.810277954522901*^9, 3.8102787576265173`*^9, 
   3.8102792236034727`*^9, 3.810279445175021*^9, 3.810280222788142*^9, 
   3.810281041491624*^9, 3.810282268305916*^9, 3.810303875246108*^9, 
   3.8104723666240597`*^9, 3.810799446166069*^9, 3.810816907184423*^9, 
   3.8108216079889174`*^9, 3.810822346145453*^9, 3.81082654996769*^9, 
   3.81097153146658*^9, 3.810974174399839*^9, 3.811078983659512*^9, 
   3.8110806551951237`*^9, 3.811485772833878*^9, 3.8114901682520933`*^9, {
   3.811762500006299*^9, 3.81176252490915*^9}, 3.8117710729792147`*^9, 
   3.811871269181747*^9, 3.8120438206301394`*^9, {3.812046428539194*^9, 
   3.812046453290769*^9}, 3.81239261274205*^9, 3.812717511056053*^9, 
   3.8128316996196213`*^9}],

Cell[BoxData[
 InterpretationBox[
  RowBox[{"\<\"loading isobaroutput: \"\>", 
   "\[InvisibleSpace]", \
"\<\"isobarOutput/isobarOutput-iceMAR-combined.dat\"\>"}],
  SequenceForm[
  "loading isobaroutput: ", "isobarOutput/isobarOutput-iceMAR-combined.dat"],
  Editable->False]], "Print",
 CellChangeTimes->{
  3.809779089176634*^9, 3.809782498615932*^9, 3.809782528831986*^9, 
   3.8097825843498096`*^9, 3.809782639134749*^9, {3.809782697143237*^9, 
   3.809782725345633*^9}, 3.809841211998324*^9, 3.8098413330335617`*^9, 
   3.80984229637437*^9, 3.809843689533801*^9, 3.809843814960009*^9, 
   3.8098439041413517`*^9, {3.8098673011242247`*^9, 3.80986732179617*^9}, 
   3.809867359994728*^9, 3.809867415696453*^9, 3.809928662147934*^9, 
   3.809932586125139*^9, 3.80993377449546*^9, {3.809934262422453*^9, 
   3.809934291568462*^9}, 3.8102759575524263`*^9, {3.810277904406763*^9, 
   3.810277912996563*^9}, 3.810277954522901*^9, 3.8102787576265173`*^9, 
   3.8102792236034727`*^9, 3.810279445175021*^9, 3.810280222788142*^9, 
   3.810281041491624*^9, 3.810282268305916*^9, 3.810303875246108*^9, 
   3.8104723666240597`*^9, 3.810799446166069*^9, 3.810816907184423*^9, 
   3.8108216079889174`*^9, 3.810822346145453*^9, 3.81082654996769*^9, 
   3.81097153146658*^9, 3.810974174399839*^9, 3.811078983659512*^9, 
   3.8110806551951237`*^9, 3.811485772833878*^9, 3.8114901682520933`*^9, {
   3.811762500006299*^9, 3.81176252490915*^9}, 3.8117710729792147`*^9, 
   3.811871269181747*^9, 3.8120438206301394`*^9, {3.812046428539194*^9, 
   3.812046453290769*^9}, 3.81239261274205*^9, 3.812717511056053*^9, 
   3.8128316998178463`*^9}],

Cell[BoxData[
 InterpretationBox[
  RowBox[{"\<\"loading isobaroutput: \"\>", 
   "\[InvisibleSpace]", \
"\<\"isobarOutput/isobarOutput-iceNON-combined.dat\"\>"}],
  SequenceForm[
  "loading isobaroutput: ", "isobarOutput/isobarOutput-iceNON-combined.dat"],
  Editable->False]], "Print",
 CellChangeTimes->{
  3.809779089176634*^9, 3.809782498615932*^9, 3.809782528831986*^9, 
   3.8097825843498096`*^9, 3.809782639134749*^9, {3.809782697143237*^9, 
   3.809782725345633*^9}, 3.809841211998324*^9, 3.8098413330335617`*^9, 
   3.80984229637437*^9, 3.809843689533801*^9, 3.809843814960009*^9, 
   3.8098439041413517`*^9, {3.8098673011242247`*^9, 3.80986732179617*^9}, 
   3.809867359994728*^9, 3.809867415696453*^9, 3.809928662147934*^9, 
   3.809932586125139*^9, 3.80993377449546*^9, {3.809934262422453*^9, 
   3.809934291568462*^9}, 3.8102759575524263`*^9, {3.810277904406763*^9, 
   3.810277912996563*^9}, 3.810277954522901*^9, 3.8102787576265173`*^9, 
   3.8102792236034727`*^9, 3.810279445175021*^9, 3.810280222788142*^9, 
   3.810281041491624*^9, 3.810282268305916*^9, 3.810303875246108*^9, 
   3.8104723666240597`*^9, 3.810799446166069*^9, 3.810816907184423*^9, 
   3.8108216079889174`*^9, 3.810822346145453*^9, 3.81082654996769*^9, 
   3.81097153146658*^9, 3.810974174399839*^9, 3.811078983659512*^9, 
   3.8110806551951237`*^9, 3.811485772833878*^9, 3.8114901682520933`*^9, {
   3.811762500006299*^9, 3.81176252490915*^9}, 3.8117710729792147`*^9, 
   3.811871269181747*^9, 3.8120438206301394`*^9, {3.812046428539194*^9, 
   3.812046453290769*^9}, 3.81239261274205*^9, 3.812717511056053*^9, 
   3.812831699818761*^9}],

Cell[BoxData[
 InterpretationBox[
  RowBox[{"\<\"loading isobaroutput: \"\>", 
   "\[InvisibleSpace]", \
"\<\"isobarOutput/isobarOutput-icei-combined.dat\"\>"}],
  SequenceForm[
  "loading isobaroutput: ", "isobarOutput/isobarOutput-icei-combined.dat"],
  Editable->False]], "Print",
 CellChangeTimes->{
  3.809779089176634*^9, 3.809782498615932*^9, 3.809782528831986*^9, 
   3.8097825843498096`*^9, 3.809782639134749*^9, {3.809782697143237*^9, 
   3.809782725345633*^9}, 3.809841211998324*^9, 3.8098413330335617`*^9, 
   3.80984229637437*^9, 3.809843689533801*^9, 3.809843814960009*^9, 
   3.8098439041413517`*^9, {3.8098673011242247`*^9, 3.80986732179617*^9}, 
   3.809867359994728*^9, 3.809867415696453*^9, 3.809928662147934*^9, 
   3.809932586125139*^9, 3.80993377449546*^9, {3.809934262422453*^9, 
   3.809934291568462*^9}, 3.8102759575524263`*^9, {3.810277904406763*^9, 
   3.810277912996563*^9}, 3.810277954522901*^9, 3.8102787576265173`*^9, 
   3.8102792236034727`*^9, 3.810279445175021*^9, 3.810280222788142*^9, 
   3.810281041491624*^9, 3.810282268305916*^9, 3.810303875246108*^9, 
   3.8104723666240597`*^9, 3.810799446166069*^9, 3.810816907184423*^9, 
   3.8108216079889174`*^9, 3.810822346145453*^9, 3.81082654996769*^9, 
   3.81097153146658*^9, 3.810974174399839*^9, 3.811078983659512*^9, 
   3.8110806551951237`*^9, 3.811485772833878*^9, 3.8114901682520933`*^9, {
   3.811762500006299*^9, 3.81176252490915*^9}, 3.8117710729792147`*^9, 
   3.811871269181747*^9, 3.8120438206301394`*^9, {3.812046428539194*^9, 
   3.812046453290769*^9}, 3.81239261274205*^9, 3.812717511056053*^9, 
   3.812831699819371*^9}],

Cell[BoxData[
 InterpretationBox[
  RowBox[{"\<\"loading isobaroutput: \"\>", 
   "\[InvisibleSpace]", \
"\<\"isobarOutput/isobarOutput-ice0-combined.dat\"\>"}],
  SequenceForm[
  "loading isobaroutput: ", "isobarOutput/isobarOutput-ice0-combined.dat"],
  Editable->False]], "Print",
 CellChangeTimes->{
  3.809779089176634*^9, 3.809782498615932*^9, 3.809782528831986*^9, 
   3.8097825843498096`*^9, 3.809782639134749*^9, {3.809782697143237*^9, 
   3.809782725345633*^9}, 3.809841211998324*^9, 3.8098413330335617`*^9, 
   3.80984229637437*^9, 3.809843689533801*^9, 3.809843814960009*^9, 
   3.8098439041413517`*^9, {3.8098673011242247`*^9, 3.80986732179617*^9}, 
   3.809867359994728*^9, 3.809867415696453*^9, 3.809928662147934*^9, 
   3.809932586125139*^9, 3.80993377449546*^9, {3.809934262422453*^9, 
   3.809934291568462*^9}, 3.8102759575524263`*^9, {3.810277904406763*^9, 
   3.810277912996563*^9}, 3.810277954522901*^9, 3.8102787576265173`*^9, 
   3.8102792236034727`*^9, 3.810279445175021*^9, 3.810280222788142*^9, 
   3.810281041491624*^9, 3.810282268305916*^9, 3.810303875246108*^9, 
   3.8104723666240597`*^9, 3.810799446166069*^9, 3.810816907184423*^9, 
   3.8108216079889174`*^9, 3.810822346145453*^9, 3.81082654996769*^9, 
   3.81097153146658*^9, 3.810974174399839*^9, 3.811078983659512*^9, 
   3.8110806551951237`*^9, 3.811485772833878*^9, 3.8114901682520933`*^9, {
   3.811762500006299*^9, 3.81176252490915*^9}, 3.8117710729792147`*^9, 
   3.811871269181747*^9, 3.8120438206301394`*^9, {3.812046428539194*^9, 
   3.812046453290769*^9}, 3.81239261274205*^9, 3.812717511056053*^9, 
   3.8128316998199453`*^9}],

Cell[BoxData[
 InterpretationBox[
  RowBox[{"\<\"loading isobaroutput: \"\>", 
   "\[InvisibleSpace]", \
"\<\"isobarOutput/isobarOutput-iceACO-combined.dat\"\>"}],
  SequenceForm[
  "loading isobaroutput: ", "isobarOutput/isobarOutput-iceACO-combined.dat"],
  Editable->False]], "Print",
 CellChangeTimes->{
  3.809779089176634*^9, 3.809782498615932*^9, 3.809782528831986*^9, 
   3.8097825843498096`*^9, 3.809782639134749*^9, {3.809782697143237*^9, 
   3.809782725345633*^9}, 3.809841211998324*^9, 3.8098413330335617`*^9, 
   3.80984229637437*^9, 3.809843689533801*^9, 3.809843814960009*^9, 
   3.8098439041413517`*^9, {3.8098673011242247`*^9, 3.80986732179617*^9}, 
   3.809867359994728*^9, 3.809867415696453*^9, 3.809928662147934*^9, 
   3.809932586125139*^9, 3.80993377449546*^9, {3.809934262422453*^9, 
   3.809934291568462*^9}, 3.8102759575524263`*^9, {3.810277904406763*^9, 
   3.810277912996563*^9}, 3.810277954522901*^9, 3.8102787576265173`*^9, 
   3.8102792236034727`*^9, 3.810279445175021*^9, 3.810280222788142*^9, 
   3.810281041491624*^9, 3.810282268305916*^9, 3.810303875246108*^9, 
   3.8104723666240597`*^9, 3.810799446166069*^9, 3.810816907184423*^9, 
   3.8108216079889174`*^9, 3.810822346145453*^9, 3.81082654996769*^9, 
   3.81097153146658*^9, 3.810974174399839*^9, 3.811078983659512*^9, 
   3.8110806551951237`*^9, 3.811485772833878*^9, 3.8114901682520933`*^9, {
   3.811762500006299*^9, 3.81176252490915*^9}, 3.8117710729792147`*^9, 
   3.811871269181747*^9, 3.8120438206301394`*^9, {3.812046428539194*^9, 
   3.812046453290769*^9}, 3.81239261274205*^9, 3.812717511056053*^9, 
   3.812831699821282*^9}],

Cell[BoxData[
 InterpretationBox[
  RowBox[{"\<\"loading isobaroutput: \"\>", 
   "\[InvisibleSpace]", \
"\<\"isobarOutput/isobarOutput-iceBSV-combined.dat\"\>"}],
  SequenceForm[
  "loading isobaroutput: ", "isobarOutput/isobarOutput-iceBSV-combined.dat"],
  Editable->False]], "Print",
 CellChangeTimes->{
  3.809779089176634*^9, 3.809782498615932*^9, 3.809782528831986*^9, 
   3.8097825843498096`*^9, 3.809782639134749*^9, {3.809782697143237*^9, 
   3.809782725345633*^9}, 3.809841211998324*^9, 3.8098413330335617`*^9, 
   3.80984229637437*^9, 3.809843689533801*^9, 3.809843814960009*^9, 
   3.8098439041413517`*^9, {3.8098673011242247`*^9, 3.80986732179617*^9}, 
   3.809867359994728*^9, 3.809867415696453*^9, 3.809928662147934*^9, 
   3.809932586125139*^9, 3.80993377449546*^9, {3.809934262422453*^9, 
   3.809934291568462*^9}, 3.8102759575524263`*^9, {3.810277904406763*^9, 
   3.810277912996563*^9}, 3.810277954522901*^9, 3.8102787576265173`*^9, 
   3.8102792236034727`*^9, 3.810279445175021*^9, 3.810280222788142*^9, 
   3.810281041491624*^9, 3.810282268305916*^9, 3.810303875246108*^9, 
   3.8104723666240597`*^9, 3.810799446166069*^9, 3.810816907184423*^9, 
   3.8108216079889174`*^9, 3.810822346145453*^9, 3.81082654996769*^9, 
   3.81097153146658*^9, 3.810974174399839*^9, 3.811078983659512*^9, 
   3.8110806551951237`*^9, 3.811485772833878*^9, 3.8114901682520933`*^9, {
   3.811762500006299*^9, 3.81176252490915*^9}, 3.8117710729792147`*^9, 
   3.811871269181747*^9, 3.8120438206301394`*^9, {3.812046428539194*^9, 
   3.812046453290769*^9}, 3.81239261274205*^9, 3.812717511056053*^9, 
   3.8128316998223057`*^9}],

Cell[BoxData[
 InterpretationBox[
  RowBox[{"\<\"loading isobaroutput: \"\>", 
   "\[InvisibleSpace]", \
"\<\"isobarOutput/isobarOutput-iceDOH-combined.dat\"\>"}],
  SequenceForm[
  "loading isobaroutput: ", "isobarOutput/isobarOutput-iceDOH-combined.dat"],
  Editable->False]], "Print",
 CellChangeTimes->{
  3.809779089176634*^9, 3.809782498615932*^9, 3.809782528831986*^9, 
   3.8097825843498096`*^9, 3.809782639134749*^9, {3.809782697143237*^9, 
   3.809782725345633*^9}, 3.809841211998324*^9, 3.8098413330335617`*^9, 
   3.80984229637437*^9, 3.809843689533801*^9, 3.809843814960009*^9, 
   3.8098439041413517`*^9, {3.8098673011242247`*^9, 3.80986732179617*^9}, 
   3.809867359994728*^9, 3.809867415696453*^9, 3.809928662147934*^9, 
   3.809932586125139*^9, 3.80993377449546*^9, {3.809934262422453*^9, 
   3.809934291568462*^9}, 3.8102759575524263`*^9, {3.810277904406763*^9, 
   3.810277912996563*^9}, 3.810277954522901*^9, 3.8102787576265173`*^9, 
   3.8102792236034727`*^9, 3.810279445175021*^9, 3.810280222788142*^9, 
   3.810281041491624*^9, 3.810282268305916*^9, 3.810303875246108*^9, 
   3.8104723666240597`*^9, 3.810799446166069*^9, 3.810816907184423*^9, 
   3.8108216079889174`*^9, 3.810822346145453*^9, 3.81082654996769*^9, 
   3.81097153146658*^9, 3.810974174399839*^9, 3.811078983659512*^9, 
   3.8110806551951237`*^9, 3.811485772833878*^9, 3.8114901682520933`*^9, {
   3.811762500006299*^9, 3.81176252490915*^9}, 3.8117710729792147`*^9, 
   3.811871269181747*^9, 3.8120438206301394`*^9, {3.812046428539194*^9, 
   3.812046453290769*^9}, 3.81239261274205*^9, 3.812717511056053*^9, 
   3.81283169982332*^9}],

Cell[BoxData[
 InterpretationBox[
  RowBox[{"\<\"loading isobaroutput: \"\>", 
   "\[InvisibleSpace]", \
"\<\"isobarOutput/isobarOutput-ice11215848-combined.dat\"\>"}],
  SequenceForm[
  "loading isobaroutput: ", 
   "isobarOutput/isobarOutput-ice11215848-combined.dat"],
  Editable->False]], "Print",
 CellChangeTimes->{
  3.809779089176634*^9, 3.809782498615932*^9, 3.809782528831986*^9, 
   3.8097825843498096`*^9, 3.809782639134749*^9, {3.809782697143237*^9, 
   3.809782725345633*^9}, 3.809841211998324*^9, 3.8098413330335617`*^9, 
   3.80984229637437*^9, 3.809843689533801*^9, 3.809843814960009*^9, 
   3.8098439041413517`*^9, {3.8098673011242247`*^9, 3.80986732179617*^9}, 
   3.809867359994728*^9, 3.809867415696453*^9, 3.809928662147934*^9, 
   3.809932586125139*^9, 3.80993377449546*^9, {3.809934262422453*^9, 
   3.809934291568462*^9}, 3.8102759575524263`*^9, {3.810277904406763*^9, 
   3.810277912996563*^9}, 3.810277954522901*^9, 3.8102787576265173`*^9, 
   3.8102792236034727`*^9, 3.810279445175021*^9, 3.810280222788142*^9, 
   3.810281041491624*^9, 3.810282268305916*^9, 3.810303875246108*^9, 
   3.8104723666240597`*^9, 3.810799446166069*^9, 3.810816907184423*^9, 
   3.8108216079889174`*^9, 3.810822346145453*^9, 3.81082654996769*^9, 
   3.81097153146658*^9, 3.810974174399839*^9, 3.811078983659512*^9, 
   3.8110806551951237`*^9, 3.811485772833878*^9, 3.8114901682520933`*^9, {
   3.811762500006299*^9, 3.81176252490915*^9}, 3.8117710729792147`*^9, 
   3.811871269181747*^9, 3.8120438206301394`*^9, {3.812046428539194*^9, 
   3.812046453290769*^9}, 3.81239261274205*^9, 3.812717511056053*^9, 
   3.812831699824003*^9}],

Cell[BoxData[
 InterpretationBox[
  RowBox[{"\<\"loading isobaroutput: \"\>", 
   "\[InvisibleSpace]", \
"\<\"isobarOutput/isobarOutput-ice12232449-combined.dat\"\>"}],
  SequenceForm[
  "loading isobaroutput: ", 
   "isobarOutput/isobarOutput-ice12232449-combined.dat"],
  Editable->False]], "Print",
 CellChangeTimes->{
  3.809779089176634*^9, 3.809782498615932*^9, 3.809782528831986*^9, 
   3.8097825843498096`*^9, 3.809782639134749*^9, {3.809782697143237*^9, 
   3.809782725345633*^9}, 3.809841211998324*^9, 3.8098413330335617`*^9, 
   3.80984229637437*^9, 3.809843689533801*^9, 3.809843814960009*^9, 
   3.8098439041413517`*^9, {3.8098673011242247`*^9, 3.80986732179617*^9}, 
   3.809867359994728*^9, 3.809867415696453*^9, 3.809928662147934*^9, 
   3.809932586125139*^9, 3.80993377449546*^9, {3.809934262422453*^9, 
   3.809934291568462*^9}, 3.8102759575524263`*^9, {3.810277904406763*^9, 
   3.810277912996563*^9}, 3.810277954522901*^9, 3.8102787576265173`*^9, 
   3.8102792236034727`*^9, 3.810279445175021*^9, 3.810280222788142*^9, 
   3.810281041491624*^9, 3.810282268305916*^9, 3.810303875246108*^9, 
   3.8104723666240597`*^9, 3.810799446166069*^9, 3.810816907184423*^9, 
   3.8108216079889174`*^9, 3.810822346145453*^9, 3.81082654996769*^9, 
   3.81097153146658*^9, 3.810974174399839*^9, 3.811078983659512*^9, 
   3.8110806551951237`*^9, 3.811485772833878*^9, 3.8114901682520933`*^9, {
   3.811762500006299*^9, 3.81176252490915*^9}, 3.8117710729792147`*^9, 
   3.811871269181747*^9, 3.8120438206301394`*^9, {3.812046428539194*^9, 
   3.812046453290769*^9}, 3.81239261274205*^9, 3.812717511056053*^9, 
   3.812831699824629*^9}],

Cell[BoxData[
 InterpretationBox[
  RowBox[{"\<\"loading isobaroutput: \"\>", 
   "\[InvisibleSpace]", \
"\<\"isobarOutput/isobarOutput-ice14427301-combined.dat\"\>"}],
  SequenceForm[
  "loading isobaroutput: ", 
   "isobarOutput/isobarOutput-ice14427301-combined.dat"],
  Editable->False]], "Print",
 CellChangeTimes->{
  3.809779089176634*^9, 3.809782498615932*^9, 3.809782528831986*^9, 
   3.8097825843498096`*^9, 3.809782639134749*^9, {3.809782697143237*^9, 
   3.809782725345633*^9}, 3.809841211998324*^9, 3.8098413330335617`*^9, 
   3.80984229637437*^9, 3.809843689533801*^9, 3.809843814960009*^9, 
   3.8098439041413517`*^9, {3.8098673011242247`*^9, 3.80986732179617*^9}, 
   3.809867359994728*^9, 3.809867415696453*^9, 3.809928662147934*^9, 
   3.809932586125139*^9, 3.80993377449546*^9, {3.809934262422453*^9, 
   3.809934291568462*^9}, 3.8102759575524263`*^9, {3.810277904406763*^9, 
   3.810277912996563*^9}, 3.810277954522901*^9, 3.8102787576265173`*^9, 
   3.8102792236034727`*^9, 3.810279445175021*^9, 3.810280222788142*^9, 
   3.810281041491624*^9, 3.810282268305916*^9, 3.810303875246108*^9, 
   3.8104723666240597`*^9, 3.810799446166069*^9, 3.810816907184423*^9, 
   3.8108216079889174`*^9, 3.810822346145453*^9, 3.81082654996769*^9, 
   3.81097153146658*^9, 3.810974174399839*^9, 3.811078983659512*^9, 
   3.8110806551951237`*^9, 3.811485772833878*^9, 3.8114901682520933`*^9, {
   3.811762500006299*^9, 3.81176252490915*^9}, 3.8117710729792147`*^9, 
   3.811871269181747*^9, 3.8120438206301394`*^9, {3.812046428539194*^9, 
   3.812046453290769*^9}, 3.81239261274205*^9, 3.812717511056053*^9, 
   3.8128316998252296`*^9}],

Cell[BoxData[
 InterpretationBox[
  RowBox[{"\<\"loading isobaroutput: \"\>", 
   "\[InvisibleSpace]", \
"\<\"isobarOutput/isobarOutput-ice15124949650-combined.dat\"\>"}],
  SequenceForm[
  "loading isobaroutput: ", 
   "isobarOutput/isobarOutput-ice15124949650-combined.dat"],
  Editable->False]], "Print",
 CellChangeTimes->{
  3.809779089176634*^9, 3.809782498615932*^9, 3.809782528831986*^9, 
   3.8097825843498096`*^9, 3.809782639134749*^9, {3.809782697143237*^9, 
   3.809782725345633*^9}, 3.809841211998324*^9, 3.8098413330335617`*^9, 
   3.80984229637437*^9, 3.809843689533801*^9, 3.809843814960009*^9, 
   3.8098439041413517`*^9, {3.8098673011242247`*^9, 3.80986732179617*^9}, 
   3.809867359994728*^9, 3.809867415696453*^9, 3.809928662147934*^9, 
   3.809932586125139*^9, 3.80993377449546*^9, {3.809934262422453*^9, 
   3.809934291568462*^9}, 3.8102759575524263`*^9, {3.810277904406763*^9, 
   3.810277912996563*^9}, 3.810277954522901*^9, 3.8102787576265173`*^9, 
   3.8102792236034727`*^9, 3.810279445175021*^9, 3.810280222788142*^9, 
   3.810281041491624*^9, 3.810282268305916*^9, 3.810303875246108*^9, 
   3.8104723666240597`*^9, 3.810799446166069*^9, 3.810816907184423*^9, 
   3.8108216079889174`*^9, 3.810822346145453*^9, 3.81082654996769*^9, 
   3.81097153146658*^9, 3.810974174399839*^9, 3.811078983659512*^9, 
   3.8110806551951237`*^9, 3.811485772833878*^9, 3.8114901682520933`*^9, {
   3.811762500006299*^9, 3.81176252490915*^9}, 3.8117710729792147`*^9, 
   3.811871269181747*^9, 3.8120438206301394`*^9, {3.812046428539194*^9, 
   3.812046453290769*^9}, 3.81239261274205*^9, 3.812717511056053*^9, 
   3.812831699825832*^9}],

Cell[BoxData[
 InterpretationBox[
  RowBox[{"\<\"loading isobaroutput: \"\>", 
   "\[InvisibleSpace]", \
"\<\"isobarOutput/isobarOutput-ice1532155471-combined.dat\"\>"}],
  SequenceForm[
  "loading isobaroutput: ", 
   "isobarOutput/isobarOutput-ice1532155471-combined.dat"],
  Editable->False]], "Print",
 CellChangeTimes->{
  3.809779089176634*^9, 3.809782498615932*^9, 3.809782528831986*^9, 
   3.8097825843498096`*^9, 3.809782639134749*^9, {3.809782697143237*^9, 
   3.809782725345633*^9}, 3.809841211998324*^9, 3.8098413330335617`*^9, 
   3.80984229637437*^9, 3.809843689533801*^9, 3.809843814960009*^9, 
   3.8098439041413517`*^9, {3.8098673011242247`*^9, 3.80986732179617*^9}, 
   3.809867359994728*^9, 3.809867415696453*^9, 3.809928662147934*^9, 
   3.809932586125139*^9, 3.80993377449546*^9, {3.809934262422453*^9, 
   3.809934291568462*^9}, 3.8102759575524263`*^9, {3.810277904406763*^9, 
   3.810277912996563*^9}, 3.810277954522901*^9, 3.8102787576265173`*^9, 
   3.8102792236034727`*^9, 3.810279445175021*^9, 3.810280222788142*^9, 
   3.810281041491624*^9, 3.810282268305916*^9, 3.810303875246108*^9, 
   3.8104723666240597`*^9, 3.810799446166069*^9, 3.810816907184423*^9, 
   3.8108216079889174`*^9, 3.810822346145453*^9, 3.81082654996769*^9, 
   3.81097153146658*^9, 3.810974174399839*^9, 3.811078983659512*^9, 
   3.8110806551951237`*^9, 3.811485772833878*^9, 3.8114901682520933`*^9, {
   3.811762500006299*^9, 3.81176252490915*^9}, 3.8117710729792147`*^9, 
   3.811871269181747*^9, 3.8120438206301394`*^9, {3.812046428539194*^9, 
   3.812046453290769*^9}, 3.81239261274205*^9, 3.812717511056053*^9, 
   3.8128316998264227`*^9}],

Cell[BoxData[
 InterpretationBox[
  RowBox[{"\<\"loading isobaroutput: \"\>", 
   "\[InvisibleSpace]", \
"\<\"isobarOutput/isobarOutput-ice16927915-combined.dat\"\>"}],
  SequenceForm[
  "loading isobaroutput: ", 
   "isobarOutput/isobarOutput-ice16927915-combined.dat"],
  Editable->False]], "Print",
 CellChangeTimes->{
  3.809779089176634*^9, 3.809782498615932*^9, 3.809782528831986*^9, 
   3.8097825843498096`*^9, 3.809782639134749*^9, {3.809782697143237*^9, 
   3.809782725345633*^9}, 3.809841211998324*^9, 3.8098413330335617`*^9, 
   3.80984229637437*^9, 3.809843689533801*^9, 3.809843814960009*^9, 
   3.8098439041413517`*^9, {3.8098673011242247`*^9, 3.80986732179617*^9}, 
   3.809867359994728*^9, 3.809867415696453*^9, 3.809928662147934*^9, 
   3.809932586125139*^9, 3.80993377449546*^9, {3.809934262422453*^9, 
   3.809934291568462*^9}, 3.8102759575524263`*^9, {3.810277904406763*^9, 
   3.810277912996563*^9}, 3.810277954522901*^9, 3.8102787576265173`*^9, 
   3.8102792236034727`*^9, 3.810279445175021*^9, 3.810280222788142*^9, 
   3.810281041491624*^9, 3.810282268305916*^9, 3.810303875246108*^9, 
   3.8104723666240597`*^9, 3.810799446166069*^9, 3.810816907184423*^9, 
   3.8108216079889174`*^9, 3.810822346145453*^9, 3.81082654996769*^9, 
   3.81097153146658*^9, 3.810974174399839*^9, 3.811078983659512*^9, 
   3.8110806551951237`*^9, 3.811485772833878*^9, 3.8114901682520933`*^9, {
   3.811762500006299*^9, 3.81176252490915*^9}, 3.8117710729792147`*^9, 
   3.811871269181747*^9, 3.8120438206301394`*^9, {3.812046428539194*^9, 
   3.812046453290769*^9}, 3.81239261274205*^9, 3.812717511056053*^9, 
   3.812831699826992*^9}],

Cell[BoxData[
 InterpretationBox[
  RowBox[{"\<\"loading isobaroutput: \"\>", 
   "\[InvisibleSpace]", \
"\<\"isobarOutput/isobarOutput-ice17625256-combined.dat\"\>"}],
  SequenceForm[
  "loading isobaroutput: ", 
   "isobarOutput/isobarOutput-ice17625256-combined.dat"],
  Editable->False]], "Print",
 CellChangeTimes->{
  3.809779089176634*^9, 3.809782498615932*^9, 3.809782528831986*^9, 
   3.8097825843498096`*^9, 3.809782639134749*^9, {3.809782697143237*^9, 
   3.809782725345633*^9}, 3.809841211998324*^9, 3.8098413330335617`*^9, 
   3.80984229637437*^9, 3.809843689533801*^9, 3.809843814960009*^9, 
   3.8098439041413517`*^9, {3.8098673011242247`*^9, 3.80986732179617*^9}, 
   3.809867359994728*^9, 3.809867415696453*^9, 3.809928662147934*^9, 
   3.809932586125139*^9, 3.80993377449546*^9, {3.809934262422453*^9, 
   3.809934291568462*^9}, 3.8102759575524263`*^9, {3.810277904406763*^9, 
   3.810277912996563*^9}, 3.810277954522901*^9, 3.8102787576265173`*^9, 
   3.8102792236034727`*^9, 3.810279445175021*^9, 3.810280222788142*^9, 
   3.810281041491624*^9, 3.810282268305916*^9, 3.810303875246108*^9, 
   3.8104723666240597`*^9, 3.810799446166069*^9, 3.810816907184423*^9, 
   3.8108216079889174`*^9, 3.810822346145453*^9, 3.81082654996769*^9, 
   3.81097153146658*^9, 3.810974174399839*^9, 3.811078983659512*^9, 
   3.8110806551951237`*^9, 3.811485772833878*^9, 3.8114901682520933`*^9, {
   3.811762500006299*^9, 3.81176252490915*^9}, 3.8117710729792147`*^9, 
   3.811871269181747*^9, 3.8120438206301394`*^9, {3.812046428539194*^9, 
   3.812046453290769*^9}, 3.81239261274205*^9, 3.812717511056053*^9, 
   3.812831699827567*^9}],

Cell[BoxData[
 InterpretationBox[
  RowBox[{"\<\"loading isobaroutput: \"\>", 
   "\[InvisibleSpace]", \
"\<\"isobarOutput/isobarOutput-ice20228176-combined.dat\"\>"}],
  SequenceForm[
  "loading isobaroutput: ", 
   "isobarOutput/isobarOutput-ice20228176-combined.dat"],
  Editable->False]], "Print",
 CellChangeTimes->{
  3.809779089176634*^9, 3.809782498615932*^9, 3.809782528831986*^9, 
   3.8097825843498096`*^9, 3.809782639134749*^9, {3.809782697143237*^9, 
   3.809782725345633*^9}, 3.809841211998324*^9, 3.8098413330335617`*^9, 
   3.80984229637437*^9, 3.809843689533801*^9, 3.809843814960009*^9, 
   3.8098439041413517`*^9, {3.8098673011242247`*^9, 3.80986732179617*^9}, 
   3.809867359994728*^9, 3.809867415696453*^9, 3.809928662147934*^9, 
   3.809932586125139*^9, 3.80993377449546*^9, {3.809934262422453*^9, 
   3.809934291568462*^9}, 3.8102759575524263`*^9, {3.810277904406763*^9, 
   3.810277912996563*^9}, 3.810277954522901*^9, 3.8102787576265173`*^9, 
   3.8102792236034727`*^9, 3.810279445175021*^9, 3.810280222788142*^9, 
   3.810281041491624*^9, 3.810282268305916*^9, 3.810303875246108*^9, 
   3.8104723666240597`*^9, 3.810799446166069*^9, 3.810816907184423*^9, 
   3.8108216079889174`*^9, 3.810822346145453*^9, 3.81082654996769*^9, 
   3.81097153146658*^9, 3.810974174399839*^9, 3.811078983659512*^9, 
   3.8110806551951237`*^9, 3.811485772833878*^9, 3.8114901682520933`*^9, {
   3.811762500006299*^9, 3.81176252490915*^9}, 3.8117710729792147`*^9, 
   3.811871269181747*^9, 3.8120438206301394`*^9, {3.812046428539194*^9, 
   3.812046453290769*^9}, 3.81239261274205*^9, 3.812717511056053*^9, 
   3.812831699828143*^9}],

Cell[BoxData[
 InterpretationBox[
  RowBox[{"\<\"loading isobaroutput: \"\>", 
   "\[InvisibleSpace]", \
"\<\"isobarOutput/isobarOutput-ice533726600-combined.dat\"\>"}],
  SequenceForm[
  "loading isobaroutput: ", 
   "isobarOutput/isobarOutput-ice533726600-combined.dat"],
  Editable->False]], "Print",
 CellChangeTimes->{
  3.809779089176634*^9, 3.809782498615932*^9, 3.809782528831986*^9, 
   3.8097825843498096`*^9, 3.809782639134749*^9, {3.809782697143237*^9, 
   3.809782725345633*^9}, 3.809841211998324*^9, 3.8098413330335617`*^9, 
   3.80984229637437*^9, 3.809843689533801*^9, 3.809843814960009*^9, 
   3.8098439041413517`*^9, {3.8098673011242247`*^9, 3.80986732179617*^9}, 
   3.809867359994728*^9, 3.809867415696453*^9, 3.809928662147934*^9, 
   3.809932586125139*^9, 3.80993377449546*^9, {3.809934262422453*^9, 
   3.809934291568462*^9}, 3.8102759575524263`*^9, {3.810277904406763*^9, 
   3.810277912996563*^9}, 3.810277954522901*^9, 3.8102787576265173`*^9, 
   3.8102792236034727`*^9, 3.810279445175021*^9, 3.810280222788142*^9, 
   3.810281041491624*^9, 3.810282268305916*^9, 3.810303875246108*^9, 
   3.8104723666240597`*^9, 3.810799446166069*^9, 3.810816907184423*^9, 
   3.8108216079889174`*^9, 3.810822346145453*^9, 3.81082654996769*^9, 
   3.81097153146658*^9, 3.810974174399839*^9, 3.811078983659512*^9, 
   3.8110806551951237`*^9, 3.811485772833878*^9, 3.8114901682520933`*^9, {
   3.811762500006299*^9, 3.81176252490915*^9}, 3.8117710729792147`*^9, 
   3.811871269181747*^9, 3.8120438206301394`*^9, {3.812046428539194*^9, 
   3.812046453290769*^9}, 3.81239261274205*^9, 3.812717511056053*^9, 
   3.8128316998287163`*^9}],

Cell[BoxData[
 InterpretationBox[
  RowBox[{"\<\"loading isobaroutput: \"\>", 
   "\[InvisibleSpace]", "\<\"isobarOutput/isobarOutput-ice582511-combined.dat\
\"\>"}],
  SequenceForm[
  "loading isobaroutput: ", 
   "isobarOutput/isobarOutput-ice582511-combined.dat"],
  Editable->False]], "Print",
 CellChangeTimes->{
  3.809779089176634*^9, 3.809782498615932*^9, 3.809782528831986*^9, 
   3.8097825843498096`*^9, 3.809782639134749*^9, {3.809782697143237*^9, 
   3.809782725345633*^9}, 3.809841211998324*^9, 3.8098413330335617`*^9, 
   3.80984229637437*^9, 3.809843689533801*^9, 3.809843814960009*^9, 
   3.8098439041413517`*^9, {3.8098673011242247`*^9, 3.80986732179617*^9}, 
   3.809867359994728*^9, 3.809867415696453*^9, 3.809928662147934*^9, 
   3.809932586125139*^9, 3.80993377449546*^9, {3.809934262422453*^9, 
   3.809934291568462*^9}, 3.8102759575524263`*^9, {3.810277904406763*^9, 
   3.810277912996563*^9}, 3.810277954522901*^9, 3.8102787576265173`*^9, 
   3.8102792236034727`*^9, 3.810279445175021*^9, 3.810280222788142*^9, 
   3.810281041491624*^9, 3.810282268305916*^9, 3.810303875246108*^9, 
   3.8104723666240597`*^9, 3.810799446166069*^9, 3.810816907184423*^9, 
   3.8108216079889174`*^9, 3.810822346145453*^9, 3.81082654996769*^9, 
   3.81097153146658*^9, 3.810974174399839*^9, 3.811078983659512*^9, 
   3.8110806551951237`*^9, 3.811485772833878*^9, 3.8114901682520933`*^9, {
   3.811762500006299*^9, 3.81176252490915*^9}, 3.8117710729792147`*^9, 
   3.811871269181747*^9, 3.8120438206301394`*^9, {3.812046428539194*^9, 
   3.812046453290769*^9}, 3.81239261274205*^9, 3.812717511056053*^9, 
   3.812831699829303*^9}],

Cell[BoxData[
 InterpretationBox[
  RowBox[{"\<\"loading isobaroutput: \"\>", 
   "\[InvisibleSpace]", \
"\<\"isobarOutput/isobarOutput-ice6128842-combined.dat\"\>"}],
  SequenceForm[
  "loading isobaroutput: ", 
   "isobarOutput/isobarOutput-ice6128842-combined.dat"],
  Editable->False]], "Print",
 CellChangeTimes->{
  3.809779089176634*^9, 3.809782498615932*^9, 3.809782528831986*^9, 
   3.8097825843498096`*^9, 3.809782639134749*^9, {3.809782697143237*^9, 
   3.809782725345633*^9}, 3.809841211998324*^9, 3.8098413330335617`*^9, 
   3.80984229637437*^9, 3.809843689533801*^9, 3.809843814960009*^9, 
   3.8098439041413517`*^9, {3.8098673011242247`*^9, 3.80986732179617*^9}, 
   3.809867359994728*^9, 3.809867415696453*^9, 3.809928662147934*^9, 
   3.809932586125139*^9, 3.80993377449546*^9, {3.809934262422453*^9, 
   3.809934291568462*^9}, 3.8102759575524263`*^9, {3.810277904406763*^9, 
   3.810277912996563*^9}, 3.810277954522901*^9, 3.8102787576265173`*^9, 
   3.8102792236034727`*^9, 3.810279445175021*^9, 3.810280222788142*^9, 
   3.810281041491624*^9, 3.810282268305916*^9, 3.810303875246108*^9, 
   3.8104723666240597`*^9, 3.810799446166069*^9, 3.810816907184423*^9, 
   3.8108216079889174`*^9, 3.810822346145453*^9, 3.81082654996769*^9, 
   3.81097153146658*^9, 3.810974174399839*^9, 3.811078983659512*^9, 
   3.8110806551951237`*^9, 3.811485772833878*^9, 3.8114901682520933`*^9, {
   3.811762500006299*^9, 3.81176252490915*^9}, 3.8117710729792147`*^9, 
   3.811871269181747*^9, 3.8120438206301394`*^9, {3.812046428539194*^9, 
   3.812046453290769*^9}, 3.81239261274205*^9, 3.812717511056053*^9, 
   3.812831699829876*^9}],

Cell[BoxData[
 InterpretationBox[
  RowBox[{"\<\"loading isobaroutput: \"\>", 
   "\[InvisibleSpace]", \
"\<\"isobarOutput/isobarOutput-ice6721563-combined.dat\"\>"}],
  SequenceForm[
  "loading isobaroutput: ", 
   "isobarOutput/isobarOutput-ice6721563-combined.dat"],
  Editable->False]], "Print",
 CellChangeTimes->{
  3.809779089176634*^9, 3.809782498615932*^9, 3.809782528831986*^9, 
   3.8097825843498096`*^9, 3.809782639134749*^9, {3.809782697143237*^9, 
   3.809782725345633*^9}, 3.809841211998324*^9, 3.8098413330335617`*^9, 
   3.80984229637437*^9, 3.809843689533801*^9, 3.809843814960009*^9, 
   3.8098439041413517`*^9, {3.8098673011242247`*^9, 3.80986732179617*^9}, 
   3.809867359994728*^9, 3.809867415696453*^9, 3.809928662147934*^9, 
   3.809932586125139*^9, 3.80993377449546*^9, {3.809934262422453*^9, 
   3.809934291568462*^9}, 3.8102759575524263`*^9, {3.810277904406763*^9, 
   3.810277912996563*^9}, 3.810277954522901*^9, 3.8102787576265173`*^9, 
   3.8102792236034727`*^9, 3.810279445175021*^9, 3.810280222788142*^9, 
   3.810281041491624*^9, 3.810282268305916*^9, 3.810303875246108*^9, 
   3.8104723666240597`*^9, 3.810799446166069*^9, 3.810816907184423*^9, 
   3.8108216079889174`*^9, 3.810822346145453*^9, 3.81082654996769*^9, 
   3.81097153146658*^9, 3.810974174399839*^9, 3.811078983659512*^9, 
   3.8110806551951237`*^9, 3.811485772833878*^9, 3.8114901682520933`*^9, {
   3.811762500006299*^9, 3.81176252490915*^9}, 3.8117710729792147`*^9, 
   3.811871269181747*^9, 3.8120438206301394`*^9, {3.812046428539194*^9, 
   3.812046453290769*^9}, 3.81239261274205*^9, 3.812717511056053*^9, 
   3.812831699830453*^9}],

Cell[BoxData[
 InterpretationBox[
  RowBox[{"\<\"loading isobaroutput: \"\>", 
   "\[InvisibleSpace]", \
"\<\"isobarOutput/isobarOutput-ice8421419-combined.dat\"\>"}],
  SequenceForm[
  "loading isobaroutput: ", 
   "isobarOutput/isobarOutput-ice8421419-combined.dat"],
  Editable->False]], "Print",
 CellChangeTimes->{
  3.809779089176634*^9, 3.809782498615932*^9, 3.809782528831986*^9, 
   3.8097825843498096`*^9, 3.809782639134749*^9, {3.809782697143237*^9, 
   3.809782725345633*^9}, 3.809841211998324*^9, 3.8098413330335617`*^9, 
   3.80984229637437*^9, 3.809843689533801*^9, 3.809843814960009*^9, 
   3.8098439041413517`*^9, {3.8098673011242247`*^9, 3.80986732179617*^9}, 
   3.809867359994728*^9, 3.809867415696453*^9, 3.809928662147934*^9, 
   3.809932586125139*^9, 3.80993377449546*^9, {3.809934262422453*^9, 
   3.809934291568462*^9}, 3.8102759575524263`*^9, {3.810277904406763*^9, 
   3.810277912996563*^9}, 3.810277954522901*^9, 3.8102787576265173`*^9, 
   3.8102792236034727`*^9, 3.810279445175021*^9, 3.810280222788142*^9, 
   3.810281041491624*^9, 3.810282268305916*^9, 3.810303875246108*^9, 
   3.8104723666240597`*^9, 3.810799446166069*^9, 3.810816907184423*^9, 
   3.8108216079889174`*^9, 3.810822346145453*^9, 3.81082654996769*^9, 
   3.81097153146658*^9, 3.810974174399839*^9, 3.811078983659512*^9, 
   3.8110806551951237`*^9, 3.811485772833878*^9, 3.8114901682520933`*^9, {
   3.811762500006299*^9, 3.81176252490915*^9}, 3.8117710729792147`*^9, 
   3.811871269181747*^9, 3.8120438206301394`*^9, {3.812046428539194*^9, 
   3.812046453290769*^9}, 3.81239261274205*^9, 3.812717511056053*^9, 
   3.8128316998310432`*^9}],

Cell[BoxData[
 InterpretationBox[
  RowBox[{"\<\"loading isobaroutput: \"\>", 
   "\[InvisibleSpace]", \
"\<\"isobarOutput/isobarOutput-icePCOD8007225-combined.dat\"\>"}],
  SequenceForm[
  "loading isobaroutput: ", 
   "isobarOutput/isobarOutput-icePCOD8007225-combined.dat"],
  Editable->False]], "Print",
 CellChangeTimes->{
  3.809779089176634*^9, 3.809782498615932*^9, 3.809782528831986*^9, 
   3.8097825843498096`*^9, 3.809782639134749*^9, {3.809782697143237*^9, 
   3.809782725345633*^9}, 3.809841211998324*^9, 3.8098413330335617`*^9, 
   3.80984229637437*^9, 3.809843689533801*^9, 3.809843814960009*^9, 
   3.8098439041413517`*^9, {3.8098673011242247`*^9, 3.80986732179617*^9}, 
   3.809867359994728*^9, 3.809867415696453*^9, 3.809928662147934*^9, 
   3.809932586125139*^9, 3.80993377449546*^9, {3.809934262422453*^9, 
   3.809934291568462*^9}, 3.8102759575524263`*^9, {3.810277904406763*^9, 
   3.810277912996563*^9}, 3.810277954522901*^9, 3.8102787576265173`*^9, 
   3.8102792236034727`*^9, 3.810279445175021*^9, 3.810280222788142*^9, 
   3.810281041491624*^9, 3.810282268305916*^9, 3.810303875246108*^9, 
   3.8104723666240597`*^9, 3.810799446166069*^9, 3.810816907184423*^9, 
   3.8108216079889174`*^9, 3.810822346145453*^9, 3.81082654996769*^9, 
   3.81097153146658*^9, 3.810974174399839*^9, 3.811078983659512*^9, 
   3.8110806551951237`*^9, 3.811485772833878*^9, 3.8114901682520933`*^9, {
   3.811762500006299*^9, 3.81176252490915*^9}, 3.8117710729792147`*^9, 
   3.811871269181747*^9, 3.8120438206301394`*^9, {3.812046428539194*^9, 
   3.812046453290769*^9}, 3.81239261274205*^9, 3.812717511056053*^9, 
   3.812831699831661*^9}],

Cell[BoxData[
 InterpretationBox[
  RowBox[{"\<\"loading isobaroutput: \"\>", 
   "\[InvisibleSpace]", \
"\<\"isobarOutput/isobarOutput-icePCOD8036144-combined.dat\"\>"}],
  SequenceForm[
  "loading isobaroutput: ", 
   "isobarOutput/isobarOutput-icePCOD8036144-combined.dat"],
  Editable->False]], "Print",
 CellChangeTimes->{
  3.809779089176634*^9, 3.809782498615932*^9, 3.809782528831986*^9, 
   3.8097825843498096`*^9, 3.809782639134749*^9, {3.809782697143237*^9, 
   3.809782725345633*^9}, 3.809841211998324*^9, 3.8098413330335617`*^9, 
   3.80984229637437*^9, 3.809843689533801*^9, 3.809843814960009*^9, 
   3.8098439041413517`*^9, {3.8098673011242247`*^9, 3.80986732179617*^9}, 
   3.809867359994728*^9, 3.809867415696453*^9, 3.809928662147934*^9, 
   3.809932586125139*^9, 3.80993377449546*^9, {3.809934262422453*^9, 
   3.809934291568462*^9}, 3.8102759575524263`*^9, {3.810277904406763*^9, 
   3.810277912996563*^9}, 3.810277954522901*^9, 3.8102787576265173`*^9, 
   3.8102792236034727`*^9, 3.810279445175021*^9, 3.810280222788142*^9, 
   3.810281041491624*^9, 3.810282268305916*^9, 3.810303875246108*^9, 
   3.8104723666240597`*^9, 3.810799446166069*^9, 3.810816907184423*^9, 
   3.8108216079889174`*^9, 3.810822346145453*^9, 3.81082654996769*^9, 
   3.81097153146658*^9, 3.810974174399839*^9, 3.811078983659512*^9, 
   3.8110806551951237`*^9, 3.811485772833878*^9, 3.8114901682520933`*^9, {
   3.811762500006299*^9, 3.81176252490915*^9}, 3.8117710729792147`*^9, 
   3.811871269181747*^9, 3.8120438206301394`*^9, {3.812046428539194*^9, 
   3.812046453290769*^9}, 3.81239261274205*^9, 3.812717511056053*^9, 
   3.8128316998322763`*^9}],

Cell[BoxData[
 InterpretationBox[
  RowBox[{"\<\"loading isobaroutput: \"\>", 
   "\[InvisibleSpace]", \
"\<\"isobarOutput/isobarOutput-icePCOD8047078-combined.dat\"\>"}],
  SequenceForm[
  "loading isobaroutput: ", 
   "isobarOutput/isobarOutput-icePCOD8047078-combined.dat"],
  Editable->False]], "Print",
 CellChangeTimes->{
  3.809779089176634*^9, 3.809782498615932*^9, 3.809782528831986*^9, 
   3.8097825843498096`*^9, 3.809782639134749*^9, {3.809782697143237*^9, 
   3.809782725345633*^9}, 3.809841211998324*^9, 3.8098413330335617`*^9, 
   3.80984229637437*^9, 3.809843689533801*^9, 3.809843814960009*^9, 
   3.8098439041413517`*^9, {3.8098673011242247`*^9, 3.80986732179617*^9}, 
   3.809867359994728*^9, 3.809867415696453*^9, 3.809928662147934*^9, 
   3.809932586125139*^9, 3.80993377449546*^9, {3.809934262422453*^9, 
   3.809934291568462*^9}, 3.8102759575524263`*^9, {3.810277904406763*^9, 
   3.810277912996563*^9}, 3.810277954522901*^9, 3.8102787576265173`*^9, 
   3.8102792236034727`*^9, 3.810279445175021*^9, 3.810280222788142*^9, 
   3.810281041491624*^9, 3.810282268305916*^9, 3.810303875246108*^9, 
   3.8104723666240597`*^9, 3.810799446166069*^9, 3.810816907184423*^9, 
   3.8108216079889174`*^9, 3.810822346145453*^9, 3.81082654996769*^9, 
   3.81097153146658*^9, 3.810974174399839*^9, 3.811078983659512*^9, 
   3.8110806551951237`*^9, 3.811485772833878*^9, 3.8114901682520933`*^9, {
   3.811762500006299*^9, 3.81176252490915*^9}, 3.8117710729792147`*^9, 
   3.811871269181747*^9, 3.8120438206301394`*^9, {3.812046428539194*^9, 
   3.812046453290769*^9}, 3.81239261274205*^9, 3.812717511056053*^9, 
   3.8128316998328648`*^9}],

Cell[BoxData[
 InterpretationBox[
  RowBox[{"\<\"loading isobaroutput: \"\>", 
   "\[InvisibleSpace]", \
"\<\"isobarOutput/isobarOutput-icePCOD8047931-combined.dat\"\>"}],
  SequenceForm[
  "loading isobaroutput: ", 
   "isobarOutput/isobarOutput-icePCOD8047931-combined.dat"],
  Editable->False]], "Print",
 CellChangeTimes->{
  3.809779089176634*^9, 3.809782498615932*^9, 3.809782528831986*^9, 
   3.8097825843498096`*^9, 3.809782639134749*^9, {3.809782697143237*^9, 
   3.809782725345633*^9}, 3.809841211998324*^9, 3.8098413330335617`*^9, 
   3.80984229637437*^9, 3.809843689533801*^9, 3.809843814960009*^9, 
   3.8098439041413517`*^9, {3.8098673011242247`*^9, 3.80986732179617*^9}, 
   3.809867359994728*^9, 3.809867415696453*^9, 3.809928662147934*^9, 
   3.809932586125139*^9, 3.80993377449546*^9, {3.809934262422453*^9, 
   3.809934291568462*^9}, 3.8102759575524263`*^9, {3.810277904406763*^9, 
   3.810277912996563*^9}, 3.810277954522901*^9, 3.8102787576265173`*^9, 
   3.8102792236034727`*^9, 3.810279445175021*^9, 3.810280222788142*^9, 
   3.810281041491624*^9, 3.810282268305916*^9, 3.810303875246108*^9, 
   3.8104723666240597`*^9, 3.810799446166069*^9, 3.810816907184423*^9, 
   3.8108216079889174`*^9, 3.810822346145453*^9, 3.81082654996769*^9, 
   3.81097153146658*^9, 3.810974174399839*^9, 3.811078983659512*^9, 
   3.8110806551951237`*^9, 3.811485772833878*^9, 3.8114901682520933`*^9, {
   3.811762500006299*^9, 3.81176252490915*^9}, 3.8117710729792147`*^9, 
   3.811871269181747*^9, 3.8120438206301394`*^9, {3.812046428539194*^9, 
   3.812046453290769*^9}, 3.81239261274205*^9, 3.812717511056053*^9, 
   3.812831699833448*^9}],

Cell[BoxData[
 InterpretationBox[
  RowBox[{"\<\"loading isobaroutput: \"\>", 
   "\[InvisibleSpace]", \
"\<\"isobarOutput/isobarOutput-icePCOD8204698-combined.dat\"\>"}],
  SequenceForm[
  "loading isobaroutput: ", 
   "isobarOutput/isobarOutput-icePCOD8204698-combined.dat"],
  Editable->False]], "Print",
 CellChangeTimes->{
  3.809779089176634*^9, 3.809782498615932*^9, 3.809782528831986*^9, 
   3.8097825843498096`*^9, 3.809782639134749*^9, {3.809782697143237*^9, 
   3.809782725345633*^9}, 3.809841211998324*^9, 3.8098413330335617`*^9, 
   3.80984229637437*^9, 3.809843689533801*^9, 3.809843814960009*^9, 
   3.8098439041413517`*^9, {3.8098673011242247`*^9, 3.80986732179617*^9}, 
   3.809867359994728*^9, 3.809867415696453*^9, 3.809928662147934*^9, 
   3.809932586125139*^9, 3.80993377449546*^9, {3.809934262422453*^9, 
   3.809934291568462*^9}, 3.8102759575524263`*^9, {3.810277904406763*^9, 
   3.810277912996563*^9}, 3.810277954522901*^9, 3.8102787576265173`*^9, 
   3.8102792236034727`*^9, 3.810279445175021*^9, 3.810280222788142*^9, 
   3.810281041491624*^9, 3.810282268305916*^9, 3.810303875246108*^9, 
   3.8104723666240597`*^9, 3.810799446166069*^9, 3.810816907184423*^9, 
   3.8108216079889174`*^9, 3.810822346145453*^9, 3.81082654996769*^9, 
   3.81097153146658*^9, 3.810974174399839*^9, 3.811078983659512*^9, 
   3.8110806551951237`*^9, 3.811485772833878*^9, 3.8114901682520933`*^9, {
   3.811762500006299*^9, 3.81176252490915*^9}, 3.8117710729792147`*^9, 
   3.811871269181747*^9, 3.8120438206301394`*^9, {3.812046428539194*^9, 
   3.812046453290769*^9}, 3.81239261274205*^9, 3.812717511056053*^9, 
   3.812831699834071*^9}],

Cell[BoxData[
 InterpretationBox[
  RowBox[{"\<\"loading isobaroutput: \"\>", 
   "\[InvisibleSpace]", \
"\<\"isobarOutput/isobarOutput-icePCOD8301974-combined.dat\"\>"}],
  SequenceForm[
  "loading isobaroutput: ", 
   "isobarOutput/isobarOutput-icePCOD8301974-combined.dat"],
  Editable->False]], "Print",
 CellChangeTimes->{
  3.809779089176634*^9, 3.809782498615932*^9, 3.809782528831986*^9, 
   3.8097825843498096`*^9, 3.809782639134749*^9, {3.809782697143237*^9, 
   3.809782725345633*^9}, 3.809841211998324*^9, 3.8098413330335617`*^9, 
   3.80984229637437*^9, 3.809843689533801*^9, 3.809843814960009*^9, 
   3.8098439041413517`*^9, {3.8098673011242247`*^9, 3.80986732179617*^9}, 
   3.809867359994728*^9, 3.809867415696453*^9, 3.809928662147934*^9, 
   3.809932586125139*^9, 3.80993377449546*^9, {3.809934262422453*^9, 
   3.809934291568462*^9}, 3.8102759575524263`*^9, {3.810277904406763*^9, 
   3.810277912996563*^9}, 3.810277954522901*^9, 3.8102787576265173`*^9, 
   3.8102792236034727`*^9, 3.810279445175021*^9, 3.810280222788142*^9, 
   3.810281041491624*^9, 3.810282268305916*^9, 3.810303875246108*^9, 
   3.8104723666240597`*^9, 3.810799446166069*^9, 3.810816907184423*^9, 
   3.8108216079889174`*^9, 3.810822346145453*^9, 3.81082654996769*^9, 
   3.81097153146658*^9, 3.810974174399839*^9, 3.811078983659512*^9, 
   3.8110806551951237`*^9, 3.811485772833878*^9, 3.8114901682520933`*^9, {
   3.811762500006299*^9, 3.81176252490915*^9}, 3.8117710729792147`*^9, 
   3.811871269181747*^9, 3.8120438206301394`*^9, {3.812046428539194*^9, 
   3.812046453290769*^9}, 3.81239261274205*^9, 3.812717511056053*^9, 
   3.8128316998346786`*^9}],

Cell[BoxData[
 InterpretationBox[
  RowBox[{"\<\"loading isobaroutput: \"\>", 
   "\[InvisibleSpace]", \
"\<\"isobarOutput/isobarOutput-icePCOD8321499-combined.dat\"\>"}],
  SequenceForm[
  "loading isobaroutput: ", 
   "isobarOutput/isobarOutput-icePCOD8321499-combined.dat"],
  Editable->False]], "Print",
 CellChangeTimes->{
  3.809779089176634*^9, 3.809782498615932*^9, 3.809782528831986*^9, 
   3.8097825843498096`*^9, 3.809782639134749*^9, {3.809782697143237*^9, 
   3.809782725345633*^9}, 3.809841211998324*^9, 3.8098413330335617`*^9, 
   3.80984229637437*^9, 3.809843689533801*^9, 3.809843814960009*^9, 
   3.8098439041413517`*^9, {3.8098673011242247`*^9, 3.80986732179617*^9}, 
   3.809867359994728*^9, 3.809867415696453*^9, 3.809928662147934*^9, 
   3.809932586125139*^9, 3.80993377449546*^9, {3.809934262422453*^9, 
   3.809934291568462*^9}, 3.8102759575524263`*^9, {3.810277904406763*^9, 
   3.810277912996563*^9}, 3.810277954522901*^9, 3.8102787576265173`*^9, 
   3.8102792236034727`*^9, 3.810279445175021*^9, 3.810280222788142*^9, 
   3.810281041491624*^9, 3.810282268305916*^9, 3.810303875246108*^9, 
   3.8104723666240597`*^9, 3.810799446166069*^9, 3.810816907184423*^9, 
   3.8108216079889174`*^9, 3.810822346145453*^9, 3.81082654996769*^9, 
   3.81097153146658*^9, 3.810974174399839*^9, 3.811078983659512*^9, 
   3.8110806551951237`*^9, 3.811485772833878*^9, 3.8114901682520933`*^9, {
   3.811762500006299*^9, 3.81176252490915*^9}, 3.8117710729792147`*^9, 
   3.811871269181747*^9, 3.8120438206301394`*^9, {3.812046428539194*^9, 
   3.812046453290769*^9}, 3.81239261274205*^9, 3.812717511056053*^9, 
   3.8128316998352833`*^9}],

Cell[BoxData[
 InterpretationBox[
  RowBox[{"\<\"loading isobaroutput: \"\>", 
   "\[InvisibleSpace]", \
"\<\"isobarOutput/isobarOutput-icePCOD8324623-combined.dat\"\>"}],
  SequenceForm[
  "loading isobaroutput: ", 
   "isobarOutput/isobarOutput-icePCOD8324623-combined.dat"],
  Editable->False]], "Print",
 CellChangeTimes->{
  3.809779089176634*^9, 3.809782498615932*^9, 3.809782528831986*^9, 
   3.8097825843498096`*^9, 3.809782639134749*^9, {3.809782697143237*^9, 
   3.809782725345633*^9}, 3.809841211998324*^9, 3.8098413330335617`*^9, 
   3.80984229637437*^9, 3.809843689533801*^9, 3.809843814960009*^9, 
   3.8098439041413517`*^9, {3.8098673011242247`*^9, 3.80986732179617*^9}, 
   3.809867359994728*^9, 3.809867415696453*^9, 3.809928662147934*^9, 
   3.809932586125139*^9, 3.80993377449546*^9, {3.809934262422453*^9, 
   3.809934291568462*^9}, 3.8102759575524263`*^9, {3.810277904406763*^9, 
   3.810277912996563*^9}, 3.810277954522901*^9, 3.8102787576265173`*^9, 
   3.8102792236034727`*^9, 3.810279445175021*^9, 3.810280222788142*^9, 
   3.810281041491624*^9, 3.810282268305916*^9, 3.810303875246108*^9, 
   3.8104723666240597`*^9, 3.810799446166069*^9, 3.810816907184423*^9, 
   3.8108216079889174`*^9, 3.810822346145453*^9, 3.81082654996769*^9, 
   3.81097153146658*^9, 3.810974174399839*^9, 3.811078983659512*^9, 
   3.8110806551951237`*^9, 3.811485772833878*^9, 3.8114901682520933`*^9, {
   3.811762500006299*^9, 3.81176252490915*^9}, 3.8117710729792147`*^9, 
   3.811871269181747*^9, 3.8120438206301394`*^9, {3.812046428539194*^9, 
   3.812046453290769*^9}, 3.81239261274205*^9, 3.812717511056053*^9, 
   3.8128316998358803`*^9}],

Cell[BoxData[
 InterpretationBox[
  RowBox[{"\<\"loading isobaroutput: \"\>", 
   "\[InvisibleSpace]", \
"\<\"isobarOutput/isobarOutput-iceIc-combined.dat\"\>"}],
  SequenceForm[
  "loading isobaroutput: ", "isobarOutput/isobarOutput-iceIc-combined.dat"],
  Editable->False]], "Print",
 CellChangeTimes->{
  3.809779089176634*^9, 3.809782498615932*^9, 3.809782528831986*^9, 
   3.8097825843498096`*^9, 3.809782639134749*^9, {3.809782697143237*^9, 
   3.809782725345633*^9}, 3.809841211998324*^9, 3.8098413330335617`*^9, 
   3.80984229637437*^9, 3.809843689533801*^9, 3.809843814960009*^9, 
   3.8098439041413517`*^9, {3.8098673011242247`*^9, 3.80986732179617*^9}, 
   3.809867359994728*^9, 3.809867415696453*^9, 3.809928662147934*^9, 
   3.809932586125139*^9, 3.80993377449546*^9, {3.809934262422453*^9, 
   3.809934291568462*^9}, 3.8102759575524263`*^9, {3.810277904406763*^9, 
   3.810277912996563*^9}, 3.810277954522901*^9, 3.8102787576265173`*^9, 
   3.8102792236034727`*^9, 3.810279445175021*^9, 3.810280222788142*^9, 
   3.810281041491624*^9, 3.810282268305916*^9, 3.810303875246108*^9, 
   3.8104723666240597`*^9, 3.810799446166069*^9, 3.810816907184423*^9, 
   3.8108216079889174`*^9, 3.810822346145453*^9, 3.81082654996769*^9, 
   3.81097153146658*^9, 3.810974174399839*^9, 3.811078983659512*^9, 
   3.8110806551951237`*^9, 3.811485772833878*^9, 3.8114901682520933`*^9, {
   3.811762500006299*^9, 3.81176252490915*^9}, 3.8117710729792147`*^9, 
   3.811871269181747*^9, 3.8120438206301394`*^9, {3.812046428539194*^9, 
   3.812046453290769*^9}, 3.81239261274205*^9, 3.812717511056053*^9, 
   3.812831699836471*^9}],

Cell[BoxData[
 InterpretationBox[
  RowBox[{"\<\"loading isobaroutput: \"\>", 
   "\[InvisibleSpace]", \
"\<\"isobarOutput/isobarOutput-iceIh-combined.dat\"\>"}],
  SequenceForm[
  "loading isobaroutput: ", "isobarOutput/isobarOutput-iceIh-combined.dat"],
  Editable->False]], "Print",
 CellChangeTimes->{
  3.809779089176634*^9, 3.809782498615932*^9, 3.809782528831986*^9, 
   3.8097825843498096`*^9, 3.809782639134749*^9, {3.809782697143237*^9, 
   3.809782725345633*^9}, 3.809841211998324*^9, 3.8098413330335617`*^9, 
   3.80984229637437*^9, 3.809843689533801*^9, 3.809843814960009*^9, 
   3.8098439041413517`*^9, {3.8098673011242247`*^9, 3.80986732179617*^9}, 
   3.809867359994728*^9, 3.809867415696453*^9, 3.809928662147934*^9, 
   3.809932586125139*^9, 3.80993377449546*^9, {3.809934262422453*^9, 
   3.809934291568462*^9}, 3.8102759575524263`*^9, {3.810277904406763*^9, 
   3.810277912996563*^9}, 3.810277954522901*^9, 3.8102787576265173`*^9, 
   3.8102792236034727`*^9, 3.810279445175021*^9, 3.810280222788142*^9, 
   3.810281041491624*^9, 3.810282268305916*^9, 3.810303875246108*^9, 
   3.8104723666240597`*^9, 3.810799446166069*^9, 3.810816907184423*^9, 
   3.8108216079889174`*^9, 3.810822346145453*^9, 3.81082654996769*^9, 
   3.81097153146658*^9, 3.810974174399839*^9, 3.811078983659512*^9, 
   3.8110806551951237`*^9, 3.811485772833878*^9, 3.8114901682520933`*^9, {
   3.811762500006299*^9, 3.81176252490915*^9}, 3.8117710729792147`*^9, 
   3.811871269181747*^9, 3.8120438206301394`*^9, {3.812046428539194*^9, 
   3.812046453290769*^9}, 3.81239261274205*^9, 3.812717511056053*^9, 
   3.812831699837129*^9}],

Cell[BoxData[
 InterpretationBox[
  RowBox[{"\<\"loading isobaroutput: \"\>", 
   "\[InvisibleSpace]", \
"\<\"isobarOutput/isobarOutput-iceIII-combined.dat\"\>"}],
  SequenceForm[
  "loading isobaroutput: ", "isobarOutput/isobarOutput-iceIII-combined.dat"],
  Editable->False]], "Print",
 CellChangeTimes->{
  3.809779089176634*^9, 3.809782498615932*^9, 3.809782528831986*^9, 
   3.8097825843498096`*^9, 3.809782639134749*^9, {3.809782697143237*^9, 
   3.809782725345633*^9}, 3.809841211998324*^9, 3.8098413330335617`*^9, 
   3.80984229637437*^9, 3.809843689533801*^9, 3.809843814960009*^9, 
   3.8098439041413517`*^9, {3.8098673011242247`*^9, 3.80986732179617*^9}, 
   3.809867359994728*^9, 3.809867415696453*^9, 3.809928662147934*^9, 
   3.809932586125139*^9, 3.80993377449546*^9, {3.809934262422453*^9, 
   3.809934291568462*^9}, 3.8102759575524263`*^9, {3.810277904406763*^9, 
   3.810277912996563*^9}, 3.810277954522901*^9, 3.8102787576265173`*^9, 
   3.8102792236034727`*^9, 3.810279445175021*^9, 3.810280222788142*^9, 
   3.810281041491624*^9, 3.810282268305916*^9, 3.810303875246108*^9, 
   3.8104723666240597`*^9, 3.810799446166069*^9, 3.810816907184423*^9, 
   3.8108216079889174`*^9, 3.810822346145453*^9, 3.81082654996769*^9, 
   3.81097153146658*^9, 3.810974174399839*^9, 3.811078983659512*^9, 
   3.8110806551951237`*^9, 3.811485772833878*^9, 3.8114901682520933`*^9, {
   3.811762500006299*^9, 3.81176252490915*^9}, 3.8117710729792147`*^9, 
   3.811871269181747*^9, 3.8120438206301394`*^9, {3.812046428539194*^9, 
   3.812046453290769*^9}, 3.81239261274205*^9, 3.812717511056053*^9, 
   3.8128316998377333`*^9}],

Cell[BoxData[
 InterpretationBox[
  RowBox[{"\<\"loading isobaroutput: \"\>", 
   "\[InvisibleSpace]", \
"\<\"isobarOutput/isobarOutput-iceIV-combined.dat\"\>"}],
  SequenceForm[
  "loading isobaroutput: ", "isobarOutput/isobarOutput-iceIV-combined.dat"],
  Editable->False]], "Print",
 CellChangeTimes->{
  3.809779089176634*^9, 3.809782498615932*^9, 3.809782528831986*^9, 
   3.8097825843498096`*^9, 3.809782639134749*^9, {3.809782697143237*^9, 
   3.809782725345633*^9}, 3.809841211998324*^9, 3.8098413330335617`*^9, 
   3.80984229637437*^9, 3.809843689533801*^9, 3.809843814960009*^9, 
   3.8098439041413517`*^9, {3.8098673011242247`*^9, 3.80986732179617*^9}, 
   3.809867359994728*^9, 3.809867415696453*^9, 3.809928662147934*^9, 
   3.809932586125139*^9, 3.80993377449546*^9, {3.809934262422453*^9, 
   3.809934291568462*^9}, 3.8102759575524263`*^9, {3.810277904406763*^9, 
   3.810277912996563*^9}, 3.810277954522901*^9, 3.8102787576265173`*^9, 
   3.8102792236034727`*^9, 3.810279445175021*^9, 3.810280222788142*^9, 
   3.810281041491624*^9, 3.810282268305916*^9, 3.810303875246108*^9, 
   3.8104723666240597`*^9, 3.810799446166069*^9, 3.810816907184423*^9, 
   3.8108216079889174`*^9, 3.810822346145453*^9, 3.81082654996769*^9, 
   3.81097153146658*^9, 3.810974174399839*^9, 3.811078983659512*^9, 
   3.8110806551951237`*^9, 3.811485772833878*^9, 3.8114901682520933`*^9, {
   3.811762500006299*^9, 3.81176252490915*^9}, 3.8117710729792147`*^9, 
   3.811871269181747*^9, 3.8120438206301394`*^9, {3.812046428539194*^9, 
   3.812046453290769*^9}, 3.81239261274205*^9, 3.812717511056053*^9, 
   3.812831699838348*^9}],

Cell[BoxData[
 InterpretationBox[
  RowBox[{"\<\"loading isobaroutput: \"\>", 
   "\[InvisibleSpace]", \
"\<\"isobarOutput/isobarOutput-iceV-combined.dat\"\>"}],
  SequenceForm[
  "loading isobaroutput: ", "isobarOutput/isobarOutput-iceV-combined.dat"],
  Editable->False]], "Print",
 CellChangeTimes->{
  3.809779089176634*^9, 3.809782498615932*^9, 3.809782528831986*^9, 
   3.8097825843498096`*^9, 3.809782639134749*^9, {3.809782697143237*^9, 
   3.809782725345633*^9}, 3.809841211998324*^9, 3.8098413330335617`*^9, 
   3.80984229637437*^9, 3.809843689533801*^9, 3.809843814960009*^9, 
   3.8098439041413517`*^9, {3.8098673011242247`*^9, 3.80986732179617*^9}, 
   3.809867359994728*^9, 3.809867415696453*^9, 3.809928662147934*^9, 
   3.809932586125139*^9, 3.80993377449546*^9, {3.809934262422453*^9, 
   3.809934291568462*^9}, 3.8102759575524263`*^9, {3.810277904406763*^9, 
   3.810277912996563*^9}, 3.810277954522901*^9, 3.8102787576265173`*^9, 
   3.8102792236034727`*^9, 3.810279445175021*^9, 3.810280222788142*^9, 
   3.810281041491624*^9, 3.810282268305916*^9, 3.810303875246108*^9, 
   3.8104723666240597`*^9, 3.810799446166069*^9, 3.810816907184423*^9, 
   3.8108216079889174`*^9, 3.810822346145453*^9, 3.81082654996769*^9, 
   3.81097153146658*^9, 3.810974174399839*^9, 3.811078983659512*^9, 
   3.8110806551951237`*^9, 3.811485772833878*^9, 3.8114901682520933`*^9, {
   3.811762500006299*^9, 3.81176252490915*^9}, 3.8117710729792147`*^9, 
   3.811871269181747*^9, 3.8120438206301394`*^9, {3.812046428539194*^9, 
   3.812046453290769*^9}, 3.81239261274205*^9, 3.812717511056053*^9, 
   3.812831699838979*^9}],

Cell[BoxData[
 InterpretationBox[
  RowBox[{"\<\"loading isobaroutput: \"\>", 
   "\[InvisibleSpace]", \
"\<\"isobarOutput/isobarOutput-liquid-combined.dat\"\>"}],
  SequenceForm[
  "loading isobaroutput: ", "isobarOutput/isobarOutput-liquid-combined.dat"],
  Editable->False]], "Print",
 CellChangeTimes->{
  3.809779089176634*^9, 3.809782498615932*^9, 3.809782528831986*^9, 
   3.8097825843498096`*^9, 3.809782639134749*^9, {3.809782697143237*^9, 
   3.809782725345633*^9}, 3.809841211998324*^9, 3.8098413330335617`*^9, 
   3.80984229637437*^9, 3.809843689533801*^9, 3.809843814960009*^9, 
   3.8098439041413517`*^9, {3.8098673011242247`*^9, 3.80986732179617*^9}, 
   3.809867359994728*^9, 3.809867415696453*^9, 3.809928662147934*^9, 
   3.809932586125139*^9, 3.80993377449546*^9, {3.809934262422453*^9, 
   3.809934291568462*^9}, 3.8102759575524263`*^9, {3.810277904406763*^9, 
   3.810277912996563*^9}, 3.810277954522901*^9, 3.8102787576265173`*^9, 
   3.8102792236034727`*^9, 3.810279445175021*^9, 3.810280222788142*^9, 
   3.810281041491624*^9, 3.810282268305916*^9, 3.810303875246108*^9, 
   3.8104723666240597`*^9, 3.810799446166069*^9, 3.810816907184423*^9, 
   3.8108216079889174`*^9, 3.810822346145453*^9, 3.81082654996769*^9, 
   3.81097153146658*^9, 3.810974174399839*^9, 3.811078983659512*^9, 
   3.8110806551951237`*^9, 3.811485772833878*^9, 3.8114901682520933`*^9, {
   3.811762500006299*^9, 3.81176252490915*^9}, 3.8117710729792147`*^9, 
   3.811871269181747*^9, 3.8120438206301394`*^9, {3.812046428539194*^9, 
   3.812046453290769*^9}, 3.81239261274205*^9, 3.812717511056053*^9, 
   3.812831699918017*^9}],

Cell[BoxData[
 InterpretationBox[
  RowBox[{"\<\"loading isobaroutput: \"\>", 
   "\[InvisibleSpace]", "\<\"isobarOutput/isobarOutput-iceVIII-combined.dat\"\
\>"}],
  SequenceForm[
  "loading isobaroutput: ", "isobarOutput/isobarOutput-iceVIII-combined.dat"],
  
  Editable->False]], "Print",
 CellChangeTimes->{
  3.809779089176634*^9, 3.809782498615932*^9, 3.809782528831986*^9, 
   3.8097825843498096`*^9, 3.809782639134749*^9, {3.809782697143237*^9, 
   3.809782725345633*^9}, 3.809841211998324*^9, 3.8098413330335617`*^9, 
   3.80984229637437*^9, 3.809843689533801*^9, 3.809843814960009*^9, 
   3.8098439041413517`*^9, {3.8098673011242247`*^9, 3.80986732179617*^9}, 
   3.809867359994728*^9, 3.809867415696453*^9, 3.809928662147934*^9, 
   3.809932586125139*^9, 3.80993377449546*^9, {3.809934262422453*^9, 
   3.809934291568462*^9}, 3.8102759575524263`*^9, {3.810277904406763*^9, 
   3.810277912996563*^9}, 3.810277954522901*^9, 3.8102787576265173`*^9, 
   3.8102792236034727`*^9, 3.810279445175021*^9, 3.810280222788142*^9, 
   3.810281041491624*^9, 3.810282268305916*^9, 3.810303875246108*^9, 
   3.8104723666240597`*^9, 3.810799446166069*^9, 3.810816907184423*^9, 
   3.8108216079889174`*^9, 3.810822346145453*^9, 3.81082654996769*^9, 
   3.81097153146658*^9, 3.810974174399839*^9, 3.811078983659512*^9, 
   3.8110806551951237`*^9, 3.811485772833878*^9, 3.8114901682520933`*^9, {
   3.811762500006299*^9, 3.81176252490915*^9}, 3.8117710729792147`*^9, 
   3.811871269181747*^9, 3.8120438206301394`*^9, {3.812046428539194*^9, 
   3.812046453290769*^9}, 3.81239261274205*^9, 3.812717511056053*^9, 
   3.812831699919092*^9}],

Cell[BoxData[
 InterpretationBox[
  RowBox[{"\<\"loading isobaroutput: \"\>", 
   "\[InvisibleSpace]", \
"\<\"isobarOutput/isobarOutput-iceVII-combined.dat\"\>"}],
  SequenceForm[
  "loading isobaroutput: ", "isobarOutput/isobarOutput-iceVII-combined.dat"],
  Editable->False]], "Print",
 CellChangeTimes->{
  3.809779089176634*^9, 3.809782498615932*^9, 3.809782528831986*^9, 
   3.8097825843498096`*^9, 3.809782639134749*^9, {3.809782697143237*^9, 
   3.809782725345633*^9}, 3.809841211998324*^9, 3.8098413330335617`*^9, 
   3.80984229637437*^9, 3.809843689533801*^9, 3.809843814960009*^9, 
   3.8098439041413517`*^9, {3.8098673011242247`*^9, 3.80986732179617*^9}, 
   3.809867359994728*^9, 3.809867415696453*^9, 3.809928662147934*^9, 
   3.809932586125139*^9, 3.80993377449546*^9, {3.809934262422453*^9, 
   3.809934291568462*^9}, 3.8102759575524263`*^9, {3.810277904406763*^9, 
   3.810277912996563*^9}, 3.810277954522901*^9, 3.8102787576265173`*^9, 
   3.8102792236034727`*^9, 3.810279445175021*^9, 3.810280222788142*^9, 
   3.810281041491624*^9, 3.810282268305916*^9, 3.810303875246108*^9, 
   3.8104723666240597`*^9, 3.810799446166069*^9, 3.810816907184423*^9, 
   3.8108216079889174`*^9, 3.810822346145453*^9, 3.81082654996769*^9, 
   3.81097153146658*^9, 3.810974174399839*^9, 3.811078983659512*^9, 
   3.8110806551951237`*^9, 3.811485772833878*^9, 3.8114901682520933`*^9, {
   3.811762500006299*^9, 3.81176252490915*^9}, 3.8117710729792147`*^9, 
   3.811871269181747*^9, 3.8120438206301394`*^9, {3.812046428539194*^9, 
   3.812046453290769*^9}, 3.81239261274205*^9, 3.812717511056053*^9, 
   3.8128316999197702`*^9}],

Cell[BoxData[
 InterpretationBox[
  RowBox[{"\<\"loading isobaroutput: \"\>", 
   "\[InvisibleSpace]", \
"\<\"isobarOutput/isobarOutput-iceVI-combined.dat\"\>"}],
  SequenceForm[
  "loading isobaroutput: ", "isobarOutput/isobarOutput-iceVI-combined.dat"],
  Editable->False]], "Print",
 CellChangeTimes->{
  3.809779089176634*^9, 3.809782498615932*^9, 3.809782528831986*^9, 
   3.8097825843498096`*^9, 3.809782639134749*^9, {3.809782697143237*^9, 
   3.809782725345633*^9}, 3.809841211998324*^9, 3.8098413330335617`*^9, 
   3.80984229637437*^9, 3.809843689533801*^9, 3.809843814960009*^9, 
   3.8098439041413517`*^9, {3.8098673011242247`*^9, 3.80986732179617*^9}, 
   3.809867359994728*^9, 3.809867415696453*^9, 3.809928662147934*^9, 
   3.809932586125139*^9, 3.80993377449546*^9, {3.809934262422453*^9, 
   3.809934291568462*^9}, 3.8102759575524263`*^9, {3.810277904406763*^9, 
   3.810277912996563*^9}, 3.810277954522901*^9, 3.8102787576265173`*^9, 
   3.8102792236034727`*^9, 3.810279445175021*^9, 3.810280222788142*^9, 
   3.810281041491624*^9, 3.810282268305916*^9, 3.810303875246108*^9, 
   3.8104723666240597`*^9, 3.810799446166069*^9, 3.810816907184423*^9, 
   3.8108216079889174`*^9, 3.810822346145453*^9, 3.81082654996769*^9, 
   3.81097153146658*^9, 3.810974174399839*^9, 3.811078983659512*^9, 
   3.8110806551951237`*^9, 3.811485772833878*^9, 3.8114901682520933`*^9, {
   3.811762500006299*^9, 3.81176252490915*^9}, 3.8117710729792147`*^9, 
   3.811871269181747*^9, 3.8120438206301394`*^9, {3.812046428539194*^9, 
   3.812046453290769*^9}, 3.81239261274205*^9, 3.812717511056053*^9, 
   3.812831699920436*^9}],

Cell[BoxData[
 InterpretationBox[
  RowBox[{"\<\"loading isobaroutput: \"\>", 
   "\[InvisibleSpace]", \
"\<\"isobarOutput/isobarOutput-iceIII-part-combined.dat\"\>"}],
  SequenceForm[
  "loading isobaroutput: ", 
   "isobarOutput/isobarOutput-iceIII-part-combined.dat"],
  Editable->False]], "Print",
 CellChangeTimes->{
  3.809779089176634*^9, 3.809782498615932*^9, 3.809782528831986*^9, 
   3.8097825843498096`*^9, 3.809782639134749*^9, {3.809782697143237*^9, 
   3.809782725345633*^9}, 3.809841211998324*^9, 3.8098413330335617`*^9, 
   3.80984229637437*^9, 3.809843689533801*^9, 3.809843814960009*^9, 
   3.8098439041413517`*^9, {3.8098673011242247`*^9, 3.80986732179617*^9}, 
   3.809867359994728*^9, 3.809867415696453*^9, 3.809928662147934*^9, 
   3.809932586125139*^9, 3.80993377449546*^9, {3.809934262422453*^9, 
   3.809934291568462*^9}, 3.8102759575524263`*^9, {3.810277904406763*^9, 
   3.810277912996563*^9}, 3.810277954522901*^9, 3.8102787576265173`*^9, 
   3.8102792236034727`*^9, 3.810279445175021*^9, 3.810280222788142*^9, 
   3.810281041491624*^9, 3.810282268305916*^9, 3.810303875246108*^9, 
   3.8104723666240597`*^9, 3.810799446166069*^9, 3.810816907184423*^9, 
   3.8108216079889174`*^9, 3.810822346145453*^9, 3.81082654996769*^9, 
   3.81097153146658*^9, 3.810974174399839*^9, 3.811078983659512*^9, 
   3.8110806551951237`*^9, 3.811485772833878*^9, 3.8114901682520933`*^9, {
   3.811762500006299*^9, 3.81176252490915*^9}, 3.8117710729792147`*^9, 
   3.811871269181747*^9, 3.8120438206301394`*^9, {3.812046428539194*^9, 
   3.812046453290769*^9}, 3.81239261274205*^9, 3.812717511056053*^9, 
   3.8128316999209843`*^9}],

Cell[BoxData[
 InterpretationBox[
  RowBox[{"\<\"loading isobaroutput: \"\>", 
   "\[InvisibleSpace]", "\<\"isobarOutput/isobarOutput-iceV-part-combined.dat\
\"\>"}],
  SequenceForm[
  "loading isobaroutput: ", 
   "isobarOutput/isobarOutput-iceV-part-combined.dat"],
  Editable->False]], "Print",
 CellChangeTimes->{
  3.809779089176634*^9, 3.809782498615932*^9, 3.809782528831986*^9, 
   3.8097825843498096`*^9, 3.809782639134749*^9, {3.809782697143237*^9, 
   3.809782725345633*^9}, 3.809841211998324*^9, 3.8098413330335617`*^9, 
   3.80984229637437*^9, 3.809843689533801*^9, 3.809843814960009*^9, 
   3.8098439041413517`*^9, {3.8098673011242247`*^9, 3.80986732179617*^9}, 
   3.809867359994728*^9, 3.809867415696453*^9, 3.809928662147934*^9, 
   3.809932586125139*^9, 3.80993377449546*^9, {3.809934262422453*^9, 
   3.809934291568462*^9}, 3.8102759575524263`*^9, {3.810277904406763*^9, 
   3.810277912996563*^9}, 3.810277954522901*^9, 3.8102787576265173`*^9, 
   3.8102792236034727`*^9, 3.810279445175021*^9, 3.810280222788142*^9, 
   3.810281041491624*^9, 3.810282268305916*^9, 3.810303875246108*^9, 
   3.8104723666240597`*^9, 3.810799446166069*^9, 3.810816907184423*^9, 
   3.8108216079889174`*^9, 3.810822346145453*^9, 3.81082654996769*^9, 
   3.81097153146658*^9, 3.810974174399839*^9, 3.811078983659512*^9, 
   3.8110806551951237`*^9, 3.811485772833878*^9, 3.8114901682520933`*^9, {
   3.811762500006299*^9, 3.81176252490915*^9}, 3.8117710729792147`*^9, 
   3.811871269181747*^9, 3.8120438206301394`*^9, {3.812046428539194*^9, 
   3.812046453290769*^9}, 3.81239261274205*^9, 3.812717511056053*^9, 
   3.812831699921627*^9}]
}, Open  ]]
}, Open  ]],

Cell[BoxData[
 RowBox[{
  RowBox[{"(*", "  ", 
   RowBox[{
    RowBox[{
    "proton", " ", "disorder", " ", "added", " ", "here", " ", "as", " ", "a",
      " ", 
     RowBox[{"constant", ":", " ", 
      RowBox[{"'", 
       RowBox[{"gibbsEnergyPhaseIsotherm", "'"}], " ", "is", " ", "actually", 
       " ", "divided", " ", "by", " ", "k_B", "*", 
       RowBox[{"T", ".", " ", "We"}], " ", "assume", " ", "the", " ", 
       "proton", " ", "disorder", " ", "entropy"}]}]}], ",", " ", 
    RowBox[{"taken", " ", "from", " ", 
     RowBox[{"10.1063", "/", "1.4882650"}]}], ",", " ", 
    RowBox[{
     RowBox[{"doesn", "'"}], "t", " ", "itself", " ", "change", " ", "with", 
     " ", 
     RowBox[{"temperature", "."}]}]}], " ", "*)"}], "\n", 
  RowBox[{"(*", " ", 
   RowBox[{
    RowBox[{
    "ices", " ", "III", " ", "and", " ", "V", " ", "are", " ", "partially", 
     " ", "proton"}], "-", "ordered", " ", "-", " ", 
    RowBox[{"we", " ", "use", " ", "the", " ", "values", " ", "from", " ", 
     RowBox[{"10.1063", "/", "1.1808693"}], " ", "instead"}]}], "  ", 
   "*)"}]}]], "Code",
 CellChangeTimes->{{3.808916398196869*^9, 3.808916440268626*^9}, {
  3.810277979584392*^9, 3.810277979664483*^9}}],

Cell[BoxData[{
 RowBox[{
  RowBox[{
   RowBox[{"protonDisorder", "=", 
    RowBox[{"Association", "[", "]"}]}], ";"}], "  ", 
  RowBox[{"(*", " ", 
   RowBox[{
    RowBox[{
    "first", " ", "suppose", " ", "there", " ", "is", " ", "no", " ", 
     "proton", " ", "disorder"}], ",", " ", 
    RowBox[{
    "then", " ", "add", " ", "explicit", " ", "values", " ", "for", " ", 
     "the", " ", "known", " ", "phases"}]}], " ", "*)"}]}], "\n", 
 RowBox[{"For", "[", 
  RowBox[{
   RowBox[{"tt", " ", "=", " ", "1"}], ",", " ", 
   RowBox[{"tt", " ", "<=", " ", 
    RowBox[{"Length", "[", "allTypes", "]"}]}], ",", " ", 
   RowBox[{"tt", "++"}], ",", "\n", "  ", 
   RowBox[{
    RowBox[{"currType", " ", "=", " ", 
     RowBox[{"allTypes", "[", 
      RowBox[{"[", "tt", "]"}], "]"}]}], ";", "\n", "  ", 
    RowBox[{"AssociateTo", "[", 
     RowBox[{"protonDisorder", ",", " ", 
      RowBox[{"currType", "->", "0"}]}], "]"}], ";"}]}], "\n", "  ", 
  "]"}], "\n", 
 RowBox[{" ", 
  RowBox[{
   RowBox[{"AssociateTo", "[", 
    RowBox[{"protonDisorder", ",", 
     RowBox[{"\"\<iceIh\>\"", "->", "0.41069"}]}], "]"}], ";"}], "  ", 
  RowBox[{"(*", "  ", 
   RowBox[{
   "the", " ", "proton", " ", "ordered", " ", "form", " ", "is", " ", "ice", 
    " ", "XI"}], " ", "*)"}]}], "\n", 
 RowBox[{" ", 
  RowBox[{
   RowBox[{"AssociateTo", "[", 
    RowBox[{"protonDisorder", ",", 
     RowBox[{"\"\<iceIc\>\"", "->", " ", "0.41064"}]}], "]"}], ";", " ", 
   RowBox[{"(*", "  ", 
    RowBox[{
     RowBox[{
     "the", " ", "proton", " ", "ordered", " ", "form", " ", "is", " ", "ice",
       " ", "XIc"}], ",", " ", 
     RowBox[{
     "which", " ", "is", " ", "called", " ", "ice12111", " ", "here"}]}], " ",
     "*)"}], "\n", " ", 
   RowBox[{"AssociateTo", "[", 
    RowBox[{"protonDisorder", ",", 
     RowBox[{"\"\<iceVII\>\"", "->", " ", "0.41064"}]}], "]"}], ";", " ", 
   RowBox[{"(*", "  ", 
    RowBox[{
     RowBox[{
     "ice", " ", "VII", " ", "is", " ", "equivalent", " ", "to", " ", "ice", 
      " ", "Ic"}], ",", " ", 
     RowBox[{"with", " ", "two", " ", "interpenetrating", " ", "networks"}]}],
     " ", "*)"}], "\n", " ", 
   RowBox[{"(*", 
    RowBox[{
     RowBox[{"AssociateTo", "[", 
      RowBox[{"protonDisorder", ",", 
       RowBox[{"\"\<iceIII\>\"", "->", "0.41165"}]}], "]"}], ";"}], 
    RowBox[{"(*", "  ", 
     RowBox[{
     "the", " ", "proton", " ", "ordered", " ", "form", " ", "is", " ", "ice",
       " ", "IX"}], " ", "*)"}], "*)"}], "\n", 
   RowBox[{"AssociateTo", "[", 
    RowBox[{"protonDisorder", ",", 
     RowBox[{"\"\<iceIII\>\"", "->", "0.3686"}]}], "]"}], ";", 
   RowBox[{"(*", "  ", 
    RowBox[{
    "the", " ", "proton", " ", "ordered", " ", "form", " ", "is", " ", "ice", 
     " ", "IX"}], " ", "*)"}], "\n", 
   RowBox[{"AssociateTo", "[", 
    RowBox[{"protonDisorder", ",", 
     RowBox[{"\"\<iceIII-part\>\"", "->", "0.3686"}]}], "]"}], ";", 
   RowBox[{"(*", "  ", 
    RowBox[{
    "the", " ", "proton", " ", "ordered", " ", "form", " ", "is", " ", "ice", 
     " ", "IX"}], " ", "*)"}], "\n", " ", 
   RowBox[{"AssociateTo", "[", 
    RowBox[{"protonDisorder", ",", 
     RowBox[{"\"\<iceIV\>\"", "->", "0.40847"}]}], "]"}], ";", 
   RowBox[{"(*", "  ", 
    RowBox[{
    "the", " ", "proton", " ", "ordered", " ", "form", " ", "is", " ", "not", 
     " ", "known"}], " ", "*)"}], "\n", 
   RowBox[{"(*", 
    RowBox[{
     RowBox[{"AssociateTo", "[", 
      RowBox[{"protonDisorder", ",", 
       RowBox[{"\"\<iceV\>\"", "->", "0.41316"}]}], "]"}], ";"}], " ", 
    RowBox[{"(*", "  ", 
     RowBox[{
     "the", " ", "proton", " ", "ordered", " ", "form", " ", "is", " ", "ice",
       " ", "XIII"}], " ", "*)"}], "*)"}], "\n", 
   RowBox[{"AssociateTo", "[", 
    RowBox[{"protonDisorder", ",", 
     RowBox[{"\"\<iceV\>\"", "->", "0.3817"}]}], "]"}], ";", 
   RowBox[{"(*", "  ", 
    RowBox[{
    "the", " ", "proton", " ", "ordered", " ", "form", " ", "is", " ", "ice", 
     " ", "IX"}], " ", "*)"}], "\n", 
   RowBox[{"AssociateTo", "[", 
    RowBox[{"protonDisorder", ",", 
     RowBox[{"\"\<iceV-part\>\"", "->", "0.3817"}]}], "]"}], ";", 
   RowBox[{"(*", "  ", 
    RowBox[{
    "the", " ", "proton", " ", "ordered", " ", "form", " ", "is", " ", "ice", 
     " ", "IX"}], " ", "*)"}], "\n", " ", 
   RowBox[{"AssociateTo", "[", 
    RowBox[{"protonDisorder", ",", 
     RowBox[{"\"\<iceVI\>\"", "->", "0.42138"}]}], "]"}], ";", " ", 
   RowBox[{"(*", "  ", 
    RowBox[{
    "the", " ", "proton", " ", "ordered", " ", "form", " ", "is", " ", "ice", 
     " ", "XV"}], " ", "*)"}], "\n", " ", 
   RowBox[{"AssociateTo", "[", 
    RowBox[{"protonDisorder", ",", 
     RowBox[{"\"\<iceVI-small\>\"", "->", "0.42138"}]}], "]"}], ";", " ", 
   RowBox[{"(*", "  ", 
    RowBox[{
    "the", " ", "proton", " ", "ordered", " ", "form", " ", "is", " ", "ice", 
     " ", "XV"}], " ", "*)"}], "\n", " ", 
   RowBox[{"AssociateTo", "[", 
    RowBox[{"protonDisorder", ",", 
     RowBox[{"\"\<iceXII\>\"", "->", "0.40813"}]}], "]"}], ";", " ", 
   RowBox[{"(*", "  ", 
    RowBox[{
    "the", " ", "proton", " ", "ordered", " ", "form", " ", "is", " ", "ice", 
     " ", "XIV"}], " ", "*)"}]}]}]}], "Code",
 CellChangeTimes->{{3.808636328783156*^9, 3.8086363289507847`*^9}, {
   3.8086363634886847`*^9, 3.808636363808457*^9}, {3.808640870954743*^9, 
   3.808640888121685*^9}, {3.808648643645028*^9, 3.8086486553323393`*^9}, 
   3.8086486878207283`*^9, {3.8089164464526978`*^9, 3.8089164871968927`*^9}, 
   3.809363299038238*^9, {3.80936544323076*^9, 3.8093654568626966`*^9}, {
   3.809538241194929*^9, 3.8095382675008183`*^9}, {3.8095415220935698`*^9, 
   3.8095415298858767`*^9}, {3.810277989931143*^9, 3.810277996594871*^9}, {
   3.810815105927487*^9, 3.810815130463204*^9}, 3.810971523009048*^9, {
   3.812831758525469*^9, 3.812831758792654*^9}}],

Cell[BoxData[
 RowBox[{
  RowBox[{"gibbsEnergyPhaseIsotherm", "[", 
   RowBox[{"type_", ",", 
    RowBox[{"TTT_", "?", "NumericQ"}], ",", 
    RowBox[{"PPP_", "?", "NumericQ"}]}], "]"}], ":=", 
  RowBox[{"If", "[", 
   RowBox[{
    RowBox[{
     RowBox[{"KeyExistsQ", "[", 
      RowBox[{"isothermVolMinMax", ",", 
       RowBox[{"type", "[", "TTT", "]"}]}], "]"}], " ", "&&", " ", 
     RowBox[{"(", 
      RowBox[{
       RowBox[{
        RowBox[{
         RowBox[{"isothermVolMinMax", "[", 
          RowBox[{"type", "[", "TTT", "]"}], "]"}], "[", 
         RowBox[{"[", "1", "]"}], "]"}], "[", 
        RowBox[{"[", "1", "]"}], "]"}], "<", " ", "PPP", " ", "<", " ", 
       RowBox[{
        RowBox[{
         RowBox[{"isothermVolMinMax", "[", 
          RowBox[{"type", "[", "TTT", "]"}], "]"}], "[", 
         RowBox[{"[", "1", "]"}], "]"}], "[", 
        RowBox[{"[", "2", "]"}], "]"}]}], ")"}]}], ",", "\n", 
    RowBox[{
     RowBox[{"gibbsEnergyIsobarComb", "[", 
      RowBox[{"type", ",", " ", "TTT"}], "]"}], " ", "+", " ", 
     RowBox[{"NIntegrate", "[", 
      RowBox[{
       RowBox[{"isothermInterpolation", "[", 
        RowBox[{"type", "[", "TTT", "]"}], "]"}], ",", 
       RowBox[{"{", 
        RowBox[{"x", ",", "0", ",", "PPP"}], "}"}]}], "]"}], " ", "-", "  ", 
     RowBox[{"protonDisorder", "[", "type", "]"}]}], "  ", ",", 
    "Indeterminate"}], "]"}]}]], "Code",
 CellChangeTimes->{
  3.808640930881214*^9, {3.808669634687284*^9, 3.808669757393277*^9}, 
   3.808669797064661*^9, {3.810280987097563*^9, 3.810280987715302*^9}}],

Cell[CellGroupData[{

Cell[BoxData[
 RowBox[{"For", "[", 
  RowBox[{
   RowBox[{"kk", "=", "1"}], ",", 
   RowBox[{"kk", "<=", 
    RowBox[{"Length", "[", "allIsotherms", "]"}]}], ",", " ", 
   RowBox[{"kk", "++"}], ",", "\n", 
   RowBox[{
    RowBox[{"currEntry", "=", 
     RowBox[{"ToExpression", "[", 
      RowBox[{"allIsotherms", "[", 
       RowBox[{"[", "kk", "]"}], "]"}], "]"}]}], ";", "\n", 
    RowBox[{"data", "=", 
     RowBox[{"StringJoin", "[", 
      RowBox[{"\"\<isothermOutput/isotherm-T\>\"", ",", 
       RowBox[{"ToString", "[", 
        RowBox[{"currEntry", "[", 
         RowBox[{"[", "1", "]"}], "]"}], "]"}], ",", "\"\<-\>\"", ",", 
       RowBox[{"currEntry", "[", 
        RowBox[{"[", "2", "]"}], "]"}], ",", "\"\<.dat\>\""}], "]"}]}], ";", 
    "\n", 
    RowBox[{"(*", 
     RowBox[{
      RowBox[{"Print", "[", 
       RowBox[{"\"\<will load: \>\"", ",", " ", "data"}], "]"}], ";"}], 
     "*)"}], "\n", 
    RowBox[{"currType", "=", 
     RowBox[{"currEntry", "[", 
      RowBox[{"[", "2", "]"}], "]"}]}], ";", "\n", 
    RowBox[{"currTemp", "=", 
     RowBox[{"currEntry", "[", 
      RowBox[{"[", "1", "]"}], "]"}]}], ";", "\n", 
    RowBox[{"If", "[", 
     RowBox[{
      RowBox[{
       RowBox[{
        RowBox[{
         RowBox[{"isobarTempMinMax", "[", "currType", "]"}], "[", 
         RowBox[{"[", "1", "]"}], "]"}], "[", 
        RowBox[{"[", "1", "]"}], "]"}], " ", "<=", " ", "currTemp", " ", "<=",
        " ", 
       RowBox[{
        RowBox[{
         RowBox[{"isobarTempMinMax", "[", "currType", "]"}], "[", 
         RowBox[{"[", "1", "]"}], "]"}], "[", 
        RowBox[{"[", "2", "]"}], "]"}]}], ",", "\n", 
      RowBox[{
       RowBox[{"isothermData", "=", 
        RowBox[{"Import", "[", 
         RowBox[{"data", ",", "\"\<Table\>\""}], "]"}]}], ";", "\n", 
       RowBox[{"(*", " ", 
        RowBox[{
         RowBox[{
         "column", " ", "7", " ", "is", " ", "the", " ", "volume", " ", "per",
           " ", "particle"}], ",", " ", 
         RowBox[{
         "but", " ", "we", " ", "want", " ", "the", " ", "volume", " ", "per",
           " ", "formula", " ", "unit"}], ",", " ", 
         RowBox[{"hence", " ", "multiply", " ", "by", " ", "3"}]}], " ", 
        "*)"}], "\n", 
       RowBox[{"Clear", "[", "integrand", "]"}], ";", " ", 
       RowBox[{"integrand", "=", 
        RowBox[{"{", "}"}]}], ";", "\n", 
       RowBox[{"For", "[", 
        RowBox[{
         RowBox[{"ii", "=", "2"}], ",", 
         RowBox[{"ii", "<=", 
          RowBox[{"Length", "[", "isothermData", "]"}]}], ",", 
         RowBox[{"ii", "++"}], ",", "\n", 
         RowBox[{"AppendTo", "[", 
          RowBox[{"integrand", ",", 
           RowBox[{"{", 
            RowBox[{
             RowBox[{
              RowBox[{"isothermData", "[", 
               RowBox[{"[", "ii", "]"}], "]"}], "[", 
              RowBox[{"[", "3", "]"}], "]"}], ",", 
             RowBox[{"3", "*", 
              RowBox[{
               RowBox[{
                RowBox[{"isothermData", "[", 
                 RowBox[{"[", "ii", "]"}], "]"}], "[", 
                RowBox[{"[", "7", "]"}], "]"}], "/", 
               RowBox[{"(", 
                RowBox[{
                 RowBox[{
                  RowBox[{
                   RowBox[{"boltzConstAngst", "*", 
                    RowBox[{
                    RowBox[{"isothermData", "[", 
                    RowBox[{"[", "ii", "]"}], "]"}], "[", 
                    RowBox[{"[", "6", "]"}], "]"}]}], "/.", 
                   RowBox[{"kelvin", "->", "1"}]}], "/.", 
                  RowBox[{"bar", "->", "1"}]}], "/.", 
                 RowBox[{"angstrom", "->", "1"}]}], ")"}]}]}]}], "}"}]}], 
          "]"}]}], "]"}], ";", "\n", 
       RowBox[{"model", "=", 
        RowBox[{"a", " ", "+", " ", 
         RowBox[{"b", " ", "x"}], " ", "+", " ", 
         RowBox[{"c", " ", 
          RowBox[{"x", "^", "2"}]}], " ", "+", " ", 
         RowBox[{"d", " ", 
          RowBox[{"x", "^", "3"}]}]}]}], ";", "\n", 
       RowBox[{"If", "[", 
        RowBox[{
         RowBox[{
          RowBox[{"Length", "[", "integrand", "]"}], "<", "4"}], ",", 
         RowBox[{"model", "=", 
          RowBox[{"a", " ", "+", " ", 
           RowBox[{"b", " ", "x"}], " ", "+", " ", 
           RowBox[{"c", " ", 
            RowBox[{"x", "^", "2"}]}]}]}]}], "]"}], ";", "\n", 
       RowBox[{"If", "[", 
        RowBox[{
         RowBox[{
          RowBox[{"Length", "[", "integrand", "]"}], "<", "3"}], ",", 
         RowBox[{"model", "=", 
          RowBox[{"a", " ", "+", " ", 
           RowBox[{"b", " ", "x"}]}]}]}], "]"}], ";", "\n", 
       RowBox[{"integrandVolumeInt", "=", 
        RowBox[{"Interpolation", "[", 
         RowBox[{"integrand", ",", 
          RowBox[{"InterpolationOrder", "->", "1"}], ",", " ", 
          RowBox[{"\"\<ExtrapolationHandler\>\"", " ", "->", " ", 
           RowBox[{"{", 
            RowBox[{
             RowBox[{"Indeterminate", " ", "&"}], ",", " ", 
             RowBox[{"\"\<WarningMessage\>\"", " ", "->", " ", "False"}]}], 
            "}"}]}]}], "]"}]}], ";", "\n", 
       RowBox[{"AssociateTo", "[", 
        RowBox[{"isothermVolMinMax", ",", " ", 
         RowBox[{
          RowBox[{"currType", "[", "currTemp", "]"}], "->", 
          RowBox[{"integrandVolumeInt", "[", "\"\<Domain\>\"", "]"}]}]}], 
        "]"}], ";", "\n", 
       RowBox[{"AssociateTo", "[", 
        RowBox[{"isothermFit", ",", " ", 
         RowBox[{
          RowBox[{"currType", "[", "currTemp", "]"}], " ", "->", " ", 
          RowBox[{"Normal", "[", 
           RowBox[{"NonlinearModelFit", "[", 
            RowBox[{"integrand", ",", 
             RowBox[{"{", "model", "}"}], ",", 
             RowBox[{"{", 
              RowBox[{"a", ",", "b", ",", "c", ",", "d"}], "}"}], ",", "x"}], 
            "]"}], "]"}]}]}], "]"}], ";", "\n", 
       RowBox[{"AssociateTo", "[", 
        RowBox[{"isothermInterpolation", ",", " ", 
         RowBox[{
          RowBox[{"currType", "[", "currTemp", "]"}], " ", "->", " ", 
          RowBox[{
           RowBox[{"Interpolation", "[", 
            RowBox[{"integrand", ",", 
             RowBox[{"InterpolationOrder", "->", "1"}]}], "]"}], "[", "x", 
           "]"}]}]}], "]"}], ";"}]}], "\n", 
     RowBox[{"(*", 
      RowBox[{
       RowBox[{
        RowBox[{"Show", "[", 
         RowBox[{
          RowBox[{"Plot", "[", 
           RowBox[{
            RowBox[{"{", 
             RowBox[{
              RowBox[{"isothermInterpolation", "[", 
               RowBox[{"currType", "[", "currTemp", "]"}], "]"}], ",", 
              RowBox[{"isothermFit", "[", 
               RowBox[{"currType", "[", "currTemp", "]"}], "]"}]}], "}"}], 
            ",", 
            RowBox[{"{", 
             RowBox[{"x", ",", "0", ",", 
              RowBox[{
               RowBox[{
                RowBox[{"isothermVolMinMax", "[", 
                 RowBox[{"currType", "[", "currTemp", "]"}], "]"}], "[", 
                RowBox[{"[", "1", "]"}], "]"}], "[", 
               RowBox[{"[", "2", "]"}], "]"}]}], "}"}], ",", 
            RowBox[{"PlotStyle", "->", 
             RowBox[{"{", 
              RowBox[{"Green", ",", "Blue"}], "}"}]}]}], "]"}], ",", 
          RowBox[{"ListPlot", "[", 
           RowBox[{"integrand", ",", 
            RowBox[{"PlotStyle", "->", 
             RowBox[{"{", "Red", "}"}]}]}], "]"}]}], "]"}], "//", "Print"}], 
       ";"}], "*)"}], "\n", 
     RowBox[{"(*", 
      RowBox[{
       RowBox[{
        RowBox[{"Show", "[", 
         RowBox[{"Plot", "[", " ", 
          RowBox[{
           RowBox[{"NIntegrate", "[", 
            RowBox[{
             RowBox[{"isothermInterpolation", "[", 
              RowBox[{"currType", "[", "currTemp", "]"}], "]"}], ",", 
             RowBox[{"{", 
              RowBox[{"x", ",", "0", ",", "PPP"}], "}"}]}], "]"}], ",", 
           RowBox[{"{", 
            RowBox[{"PPP", ",", "0", ",", 
             RowBox[{
              RowBox[{
               RowBox[{"isothermVolMinMax", "[", 
                RowBox[{"currType", "[", "currTemp", "]"}], "]"}], "[", 
               RowBox[{"[", "1", "]"}], "]"}], "[", 
              RowBox[{"[", "2", "]"}], "]"}]}], "}"}]}], "]"}], "]"}], "//", 
        "Print"}], ";"}], "*)"}], "\n", "]"}]}]}], "\n", "]"}]], "Code",
 CellChangeTimes->{{3.809538311489933*^9, 3.809538317960127*^9}, {
  3.809538371675215*^9, 3.809538371867531*^9}, {3.809538406010076*^9, 
  3.809538410768532*^9}, {3.809538528702731*^9, 3.809538554171981*^9}, {
  3.809538641862934*^9, 3.809538698724107*^9}, {3.80953875975109*^9, 
  3.8095387624266853`*^9}, {3.8095387933599367`*^9, 3.809538819000534*^9}, {
  3.809538949670925*^9, 3.809538960476346*^9}}],

Cell[BoxData[
 RowBox[{
  StyleBox[
   RowBox[{"Part", "::", "partd"}], "MessageName"], 
  RowBox[{
  ":", " "}], "\<\"Part specification \[NoBreak]\\!\\(\\\"KeyAbsent\\\" \
\[LeftDoubleBracket] 1 \[RightDoubleBracket]\\)\[NoBreak] is longer than \
depth of object. \\!\\(\\*ButtonBox[\\\"\[RightSkeleton]\\\", ButtonStyle->\\\
\"Link\\\", ButtonFrame->None, \
ButtonData:>\\\"paclet:ref/message/General/partd\\\", ButtonNote -> \
\\\"Part::partd\\\"]\\)\"\>"}]], "Message", "MSG",
 CellChangeTimes->{
  3.808545019197567*^9, 3.8086374476356697`*^9, 3.808640895446617*^9, 
   3.808640934783388*^9, 3.808648789606592*^9, 3.808671298615347*^9, 
   3.808671776495405*^9, 3.8086726460080957`*^9, 3.809362920276216*^9, 
   3.809363311414692*^9, 3.809364184357386*^9, 3.809364787074342*^9, 
   3.8093651192220163`*^9, {3.8095382973872223`*^9, 3.809538321514427*^9}, 
   3.8095383749542513`*^9, 3.809538411972163*^9, 3.809538555441187*^9, 
   3.80953870186825*^9, 3.809538764620479*^9, 3.809538820880621*^9, 
   3.809538963639332*^9, 3.809541646436911*^9, {3.809674130191244*^9, 
   3.809674148852454*^9}, 3.8096758125863934`*^9, 3.809683687471772*^9, 
   3.809684371105364*^9, 3.809761014062801*^9, 3.809763262855527*^9, 
   3.809841374677908*^9, 3.8098423063810787`*^9, 3.809928710031397*^9, 
   3.8099326101195793`*^9, 3.8099337948750257`*^9, 3.809934349994692*^9, 
   3.810275995464381*^9, 3.810278026102491*^9, 3.810278788709177*^9, 
   3.8102792316495132`*^9, 3.810279455052932*^9, 3.810280228426963*^9, 
   3.810281069364191*^9, 3.810282295206894*^9, 3.810303903064363*^9, 
   3.810472397462641*^9, 3.810799476513495*^9, 3.810816934311997*^9, 
   3.8108216383243237`*^9, 3.810822377396307*^9, 3.810826579293294*^9, 
   3.810971558771626*^9, 3.8109742029410353`*^9, 3.811079008308077*^9, 
   3.8110806811624804`*^9, 3.811485800145439*^9, 3.811490198819302*^9, 
   3.811762563231971*^9, 3.8117710998605824`*^9, 3.811871294544722*^9, 
   3.812043848498542*^9, 3.812046483710944*^9, 3.812392641027038*^9, 
   3.8127175358429003`*^9, 3.812831761380323*^9}],

Cell[BoxData[
 RowBox[{
  StyleBox[
   RowBox[{"Part", "::", "partd"}], "MessageName"], 
  RowBox[{
  ":", " "}], "\<\"Part specification \[NoBreak]\\!\\(\\\"KeyAbsent\\\" \
\[LeftDoubleBracket] 2 \[RightDoubleBracket]\\)\[NoBreak] is longer than \
depth of object. \\!\\(\\*ButtonBox[\\\"\[RightSkeleton]\\\", ButtonStyle->\\\
\"Link\\\", ButtonFrame->None, \
ButtonData:>\\\"paclet:ref/message/General/partd\\\", ButtonNote -> \
\\\"Part::partd\\\"]\\)\"\>"}]], "Message", "MSG",
 CellChangeTimes->{
  3.808545019197567*^9, 3.8086374476356697`*^9, 3.808640895446617*^9, 
   3.808640934783388*^9, 3.808648789606592*^9, 3.808671298615347*^9, 
   3.808671776495405*^9, 3.8086726460080957`*^9, 3.809362920276216*^9, 
   3.809363311414692*^9, 3.809364184357386*^9, 3.809364787074342*^9, 
   3.8093651192220163`*^9, {3.8095382973872223`*^9, 3.809538321514427*^9}, 
   3.8095383749542513`*^9, 3.809538411972163*^9, 3.809538555441187*^9, 
   3.80953870186825*^9, 3.809538764620479*^9, 3.809538820880621*^9, 
   3.809538963639332*^9, 3.809541646436911*^9, {3.809674130191244*^9, 
   3.809674148852454*^9}, 3.8096758125863934`*^9, 3.809683687471772*^9, 
   3.809684371105364*^9, 3.809761014062801*^9, 3.809763262855527*^9, 
   3.809841374677908*^9, 3.8098423063810787`*^9, 3.809928710031397*^9, 
   3.8099326101195793`*^9, 3.8099337948750257`*^9, 3.809934349994692*^9, 
   3.810275995464381*^9, 3.810278026102491*^9, 3.810278788709177*^9, 
   3.8102792316495132`*^9, 3.810279455052932*^9, 3.810280228426963*^9, 
   3.810281069364191*^9, 3.810282295206894*^9, 3.810303903064363*^9, 
   3.810472397462641*^9, 3.810799476513495*^9, 3.810816934311997*^9, 
   3.8108216383243237`*^9, 3.810822377396307*^9, 3.810826579293294*^9, 
   3.810971558771626*^9, 3.8109742029410353`*^9, 3.811079008308077*^9, 
   3.8110806811624804`*^9, 3.811485800145439*^9, 3.811490198819302*^9, 
   3.811762563231971*^9, 3.8117710998605824`*^9, 3.811871294544722*^9, 
   3.812043848498542*^9, 3.812046483710944*^9, 3.812392641027038*^9, 
   3.8127175358429003`*^9, 3.8128317615078278`*^9}],

Cell[BoxData[
 RowBox[{
  StyleBox[
   RowBox[{"Part", "::", "partd"}], "MessageName"], 
  RowBox[{
  ":", " "}], "\<\"Part specification \[NoBreak]\\!\\(\\\"KeyAbsent\\\" \
\[LeftDoubleBracket] 1 \[RightDoubleBracket]\\)\[NoBreak] is longer than \
depth of object. \\!\\(\\*ButtonBox[\\\"\[RightSkeleton]\\\", ButtonStyle->\\\
\"Link\\\", ButtonFrame->None, \
ButtonData:>\\\"paclet:ref/message/General/partd\\\", ButtonNote -> \
\\\"Part::partd\\\"]\\)\"\>"}]], "Message", "MSG",
 CellChangeTimes->{
  3.808545019197567*^9, 3.8086374476356697`*^9, 3.808640895446617*^9, 
   3.808640934783388*^9, 3.808648789606592*^9, 3.808671298615347*^9, 
   3.808671776495405*^9, 3.8086726460080957`*^9, 3.809362920276216*^9, 
   3.809363311414692*^9, 3.809364184357386*^9, 3.809364787074342*^9, 
   3.8093651192220163`*^9, {3.8095382973872223`*^9, 3.809538321514427*^9}, 
   3.8095383749542513`*^9, 3.809538411972163*^9, 3.809538555441187*^9, 
   3.80953870186825*^9, 3.809538764620479*^9, 3.809538820880621*^9, 
   3.809538963639332*^9, 3.809541646436911*^9, {3.809674130191244*^9, 
   3.809674148852454*^9}, 3.8096758125863934`*^9, 3.809683687471772*^9, 
   3.809684371105364*^9, 3.809761014062801*^9, 3.809763262855527*^9, 
   3.809841374677908*^9, 3.8098423063810787`*^9, 3.809928710031397*^9, 
   3.8099326101195793`*^9, 3.8099337948750257`*^9, 3.809934349994692*^9, 
   3.810275995464381*^9, 3.810278026102491*^9, 3.810278788709177*^9, 
   3.8102792316495132`*^9, 3.810279455052932*^9, 3.810280228426963*^9, 
   3.810281069364191*^9, 3.810282295206894*^9, 3.810303903064363*^9, 
   3.810472397462641*^9, 3.810799476513495*^9, 3.810816934311997*^9, 
   3.8108216383243237`*^9, 3.810822377396307*^9, 3.810826579293294*^9, 
   3.810971558771626*^9, 3.8109742029410353`*^9, 3.811079008308077*^9, 
   3.8110806811624804`*^9, 3.811485800145439*^9, 3.811490198819302*^9, 
   3.811762563231971*^9, 3.8117710998605824`*^9, 3.811871294544722*^9, 
   3.812043848498542*^9, 3.812046483710944*^9, 3.812392641027038*^9, 
   3.8127175358429003`*^9, 3.812831761509198*^9}],

Cell[BoxData[
 RowBox[{
  StyleBox[
   RowBox[{"General", "::", "stop"}], "MessageName"], 
  RowBox[{
  ":", " "}], "\<\"Further output of \[NoBreak]\\!\\(\\*StyleBox[\\(Part :: \
partd\\), \\\"MessageName\\\"]\\)\[NoBreak] will be suppressed during this \
calculation. \\!\\(\\*ButtonBox[\\\"\[RightSkeleton]\\\", \
ButtonStyle->\\\"Link\\\", ButtonFrame->None, \
ButtonData:>\\\"paclet:ref/message/General/stop\\\", ButtonNote -> \
\\\"General::stop\\\"]\\)\"\>"}]], "Message", "MSG",
 CellChangeTimes->{
  3.808545019197567*^9, 3.8086374476356697`*^9, 3.808640895446617*^9, 
   3.808640934783388*^9, 3.808648789606592*^9, 3.808671298615347*^9, 
   3.808671776495405*^9, 3.8086726460080957`*^9, 3.809362920276216*^9, 
   3.809363311414692*^9, 3.809364184357386*^9, 3.809364787074342*^9, 
   3.8093651192220163`*^9, {3.8095382973872223`*^9, 3.809538321514427*^9}, 
   3.8095383749542513`*^9, 3.809538411972163*^9, 3.809538555441187*^9, 
   3.80953870186825*^9, 3.809538764620479*^9, 3.809538820880621*^9, 
   3.809538963639332*^9, 3.809541646436911*^9, {3.809674130191244*^9, 
   3.809674148852454*^9}, 3.8096758125863934`*^9, 3.809683687471772*^9, 
   3.809684371105364*^9, 3.809761014062801*^9, 3.809763262855527*^9, 
   3.809841374677908*^9, 3.8098423063810787`*^9, 3.809928710031397*^9, 
   3.8099326101195793`*^9, 3.8099337948750257`*^9, 3.809934349994692*^9, 
   3.810275995464381*^9, 3.810278026102491*^9, 3.810278788709177*^9, 
   3.8102792316495132`*^9, 3.810279455052932*^9, 3.810280228426963*^9, 
   3.810281069364191*^9, 3.810282295206894*^9, 3.810303903064363*^9, 
   3.810472397462641*^9, 3.810799476513495*^9, 3.810816934311997*^9, 
   3.8108216383243237`*^9, 3.810822377396307*^9, 3.810826579293294*^9, 
   3.810971558771626*^9, 3.8109742029410353`*^9, 3.811079008308077*^9, 
   3.8110806811624804`*^9, 3.811485800145439*^9, 3.811490198819302*^9, 
   3.811762563231971*^9, 3.8117710998605824`*^9, 3.811871294544722*^9, 
   3.812043848498542*^9, 3.812046483710944*^9, 3.812392641027038*^9, 
   3.8127175358429003`*^9, 3.81283176151016*^9}],

Cell[BoxData[
 RowBox[{
  StyleBox[
   RowBox[{"Interpolation", "::", "inhr"}], "MessageName"], 
  RowBox[{
  ":", " "}], "\<\"Requested order is too high; order has been reduced to \
\[NoBreak]\\!\\({0}\\)\[NoBreak]. \
\\!\\(\\*ButtonBox[\\\"\[RightSkeleton]\\\", ButtonStyle->\\\"Link\\\", \
ButtonFrame->None, ButtonData:>\\\"paclet:ref/message/Interpolation/inhr\\\", \
ButtonNote -> \\\"Interpolation::inhr\\\"]\\)\"\>"}]], "Message", "MSG",
 CellChangeTimes->{
  3.808545019197567*^9, 3.8086374476356697`*^9, 3.808640895446617*^9, 
   3.808640934783388*^9, 3.808648789606592*^9, 3.808671298615347*^9, 
   3.808671776495405*^9, 3.8086726460080957`*^9, 3.809362920276216*^9, 
   3.809363311414692*^9, 3.809364184357386*^9, 3.809364787074342*^9, 
   3.8093651192220163`*^9, {3.8095382973872223`*^9, 3.809538321514427*^9}, 
   3.8095383749542513`*^9, 3.809538411972163*^9, 3.809538555441187*^9, 
   3.80953870186825*^9, 3.809538764620479*^9, 3.809538820880621*^9, 
   3.809538963639332*^9, 3.809541646436911*^9, {3.809674130191244*^9, 
   3.809674148852454*^9}, 3.8096758125863934`*^9, 3.809683687471772*^9, 
   3.809684371105364*^9, 3.809761014062801*^9, 3.809763262855527*^9, 
   3.809841374677908*^9, 3.8098423063810787`*^9, 3.809928710031397*^9, 
   3.8099326101195793`*^9, 3.8099337948750257`*^9, 3.809934349994692*^9, 
   3.810275995464381*^9, 3.810278026102491*^9, 3.810278788709177*^9, 
   3.8102792316495132`*^9, 3.810279455052932*^9, 3.810280228426963*^9, 
   3.810281069364191*^9, 3.810282295206894*^9, 3.810303903064363*^9, 
   3.810472397462641*^9, 3.810799476513495*^9, 3.810816934311997*^9, 
   3.8108216383243237`*^9, 3.810822377396307*^9, 3.810826579293294*^9, 
   3.810971558771626*^9, 3.8109742029410353`*^9, 3.811079008308077*^9, 
   3.8110806811624804`*^9, 3.811485800145439*^9, 3.811490198819302*^9, 
   3.811762563231971*^9, 3.8117710998605824`*^9, 3.811871294544722*^9, 
   3.812043848498542*^9, 3.812046483710944*^9, 3.812392641027038*^9, 
   3.8127175358429003`*^9, 3.8128317627117357`*^9}],

Cell[BoxData[
 RowBox[{
  StyleBox[
   RowBox[{"Interpolation", "::", "inhr"}], "MessageName"], 
  RowBox[{
  ":", " "}], "\<\"Requested order is too high; order has been reduced to \
\[NoBreak]\\!\\({0}\\)\[NoBreak]. \
\\!\\(\\*ButtonBox[\\\"\[RightSkeleton]\\\", ButtonStyle->\\\"Link\\\", \
ButtonFrame->None, ButtonData:>\\\"paclet:ref/message/Interpolation/inhr\\\", \
ButtonNote -> \\\"Interpolation::inhr\\\"]\\)\"\>"}]], "Message", "MSG",
 CellChangeTimes->{
  3.808545019197567*^9, 3.8086374476356697`*^9, 3.808640895446617*^9, 
   3.808640934783388*^9, 3.808648789606592*^9, 3.808671298615347*^9, 
   3.808671776495405*^9, 3.8086726460080957`*^9, 3.809362920276216*^9, 
   3.809363311414692*^9, 3.809364184357386*^9, 3.809364787074342*^9, 
   3.8093651192220163`*^9, {3.8095382973872223`*^9, 3.809538321514427*^9}, 
   3.8095383749542513`*^9, 3.809538411972163*^9, 3.809538555441187*^9, 
   3.80953870186825*^9, 3.809538764620479*^9, 3.809538820880621*^9, 
   3.809538963639332*^9, 3.809541646436911*^9, {3.809674130191244*^9, 
   3.809674148852454*^9}, 3.8096758125863934`*^9, 3.809683687471772*^9, 
   3.809684371105364*^9, 3.809761014062801*^9, 3.809763262855527*^9, 
   3.809841374677908*^9, 3.8098423063810787`*^9, 3.809928710031397*^9, 
   3.8099326101195793`*^9, 3.8099337948750257`*^9, 3.809934349994692*^9, 
   3.810275995464381*^9, 3.810278026102491*^9, 3.810278788709177*^9, 
   3.8102792316495132`*^9, 3.810279455052932*^9, 3.810280228426963*^9, 
   3.810281069364191*^9, 3.810282295206894*^9, 3.810303903064363*^9, 
   3.810472397462641*^9, 3.810799476513495*^9, 3.810816934311997*^9, 
   3.8108216383243237`*^9, 3.810822377396307*^9, 3.810826579293294*^9, 
   3.810971558771626*^9, 3.8109742029410353`*^9, 3.811079008308077*^9, 
   3.8110806811624804`*^9, 3.811485800145439*^9, 3.811490198819302*^9, 
   3.811762563231971*^9, 3.8117710998605824`*^9, 3.811871294544722*^9, 
   3.812043848498542*^9, 3.812046483710944*^9, 3.812392641027038*^9, 
   3.8127175358429003`*^9, 3.812831762734939*^9}],

Cell[BoxData[
 RowBox[{
  StyleBox[
   RowBox[{"Interpolation", "::", "inhr"}], "MessageName"], 
  RowBox[{
  ":", " "}], "\<\"Requested order is too high; order has been reduced to \
\[NoBreak]\\!\\({0}\\)\[NoBreak]. \
\\!\\(\\*ButtonBox[\\\"\[RightSkeleton]\\\", ButtonStyle->\\\"Link\\\", \
ButtonFrame->None, ButtonData:>\\\"paclet:ref/message/Interpolation/inhr\\\", \
ButtonNote -> \\\"Interpolation::inhr\\\"]\\)\"\>"}]], "Message", "MSG",
 CellChangeTimes->{
  3.808545019197567*^9, 3.8086374476356697`*^9, 3.808640895446617*^9, 
   3.808640934783388*^9, 3.808648789606592*^9, 3.808671298615347*^9, 
   3.808671776495405*^9, 3.8086726460080957`*^9, 3.809362920276216*^9, 
   3.809363311414692*^9, 3.809364184357386*^9, 3.809364787074342*^9, 
   3.8093651192220163`*^9, {3.8095382973872223`*^9, 3.809538321514427*^9}, 
   3.8095383749542513`*^9, 3.809538411972163*^9, 3.809538555441187*^9, 
   3.80953870186825*^9, 3.809538764620479*^9, 3.809538820880621*^9, 
   3.809538963639332*^9, 3.809541646436911*^9, {3.809674130191244*^9, 
   3.809674148852454*^9}, 3.8096758125863934`*^9, 3.809683687471772*^9, 
   3.809684371105364*^9, 3.809761014062801*^9, 3.809763262855527*^9, 
   3.809841374677908*^9, 3.8098423063810787`*^9, 3.809928710031397*^9, 
   3.8099326101195793`*^9, 3.8099337948750257`*^9, 3.809934349994692*^9, 
   3.810275995464381*^9, 3.810278026102491*^9, 3.810278788709177*^9, 
   3.8102792316495132`*^9, 3.810279455052932*^9, 3.810280228426963*^9, 
   3.810281069364191*^9, 3.810282295206894*^9, 3.810303903064363*^9, 
   3.810472397462641*^9, 3.810799476513495*^9, 3.810816934311997*^9, 
   3.8108216383243237`*^9, 3.810822377396307*^9, 3.810826579293294*^9, 
   3.810971558771626*^9, 3.8109742029410353`*^9, 3.811079008308077*^9, 
   3.8110806811624804`*^9, 3.811485800145439*^9, 3.811490198819302*^9, 
   3.811762563231971*^9, 3.8117710998605824`*^9, 3.811871294544722*^9, 
   3.812043848498542*^9, 3.812046483710944*^9, 3.812392641027038*^9, 
   3.8127175358429003`*^9, 3.812831762791232*^9}],

Cell[BoxData[
 RowBox[{
  StyleBox[
   RowBox[{"General", "::", "stop"}], "MessageName"], 
  RowBox[{
  ":", " "}], "\<\"Further output of \
\[NoBreak]\\!\\(\\*StyleBox[\\(Interpolation :: inhr\\), \\\"MessageName\\\"]\
\\)\[NoBreak] will be suppressed during this calculation. \\!\\(\\*ButtonBox[\
\\\"\[RightSkeleton]\\\", ButtonStyle->\\\"Link\\\", ButtonFrame->None, \
ButtonData:>\\\"paclet:ref/message/General/stop\\\", ButtonNote -> \
\\\"General::stop\\\"]\\)\"\>"}]], "Message", "MSG",
 CellChangeTimes->{
  3.808545019197567*^9, 3.8086374476356697`*^9, 3.808640895446617*^9, 
   3.808640934783388*^9, 3.808648789606592*^9, 3.808671298615347*^9, 
   3.808671776495405*^9, 3.8086726460080957`*^9, 3.809362920276216*^9, 
   3.809363311414692*^9, 3.809364184357386*^9, 3.809364787074342*^9, 
   3.8093651192220163`*^9, {3.8095382973872223`*^9, 3.809538321514427*^9}, 
   3.8095383749542513`*^9, 3.809538411972163*^9, 3.809538555441187*^9, 
   3.80953870186825*^9, 3.809538764620479*^9, 3.809538820880621*^9, 
   3.809538963639332*^9, 3.809541646436911*^9, {3.809674130191244*^9, 
   3.809674148852454*^9}, 3.8096758125863934`*^9, 3.809683687471772*^9, 
   3.809684371105364*^9, 3.809761014062801*^9, 3.809763262855527*^9, 
   3.809841374677908*^9, 3.8098423063810787`*^9, 3.809928710031397*^9, 
   3.8099326101195793`*^9, 3.8099337948750257`*^9, 3.809934349994692*^9, 
   3.810275995464381*^9, 3.810278026102491*^9, 3.810278788709177*^9, 
   3.8102792316495132`*^9, 3.810279455052932*^9, 3.810280228426963*^9, 
   3.810281069364191*^9, 3.810282295206894*^9, 3.810303903064363*^9, 
   3.810472397462641*^9, 3.810799476513495*^9, 3.810816934311997*^9, 
   3.8108216383243237`*^9, 3.810822377396307*^9, 3.810826579293294*^9, 
   3.810971558771626*^9, 3.8109742029410353`*^9, 3.811079008308077*^9, 
   3.8110806811624804`*^9, 3.811485800145439*^9, 3.811490198819302*^9, 
   3.811762563231971*^9, 3.8117710998605824`*^9, 3.811871294544722*^9, 
   3.812043848498542*^9, 3.812046483710944*^9, 3.812392641027038*^9, 
   3.8127175358429003`*^9, 3.812831762812039*^9}]
}, Open  ]],

Cell[BoxData[
 RowBox[{
  RowBox[{"importantPhases", "=", 
   RowBox[{"{", 
    RowBox[{
    "\"\<iceIc\>\"", ",", "\"\<iceIh\>\"", ",", "\"\<iceII\>\"", ",", 
     "\"\<iceIX\>\"", ",", "\"\<iceVI\>\"", ",", "\"\<iceXIII\>\"", ",", 
     "\"\<iceXV\>\"", ",", "\"\<liquid\>\"", ",", "\"\<iceV-part\>\"", ",", 
     "\"\<iceIII-part\>\""}], "}"}]}], ";"}]], "Code",
 CellChangeTimes->{{3.8102781408196907`*^9, 3.810278142001891*^9}, {
   3.810281016251564*^9, 3.810281016970233*^9}, {3.810814911005967*^9, 
   3.810814912965686*^9}, {3.8108215946748047`*^9, 3.8108216032184057`*^9}, 
   3.810971523087144*^9, {3.812046420147399*^9, 3.8120464207212753`*^9}, {
   3.812862714465063*^9, 3.812862717992878*^9}}],

Cell["\<\
Prepare a fit to the ML chemical potential; this helps us to calculate \
(approximate) coexistence points.\
\>", "Text",
 CellChangeTimes->{{3.808641065756106*^9, 3.808641125447276*^9}}],

Cell[CellGroupData[{

Cell[BoxData[{
 RowBox[{
  RowBox[{"tempList", "=", 
   RowBox[{"{", 
    RowBox[{
    "125", ",", "150", ",", "175", ",", "200", ",", "225", ",", "250", ",", 
     "262.5", ",", "275", ",", "300", ",", "325", ",", "350", ",", "375"}], 
    "}"}]}], ";"}], "\n", 
 RowBox[{
  RowBox[{"limitedTypes", "=", "allTypes"}], ";"}], "\n", 
 RowBox[{
  RowBox[{"fitGibbs", "=", 
   RowBox[{"Association", "[", "]"}]}], ";"}], "\n", 
 RowBox[{
  RowBox[{"Clear", "[", "PPP", "]"}], ";"}], "\n", 
 RowBox[{"For", "[", 
  RowBox[{
   RowBox[{"kk", "=", "1"}], ",", 
   RowBox[{"kk", "<=", 
    RowBox[{"Length", "[", "tempList", "]"}]}], ",", 
   RowBox[{"kk", "++"}], ",", "\n", 
   RowBox[{
    RowBox[{"currTemp", "=", 
     RowBox[{"tempList", "[", 
      RowBox[{"[", "kk", "]"}], "]"}]}], ";", "\n", 
    RowBox[{"For", "[", 
     RowBox[{
      RowBox[{"tt", "=", "1"}], ",", 
      RowBox[{"tt", "<=", 
       RowBox[{"Length", "[", "limitedTypes", "]"}]}], ",", 
      RowBox[{"tt", "++"}], ",", "\n", 
      RowBox[{
       RowBox[{"Clear", "[", "currTable", "]"}], ";", 
       RowBox[{"currTable", "=", 
        RowBox[{"{", "}"}]}], ";", "\n", 
       RowBox[{"currType", "=", 
        RowBox[{"limitedTypes", "[", 
         RowBox[{"[", "tt", "]"}], "]"}]}], ";", "\n", 
       RowBox[{"For", "[", 
        RowBox[{
         RowBox[{"ttP", "=", "0"}], ",", 
         RowBox[{"ttP", "<=", "20000"}], ",", 
         RowBox[{"ttP", "+=", "50"}], ",", "\n", 
         RowBox[{
          RowBox[{"myGibbs", "=", 
           RowBox[{"gibbsEnergyPhaseIsotherm", "[", 
            RowBox[{"currType", ",", "currTemp", ",", "ttP"}], "]"}]}], ";", 
          "\n", 
          RowBox[{"If", "[", 
           RowBox[{
            RowBox[{"myGibbs", "<", "5000000"}], ",", " ", 
            RowBox[{"AppendTo", "[", 
             RowBox[{"currTable", ",", 
              RowBox[{"{", 
               RowBox[{"ttP", ",", "myGibbs"}], "}"}]}], "]"}]}], "]"}], 
          ";"}]}], "]"}], ";", "\n", 
       RowBox[{"If", "[", 
        RowBox[{
         RowBox[{
          RowBox[{"Length", "[", "currTable", "]"}], ">", "0"}], ",", "\n", 
         RowBox[{"If", "[", 
          RowBox[{
           RowBox[{"currType", "\[NotEqual]", "\"\<liquid\>\""}], ",", "\n", 
           RowBox[{"AssociateTo", "[", 
            RowBox[{"fitGibbs", ",", 
             RowBox[{
              RowBox[{"currType", "[", "currTemp", "]"}], "->", 
              RowBox[{"Normal", "[", 
               RowBox[{"NonlinearModelFit", "[", 
                RowBox[{"currTable", ",", 
                 RowBox[{"{", 
                  RowBox[{
                   RowBox[{"a", " ", 
                    RowBox[{"ppp", "^", "3"}]}], " ", "+", " ", 
                   RowBox[{"b", " ", 
                    RowBox[{"ppp", "^", "2"}]}], " ", "+", " ", 
                   RowBox[{"c", " ", "ppp"}], " ", "+", " ", "d", " ", "+", 
                   " ", 
                   RowBox[{"e", " ", 
                    RowBox[{"ppp", "^", "4"}]}]}], "}"}], ",", 
                 RowBox[{"{", 
                  RowBox[{"a", ",", "b", ",", "c", ",", "d", ",", "e"}], 
                  "}"}], ",", "ppp"}], "]"}], "]"}]}]}], "]"}], ",", "\n", 
           RowBox[{"AssociateTo", "[", 
            RowBox[{"fitGibbs", ",", 
             RowBox[{
              RowBox[{"currType", "[", "currTemp", "]"}], "->", 
              RowBox[{"Normal", "[", 
               RowBox[{"NonlinearModelFit", "[", 
                RowBox[{"currTable", ",", 
                 RowBox[{"{", " ", 
                  RowBox[{
                   RowBox[{"a", " ", 
                    RowBox[{"Sqrt", "[", "ppp", "]"}]}], " ", "+", " ", 
                   RowBox[{"c", " ", "ppp"}], " ", "+", " ", "d"}], " ", 
                  "}"}], ",", 
                 RowBox[{"{", 
                  RowBox[{"a", ",", "b", ",", "c", ",", "d", ",", "e"}], 
                  "}"}], ",", "ppp"}], "]"}], "]"}]}]}], "]"}]}], "\n", 
          "]"}]}], "]"}], ";"}]}], "\n", "]"}]}]}], "]"}]}], "Code",
 CellChangeTimes->{{3.808648711685231*^9, 3.80864871201888*^9}, {
   3.809540171634392*^9, 3.809540182760867*^9}, {3.81027810653753*^9, 
   3.810278107957911*^9}, {3.810453249809421*^9, 3.8104532965786057`*^9}, 
   3.810453710267723*^9, {3.8104539101138906`*^9, 3.8104539150670033`*^9}, {
   3.810454444668502*^9, 3.8104544670179873`*^9}, {3.810454596060302*^9, 
   3.8104545971437807`*^9}, {3.810627227999104*^9, 3.810627230252247*^9}, 
   3.812831784724074*^9}],

Cell[BoxData[
 RowBox[{
  StyleBox[
   RowBox[{"InterpolatingFunction", "::", "dmvali"}], "MessageName"], 
  RowBox[{
  ":", " "}], "\<\"The integration endpoint \[NoBreak]\\!\\(0\\)\[NoBreak] in \
dimension \[NoBreak]\\!\\(1\\)\[NoBreak] lies outside the range of data in \
the interpolating function. Extrapolation will be used. \\!\\(\\*ButtonBox[\\\
\"\[RightSkeleton]\\\", ButtonStyle->\\\"Link\\\", ButtonFrame->None, \
ButtonData:>\\\"paclet:ref/message/InterpolatingFunction/dmvali\\\", \
ButtonNote -> \\\"InterpolatingFunction::dmvali\\\"]\\)\"\>"}]], "Message", \
"MSG",
 CellChangeTimes->{
  3.810278860571926*^9, 3.8102794838129253`*^9, 3.810280241199738*^9, 
   3.810281127214655*^9, 3.81028235457127*^9, 3.810303960038933*^9, 
   3.810453299117332*^9, 3.81045371288614*^9, 3.810453917845921*^9, {
   3.810454452686664*^9, 3.810454467538468*^9}, 3.8104545994464293`*^9, 
   3.810472447612824*^9, 3.810627236322975*^9, 3.810799587047286*^9, 
   3.810815249441783*^9, 3.810817037656342*^9, 3.810821744993216*^9, 
   3.81082248831746*^9, 3.810826710304172*^9, 3.810971667005642*^9, 
   3.8109743140773706`*^9, 3.8110791130770073`*^9, 3.8110807865031843`*^9, 
   3.8114859118865232`*^9, 3.8114903245083227`*^9, 3.811762730787221*^9, 
   3.811771204407454*^9, 3.811871397395647*^9, 3.812043953297813*^9, 
   3.812046597757976*^9, 3.8123927465139914`*^9, 3.812717637807764*^9, 
   3.812831786921049*^9}],

Cell[BoxData[
 RowBox[{
  StyleBox[
   RowBox[{"InterpolatingFunction", "::", "dmvali"}], "MessageName"], 
  RowBox[{
  ":", " "}], "\<\"The integration endpoint \[NoBreak]\\!\\(0\\)\[NoBreak] in \
dimension \[NoBreak]\\!\\(1\\)\[NoBreak] lies outside the range of data in \
the interpolating function. Extrapolation will be used. \\!\\(\\*ButtonBox[\\\
\"\[RightSkeleton]\\\", ButtonStyle->\\\"Link\\\", ButtonFrame->None, \
ButtonData:>\\\"paclet:ref/message/InterpolatingFunction/dmvali\\\", \
ButtonNote -> \\\"InterpolatingFunction::dmvali\\\"]\\)\"\>"}]], "Message", \
"MSG",
 CellChangeTimes->{
  3.810278860571926*^9, 3.8102794838129253`*^9, 3.810280241199738*^9, 
   3.810281127214655*^9, 3.81028235457127*^9, 3.810303960038933*^9, 
   3.810453299117332*^9, 3.81045371288614*^9, 3.810453917845921*^9, {
   3.810454452686664*^9, 3.810454467538468*^9}, 3.8104545994464293`*^9, 
   3.810472447612824*^9, 3.810627236322975*^9, 3.810799587047286*^9, 
   3.810815249441783*^9, 3.810817037656342*^9, 3.810821744993216*^9, 
   3.81082248831746*^9, 3.810826710304172*^9, 3.810971667005642*^9, 
   3.8109743140773706`*^9, 3.8110791130770073`*^9, 3.8110807865031843`*^9, 
   3.8114859118865232`*^9, 3.8114903245083227`*^9, 3.811762730787221*^9, 
   3.811771204407454*^9, 3.811871397395647*^9, 3.812043953297813*^9, 
   3.812046597757976*^9, 3.8123927465139914`*^9, 3.812717637807764*^9, 
   3.812831786974579*^9}],

Cell[BoxData[
 RowBox[{
  StyleBox[
   RowBox[{"InterpolatingFunction", "::", "dmvali"}], "MessageName"], 
  RowBox[{
  ":", " "}], "\<\"The integration endpoint \[NoBreak]\\!\\(0\\)\[NoBreak] in \
dimension \[NoBreak]\\!\\(1\\)\[NoBreak] lies outside the range of data in \
the interpolating function. Extrapolation will be used. \\!\\(\\*ButtonBox[\\\
\"\[RightSkeleton]\\\", ButtonStyle->\\\"Link\\\", ButtonFrame->None, \
ButtonData:>\\\"paclet:ref/message/InterpolatingFunction/dmvali\\\", \
ButtonNote -> \\\"InterpolatingFunction::dmvali\\\"]\\)\"\>"}]], "Message", \
"MSG",
 CellChangeTimes->{
  3.810278860571926*^9, 3.8102794838129253`*^9, 3.810280241199738*^9, 
   3.810281127214655*^9, 3.81028235457127*^9, 3.810303960038933*^9, 
   3.810453299117332*^9, 3.81045371288614*^9, 3.810453917845921*^9, {
   3.810454452686664*^9, 3.810454467538468*^9}, 3.8104545994464293`*^9, 
   3.810472447612824*^9, 3.810627236322975*^9, 3.810799587047286*^9, 
   3.810815249441783*^9, 3.810817037656342*^9, 3.810821744993216*^9, 
   3.81082248831746*^9, 3.810826710304172*^9, 3.810971667005642*^9, 
   3.8109743140773706`*^9, 3.8110791130770073`*^9, 3.8110807865031843`*^9, 
   3.8114859118865232`*^9, 3.8114903245083227`*^9, 3.811762730787221*^9, 
   3.811771204407454*^9, 3.811871397395647*^9, 3.812043953297813*^9, 
   3.812046597757976*^9, 3.8123927465139914`*^9, 3.812717637807764*^9, 
   3.812831786975429*^9}],

Cell[BoxData[
 RowBox[{
  StyleBox[
   RowBox[{"General", "::", "stop"}], "MessageName"], 
  RowBox[{
  ":", " "}], "\<\"Further output of \
\[NoBreak]\\!\\(\\*StyleBox[\\(InterpolatingFunction :: dmvali\\), \
\\\"MessageName\\\"]\\)\[NoBreak] will be suppressed during this calculation. \
\\!\\(\\*ButtonBox[\\\"\[RightSkeleton]\\\", ButtonStyle->\\\"Link\\\", \
ButtonFrame->None, ButtonData:>\\\"paclet:ref/message/General/stop\\\", \
ButtonNote -> \\\"General::stop\\\"]\\)\"\>"}]], "Message", "MSG",
 CellChangeTimes->{
  3.810278860571926*^9, 3.8102794838129253`*^9, 3.810280241199738*^9, 
   3.810281127214655*^9, 3.81028235457127*^9, 3.810303960038933*^9, 
   3.810453299117332*^9, 3.81045371288614*^9, 3.810453917845921*^9, {
   3.810454452686664*^9, 3.810454467538468*^9}, 3.8104545994464293`*^9, 
   3.810472447612824*^9, 3.810627236322975*^9, 3.810799587047286*^9, 
   3.810815249441783*^9, 3.810817037656342*^9, 3.810821744993216*^9, 
   3.81082248831746*^9, 3.810826710304172*^9, 3.810971667005642*^9, 
   3.8109743140773706`*^9, 3.8110791130770073`*^9, 3.8110807865031843`*^9, 
   3.8114859118865232`*^9, 3.8114903245083227`*^9, 3.811762730787221*^9, 
   3.811771204407454*^9, 3.811871397395647*^9, 3.812043953297813*^9, 
   3.812046597757976*^9, 3.8123927465139914`*^9, 3.812717637807764*^9, 
   3.812831786976177*^9}]
}, Open  ]],

Cell[BoxData[{
 RowBox[{
  RowBox[{"tempList", "=", 
   RowBox[{"{", 
    RowBox[{
    "125", ",", "150", ",", "175", ",", "200", ",", "225", ",", "250", ",", 
     "262.5", ",", "275", ",", "300", ",", "325", ",", "350"}], "}"}]}], 
  ";"}], "\n", 
 RowBox[{
  RowBox[{"ppp", "=."}], ";"}], "\n", 
 RowBox[{"For", "[", 
  RowBox[{
   RowBox[{"kk", "=", "1"}], ",", 
   RowBox[{"kk", "<=", 
    RowBox[{"Length", "[", "tempList", "]"}]}], ",", 
   RowBox[{"kk", "++"}], ",", "\n", 
   RowBox[{
    RowBox[{"currTemp", "=", 
     RowBox[{"tempList", "[", 
      RowBox[{"[", "kk", "]"}], "]"}]}], ";", "\n", 
    RowBox[{"exportList", "=", 
     RowBox[{"{", "ppp", "}"}]}], ";", "\n", 
    RowBox[{
     RowBox[{"For", "[", 
      RowBox[{
       RowBox[{"tt", "=", "1"}], ",", 
       RowBox[{"tt", "<=", 
        RowBox[{"Length", "[", "allTypes", "]"}]}], ",", 
       RowBox[{"tt", "++"}], ",", "\n", 
       RowBox[{
        RowBox[{"currType", "=", 
         RowBox[{"allTypes", "[", 
          RowBox[{"[", "tt", "]"}], "]"}]}], ";", "\n", 
        RowBox[{"If", "[", 
         RowBox[{
          RowBox[{"KeyExistsQ", "[", 
           RowBox[{"fitGibbs", ",", 
            RowBox[{"currType", "[", "currTemp", "]"}]}], "]"}], ",", "\n", 
          RowBox[{"exportList", "=", 
           RowBox[{"Join", "[", 
            RowBox[{"exportList", ",", " ", 
             RowBox[{"{", "   ", 
              RowBox[{
               RowBox[{"(", 
                RowBox[{
                 RowBox[{"fitGibbs", "[", 
                  RowBox[{"currType", "[", "currTemp", "]"}], "]"}], "-", 
                 RowBox[{"fitGibbs", "[", 
                  RowBox[{"\"\<iceII\>\"", "[", "currTemp", "]"}], "]"}]}], 
                ")"}], "  ", "*", " ", "currTemp", " ", "kelvin", " ", "*", 
               " ", "boltzConstEv", " ", "*", " ", 
               RowBox[{"1000", "/", "eV"}]}], "  ", "}"}]}], "]"}]}], ",", 
          "\n", 
          RowBox[{"exportList", "=", 
           RowBox[{"Join", "[", 
            RowBox[{"exportList", ",", " ", 
             RowBox[{"{", "   ", "Indeterminate", "  ", "}"}]}], "]"}]}]}], 
         "\n", "]"}]}]}], "\n", "]"}], "\n", "\n", 
     RowBox[{"Export", "[", 
      RowBox[{
       RowBox[{"\"\<chemical-potential-output/chemPotFitted-\>\"", "<>", 
        RowBox[{"ToString", "[", "currTemp", "]"}], "<>", "\"\<K.dat\>\""}], 
       ",", 
       RowBox[{"Join", "[", 
        RowBox[{
         RowBox[{"{", 
          RowBox[{"Join", "[", 
           RowBox[{
            RowBox[{"{", "\"\<P/bar\>\"", "}"}], ",", "allTypes"}], "]"}], 
          "}"}], ",", "\n", 
         RowBox[{"Table", "[", 
          RowBox[{
           RowBox[{"exportList", "/.", 
            RowBox[{"Indeterminate", "->", "NaN"}]}], ",", 
           RowBox[{"{", 
            RowBox[{"ppp", ",", "0", ",", "10000", ",", "50"}], "}"}]}], 
          "]"}]}], "]"}], ",", "\"\<Table\>\""}], "]"}]}]}]}], "\n", 
  "]"}]}], "Code",
 CellChangeTimes->{
  3.8086487026773653`*^9, {3.808671182190179*^9, 3.8086711837998447`*^9}, {
   3.809761065199381*^9, 3.8097610770551243`*^9}, {3.8102780413550463`*^9, 
   3.810278046457233*^9}, {3.810278123429706*^9, 3.8102781393269444`*^9}, {
   3.81045285627279*^9, 3.810452904273323*^9}, {3.81045296521776*^9, 
   3.810453043401082*^9}, {3.810627243514192*^9, 3.810627248274075*^9}, {
   3.810628542396706*^9, 3.810628542756378*^9}, 3.810628573020619*^9, {
   3.8106286124129887`*^9, 3.810628629355798*^9}, {3.812831792190029*^9, 
   3.812831793214303*^9}}],

Cell["Now deal with NQE corrections and ML -> DFT corrections.", "Text",
 CellChangeTimes->{{3.8086411839870977`*^9, 3.808641218552314*^9}, {
  3.8128318067412853`*^9, 3.812831807349844*^9}}],

Cell[BoxData[
 RowBox[{"(*", " ", 
  RowBox[{
   RowBox[{"use", " ", "precomputed", " ", "PIMD", " ", "corrections"}], ",", 
   " ", 
   RowBox[{
   "consistently", " ", "relative", " ", "to", " ", "ice", " ", "II"}]}], " ",
   "*)"}]], "Code"],

Cell[BoxData[{
 RowBox[{
  RowBox[{"nnToDftCorrectionDiscrete", "=", 
   RowBox[{"Association", "[", "]"}]}], ";"}], "\n", 
 RowBox[{
  RowBox[{"pimdCorrectionDiscrete", "=", 
   RowBox[{"Association", "[", "]"}]}], ";"}], "\n", 
 RowBox[{
  RowBox[{
   RowBox[{"nnToDftTypes", "=", "importantPhases"}], ";"}], "\n"}], "\n", 
 RowBox[{
  RowBox[{"Clear", "[", "data", "]"}], ";"}], "\n", 
 RowBox[{
  RowBox[{"For", "[", 
   RowBox[{
    RowBox[{"kk", "=", "1"}], ",", 
    RowBox[{"kk", "<=", 
     RowBox[{"Length", "[", "nnToDftTypes", "]"}]}], ",", " ", 
    RowBox[{"kk", "++"}], ",", "\n", 
    RowBox[{
     RowBox[{"currEntry", "=", 
      RowBox[{"nnToDftTypes", "[", 
       RowBox[{"[", "kk", "]"}], "]"}]}], ";", "\n", 
     RowBox[{"AssociateTo", "[", 
      RowBox[{"pimdCorrectionDiscrete", ",", 
       RowBox[{"currEntry", "->", 
        RowBox[{"{", "}"}]}]}], "]"}], ";", "\n", 
     RowBox[{"data", "=", 
      RowBox[{
      "\"\<ice-nnp2dft-results/\>\"", "<>", "currEntry", "<>", 
       "\"\<-deltamu.dat\>\""}]}], ";", "\n", 
     RowBox[{"AssociateTo", "[", 
      RowBox[{"nnToDftCorrectionDiscrete", ",", 
       RowBox[{"currEntry", "->", 
        RowBox[{
         RowBox[{"Import", "[", 
          RowBox[{"data", ",", "\"\<Table\>\""}], "]"}], "[", 
         RowBox[{"[", 
          RowBox[{"2", ";;"}], "]"}], "]"}]}]}], "]"}], ";", "\n", 
     RowBox[{"(*", " ", 
      RowBox[{"now", " ", "pimd"}], " ", "*)"}], "\n", 
     RowBox[{"data", "=", 
      RowBox[{
      "\"\<ice-pimd-results/split-up-by-y/split-up-by-PT/\>\"", "<>", 
       "currEntry", "<>", "\"\<-PIMD-correction.dat\>\""}]}], ";", "\n", 
     RowBox[{"If", "[", 
      RowBox[{
       RowBox[{"FileExistsQ", "[", "data", "]"}], ",", "\n", 
       RowBox[{
        RowBox[{"importedData", "=", 
         RowBox[{"Import", "[", 
          RowBox[{"data", ",", "\"\<Table\>\""}], "]"}]}], ";", "\n", 
        RowBox[{"(*", 
         RowBox[{" ", 
          RowBox[{
           RowBox[{
            RowBox[{"column", " ", "1"}], " ", "=", " ", "temp"}], ",", " ", 
           RowBox[{"2", " ", "=", " ", "pressure"}], ",", " ", 
           RowBox[{"3", " ", "=", " ", 
            RowBox[{"PIMD", " ", "correction", " ", "in", " ", 
             RowBox[{"meV", "/", "molecule"}]}]}], ",", " ", 
           RowBox[{"4", " ", "=", " ", 
            RowBox[{"the", " ", "same"}]}], ",", " ", 
           RowBox[{"but", " ", "computed", " ", "with", " ", 
            RowBox[{"Simpson", "'"}], "s", " ", "rule"}]}], " ", ")"}], 
         "*)"}], "\n", 
        RowBox[{"For", "[", 
         RowBox[{
          RowBox[{"ii", "=", "1"}], ",", 
          RowBox[{"ii", "<=", 
           RowBox[{"Length", "[", "importedData", "]"}]}], ",", 
          RowBox[{"ii", "++"}], ",", "\n", 
          RowBox[{
           RowBox[{"AppendTo", "[", 
            RowBox[{
             RowBox[{"pimdCorrectionDiscrete", "[", "currEntry", "]"}], ",", 
             RowBox[{"{", 
              RowBox[{
               RowBox[{
                RowBox[{"importedData", "[", 
                 RowBox[{"[", "ii", "]"}], "]"}], "[", 
                RowBox[{"[", "1", "]"}], "]"}], ",", 
               RowBox[{
                RowBox[{"importedData", "[", 
                 RowBox[{"[", "ii", "]"}], "]"}], "[", 
                RowBox[{"[", "2", "]"}], "]"}], ",", 
               RowBox[{
                RowBox[{"importedData", "[", 
                 RowBox[{"[", "ii", "]"}], "]"}], "[", 
                RowBox[{"[", "4", "]"}], "]"}]}], "}"}]}], "]"}], ";"}]}], 
         "\n", "]"}], ";"}]}], "\n", "]"}]}]}], "]"}], "\n"}], "\n", 
 RowBox[{
  RowBox[{"nnToDftCorrectionDiscreteSelector", "[", 
   RowBox[{"currType_", ",", "myT_", ",", "myP_"}], "]"}], ":=", " ", 
  RowBox[{"(", 
   RowBox[{
    RowBox[{"calcVal", "=", 
     RowBox[{
      RowBox[{
       RowBox[{"Select", "[", 
        RowBox[{
         RowBox[{"nnToDftCorrectionDiscrete", "[", "currType", "]"}], ",", 
         RowBox[{
          RowBox[{
           RowBox[{
            RowBox[{"#1", "[", 
             RowBox[{"[", "1", "]"}], "]"}], "==", "myT"}], " ", "&&", " ", 
           RowBox[{
            RowBox[{"#1", "[", 
             RowBox[{"[", "2", "]"}], "]"}], "==", "myP"}]}], " ", "&"}]}], 
        "]"}], "[", 
       RowBox[{"[", "1", "]"}], "]"}], "[", 
      RowBox[{"[", "3", "]"}], "]"}]}], " ", ";", " ", 
    RowBox[{"If", "[", 
     RowBox[{
      RowBox[{"NumericQ", "[", "calcVal", "]"}], ",", "calcVal", ",", 
      "Indeterminate"}], "]"}]}], ")"}]}], "\n", 
 RowBox[{
  RowBox[{"pimdCorrectionDiscreteSelector", "[", 
   RowBox[{"currType_", ",", "myT_", ",", "myP_"}], "]"}], ":=", " ", 
  RowBox[{"(", 
   RowBox[{
    RowBox[{"calcVal", "=", 
     RowBox[{
      RowBox[{
       RowBox[{"Select", "[", 
        RowBox[{
         RowBox[{"pimdCorrectionDiscrete", "[", "currType", "]"}], ",", 
         RowBox[{
          RowBox[{
           RowBox[{
            RowBox[{"#1", "[", 
             RowBox[{"[", "1", "]"}], "]"}], "==", "myT"}], " ", "&&", " ", 
           RowBox[{
            RowBox[{"#1", "[", 
             RowBox[{"[", "2", "]"}], "]"}], "==", "myP"}]}], " ", "&"}]}], 
        "]"}], "[", 
       RowBox[{"[", "1", "]"}], "]"}], "[", 
      RowBox[{"[", "3", "]"}], "]"}]}], " ", ";", " ", 
    RowBox[{"If", "[", 
     RowBox[{
      RowBox[{"NumericQ", "[", "calcVal", "]"}], ",", "calcVal", ",", 
      "Indeterminate"}], "]"}]}], ")"}]}]}], "Code",
 CellChangeTimes->{{3.808648724598372*^9, 3.808648725014194*^9}, {
  3.80953956687567*^9, 3.809539573619359*^9}, {3.811489665249139*^9, 
  3.8114896858117123`*^9}, {3.812862599454831*^9, 3.8128626431890507`*^9}, {
  3.812862730991674*^9, 3.812862732524942*^9}}],

Cell[BoxData[{
 RowBox[{
  RowBox[{
   RowBox[{"pimdCorrectionExtrapolation", "=", 
    RowBox[{"Association", "[", "]"}]}], ";"}], "\n"}], "\n", 
 RowBox[{
  RowBox[{"For", "[", 
   RowBox[{
    RowBox[{"kk", "=", "1"}], ",", 
    RowBox[{"kk", "<=", 
     RowBox[{"Length", "[", "nnToDftTypes", "]"}]}], ",", " ", 
    RowBox[{"kk", "++"}], ",", "\n", 
    RowBox[{
     RowBox[{"currEntry", "=", 
      RowBox[{"nnToDftTypes", "[", 
       RowBox[{"[", "kk", "]"}], "]"}]}], ";", "\n", 
     RowBox[{"For", "[", 
      RowBox[{
       RowBox[{"myPP", "=", "0"}], ",", 
       RowBox[{"myPP", "<=", "10000"}], ",", 
       RowBox[{"myPP", "+=", "1000"}], ",", "\n", 
       RowBox[{
        RowBox[{"If", "[", 
         RowBox[{
          RowBox[{"currEntry", " ", "!=", " ", "\"\<liquid\>\""}], ",", "\n", 
          
          RowBox[{"currTable", "=", 
           RowBox[{
            RowBox[{"Select", "[", 
             RowBox[{
              RowBox[{"pimdCorrectionDiscrete", "[", "currEntry", "]"}], ",", 
              
              RowBox[{
               RowBox[{
                RowBox[{
                 RowBox[{"#1", "[", 
                  RowBox[{"[", "2", "]"}], "]"}], "==", "myPP"}], " ", "&&", 
                " ", 
                RowBox[{"125", "<=", " ", 
                 RowBox[{"#1", "[", 
                  RowBox[{"[", "1", "]"}], "]"}], " ", "<=", " ", "250"}], 
                "  ", "&&", " ", 
                RowBox[{
                 RowBox[{"#1", "[", 
                  RowBox[{"[", "1", "]"}], "]"}], " ", "!=", " ", "175"}]}], 
               " ", "&"}]}], "]"}], "[", 
            RowBox[{"[", 
             RowBox[{"All", ",", 
              RowBox[{"{", 
               RowBox[{"1", ",", "3"}], "}"}]}], "]"}], "]"}]}], ",", "\n", 
          RowBox[{
           RowBox[{"currTable", "=", 
            RowBox[{
             RowBox[{"Select", "[", 
              RowBox[{
               RowBox[{"pimdCorrectionDiscrete", "[", "currEntry", "]"}], ",", 
               RowBox[{
                RowBox[{
                 RowBox[{
                  RowBox[{"#1", "[", 
                   RowBox[{"[", "2", "]"}], "]"}], "==", "myPP"}], " ", "&&", 
                 " ", 
                 RowBox[{"225", "<=", " ", 
                  RowBox[{"#1", "[", 
                   RowBox[{"[", "1", "]"}], "]"}], " ", "<=", " ", "325"}]}], 
                " ", "&"}]}], "]"}], "[", 
             RowBox[{"[", 
              RowBox[{"All", ",", 
               RowBox[{"{", 
                RowBox[{"1", ",", "3"}], "}"}]}], "]"}], "]"}]}], ";"}]}], 
         "\n", "]"}], ";", "\n", 
        RowBox[{"fitted", "=", 
         RowBox[{"Normal", "[", 
          RowBox[{"NonlinearModelFit", "[", 
           RowBox[{"currTable", ",", 
            RowBox[{"{", 
             RowBox[{"a", " ", "+", " ", 
              RowBox[{"b", " ", "temperature"}]}], "}"}], ",", 
            RowBox[{"{", 
             RowBox[{"a", ",", "b"}], "}"}], ",", "temperature"}], "]"}], 
          "]"}]}], ";", "\n", 
        RowBox[{"AssociateTo", "[", 
         RowBox[{"pimdCorrectionExtrapolation", ",", 
          RowBox[{
           RowBox[{"currEntry", "[", "myPP", "]"}], "->", "fitted"}]}], "]"}],
         ";"}]}], "\n", 
      RowBox[{"(*", 
       RowBox[{
        RowBox[{
         RowBox[{"Show", "[", 
          RowBox[{
           RowBox[{"ListPlot", "[", "currTable", "]"}], ",", " ", 
           RowBox[{"Plot", "[", 
            RowBox[{"fitted", ",", 
             RowBox[{"{", 
              RowBox[{"temperature", ",", "0", ",", "300"}], "}"}]}], "]"}], 
           ",", " ", 
           RowBox[{"PlotLabel", "\[Rule]", 
            RowBox[{"currEntry", ".", "myPP"}]}]}], "]"}], "//", "Print"}], 
        ";"}], "*)"}], "\n", "]"}]}]}], "]"}], "\n"}], "\n", 
 RowBox[{
  RowBox[{"extrapolatedPimdCorrectionDiscreteSelector", "[", 
   RowBox[{"currType_", ",", "myT_", ",", "myP_"}], "]"}], ":=", " ", 
  RowBox[{"(", 
   RowBox[{"If", "[", 
    RowBox[{
     RowBox[{"KeyExistsQ", "[", 
      RowBox[{"pimdCorrectionExtrapolation", ",", 
       RowBox[{"currType", "[", "myP", "]"}]}], "]"}], ",", " ", 
     RowBox[{
      RowBox[{"pimdCorrectionExtrapolation", "[", 
       RowBox[{"currType", "[", "myP", "]"}], "]"}], "/.", 
      RowBox[{"temperature", "->", "myT"}]}], ",", " ", "Indeterminate"}], 
    "]"}], ")"}]}]}], "Code"],

Cell[BoxData[
 RowBox[{
  RowBox[{"overallChemPot", "[", 
   RowBox[{"currType_", ",", "currTemp_", ",", "myP_"}], "]"}], ":=", "\n", 
  RowBox[{"If", "[", 
   RowBox[{
    RowBox[{"KeyExistsQ", "[", 
     RowBox[{"fitGibbs", ",", 
      RowBox[{"currType", "[", "currTemp", "]"}]}], "]"}], ",", "\n", 
    RowBox[{"If", "[", 
     RowBox[{
      RowBox[{
       RowBox[{"(", 
        RowBox[{"currType", "==", "\"\<liquid\>\""}], ")"}], "&&", 
       RowBox[{"myP", ">", "4500"}]}], ",", "Indeterminate", ",", "\n", 
      RowBox[{
       RowBox[{
        RowBox[{
         RowBox[{
          RowBox[{
           RowBox[{"fitGibbs", "[", 
            RowBox[{"currType", "[", "currTemp", "]"}], "]"}], "*", 
           "currTemp", "*", "boltzConstEv"}], "  ", "+", " ", 
          RowBox[{"nnToDftCorrectionDiscreteSelector", "[", 
           RowBox[{"currType", ",", "currTemp", ",", "myP"}], "]"}], " ", "+",
           " ", 
          RowBox[{"pimdCorrectionDiscreteSelector", "[", 
           RowBox[{"currType", ",", "currTemp", ",", "myP"}], "]"}]}], "/.", 
         RowBox[{"eV", "->", "1000"}]}], "/.", 
        RowBox[{"kelvin", "->", "1"}]}], " ", "/.", 
       RowBox[{"ppp", "->", "myP"}]}]}], "]"}], ",", "\n", "Indeterminate"}], 
   "]"}]}]], "Code",
 CellChangeTimes->{{3.809685955471478*^9, 3.8096859558701067`*^9}, {
  3.812831827685985*^9, 3.8128318370539837`*^9}}],

Cell[CellGroupData[{

Cell[BoxData[{
 RowBox[{
  RowBox[{"tempList", "=", 
   RowBox[{"{", 
    RowBox[{
    "125", ",", "150", ",", "175", ",", "200", ",", "225", ",", "250", ",", 
     "275", ",", "300"}], "}"}]}], ";"}], "\n", 
 RowBox[{"For", "[", 
  RowBox[{
   RowBox[{"kk", "=", "1"}], ",", 
   RowBox[{"kk", "<=", 
    RowBox[{"Length", "[", "tempList", "]"}]}], ",", 
   RowBox[{"kk", "++"}], ",", "\n", 
   RowBox[{
    RowBox[{"exportList", "=", 
     RowBox[{"{", "}"}]}], ";", "\n", 
    RowBox[{"currTemp", "=", 
     RowBox[{"tempList", "[", 
      RowBox[{"[", "kk", "]"}], "]"}]}], ";", "\n", 
    RowBox[{"For", "[", 
     RowBox[{
      RowBox[{"PPP", "=", "0"}], ",", " ", 
      RowBox[{"PPP", "<=", "10000"}], ",", " ", 
      RowBox[{"PPP", "+=", "1000"}], ",", "\n", 
      RowBox[{
       RowBox[{"exportInner", "=", 
        RowBox[{"{", "PPP", "}"}]}], ";", "\n", 
       RowBox[{"For", "[", 
        RowBox[{
         RowBox[{"tt", "=", "1"}], ",", 
         RowBox[{"tt", "<=", 
          RowBox[{"Length", "[", "nnToDftTypes", "]"}]}], ",", 
         RowBox[{"tt", "++"}], ",", "\n", 
         RowBox[{
          RowBox[{"currType", "=", 
           RowBox[{"nnToDftTypes", "[", 
            RowBox[{"[", "tt", "]"}], "]"}]}], ";", "\n", 
          RowBox[{"exportInner", "=", 
           RowBox[{"Join", "[", 
            RowBox[{"exportInner", ",", " ", 
             RowBox[{"{", "   ", 
              RowBox[{
               RowBox[{"overallChemPot", "[", 
                RowBox[{"currType", ",", "currTemp", ",", " ", "PPP"}], "]"}],
                " ", "-", " ", 
               RowBox[{"overallChemPot", "[", 
                RowBox[{"\"\<iceII\>\"", ",", "currTemp", ",", " ", "PPP"}], 
                "]"}]}], " ", "}"}]}], "]"}]}]}]}], "\n", "]"}], ";", "\n", 
       RowBox[{"exportList", "=", 
        RowBox[{"Join", "[", 
         RowBox[{"exportList", ",", 
          RowBox[{"{", "exportInner", "}"}]}], "]"}]}], ";"}]}], "\n", "]"}], 
    ";", "\n", 
    RowBox[{"Export", "[", 
     RowBox[{
      RowBox[{"\"\<chemical-potential-output/chemPotFullNoFit-\>\"", "<>", 
       RowBox[{"ToString", "[", "currTemp", "]"}], "<>", "\"\<K.dat\>\""}], 
      ",", 
      RowBox[{"Join", "[", 
       RowBox[{
        RowBox[{"{", 
         RowBox[{"Join", "[", 
          RowBox[{
           RowBox[{"{", "\"\<P/bar\>\"", "}"}], ",", "nnToDftTypes"}], "]"}], 
         "}"}], ",", "\n", 
        RowBox[{"exportList", "/.", 
         RowBox[{"Indeterminate", "->", "NaN"}]}]}], "]"}], ",", 
      "\"\<Table\>\""}], "]"}]}]}], "\n", "]"}]}], "Code",
 CellChangeTimes->{
  3.808648742933011*^9, 3.808649336892342*^9, 3.808671204653648*^9, {
   3.8086720029360247`*^9, 3.8086720032318563`*^9}, 3.8095402357954187`*^9, 
   3.8102781979535923`*^9, {3.810447431209429*^9, 3.810447435145813*^9}, 
   3.81286274786714*^9}],

Cell[BoxData[
 RowBox[{
  StyleBox[
   RowBox[{"Part", "::", "partw"}], "MessageName"], 
  RowBox[{
  ":", " "}], "\<\"Part \[NoBreak]\\!\\(1\\)\[NoBreak] of \
\[NoBreak]\\!\\({}\\)\[NoBreak] does not exist. \\!\\(\\*ButtonBox[\\\"\
\[RightSkeleton]\\\", ButtonStyle->\\\"Link\\\", ButtonFrame->None, \
ButtonData:>\\\"paclet:ref/message/General/partw\\\", ButtonNote -> \
\\\"Part::partw\\\"]\\)\"\>"}]], "Message", "MSG",
 CellChangeTimes->{3.8086722909147367`*^9, 3.8086731255446777`*^9, 
  3.809844176047469*^9, 3.809933944590995*^9, 3.810278464989108*^9, 
  3.810281441993115*^9, 3.810282661493978*^9, 3.81030426148037*^9, 
  3.81044743815547*^9, 3.810472637800983*^9, 3.810799989008546*^9, 
  3.810817468629879*^9, 3.8108221914035683`*^9, 3.810822962161179*^9, 
  3.810827291065557*^9, 3.8109721126460543`*^9, 3.8109747617190104`*^9, 
  3.8109819897129593`*^9, 3.8110795762817383`*^9, 3.811081247015278*^9, 
  3.811486362823854*^9, 3.8114897632697697`*^9, 3.8114907853020363`*^9, 
  3.811763341570245*^9, 3.811771637875477*^9, 3.8118718208527813`*^9, 
  3.812044380042781*^9, 3.812046963468059*^9, 3.8120475056609297`*^9, 
  3.812393157720334*^9, 3.812718072622704*^9, 3.8128627492795258`*^9}],

Cell[BoxData[
 RowBox[{
  StyleBox[
   RowBox[{"Part", "::", "partw"}], "MessageName"], 
  RowBox[{
  ":", " "}], "\<\"Part \[NoBreak]\\!\\(3\\)\[NoBreak] of \[NoBreak]\\!\\(\\(\
\\({}\\)\\) \[LeftDoubleBracket] 1 \[RightDoubleBracket]\\)\[NoBreak] does \
not exist. \\!\\(\\*ButtonBox[\\\"\[RightSkeleton]\\\", ButtonStyle->\\\"Link\
\\\", ButtonFrame->None, \
ButtonData:>\\\"paclet:ref/message/General/partw\\\", ButtonNote -> \
\\\"Part::partw\\\"]\\)\"\>"}]], "Message", "MSG",
 CellChangeTimes->{3.8086722909147367`*^9, 3.8086731255446777`*^9, 
  3.809844176047469*^9, 3.809933944590995*^9, 3.810278464989108*^9, 
  3.810281441993115*^9, 3.810282661493978*^9, 3.81030426148037*^9, 
  3.81044743815547*^9, 3.810472637800983*^9, 3.810799989008546*^9, 
  3.810817468629879*^9, 3.8108221914035683`*^9, 3.810822962161179*^9, 
  3.810827291065557*^9, 3.8109721126460543`*^9, 3.8109747617190104`*^9, 
  3.8109819897129593`*^9, 3.8110795762817383`*^9, 3.811081247015278*^9, 
  3.811486362823854*^9, 3.8114897632697697`*^9, 3.8114907853020363`*^9, 
  3.811763341570245*^9, 3.811771637875477*^9, 3.8118718208527813`*^9, 
  3.812044380042781*^9, 3.812046963468059*^9, 3.8120475056609297`*^9, 
  3.812393157720334*^9, 3.812718072622704*^9, 3.8128627493106318`*^9}],

Cell[BoxData[
 RowBox[{
  StyleBox[
   RowBox[{"Part", "::", "partw"}], "MessageName"], 
  RowBox[{
  ":", " "}], "\<\"Part \[NoBreak]\\!\\(1\\)\[NoBreak] of \
\[NoBreak]\\!\\({}\\)\[NoBreak] does not exist. \\!\\(\\*ButtonBox[\\\"\
\[RightSkeleton]\\\", ButtonStyle->\\\"Link\\\", ButtonFrame->None, \
ButtonData:>\\\"paclet:ref/message/General/partw\\\", ButtonNote -> \
\\\"Part::partw\\\"]\\)\"\>"}]], "Message", "MSG",
 CellChangeTimes->{3.8086722909147367`*^9, 3.8086731255446777`*^9, 
  3.809844176047469*^9, 3.809933944590995*^9, 3.810278464989108*^9, 
  3.810281441993115*^9, 3.810282661493978*^9, 3.81030426148037*^9, 
  3.81044743815547*^9, 3.810472637800983*^9, 3.810799989008546*^9, 
  3.810817468629879*^9, 3.8108221914035683`*^9, 3.810822962161179*^9, 
  3.810827291065557*^9, 3.8109721126460543`*^9, 3.8109747617190104`*^9, 
  3.8109819897129593`*^9, 3.8110795762817383`*^9, 3.811081247015278*^9, 
  3.811486362823854*^9, 3.8114897632697697`*^9, 3.8114907853020363`*^9, 
  3.811763341570245*^9, 3.811771637875477*^9, 3.8118718208527813`*^9, 
  3.812044380042781*^9, 3.812046963468059*^9, 3.8120475056609297`*^9, 
  3.812393157720334*^9, 3.812718072622704*^9, 3.812862749342504*^9}],

Cell[BoxData[
 RowBox[{
  StyleBox[
   RowBox[{"General", "::", "stop"}], "MessageName"], 
  RowBox[{
  ":", " "}], "\<\"Further output of \[NoBreak]\\!\\(\\*StyleBox[\\(Part :: \
partw\\), \\\"MessageName\\\"]\\)\[NoBreak] will be suppressed during this \
calculation. \\!\\(\\*ButtonBox[\\\"\[RightSkeleton]\\\", \
ButtonStyle->\\\"Link\\\", ButtonFrame->None, \
ButtonData:>\\\"paclet:ref/message/General/stop\\\", ButtonNote -> \
\\\"General::stop\\\"]\\)\"\>"}]], "Message", "MSG",
 CellChangeTimes->{3.8086722909147367`*^9, 3.8086731255446777`*^9, 
  3.809844176047469*^9, 3.809933944590995*^9, 3.810278464989108*^9, 
  3.810281441993115*^9, 3.810282661493978*^9, 3.81030426148037*^9, 
  3.81044743815547*^9, 3.810472637800983*^9, 3.810799989008546*^9, 
  3.810817468629879*^9, 3.8108221914035683`*^9, 3.810822962161179*^9, 
  3.810827291065557*^9, 3.8109721126460543`*^9, 3.8109747617190104`*^9, 
  3.8109819897129593`*^9, 3.8110795762817383`*^9, 3.811081247015278*^9, 
  3.811486362823854*^9, 3.8114897632697697`*^9, 3.8114907853020363`*^9, 
  3.811763341570245*^9, 3.811771637875477*^9, 3.8118718208527813`*^9, 
  3.812044380042781*^9, 3.812046963468059*^9, 3.8120475056609297`*^9, 
  3.812393157720334*^9, 3.812718072622704*^9, 3.812862749361844*^9}]
}, Open  ]],

Cell[CellGroupData[{

Cell[BoxData[{
 RowBox[{
  RowBox[{"tempList", "=", 
   RowBox[{"{", 
    RowBox[{
    "125", ",", "150", ",", "175", ",", "200", ",", "225", ",", "250", ",", 
     "275", ",", "300"}], "}"}]}], ";"}], "\n", 
 RowBox[{
  RowBox[{"limitedTypes", "=", "nnToDftTypes"}], ";"}], "\n", 
 RowBox[{
  RowBox[{"fitGibbsFull", "=", 
   RowBox[{"Association", "[", "]"}]}], ";"}], "\n", 
 RowBox[{
  RowBox[{"Clear", "[", "PPP", "]"}], ";"}], "\n", 
 RowBox[{"For", "[", 
  RowBox[{
   RowBox[{"kk", "=", "1"}], ",", 
   RowBox[{"kk", "<=", 
    RowBox[{"Length", "[", "tempList", "]"}]}], ",", 
   RowBox[{"kk", "++"}], ",", "\n", 
   RowBox[{
    RowBox[{"currTemp", "=", 
     RowBox[{"tempList", "[", 
      RowBox[{"[", "kk", "]"}], "]"}]}], ";", "\n", 
    RowBox[{"For", "[", 
     RowBox[{
      RowBox[{"tt", "=", "1"}], ",", 
      RowBox[{"tt", "<=", 
       RowBox[{"Length", "[", "limitedTypes", "]"}]}], ",", 
      RowBox[{"tt", "++"}], ",", "\n", 
      RowBox[{
       RowBox[{"Clear", "[", "currTable", "]"}], ";", 
       RowBox[{"currTable", "=", 
        RowBox[{"{", "}"}]}], ";", "\n", 
       RowBox[{"currType", "=", 
        RowBox[{"limitedTypes", "[", 
         RowBox[{"[", "tt", "]"}], "]"}]}], ";", "\n", 
       RowBox[{"For", "[", 
        RowBox[{
         RowBox[{"ttP", "=", "0"}], ",", 
         RowBox[{"ttP", "<=", "10000"}], ",", 
         RowBox[{"ttP", "+=", "1000"}], ",", "\n", 
         RowBox[{
          RowBox[{"myGibbs", "=", 
           RowBox[{"overallChemPot", "[", 
            RowBox[{"currType", ",", "currTemp", ",", "ttP"}], "]"}]}], ";", 
          "\n", 
          RowBox[{"If", "[", 
           RowBox[{
            RowBox[{
             RowBox[{"currType", "==", "\"\<liquid\>\""}], " ", "&&", " ", 
             RowBox[{"ttP", ">", "4500"}]}], ",", " ", 
            RowBox[{"myGibbs", "=", "15000000"}]}], "]"}], ";", "\n", 
          RowBox[{"If", "[", 
           RowBox[{
            RowBox[{"myGibbs", "<", "5000000"}], ",", " ", 
            RowBox[{"AppendTo", "[", 
             RowBox[{"currTable", ",", 
              RowBox[{"{", 
               RowBox[{"ttP", ",", "myGibbs"}], "}"}]}], "]"}]}], "]"}], 
          ";"}]}], "]"}], ";", "\n", 
       RowBox[{"If", "[", 
        RowBox[{
         RowBox[{
          RowBox[{"Length", "[", "currTable", "]"}], ">", "0"}], ",", 
         RowBox[{
          RowBox[{"AssociateTo", "[", 
           RowBox[{"fitGibbsFull", ",", 
            RowBox[{
             RowBox[{"currType", "[", "currTemp", "]"}], "->", 
             RowBox[{"Normal", "[", 
              RowBox[{"NonlinearModelFit", "[", 
               RowBox[{"currTable", ",", 
                RowBox[{"{", 
                 RowBox[{
                  RowBox[{"c", " ", "ppp"}], " ", "+", " ", "d"}], "}"}], ",", 
                RowBox[{"{", 
                 RowBox[{"c", ",", "d"}], "}"}], ",", "ppp"}], "]"}], 
              "]"}]}]}], "]"}], ";"}]}], "\n", 
        RowBox[{"(*", 
         RowBox[{
          RowBox[{"Show", "[", 
           RowBox[{
            RowBox[{"ListPlot", "[", "currTable", "]"}], ",", 
            RowBox[{"Plot", "[", 
             RowBox[{
              RowBox[{"fitGibbsFull", "[", 
               RowBox[{"currType", "[", "currTemp", "]"}], "]"}], ",", 
              RowBox[{"{", 
               RowBox[{"ppp", ",", "0", ",", "10000"}], "}"}]}], "]"}], ",", 
            RowBox[{"PlotLabel", "\[Rule]", 
             RowBox[{"currType", ".", "currTemp"}]}]}], "]"}], "//", 
          "Print"}], "*)"}], "]"}], ";"}]}], "\n", "]"}], ";"}]}], "\n", 
  "]"}]}], "Code",
 CellChangeTimes->{{3.8086493512523127`*^9, 3.808649351405665*^9}, 
   3.8128627580813932`*^9, {3.812862879290597*^9, 3.812862900079687*^9}}],

Cell[BoxData[
 RowBox[{
  StyleBox[
   RowBox[{"Part", "::", "partw"}], "MessageName"], 
  RowBox[{
  ":", " "}], "\<\"Part \[NoBreak]\\!\\(1\\)\[NoBreak] of \
\[NoBreak]\\!\\({}\\)\[NoBreak] does not exist. \\!\\(\\*ButtonBox[\\\"\
\[RightSkeleton]\\\", ButtonStyle->\\\"Link\\\", ButtonFrame->None, \
ButtonData:>\\\"paclet:ref/message/General/partw\\\", ButtonNote -> \
\\\"Part::partw\\\"]\\)\"\>"}]], "Message", "MSG",
 CellChangeTimes->{
  3.809928954829365*^9, 3.80993274784525*^9, 3.8099339965372972`*^9, 
   3.80993457416667*^9, 3.809951727435272*^9, 3.8099518852578497`*^9, 
   3.810276220433256*^9, 3.810278503087821*^9, 3.810279035058473*^9, 
   3.810279257571617*^9, 3.810279622774352*^9, 3.8102803699648237`*^9, 
   3.810281481036209*^9, 3.8102827010195093`*^9, 3.8103043009028788`*^9, 
   3.810472692626581*^9, 3.810800045963058*^9, 3.810817537083127*^9, 
   3.810822266701729*^9, 3.810823052575386*^9, 3.810827377895423*^9, 
   3.8109721902221403`*^9, 3.810974840208197*^9, 3.81098206818649*^9, 
   3.8110796538846703`*^9, 3.8110813236542063`*^9, 3.8114864379473343`*^9, 
   3.811489837745397*^9, 3.81149085994658*^9, 3.8117634431391287`*^9, 
   3.811770913556007*^9, 3.811771713144649*^9, 3.8118718958075123`*^9, 
   3.812044453246838*^9, 3.812047038121354*^9, 3.812047574362219*^9, 
   3.812393225513885*^9, 3.8127181426794252`*^9, 3.812862760314578*^9, {
   3.812862885177437*^9, 3.812862900759852*^9}}],

Cell[BoxData[
 RowBox[{
  StyleBox[
   RowBox[{"Part", "::", "partw"}], "MessageName"], 
  RowBox[{
  ":", " "}], "\<\"Part \[NoBreak]\\!\\(3\\)\[NoBreak] of \[NoBreak]\\!\\(\\(\
\\({}\\)\\) \[LeftDoubleBracket] 1 \[RightDoubleBracket]\\)\[NoBreak] does \
not exist. \\!\\(\\*ButtonBox[\\\"\[RightSkeleton]\\\", ButtonStyle->\\\"Link\
\\\", ButtonFrame->None, \
ButtonData:>\\\"paclet:ref/message/General/partw\\\", ButtonNote -> \
\\\"Part::partw\\\"]\\)\"\>"}]], "Message", "MSG",
 CellChangeTimes->{
  3.809928954829365*^9, 3.80993274784525*^9, 3.8099339965372972`*^9, 
   3.80993457416667*^9, 3.809951727435272*^9, 3.8099518852578497`*^9, 
   3.810276220433256*^9, 3.810278503087821*^9, 3.810279035058473*^9, 
   3.810279257571617*^9, 3.810279622774352*^9, 3.8102803699648237`*^9, 
   3.810281481036209*^9, 3.8102827010195093`*^9, 3.8103043009028788`*^9, 
   3.810472692626581*^9, 3.810800045963058*^9, 3.810817537083127*^9, 
   3.810822266701729*^9, 3.810823052575386*^9, 3.810827377895423*^9, 
   3.8109721902221403`*^9, 3.810974840208197*^9, 3.81098206818649*^9, 
   3.8110796538846703`*^9, 3.8110813236542063`*^9, 3.8114864379473343`*^9, 
   3.811489837745397*^9, 3.81149085994658*^9, 3.8117634431391287`*^9, 
   3.811770913556007*^9, 3.811771713144649*^9, 3.8118718958075123`*^9, 
   3.812044453246838*^9, 3.812047038121354*^9, 3.812047574362219*^9, 
   3.812393225513885*^9, 3.8127181426794252`*^9, 3.812862760314578*^9, {
   3.812862885177437*^9, 3.8128629007839727`*^9}}],

Cell[BoxData[
 RowBox[{
  StyleBox[
   RowBox[{"Part", "::", "partw"}], "MessageName"], 
  RowBox[{
  ":", " "}], "\<\"Part \[NoBreak]\\!\\(1\\)\[NoBreak] of \
\[NoBreak]\\!\\({}\\)\[NoBreak] does not exist. \\!\\(\\*ButtonBox[\\\"\
\[RightSkeleton]\\\", ButtonStyle->\\\"Link\\\", ButtonFrame->None, \
ButtonData:>\\\"paclet:ref/message/General/partw\\\", ButtonNote -> \
\\\"Part::partw\\\"]\\)\"\>"}]], "Message", "MSG",
 CellChangeTimes->{
  3.809928954829365*^9, 3.80993274784525*^9, 3.8099339965372972`*^9, 
   3.80993457416667*^9, 3.809951727435272*^9, 3.8099518852578497`*^9, 
   3.810276220433256*^9, 3.810278503087821*^9, 3.810279035058473*^9, 
   3.810279257571617*^9, 3.810279622774352*^9, 3.8102803699648237`*^9, 
   3.810281481036209*^9, 3.8102827010195093`*^9, 3.8103043009028788`*^9, 
   3.810472692626581*^9, 3.810800045963058*^9, 3.810817537083127*^9, 
   3.810822266701729*^9, 3.810823052575386*^9, 3.810827377895423*^9, 
   3.8109721902221403`*^9, 3.810974840208197*^9, 3.81098206818649*^9, 
   3.8110796538846703`*^9, 3.8110813236542063`*^9, 3.8114864379473343`*^9, 
   3.811489837745397*^9, 3.81149085994658*^9, 3.8117634431391287`*^9, 
   3.811770913556007*^9, 3.811771713144649*^9, 3.8118718958075123`*^9, 
   3.812044453246838*^9, 3.812047038121354*^9, 3.812047574362219*^9, 
   3.812393225513885*^9, 3.8127181426794252`*^9, 3.812862760314578*^9, {
   3.812862885177437*^9, 3.812862900813284*^9}}],

Cell[BoxData[
 RowBox[{
  StyleBox[
   RowBox[{"General", "::", "stop"}], "MessageName"], 
  RowBox[{
  ":", " "}], "\<\"Further output of \[NoBreak]\\!\\(\\*StyleBox[\\(Part :: \
partw\\), \\\"MessageName\\\"]\\)\[NoBreak] will be suppressed during this \
calculation. \\!\\(\\*ButtonBox[\\\"\[RightSkeleton]\\\", \
ButtonStyle->\\\"Link\\\", ButtonFrame->None, \
ButtonData:>\\\"paclet:ref/message/General/stop\\\", ButtonNote -> \
\\\"General::stop\\\"]\\)\"\>"}]], "Message", "MSG",
 CellChangeTimes->{
  3.809928954829365*^9, 3.80993274784525*^9, 3.8099339965372972`*^9, 
   3.80993457416667*^9, 3.809951727435272*^9, 3.8099518852578497`*^9, 
   3.810276220433256*^9, 3.810278503087821*^9, 3.810279035058473*^9, 
   3.810279257571617*^9, 3.810279622774352*^9, 3.8102803699648237`*^9, 
   3.810281481036209*^9, 3.8102827010195093`*^9, 3.8103043009028788`*^9, 
   3.810472692626581*^9, 3.810800045963058*^9, 3.810817537083127*^9, 
   3.810822266701729*^9, 3.810823052575386*^9, 3.810827377895423*^9, 
   3.8109721902221403`*^9, 3.810974840208197*^9, 3.81098206818649*^9, 
   3.8110796538846703`*^9, 3.8110813236542063`*^9, 3.8114864379473343`*^9, 
   3.811489837745397*^9, 3.81149085994658*^9, 3.8117634431391287`*^9, 
   3.811770913556007*^9, 3.811771713144649*^9, 3.8118718958075123`*^9, 
   3.812044453246838*^9, 3.812047038121354*^9, 3.812047574362219*^9, 
   3.812393225513885*^9, 3.8127181426794252`*^9, 3.812862760314578*^9, {
   3.812862885177437*^9, 3.812862900833098*^9}}]
}, Open  ]],

Cell[BoxData[{
 RowBox[{
  RowBox[{"tempList", "=", 
   RowBox[{"{", 
    RowBox[{
    "125", ",", "150", ",", "175", ",", "200", ",", "225", ",", "250", ",", 
     "275", ",", "300"}], "}"}]}], ";"}], "\n", 
 RowBox[{"For", "[", 
  RowBox[{
   RowBox[{"kk", "=", "1"}], ",", 
   RowBox[{"kk", "<=", 
    RowBox[{"Length", "[", "tempList", "]"}]}], ",", 
   RowBox[{"kk", "++"}], ",", "\n", 
   RowBox[{
    RowBox[{"exportList", "=", 
     RowBox[{"{", "}"}]}], ";", "\n", 
    RowBox[{"currTemp", "=", 
     RowBox[{"tempList", "[", 
      RowBox[{"[", "kk", "]"}], "]"}]}], ";", "\n", 
    RowBox[{"For", "[", 
     RowBox[{
      RowBox[{"PPP", "=", "0"}], ",", " ", 
      RowBox[{"PPP", "<=", "10000"}], ",", " ", 
      RowBox[{"PPP", "+=", "1000"}], ",", "\n", 
      RowBox[{
       RowBox[{"exportInner", "=", 
        RowBox[{"{", "PPP", "}"}]}], ";", "\n", 
       RowBox[{"For", "[", 
        RowBox[{
         RowBox[{"tt", "=", "1"}], ",", 
         RowBox[{"tt", "<=", 
          RowBox[{"Length", "[", "nnToDftTypes", "]"}]}], ",", 
         RowBox[{"tt", "++"}], ",", "\n", 
         RowBox[{
          RowBox[{"currType", "=", 
           RowBox[{"nnToDftTypes", "[", 
            RowBox[{"[", "tt", "]"}], "]"}]}], ";", "\n", 
          RowBox[{"If", "[", 
           RowBox[{
            RowBox[{"KeyExistsQ", "[", 
             RowBox[{"fitGibbsFull", ",", 
              RowBox[{"currType", "[", "currTemp", "]"}]}], "]"}], ",", " ", 
            RowBox[{"myVal", "=", 
             RowBox[{
              RowBox[{
               RowBox[{"fitGibbsFull", "[", 
                RowBox[{"currType", "[", "currTemp", "]"}], "]"}], " ", "-", 
               " ", 
               RowBox[{"fitGibbsFull", "[", 
                RowBox[{"\"\<iceII\>\"", "[", "currTemp", "]"}], "]"}]}], "/.", 
              RowBox[{"ppp", "->", " ", "PPP"}]}]}], " ", ",", " ", 
            RowBox[{"myVal", "=", "Indeterminate"}]}], "]"}], ";", "\n", 
          RowBox[{"exportInner", "=", 
           RowBox[{"Join", "[", 
            RowBox[{"exportInner", ",", " ", 
             RowBox[{"{", "   ", "myVal", " ", "}"}]}], "]"}]}]}]}], "\n", 
        "]"}], ";", "\n", 
       RowBox[{"exportList", "=", 
        RowBox[{"Join", "[", 
         RowBox[{"exportList", ",", 
          RowBox[{"{", "exportInner", "}"}]}], "]"}]}], ";"}]}], "\n", "]"}], 
    ";", "\n", 
    RowBox[{"Export", "[", 
     RowBox[{
      RowBox[{"\"\<chemical-potential-output/chemPotFullFitted-\>\"", "<>", 
       RowBox[{"ToString", "[", "currTemp", "]"}], "<>", "\"\<K.dat\>\""}], 
      ",", 
      RowBox[{"Join", "[", 
       RowBox[{
        RowBox[{"{", 
         RowBox[{"Join", "[", 
          RowBox[{
           RowBox[{"{", "\"\<P/bar\>\"", "}"}], ",", "nnToDftTypes"}], "]"}], 
         "}"}], ",", "\n", 
        RowBox[{"exportList", "/.", 
         RowBox[{"Indeterminate", "->", "NaN"}]}]}], "]"}], ",", 
      "\"\<Table\>\""}], "]"}]}]}], "\n", "]"}]}], "Code",
 CellChangeTimes->{
  3.808647386646224*^9, 3.808648742953944*^9, 3.80867120630189*^9, {
   3.8086720072641573`*^9, 3.8086720075600977`*^9}, 3.809541069934264*^9, {
   3.812862770075062*^9, 3.812862770258842*^9}}],

Cell["Example chemical potential plot.", "Text",
 CellChangeTimes->{{3.808647451339621*^9, 3.808647456187549*^9}}],

Cell[CellGroupData[{

Cell[BoxData[{
 RowBox[{
  RowBox[{"myLists", "=", "nnToDftTypes"}], ";"}], "\n", 
 RowBox[{
  RowBox[{"currTemp", "=", "225"}], ";"}], "\n", 
 RowBox[{
  RowBox[{"plotComb", "=", 
   RowBox[{"{", "}"}]}], ";"}], "\n", 
 RowBox[{"For", "[", 
  RowBox[{
   RowBox[{"tt", "=", "1"}], ",", 
   RowBox[{"tt", "<=", 
    RowBox[{"Length", "[", "myLists", "]"}]}], ",", 
   RowBox[{"tt", "++"}], ",", "\n", 
   RowBox[{
    RowBox[{"currType", "=", 
     RowBox[{"myLists", "[", 
      RowBox[{"[", "tt", "]"}], "]"}]}], ";", "\n", 
    RowBox[{"plotComb", "=", 
     RowBox[{"Join", "[", 
      RowBox[{"plotComb", ",", " ", 
       RowBox[{"{", 
        RowBox[{
         RowBox[{"fitGibbsFull", "[", 
          RowBox[{"currType", "[", "currTemp", "]"}], "]"}], " ", "-", " ", 
         RowBox[{"fitGibbsFull", "[", 
          RowBox[{"\"\<iceII\>\"", "[", "currTemp", "]"}], "]"}]}], "}"}]}], 
      "]"}]}]}]}], "\n", "]"}], "\n", 
 RowBox[{"Plot", "[", 
  RowBox[{"plotComb", ",", 
   RowBox[{"{", 
    RowBox[{"ppp", ",", "0", ",", "10000"}], "}"}], ",", 
   RowBox[{"PlotLegends", "->", "myLists"}]}], "]"}]}], "Code",
 CellChangeTimes->{{3.808647437301921*^9, 3.808647439459651*^9}, {
   3.808647473469717*^9, 3.8086474971966753`*^9}, {3.808647605238072*^9, 
   3.808647643748476*^9}, {3.808653693880535*^9, 3.808653695128474*^9}, {
   3.80936447013516*^9, 3.8093644712858477`*^9}, {3.809498181298131*^9, 
   3.809498181657023*^9}, {3.810472762915165*^9, 3.8104727633449574`*^9}, {
   3.810981707491907*^9, 3.810981707826931*^9}, 3.81286292670826*^9}],

Cell[BoxData[
 TemplateBox[{GraphicsBox[{{{}, {}, {
       Directive[
        Opacity[1.], 
        RGBColor[0.368417, 0.506779, 0.709798], 
        AbsoluteThickness[1.6]], 
       LineBox[CompressedData["
1:eJwVy3k01AkAB3CV1gxbW6QmNZhxZsYRU4zz+5t1TNHlSacVxdZLKNqyrsio
nx1KuqiI1VQouTXIL79MF5suR0ZstaXwtiihxeqP7/u+z3vfLycwzDtouoqK
yqqpfG+ZpWNPW72Zy6EWyZGQg3zqUEuK5SmSgdQafw9FOJ9izOks9idZyJIJ
1fR38akmyxkfXUlTVMQMJD/dxKeuuyw4bkva4b3p+mR7Bz6V48HpsSLF8E4w
lDAmeNQZT+Oj5uRGGFjTifmHeVRGs6mSR+6EIkMlTplmRtmse+Xomx6FwchW
UjfGlHpNC6Y5TCQiO+tJpFRqTK23KDh5fh4J0aqSb6UyQ4olj6a1io+hmd13
pvAMlxr58szXr/8E2q09tVoK9SmpXlamw8+nceLhj+JUczZVYVVdnpiSiR2e
4ty++Qup3pNJ1wIyz2O5T0t1rrs2dYc5GeH5IQetZ2d/+2Ywl3reqyUNTshF
b5P11y3H1KkMyudB58w/oXr+ya9549OpSxdDwnwL8xHeWLclMO1LvWPBlhkX
BDIc6uQkRfe115vUciZ6X16GyuPLXSZ33rgoiXlBuxKugtVzrpsoGXNZ8KlL
XqFWiJ6Os7uPDqlCdiXugFpxEVheX9NNbGZBTg5zjeyvw9D35QWNCE1wI9yW
id8WI/yBurg7ez7MdvZ0rGm8gRbDfXKiSgeSQvJ4AFkC02FpqBepC/WI7LEv
fqV40TgS3eHLgfcj3a3hhmXgNiX93eNmgPigiiHVd2UId7MotOQZoTW+ynmx
vBztF2P8i4Qm+GhhlLAwvgINVfmCccMlEARO/JbpU4k7N/Z+jhby4PdoIM/G
uAp/Ld7KErmaY8VjsaLsfRU2uur7KXmW8N/w04XKumpMyFzdvbOtYLuP2J1z
+CaOM4ND9U8txWcFGZbnJofM6LRY84g1lDlOJqasGtwrZbHOpdogeZZfa4ay
BgVsxkhqogCbJ9/ZJZbUImt0RfMC6TJ8krw84XuwDuKykVKNpOXY497HdXO4
hRjjypUGB2yh9cf24MrZ9ahVV7Q9jrNDzA6P3FnPptwk2v8hUgi1gId3h3wo
3Jucy8iKtwfNn+gYqKOwuf9frz0SB/Q0vH33Qu82Cirt8wqiHKG5SLKGmXIb
Pwy29cclOkHm1FFqNnAbxhqvPOqinMGPtVu6aXUDFF1jPnohLrgbt4p5v6oB
8jllPKkQoFeyung6NPZy9CqcygFqCWn+ehGNkk2iYwGVwC3GWGwWm8ZgetAu
STVQrejUZXJo7JtexG6uBYpEOdvemtCIeG2XvLUROGlv/ObiMhqRl7w3RLcC
wWaCPu11NA4uSR6tHgG2My85NHvTqA64+lQ5Bmzr1ZYm+dAYyWy6pjIObJZ9
5Q9toBGlrhUonkZgNbcmtOWXKfflPGhjErDVEQ2mhNCIvnbz3LAOAcFoqUgU
SqPmH+V+HTYB63aDjNEwGuNslbXOegT4p2cKdkbQiE1zV002IKCveX+/2+9T
Dnsaos0nwP4kVPwXTaPu8rC70IKATkvB/PJYGhPdCzl+VgTmpUmruAk04tZu
e54vIDB3z7jai0Qat44eLr63nMBsr9CN6UlTe0pG9tsR0OB1XxEn03Aevb99
jgMBhvra0ckjU/+lA04CJwL/A7dCQA8=
        "]]}, {
       Directive[
        Opacity[1.], 
        RGBColor[0.880722, 0.611041, 0.142051], 
        AbsoluteThickness[1.6]], 
       LineBox[CompressedData["
1:eJwVznk4lAkAx3GRB6Pa3FeIXM1MkiMyg987mWhjlKSIyVFWB5JnpY1yM9KG
0WysI3Ir1jl2xLx5iw4pPR3rqDwdTIfnSWVbttj2j+/z+fdrEhbje0BeTk7O
+3v/W7OePfFESncrTBx6X0VnkMn3c9afFyjjTBTNdd6UQSqvHGveJ9BFGn/L
OR8DBjm4XuGDu8AKsejdMK/KIJvcdPIcBU7gLW2K95mmk+UeJhM2Ak+o5J6V
m2+mk79ts8heJ9iDpN+9NH0c6KTwrtU4QxCJCMlt1pzbWtJuxwu2f/4JlHmv
uq7EtCRfUvZLWAupqHsbl+vPMid3WTcUlmgK0NEgKgj3W0PqSk5SGs3nYEWu
eEB3NyH/mX3oH/y+ACO9epf2NxmRucbFRazNIjDrSE1Zij7ZYdPVnppThMwn
35bIIrVJWWH6ldCiEmTqe8REitTJ6yqLcdvelqNkZXyZ5MUy8pFMIzcipQIJ
GvH8anNFUkj63R5TvATSnctQN/5XWn3xSIx/YxWOGhTc9N/xWspu2KtQal+D
iUOqOa+HHrhZXjVZkD2rhbJuFd8rcNZtnNA8cDClHheMNnbGj8hDZ+appEOp
ETIVeZf+BBpq6k4dV2q+jIc+7BgRXw0Swd+m5s5NWJb1zm2rsxZM47gOnpPN
338+lGZF6oEeOTHic+MPTATwk7emGSKjUZAXKmgBb0tI7I3G1aDFlc3PBrfC
k8Z+w5CawveeUdBRszYcva5m4ttshtMHOj4tnWqDaO8qA8l5Czw+LXZdJWmH
X+nw2E/VVvhgbZ6id7oDnEfJQY/y6bAPW4gv8uvEoHj0UnYtE8H3pivtLMTY
fvzglaQ2a2wd9uxveyNGqvYJlh7PBvt2/1Da2dOF+v6CNO3dG+B4jDhcnvYn
JmPrG+N4tvjcL4ip5EpQeWa0fQZ2GC93sbTS7cbl+ZAKdU97ZC4Pfiwc78bg
/ldRQhcHBC5OOaW2XIWTWY+h2GMjZjKeFfgn9KD3WcEVZzgiass7Uy6rF6RS
mtFzOydonAmP6FwhxcrMm8cs2JuQuN+jYvlDKRIWabV3bZ2hFHpn4JMfCeZQ
Za+OKwsUc2FkuocEX3WXONWdjYm+yalR42uo2bw0z3uTC9QNMnxUcq7BdVjZ
q5vjihqXkVb69DW8D6DJsp3dwExy2hDA60OulbC1WxsYOOWtckvch5tDd8LS
iwHqR92nDH0KeR/lFZK0CJBrBeteGlAYEwr1K3UI9CrPJxUbUrB0MLMd0CPQ
1T9mpGJCofc4N1TNiMBlTnnIpCWFt1+zpNUWBAqdLV5ddKCwWWl54pAjgQi6
/TutHRS+GOjMGgcSCFepZt31pcDpqV3GDSIQItPKTfejcJbvZHaITyCw5gvz
024KayoCdraHEeCZdkff51PwsShp8TxMwFGf8zHnCIV6G5Po2EQC9nOtHE40
hc/DLRmiUwRs/1ojnIuhQMRxSruTCTBFivaRcRSedIQPKmYQWK1+62fuLxQU
WDX04rMEDGc29X89SYE3vpEjPUdA/36DdnsShaKkgYBX+QQ0f80Vm6ZQsCFl
2dYiAmpR35RGUymcDD1xcecFAiu8ovfkp1Pol6d1JRQTUGU8r/PMpKBWVXyv
tISAMm373GIWhSAuY6qvjMB/aR0qvA==
        "]]}, {
       Directive[
        Opacity[1.], 
        RGBColor[0.560181, 0.691569, 0.194885], 
        AbsoluteThickness[1.6]], 
       LineBox[CompressedData["
1:eJxF0H0w03EcB/CV3DYdlYcsQlt5aOahzJGRrJaVELeQWp7idGFdux6FtlC/
5cpTujkayhKyPMw0j1nNqRzdSXlsl46V3JFUXFHd1ef7uXvf+17/ve9DjuYF
x67E4XD+f/K3pU6emjftVG/cv7vcJ3K6hRF2/Tdh7bAsAiOBXzrpzOzB7MA1
3qbZbpg7WOJL1jhjbPBtP5trDlgYOK/HbsQeiwe7BL33DMm5AB5X0VcwloTg
Q46V+UXGGJikTFYZyW6Cf8z3h3A/54KzrArFjN0FYLlzU4NQJAZr89MfRomL
wE+Jy3y/TxLwa61RVpygFO3t4Dwf1r0LLi9J4IVU3QN7Vh7RKaZLwbYt5CXt
2H3wiI9x7AnBA7Dp7KhSjq8CSytSz+Fl1WAl9o1i7VEDpvBZruwJGZgarxkM
fPYInFGFZUdhtWA9/p3FeW4dOLjX8uipLfXgtFj53KpJ5IE0xc6NygbwjKO1
YEOaHEyPXjor5jSCub3TZS42CvC+V2x1/UfkiNA1xY2tTWC30z4nJVceg7+q
MV4ZS4n+I/GytSM1gzP1uQN5I8jhy5PuwtoW8GzGWG7I+VZw4t4pCovRBja6
HhPXaNAOvnTct1S/Hxkf9aJrjtMBVtGWBqdbkTWdE5NDVk/AhuYZgUQRstRr
sI46jUxLcd92OKAT3JXqT+xWIKv2k0btzVTgjq2Yw7g5chthMaXQArlJPWxJ
JCNXMyWRE7bI+R42H0pckeOo9CmTIOQYYjmjJxg5UmuSlc5BDpd+p82FIgdQ
mpP6jiG7mTG/iBKQ6Qt1TGYS8va3m/MWeMi0Al16PB95k2H3GdZFZIvZHeqf
ychmfZXrG1KQjW9kKSgC5HWJv/BDQmSDA0lhOenIq+3fVbAzkQl6BxeWryL/
BpQ6Joo=
        "]]}, {}, {
       Directive[
        Opacity[1.], 
        RGBColor[0.528488, 0.470624, 0.701351], 
        AbsoluteThickness[1.6]], 
       LineBox[CompressedData["
1:eJwVj3s4lHkcxcctl2LeyaVBbsMghM2UtknzNaWEblYqSwlJz7rUSk2XyRCa
d3a0hGpshS6Ta0phGjQ/3k3KFoq2aWRHbcyKZ0kql9jZP85z/jjPc87n2EUl
Be/TJJFIm9T638Ueq5V/ylxYiVES24QpOvA6BR4FuB68S+hi6n6lgx6mqN6D
U2HnsaHQkgk6/OGhNboOdwZ2zuLsnlE63GItyvHGV4LZA96kzyAdijbYKT1x
f2gy3/jcqJsOFwId+UvxnbCgS376dhUd8p4697ricVDGmh4Yj6SD17a3q0Nz
j4GMvrQ/V+oA7wiGBnM2HQTuv3FX2DjAdvfy/EsmOCCxK3swyx6o0hOEcfWv
8MKpYlV1Pw2+TnSHRgyfg8L22B7uBhoIbQpFzLXnwYdDuR5dbAe1npJ76QIR
BOX3FW6fsQVVfkbVXtElIL8Y9NocbQu/688lBw4VQfhypNF43AZ6VMbC2LQS
0DRYolSts4Y8FPJEoXMNeE0vjdxNreBGcXxSaMV1qEuPulHSbgmry3/UuswQ
Q0h2LI920QKcGu1mVX03obLMn+gKMIdeX5N9B9LKQHE9KVSkRYVFY2+ktboV
cOi9kXviczMQl546qltdCc3ewoRDZ0xBin+m0VfdAk5H2lhasAnQkv2W+w9U
g4qz/Q3SMgaXOKV8y8Pb4KmRaE5toEBmBZ6zF78D/c9mRSf5GBgkX5maiKiB
/HCFtg3HCII7rMMPOtyFFeKy3XvmL4DUfbXj2oN3gV+lsauzXB9eptavWSy9
B0GvTO2vmOnCqDs9zTy1FnqzLY5k3dIGRtTsEVFIHShjFRfbF2pCRMfIVS/H
enCeDpSkz5tjbezyb737Tz14rmnZeo01xdqzg3y5rkkC1LbbfC5lguX9s+9P
RafvQ/F+3nMhc5T1qRVPuuonBUznkXRqeoDVW+Tj5ExtAMidtr4SI2dlGUa8
zOttAFJjLSu+TcIKmxtcmX6nEZBHqqYW86lsLLPvXCinCTCHw+8d5vXLEtZ/
oPkxHwAv047fKhySGf8SHVtnJIMct39Tpg5+lJ2M2VBi2C2DNt5wQfjaLzLd
ve2PxkMQYGcPmelwZ2SE26x8pAmBds6Yi2MHCSlbBgZf2zSD87P7vtVeWmih
ZeYWfUEzKFUP+Yp2HST2kde4jDRDG6d//Yi3HnLjrvxu1+YWIAUmxzy7YIAe
ndqk/7i+Bdom/WuCXQ0REUB942pBQKOV+9HGc2SEluBL31kSgGkPH+BcJqMH
elPcQisC4ofKwhmlZCRpVVjr2xFgUk9nVzaRUSW7KHLAiYC4rVaGl1RklL/K
8e/i5QTwfbO6fGwwFOvC+GC6jQDG4ZT9VikYita/wXwaTMDu/d2RJ45jKFJl
KswIIUAQ5hUmT8VQmPiL2/gOAvpgLKhAgKHNtIbEzt3qPsOEZYbFGPK2YH8U
xKtzccy3mScYYkzWsNmJBOgVEp/DOjG07JV93mQSASuyaaOSHgy5nddhxCUT
IExWvj2sxJDtwscpfsfVOYS3DU9gyGrs+9aZEwREejU0B0xjyKKz3OweV83j
aNFQSqIgk7PCelqaem/Bq6qY+RRESfim+zqdAAOS980WjIKMghJ35mao/40X
FNuaUdB8179K/bPU/wY+iU5ZUpCewdbJuTNqfvkPeb22FPQf0F1Azg==
        "]]}, {
       Directive[
        Opacity[1.], 
        RGBColor[0.772079, 0.431554, 0.102387], 
        AbsoluteThickness[1.6]], 
       LineBox[CompressedData["
1:eJwB4QQe+yFib1JlAgAAAE0AAAACAAAApi884Ne/Kj/16dv/aS8dQIDQii+V
iQhATgrvAV8sHUAIENuvX4kYQKcqAgRUKR1AzC8D8ESJKEBZaygIPiMdQK4/
F5A3iThAvux0EBIXHUCfRyHgMIlIQIbvDSG6/hxAl0smiC2JWEAW9T9CCs4c
QJPNKNwriWhANwCkhKpsHEAzUeI8VpF5QI6toHaJmRtA48M0ATv+gkB3JuAl
ZtQaQFUuqpScFIlAc1kIzSATGkAYunvDE6+PQIQjZeF5QRlA+PXUVl3skkAm
uQSz0H0YQIwfmpk7Q5ZA3+XY8cWpF0C1MLi0goqZQKrMlSiZ2RZA6JSErWGZ
nEAGf5UcahcWQMQJ/3NL6p9AeMjJfdlEFUDV6BOMZoGhQHzdQJxGgBRAk8BU
ytsFo0CSrKCykb8TQKWgbG9Wq6RAvRI1NnvuEkA8qlsDnTSmQHpEDHdiKxJA
J7wh/ujep0BMDRgl6FcRQNxBFGVpgalAMpAMy0uIEEAX8d26tQerQFK9h1xa
jQ9Apqh+dwevrEBriF/9WekNQLqJ9iIlOq5Ap+q8GFVhDEAic0U1SOavQA57
gw6NuApAKmjg2U/FsECafxv0gBcJQIWriZBhibFATBs5VHCSB0AKc5769V2y
QCjlv46c7AVAUs8eXHAks0AmRsxDxGIEQH9ltfME57NATBuq6KfgAkDWf7c+
HLq0QJwe8WfIPQFA8C4lgRl/tUAYcnvDyG3/PzRi/naZVLZAVAPna3oe/D9d
z+2iMya3QNx89fOj3vg/SdFIxrPpt0CkJA9xxNb1P19XD522vbhAxCj7ol6N
8j83ckFrn4O5QGC25JPf9+4/9MaJb6JFukDI6xih8fPoP9yfPScoGLtA2Nnx
F/ds4j+GDV3Wk9y7QOBIwvHUq9g/Wv/nOIKxvEAAn9QNRe/GP/GF3pJWeL1A
ABoe+IGWi79tRusiRTu+QAAgwU9W5sm/E4tjZrYOv0DQvbZsuw/av3xkR6EN
1L9AQBmw7jcm478HYcvH81TAQPAaYL2ex+m/wyz+2e29wEAAJmXmCiXwv+DC
5ufaH8FASBAPeU8u878SG4VPCYrBQDie5lYaefa/pj3ZsirtwUDg/bI/7ov5
vyx9ODFZTsJAQHXcSEqP/L/Hfk0JybfCQEiQM50s1P+/w0oY3Ssaw0CEvj/+
i3ABwMApiS3jG8NAADguelt3AcC+CPp9mh3DQHyxHPYqfgHAuMbbHgkhw0B0
pPntyYsBwKxCn2DmJ8NAYIqz3QenAcCUOibkoDXDQDhWJ72D3QHAZio06xVR
w0Ds7Q58e0oCwGMJpTvNUsNAaGf990pRAsBg6BWMhFTDQOTg63MaWALAWqb3
LPNXw0DY08hruWUCwE4iu27QXsNAxLmCW/eAAsA3GkLyimzDQKCF9jpztwLA
NPmyQkJuw0Ac/+S2Qr4CwDLYI5P5b8NAmHjTMhLFAsAslgU0aHPDQJBrsCqx
0gLAIBLJdUV6w0B8UWoa7+0CwB3xOcb8e8NA+MpYlr70AsAa0KoWtH3DQHBE
RxKO+wLAFI6MtyKBw0BoNyQKLQkDwBFt/QfagsNA5LAShvwPA8AOTG5YkYTD
QFwqAQLMFgPACyvfqEiGw0DYo+99mx0DwAgKUPn/h8NAVB3e+WokA8AWA0Yb

        "]]}, {
       Directive[
        Opacity[1.], 
        RGBColor[0.363898, 0.618501, 0.782349], 
        AbsoluteThickness[1.6]], 
       LineBox[CompressedData["
1:eJwVj3k81HkcxqdiHeUWQylMjsYxHcrd90nOhFgkG4bSaiNttrZEubffpFKk
2BhRsxXRNbkqw4jaWCO2kHG26KDQsaxlZ//4vD6v5/X+PJ/n9eiFRfuEz6fR
aB6S+X/zWHZ9L2uYZNHhcJ8LaiwkiDis85QsuPttVFepsCCr/KoshKJjzR6l
508UWWhiLfjoSBkjILDSe1qOhVKimWFJWeGKnYJ3EI0Frote3yrKFXbz+F6M
UXNccDc8YUYFIJIj5VHWYI7MZuNuEyoCzy4VuTQeMcda7wE7/7NHECIVzJBp
M8Og0GKe7WwSPhXI9HxraQY/8xtZl9QpxDWtiC3NNwW96qhQrewMOmwezdCn
TPD353b/oPfnsL7HOTgj2ATpy3NzbDdlY0+9O0+znAn+qop7SZwcnLaubylR
ZWIkK+VmaM4l8AdNOjyPrES93FyM+1subouUGmltxvhzRC19d+JllE4MZNVY
GiNT4Pv7K+ki5BWtdEznGuFqQWS0f/EVhF543xkxbQi7G98tyLPgwVCQ7+nD
NoTRA73ZkZ7fUGfSfN290gDdG9XD9yReh5dh9JDPYgNojour+DLFEPvR5n8f
twK8a8d+likrAZ4oSJ18wUAV9UXfwKYUvGj5v6ptGdCPcVrnOlSG3u3JJTOZ
+mBG9HV6Pb6FRW3Rfu4f9JBaTGWEUrdhk+gu5vnpQT4mf/pz0B3YHyhyVy3T
hU/Lsh37V9yFw8W3Fzlqujgezp+UGr6L/bmbz+h9WYYXx8s3LK26B1lORaVH
sQ4+mhskah3no3BQqjDz0FJYhM0eyvG9j6E6t21TRksQ1DJauNawHMqCgy2x
vVpwa3VtuPumHDZGCdIaN+kI2aaUd/9hBZTVk2Vb2ZqwPLBxLze5EiM/7Hp6
lamBTw1UdKFTFXi9ph7Z0+ro5tobGdOrsahrNI93Sw1pCkEvMrurcWjDqRJR
nCoC54atkm4/QLqxwQltlgrGU3vO+R9+CMep9ZtmxpQQ5fxO38n2EazE4/9M
n1SA2smdu+8r1iClKc/T+rM84na5XFZor0H7mW90ijmykAl91jjpK0BcMDt1
x3tpCE1nO0cfCjAScSLGKXAB+uqGhruW12KHS5Q49BMNqktSveQ4tdgallZ3
lD9DePadd5ijtegTF9fmdn0lpvFWq7d71kG5NarJmD5JGo95yD0tr4OIz9CI
7H5HhJvpYhNtITK0QpJ8rQeIYCVlNrhECF2lnKgtigPkkex0fK6OhEu1BTgO
9pOKhlfL5PSEKPjgzLI41U9KHLjsISMhRI/Nu9X6+0iWjeHrgnVC4PXMXp5K
L9nNtHi32Fvy77xtW9GtTrJT7qpts49EJ5RdzwzsJOyRxekpvpL7vYyEZKlO
Esj7ajq5TQj2xoVmOwM6iKd+9T5RsBCC0a40fdpLYqntMMGJlPidY20ue7UT
i6k7Dg77JP7VY8pnp9rImg5G5lS0hC8NG04oaiOm2dIWETESPuGWxf76nOiq
Pj3oFCtEQr7W2HJuK9EZt26YOSrpQ52qV3JrJdqiGxr34iV5P837dW5CRNRP
p5frJwrRt/mNS6+ziKhE/SvTlSQELbLKLr+/hShu2RdwNkWiHQrfxK9rIQtN
eq+5pkny6JzsIOoPIiu/dWruF4ke+3GTvbiZ/AdpWTW6
        "]]}, {}, {
       Directive[
        Opacity[1.], 
        RGBColor[0.647624, 0.37816, 0.614037], 
        AbsoluteThickness[1.6]], 
       LineBox[CompressedData["
1:eJwVjnk8lHkcgIepzCiMc96VWPeEzCSlNdr3i9SkRLKSdcukzxZttrbWlaPa
F5WjbNOBiLWhIYxrmB+viLJpKx2k0cEQuyHbajDZP57P83n+e4zDor0jlCkU
isci/7uE7SR9KrHCwz2D77A2MOBkbxr7IkGDOLfwtik7BtAY/cJgAoNc7n6J
mM2A+2zqh80EC7osoxu8VjPgFs7MdCA2ApuSWHHcgAH5W42lHIIH8sq8i3eV
GfDbdotf1xB+YGEuvtebpwE5PawBayISzpQ1rPB6qA7rdr128s06ATv1rLli
bTV4Q9orcReSQc4OSRDGLIfvbG9euKpDwKWXo7T7/XTAGmNJbeF54I6O4r7G
NPhv5rFv4Hg2tBdVpO9PXQYZRpcFXNdc8BaPpAy3L4FaTn1NcpoA/oo8Rp5T
o4LsQmpFqOAqbGi/y2yJUYJ2uiJm+1g+uMhN1oqiFPgTmXYGP+k6SO9xAxY4
c3gO8unuX1oEQe3zugLqLF5ccDDat+wGjB0vZ2lkzeBON7+nXrMvAUh/vS9n
7xRuKTZekA3+Drxq1Y/vGibwAWediANJf8Dj/EKu+9Awzpx82VirUgbjW7f1
dSdI8ZLShJ9VhOXA6812W2L2CG8k/jUxd7wFIUZtWrde1OMmMW7recNCOOks
D1XYSCRWkdLnnncqgUHQ5dL0J5JTZURmKFEFvIimJjPOkEQ1Ju/zTOBtkJ3F
eIVmMon3A8OAw2bVQJHzk6hFf0sSI2qnl4xUAyuj6s/gk1OSvsS6bw0aa6B9
sC0l7OOM5IOtedJXibVw6dEOjT1rZiX2YQvHBD4iCFgx5ny4bE4S+GCicJ1F
HRSq/3PkygoK2vaQ11E9WgecSPPKT8VKKHiPxjVRcz3Uh7+D4VAqcjji/EN+
SgP4VQ6JPShL0ccOIrrQrRFUDxCT6bnL0ED+JksW1gQisvFEgCcNnVYL7MsZ
aIK4aNZE8Rgd+StGNiZXicGx2agmqXQ5mjw1mO17vBl0Anbz+3hq6NCW9yZu
3Bag7Ld7qDSkjrTTw/kidQlMET2drzwYKG7f1utqjxebVmAQa6CJVELvdU77
IBj3c7gSPKeJSJuF5xPNCD4EmR1jP9NC0rbhkRdGrZB8VtjBLdZGWitPedLT
WoFxVgFZKTqoZNPz21YTrWBTO8Ex3a2LbOI3rt27sw28ctbGFxjqoc4ED3pX
XRscdnGc5sv1EOmOvbTWJ8FAf2jwQBcTodXEmjcrSXjWYtWq1MNELbTP8ZdX
kZAb/lORoJeJ6jv6DenGJKhXqER2PWWicpf8kGFLEuZw20nWMBNdcLR4W7Ce
hIGIWKpMGUN8K/v3urtIyKvSZfGdMBROL+b2eJPg7xusuoBjKESmm5HqQ4Ke
vHT8oiuG/Es+2UzvIeHcZqeqO+4Y2mnSFNUbRELC0zBH870YctB3mUo7SELQ
vHDH26MYsp+97eISRYJ+4axt3AkM2T0zzZmNXvzf4qqpE48hm9yl9pExJHhl
9j1xTcXQ11pdR91+IQFM54OKsjG0avKbjrnYxf/OLc7cXAzp997Uq4knof5g
pukjAYZ0zmXUmSSRwBGZypSvY0jz0LzKi2QSxvwPdV++gSH1HVF+WakklChE
5XalGFpu/aqUd5qEsBuU891lGKKpes0qzpBguM39xzAhhr4ADnRObw==
        "]]}, {
       Directive[
        Opacity[1.], 
        RGBColor[0.571589, 0.586483, 0.], 
        AbsoluteThickness[1.6]], 
       LineBox[CompressedData["
1:eJwVk2k8lAkAh02pGQphXGMcM71hER0suebfSBFSskgRKatfGmp2a2WdS/XK
zxbRTkuOchSN3ELIW9pq27SUHCPFMlG7WTGpsO2H5/d8fb48nH2R3gcWycnJ
eX7hfxdbOgz1tJryqhWzBWblMl5CZ6plFsnAmN4bmkG9jMdY0V+xl9SG7lp+
llq7jPe75eJ3m0gTJPv93TTbI+OJeVpnbUhb+FzZrPDb4g+8vC2coTWkK2Yc
ZZf37/7Au+BudHo16Y8NR/x7cxVneZmPTAbMyHC09rA2rTj4kbd+xysH33PR
KEmUiF8Hz/GGKSua/XwSwkzDeFbqcvjG4tr5HCaJdZPuNvMCGrQbYyj1ip8R
UdwZzZcuwofpbt/ANxlwiZoQ7HKVR5rBRZG9czbSTIrE43eXoHZNQ01SqgjL
nTzjTjrQIT2ffD1ElAPT8DNy0yIG7igsCN3H89CQEP5IwlTEU6l6WlhiAYav
93uIji1DZpvPg/4ll+Fm67hn75PlKMqPiPQtuwJ2pWNdnpsyHK7tXpxrVYx0
p+72qlIVGDdz5qWDJbCRyCvlZ6zAwEbmgYOJV0Hdz5aL8FSF1qSksZZehrw2
oWfBJ1UUl8Ydp1eUo8oivzWzQQ2N5Ax3lZ0YzBKtM/+Eq4MrdLF2Ha2AOHsw
hmHC/NI91Ot19wZGanJqioeZSCkjz4aQlQiXFG0WZ2hAUXjp43RgFYjY+bmj
2zXh/Vh/TxRRDUvjQuUCmhbiD9ROyY9Vo2fB4VufCi08i693YjfWoNbL+K87
h7TxzmJVok58LUau7mm+pKsDq33zx0Q+dXCLedlg3aeDwMdvC9cb1cM9JnBu
RxYLbk9cO6pf1yM3hfi1x1kXe/1UcutuNWAV3T6IRWPD5ujGQ3k/3cTnjJwT
HZVsvO8gIwtdGhHlOT0oC9LDQJ6jsYl2E9jxueGjLH2cVAp8ljnQBM2ms+5O
D/QRsDBmm1TZDFdB186dpw0wmTKY4fvDLYxk3eiTsg1xePME18W+BVPLhBXj
QkOonwkNq1NuxSVHiab7n4b4cf+WAqXuVkS9f2MabMoBPeThvSmfNkjCrjzp
IjmgzOd7395qgyjKj506xsFQ++hYn8Ft/LhQoT7txIWaboqXQuptfHK7kduS
y0WxY2+V6dvbKNTx7XaY4cI81nbtrm3tuJAgE895rMS9OE+F+/XtML4Mtl7Z
SlBbtSVmLAovtlp+PbmIQNtX5OphXQqlf4Tui5Yn0ML4GHtRj4LQ+5d02lIC
DR39+gocCksDaGOqCgTK+XnBo8YUzA92XVinQuC8ndFIvjWF6FPHZ4W6xJdP
rCY0dlBg3mltnllPIFShyP6RNwXJlvfSOGsCwVKNtGQfCiUPTTToNgQCimXm
U34U7LrOHdayI7CN2yToDKIQ/CpU3xYEbFj8f1MjKIjlGAnRHgSsZqv4fAGF
48kO5bRtBNY9X5k5G0mBzzjynPQiYJ69xCpcSOGpSt+ai94EDNXuf+9ygsIn
/fKXjf4E9CY3dHyOoXC3cEjJOYAAq/OaZk0shXQjDbuHuwkw09PquYkUOBZx
Gf1BBFQPz9H7kihMVFa1hAYTUPYQ+J9LplBjPTY+EUJgmdmLUteTFOJu6mp9
F0qAobh9duEUBVfH7c6f9xP4D7seK6Y=
        "]]}}}, {
    DisplayFunction -> Identity, AspectRatio -> 
     NCache[GoldenRatio^(-1), 0.6180339887498948], Axes -> {True, True}, 
     AxesLabel -> {None, None}, AxesOrigin -> {0, 0}, DisplayFunction :> 
     Identity, Frame -> {{False, False}, {False, False}}, 
     FrameLabel -> {{None, None}, {None, None}}, 
     FrameTicks -> {{Automatic, Automatic}, {Automatic, Automatic}}, 
     GridLines -> {None, None}, GridLinesStyle -> Directive[
       GrayLevel[0.5, 0.4]], 
     Method -> {
      "DefaultBoundaryStyle" -> Automatic, "DefaultMeshStyle" -> 
       AbsolutePointSize[6], "ScalingFunctions" -> None}, 
     PlotRange -> {{0, 10000}, {-14.23520301350095, 35.240322967651736`}}, 
     PlotRangeClipping -> True, PlotRangePadding -> {{
        Scaled[0.02], 
        Scaled[0.02]}, {
        Scaled[0.05], 
        Scaled[0.05]}}, Ticks -> {Automatic, Automatic}}],FormBox[
    FormBox[
     TemplateBox[{
      "\"iceIc\"", "\"iceIh\"", "\"iceII\"", "\"iceIX\"", "\"iceVI\"", 
       "\"iceXIII\"", "\"iceXV\"", "\"liquid\"", "\"iceV-part\"", 
       "\"iceIII-part\""}, "LineLegend", DisplayFunction -> (FormBox[
        StyleBox[
         StyleBox[
          PaneBox[
           TagBox[
            GridBox[{{
               TagBox[
                GridBox[{{
                   GraphicsBox[{{
                    Directive[
                    EdgeForm[
                    Directive[
                    Opacity[0.3], 
                    GrayLevel[0]]], 
                    PointSize[0.5], 
                    Opacity[1.], 
                    RGBColor[0.368417, 0.506779, 0.709798], 
                    AbsoluteThickness[1.6]], {
                    LineBox[{{0, 10}, {20, 10}}]}}, {
                    Directive[
                    EdgeForm[
                    Directive[
                    Opacity[0.3], 
                    GrayLevel[0]]], 
                    PointSize[0.5], 
                    Opacity[1.], 
                    RGBColor[0.368417, 0.506779, 0.709798], 
                    AbsoluteThickness[1.6]], {}}}, AspectRatio -> Full, 
                    ImageSize -> {20, 10}, PlotRangePadding -> None, 
                    ImagePadding -> Automatic, 
                    BaselinePosition -> (Scaled[0.1] -> Baseline)], #}, {
                   GraphicsBox[{{
                    Directive[
                    EdgeForm[
                    Directive[
                    Opacity[0.3], 
                    GrayLevel[0]]], 
                    PointSize[0.5], 
                    Opacity[1.], 
                    RGBColor[0.880722, 0.611041, 0.142051], 
                    AbsoluteThickness[1.6]], {
                    LineBox[{{0, 10}, {20, 10}}]}}, {
                    Directive[
                    EdgeForm[
                    Directive[
                    Opacity[0.3], 
                    GrayLevel[0]]], 
                    PointSize[0.5], 
                    Opacity[1.], 
                    RGBColor[0.880722, 0.611041, 0.142051], 
                    AbsoluteThickness[1.6]], {}}}, AspectRatio -> Full, 
                    ImageSize -> {20, 10}, PlotRangePadding -> None, 
                    ImagePadding -> Automatic, 
                    BaselinePosition -> (Scaled[0.1] -> Baseline)], #2}, {
                   GraphicsBox[{{
                    Directive[
                    EdgeForm[
                    Directive[
                    Opacity[0.3], 
                    GrayLevel[0]]], 
                    PointSize[0.5], 
                    Opacity[1.], 
                    RGBColor[0.560181, 0.691569, 0.194885], 
                    AbsoluteThickness[1.6]], {
                    LineBox[{{0, 10}, {20, 10}}]}}, {
                    Directive[
                    EdgeForm[
                    Directive[
                    Opacity[0.3], 
                    GrayLevel[0]]], 
                    PointSize[0.5], 
                    Opacity[1.], 
                    RGBColor[0.560181, 0.691569, 0.194885], 
                    AbsoluteThickness[1.6]], {}}}, AspectRatio -> Full, 
                    ImageSize -> {20, 10}, PlotRangePadding -> None, 
                    ImagePadding -> Automatic, 
                    BaselinePosition -> (Scaled[0.1] -> Baseline)], #3}, {
                   GraphicsBox[{{
                    Directive[
                    EdgeForm[
                    Directive[
                    Opacity[0.3], 
                    GrayLevel[0]]], 
                    PointSize[0.5], 
                    Opacity[1.], 
                    RGBColor[0.922526, 0.385626, 0.209179], 
                    AbsoluteThickness[1.6]], {
                    LineBox[{{0, 10}, {20, 10}}]}}, {
                    Directive[
                    EdgeForm[
                    Directive[
                    Opacity[0.3], 
                    GrayLevel[0]]], 
                    PointSize[0.5], 
                    Opacity[1.], 
                    RGBColor[0.922526, 0.385626, 0.209179], 
                    AbsoluteThickness[1.6]], {}}}, AspectRatio -> Full, 
                    ImageSize -> {20, 10}, PlotRangePadding -> None, 
                    ImagePadding -> Automatic, 
                    BaselinePosition -> (Scaled[0.1] -> Baseline)], #4}, {
                   GraphicsBox[{{
                    Directive[
                    EdgeForm[
                    Directive[
                    Opacity[0.3], 
                    GrayLevel[0]]], 
                    PointSize[0.5], 
                    Opacity[1.], 
                    RGBColor[0.528488, 0.470624, 0.701351], 
                    AbsoluteThickness[1.6]], {
                    LineBox[{{0, 10}, {20, 10}}]}}, {
                    Directive[
                    EdgeForm[
                    Directive[
                    Opacity[0.3], 
                    GrayLevel[0]]], 
                    PointSize[0.5], 
                    Opacity[1.], 
                    RGBColor[0.528488, 0.470624, 0.701351], 
                    AbsoluteThickness[1.6]], {}}}, AspectRatio -> Full, 
                    ImageSize -> {20, 10}, PlotRangePadding -> None, 
                    ImagePadding -> Automatic, 
                    BaselinePosition -> (Scaled[0.1] -> Baseline)], #5}, {
                   GraphicsBox[{{
                    Directive[
                    EdgeForm[
                    Directive[
                    Opacity[0.3], 
                    GrayLevel[0]]], 
                    PointSize[0.5], 
                    Opacity[1.], 
                    RGBColor[0.772079, 0.431554, 0.102387], 
                    AbsoluteThickness[1.6]], {
                    LineBox[{{0, 10}, {20, 10}}]}}, {
                    Directive[
                    EdgeForm[
                    Directive[
                    Opacity[0.3], 
                    GrayLevel[0]]], 
                    PointSize[0.5], 
                    Opacity[1.], 
                    RGBColor[0.772079, 0.431554, 0.102387], 
                    AbsoluteThickness[1.6]], {}}}, AspectRatio -> Full, 
                    ImageSize -> {20, 10}, PlotRangePadding -> None, 
                    ImagePadding -> Automatic, 
                    BaselinePosition -> (Scaled[0.1] -> Baseline)], #6}, {
                   GraphicsBox[{{
                    Directive[
                    EdgeForm[
                    Directive[
                    Opacity[0.3], 
                    GrayLevel[0]]], 
                    PointSize[0.5], 
                    Opacity[1.], 
                    RGBColor[0.363898, 0.618501, 0.782349], 
                    AbsoluteThickness[1.6]], {
                    LineBox[{{0, 10}, {20, 10}}]}}, {
                    Directive[
                    EdgeForm[
                    Directive[
                    Opacity[0.3], 
                    GrayLevel[0]]], 
                    PointSize[0.5], 
                    Opacity[1.], 
                    RGBColor[0.363898, 0.618501, 0.782349], 
                    AbsoluteThickness[1.6]], {}}}, AspectRatio -> Full, 
                    ImageSize -> {20, 10}, PlotRangePadding -> None, 
                    ImagePadding -> Automatic, 
                    BaselinePosition -> (Scaled[0.1] -> Baseline)], #7}, {
                   GraphicsBox[{{
                    Directive[
                    EdgeForm[
                    Directive[
                    Opacity[0.3], 
                    GrayLevel[0]]], 
                    PointSize[0.5], 
                    Opacity[1.], 
                    RGBColor[1, 0.75, 0], 
                    AbsoluteThickness[1.6]], {
                    LineBox[{{0, 10}, {20, 10}}]}}, {
                    Directive[
                    EdgeForm[
                    Directive[
                    Opacity[0.3], 
                    GrayLevel[0]]], 
                    PointSize[0.5], 
                    Opacity[1.], 
                    RGBColor[1, 0.75, 0], 
                    AbsoluteThickness[1.6]], {}}}, AspectRatio -> Full, 
                    ImageSize -> {20, 10}, PlotRangePadding -> None, 
                    ImagePadding -> Automatic, 
                    BaselinePosition -> (Scaled[0.1] -> Baseline)], #8}, {
                   GraphicsBox[{{
                    Directive[
                    EdgeForm[
                    Directive[
                    Opacity[0.3], 
                    GrayLevel[0]]], 
                    PointSize[0.5], 
                    Opacity[1.], 
                    RGBColor[0.647624, 0.37816, 0.614037], 
                    AbsoluteThickness[1.6]], {
                    LineBox[{{0, 10}, {20, 10}}]}}, {
                    Directive[
                    EdgeForm[
                    Directive[
                    Opacity[0.3], 
                    GrayLevel[0]]], 
                    PointSize[0.5], 
                    Opacity[1.], 
                    RGBColor[0.647624, 0.37816, 0.614037], 
                    AbsoluteThickness[1.6]], {}}}, AspectRatio -> Full, 
                    ImageSize -> {20, 10}, PlotRangePadding -> None, 
                    ImagePadding -> Automatic, 
                    BaselinePosition -> (Scaled[0.1] -> Baseline)], #9}, {
                   GraphicsBox[{{
                    Directive[
                    EdgeForm[
                    Directive[
                    Opacity[0.3], 
                    GrayLevel[0]]], 
                    PointSize[0.5], 
                    Opacity[1.], 
                    RGBColor[0.571589, 0.586483, 0.], 
                    AbsoluteThickness[1.6]], {
                    LineBox[{{0, 10}, {20, 10}}]}}, {
                    Directive[
                    EdgeForm[
                    Directive[
                    Opacity[0.3], 
                    GrayLevel[0]]], 
                    PointSize[0.5], 
                    Opacity[1.], 
                    RGBColor[0.571589, 0.586483, 0.], 
                    AbsoluteThickness[1.6]], {}}}, AspectRatio -> Full, 
                    ImageSize -> {20, 10}, PlotRangePadding -> None, 
                    ImagePadding -> Automatic, 
                    BaselinePosition -> (Scaled[0.1] -> Baseline)], #10}}, 
                 GridBoxAlignment -> {
                  "Columns" -> {Center, Left}, "Rows" -> {{Baseline}}}, 
                 AutoDelete -> False, 
                 GridBoxDividers -> {
                  "Columns" -> {{False}}, "Rows" -> {{False}}}, 
                 GridBoxItemSize -> {"Columns" -> {{All}}, "Rows" -> {{All}}},
                  GridBoxSpacings -> {
                  "Columns" -> {{0.5}}, "Rows" -> {{0.8}}}], "Grid"]}}, 
             GridBoxAlignment -> {"Columns" -> {{Left}}, "Rows" -> {{Top}}}, 
             AutoDelete -> False, 
             GridBoxItemSize -> {
              "Columns" -> {{Automatic}}, "Rows" -> {{Automatic}}}, 
             GridBoxSpacings -> {"Columns" -> {{1}}, "Rows" -> {{0}}}], 
            "Grid"], Alignment -> Left, AppearanceElements -> None, 
           ImageMargins -> {{5, 5}, {5, 5}}, ImageSizeAction -> 
           "ResizeToFit"], LineIndent -> 0, StripOnInput -> False], {
         FontFamily -> "Arial"}, Background -> Automatic, StripOnInput -> 
         False], TraditionalForm]& ), 
      InterpretationFunction :> (RowBox[{"LineLegend", "[", 
         RowBox[{
           RowBox[{"{", 
             RowBox[{
               RowBox[{"Directive", "[", 
                 RowBox[{
                   RowBox[{"Opacity", "[", "1.`", "]"}], ",", 
                   InterpretationBox[
                    ButtonBox[
                    TooltipBox[
                    GraphicsBox[{{
                    GrayLevel[0], 
                    RectangleBox[{0, 0}]}, {
                    GrayLevel[0], 
                    RectangleBox[{1, -1}]}, {
                    RGBColor[0.368417, 0.506779, 0.709798], 
                    RectangleBox[{0, -1}, {2, 1}]}}, AspectRatio -> 1, Frame -> 
                    True, FrameStyle -> 
                    RGBColor[
                    0.24561133333333335`, 0.3378526666666667, 
                    0.4731986666666667], FrameTicks -> None, 
                    PlotRangePadding -> None, ImageSize -> 
                    Dynamic[{
                    Automatic, 1.35 CurrentValue["FontCapHeight"]/
                    AbsoluteCurrentValue[Magnification]}]], 
                    "RGBColor[0.368417, 0.506779, 0.709798]"], Appearance -> 
                    None, BaseStyle -> {}, BaselinePosition -> Baseline, 
                    DefaultBaseStyle -> {}, ButtonFunction :> 
                    With[{Typeset`box$ = EvaluationBox[]}, 
                    If[
                    Not[
                    AbsoluteCurrentValue["Deployed"]], 
                    SelectionMove[Typeset`box$, All, Expression]; 
                    FrontEnd`Private`$ColorSelectorInitialAlpha = 1; 
                    FrontEnd`Private`$ColorSelectorInitialColor = 
                    RGBColor[0.368417, 0.506779, 0.709798]; 
                    FrontEnd`Private`$ColorSelectorUseMakeBoxes = True; 
                    MathLink`CallFrontEnd[
                    FrontEnd`AttachCell[Typeset`box$, 
                    FrontEndResource["RGBColorValueSelector"], {
                    0, {Left, Bottom}}, {Left, Top}, 
                    "ClosingActions" -> {
                    "SelectionDeparture", "ParentChanged", 
                    "EvaluatorQuit"}]]]], BaseStyle -> Inherited, Evaluator -> 
                    Automatic, Method -> "Preemptive"], 
                    RGBColor[0.368417, 0.506779, 0.709798], Editable -> False,
                     Selectable -> False], ",", 
                   RowBox[{"AbsoluteThickness", "[", "1.6`", "]"}]}], "]"}], 
               ",", 
               RowBox[{"Directive", "[", 
                 RowBox[{
                   RowBox[{"Opacity", "[", "1.`", "]"}], ",", 
                   InterpretationBox[
                    ButtonBox[
                    TooltipBox[
                    GraphicsBox[{{
                    GrayLevel[0], 
                    RectangleBox[{0, 0}]}, {
                    GrayLevel[0], 
                    RectangleBox[{1, -1}]}, {
                    RGBColor[0.880722, 0.611041, 0.142051], 
                    RectangleBox[{0, -1}, {2, 1}]}}, AspectRatio -> 1, Frame -> 
                    True, FrameStyle -> 
                    RGBColor[
                    0.587148, 0.40736066666666665`, 0.09470066666666668], 
                    FrameTicks -> None, PlotRangePadding -> None, ImageSize -> 
                    Dynamic[{
                    Automatic, 1.35 CurrentValue["FontCapHeight"]/
                    AbsoluteCurrentValue[Magnification]}]], 
                    "RGBColor[0.880722, 0.611041, 0.142051]"], Appearance -> 
                    None, BaseStyle -> {}, BaselinePosition -> Baseline, 
                    DefaultBaseStyle -> {}, ButtonFunction :> 
                    With[{Typeset`box$ = EvaluationBox[]}, 
                    If[
                    Not[
                    AbsoluteCurrentValue["Deployed"]], 
                    SelectionMove[Typeset`box$, All, Expression]; 
                    FrontEnd`Private`$ColorSelectorInitialAlpha = 1; 
                    FrontEnd`Private`$ColorSelectorInitialColor = 
                    RGBColor[0.880722, 0.611041, 0.142051]; 
                    FrontEnd`Private`$ColorSelectorUseMakeBoxes = True; 
                    MathLink`CallFrontEnd[
                    FrontEnd`AttachCell[Typeset`box$, 
                    FrontEndResource["RGBColorValueSelector"], {
                    0, {Left, Bottom}}, {Left, Top}, 
                    "ClosingActions" -> {
                    "SelectionDeparture", "ParentChanged", 
                    "EvaluatorQuit"}]]]], BaseStyle -> Inherited, Evaluator -> 
                    Automatic, Method -> "Preemptive"], 
                    RGBColor[0.880722, 0.611041, 0.142051], Editable -> False,
                     Selectable -> False], ",", 
                   RowBox[{"AbsoluteThickness", "[", "1.6`", "]"}]}], "]"}], 
               ",", 
               RowBox[{"Directive", "[", 
                 RowBox[{
                   RowBox[{"Opacity", "[", "1.`", "]"}], ",", 
                   InterpretationBox[
                    ButtonBox[
                    TooltipBox[
                    GraphicsBox[{{
                    GrayLevel[0], 
                    RectangleBox[{0, 0}]}, {
                    GrayLevel[0], 
                    RectangleBox[{1, -1}]}, {
                    RGBColor[0.560181, 0.691569, 0.194885], 
                    RectangleBox[{0, -1}, {2, 1}]}}, AspectRatio -> 1, Frame -> 
                    True, FrameStyle -> 
                    RGBColor[
                    0.37345400000000006`, 0.461046, 0.12992333333333334`], 
                    FrameTicks -> None, PlotRangePadding -> None, ImageSize -> 
                    Dynamic[{
                    Automatic, 1.35 CurrentValue["FontCapHeight"]/
                    AbsoluteCurrentValue[Magnification]}]], 
                    "RGBColor[0.560181, 0.691569, 0.194885]"], Appearance -> 
                    None, BaseStyle -> {}, BaselinePosition -> Baseline, 
                    DefaultBaseStyle -> {}, ButtonFunction :> 
                    With[{Typeset`box$ = EvaluationBox[]}, 
                    If[
                    Not[
                    AbsoluteCurrentValue["Deployed"]], 
                    SelectionMove[Typeset`box$, All, Expression]; 
                    FrontEnd`Private`$ColorSelectorInitialAlpha = 1; 
                    FrontEnd`Private`$ColorSelectorInitialColor = 
                    RGBColor[0.560181, 0.691569, 0.194885]; 
                    FrontEnd`Private`$ColorSelectorUseMakeBoxes = True; 
                    MathLink`CallFrontEnd[
                    FrontEnd`AttachCell[Typeset`box$, 
                    FrontEndResource["RGBColorValueSelector"], {
                    0, {Left, Bottom}}, {Left, Top}, 
                    "ClosingActions" -> {
                    "SelectionDeparture", "ParentChanged", 
                    "EvaluatorQuit"}]]]], BaseStyle -> Inherited, Evaluator -> 
                    Automatic, Method -> "Preemptive"], 
                    RGBColor[0.560181, 0.691569, 0.194885], Editable -> False,
                     Selectable -> False], ",", 
                   RowBox[{"AbsoluteThickness", "[", "1.6`", "]"}]}], "]"}], 
               ",", 
               RowBox[{"Directive", "[", 
                 RowBox[{
                   RowBox[{"Opacity", "[", "1.`", "]"}], ",", 
                   InterpretationBox[
                    ButtonBox[
                    TooltipBox[
                    GraphicsBox[{{
                    GrayLevel[0], 
                    RectangleBox[{0, 0}]}, {
                    GrayLevel[0], 
                    RectangleBox[{1, -1}]}, {
                    RGBColor[0.922526, 0.385626, 0.209179], 
                    RectangleBox[{0, -1}, {2, 1}]}}, AspectRatio -> 1, Frame -> 
                    True, FrameStyle -> 
                    RGBColor[
                    0.6150173333333333, 0.25708400000000003`, 
                    0.13945266666666667`], FrameTicks -> None, 
                    PlotRangePadding -> None, ImageSize -> 
                    Dynamic[{
                    Automatic, 1.35 CurrentValue["FontCapHeight"]/
                    AbsoluteCurrentValue[Magnification]}]], 
                    "RGBColor[0.922526, 0.385626, 0.209179]"], Appearance -> 
                    None, BaseStyle -> {}, BaselinePosition -> Baseline, 
                    DefaultBaseStyle -> {}, ButtonFunction :> 
                    With[{Typeset`box$ = EvaluationBox[]}, 
                    If[
                    Not[
                    AbsoluteCurrentValue["Deployed"]], 
                    SelectionMove[Typeset`box$, All, Expression]; 
                    FrontEnd`Private`$ColorSelectorInitialAlpha = 1; 
                    FrontEnd`Private`$ColorSelectorInitialColor = 
                    RGBColor[0.922526, 0.385626, 0.209179]; 
                    FrontEnd`Private`$ColorSelectorUseMakeBoxes = True; 
                    MathLink`CallFrontEnd[
                    FrontEnd`AttachCell[Typeset`box$, 
                    FrontEndResource["RGBColorValueSelector"], {
                    0, {Left, Bottom}}, {Left, Top}, 
                    "ClosingActions" -> {
                    "SelectionDeparture", "ParentChanged", 
                    "EvaluatorQuit"}]]]], BaseStyle -> Inherited, Evaluator -> 
                    Automatic, Method -> "Preemptive"], 
                    RGBColor[0.922526, 0.385626, 0.209179], Editable -> False,
                     Selectable -> False], ",", 
                   RowBox[{"AbsoluteThickness", "[", "1.6`", "]"}]}], "]"}], 
               ",", 
               RowBox[{"Directive", "[", 
                 RowBox[{
                   RowBox[{"Opacity", "[", "1.`", "]"}], ",", 
                   InterpretationBox[
                    ButtonBox[
                    TooltipBox[
                    GraphicsBox[{{
                    GrayLevel[0], 
                    RectangleBox[{0, 0}]}, {
                    GrayLevel[0], 
                    RectangleBox[{1, -1}]}, {
                    RGBColor[0.528488, 0.470624, 0.701351], 
                    RectangleBox[{0, -1}, {2, 1}]}}, AspectRatio -> 1, Frame -> 
                    True, FrameStyle -> 
                    RGBColor[
                    0.3523253333333333, 0.3137493333333333, 
                    0.46756733333333333`], FrameTicks -> None, 
                    PlotRangePadding -> None, ImageSize -> 
                    Dynamic[{
                    Automatic, 1.35 CurrentValue["FontCapHeight"]/
                    AbsoluteCurrentValue[Magnification]}]], 
                    "RGBColor[0.528488, 0.470624, 0.701351]"], Appearance -> 
                    None, BaseStyle -> {}, BaselinePosition -> Baseline, 
                    DefaultBaseStyle -> {}, ButtonFunction :> 
                    With[{Typeset`box$ = EvaluationBox[]}, 
                    If[
                    Not[
                    AbsoluteCurrentValue["Deployed"]], 
                    SelectionMove[Typeset`box$, All, Expression]; 
                    FrontEnd`Private`$ColorSelectorInitialAlpha = 1; 
                    FrontEnd`Private`$ColorSelectorInitialColor = 
                    RGBColor[0.528488, 0.470624, 0.701351]; 
                    FrontEnd`Private`$ColorSelectorUseMakeBoxes = True; 
                    MathLink`CallFrontEnd[
                    FrontEnd`AttachCell[Typeset`box$, 
                    FrontEndResource["RGBColorValueSelector"], {
                    0, {Left, Bottom}}, {Left, Top}, 
                    "ClosingActions" -> {
                    "SelectionDeparture", "ParentChanged", 
                    "EvaluatorQuit"}]]]], BaseStyle -> Inherited, Evaluator -> 
                    Automatic, Method -> "Preemptive"], 
                    RGBColor[0.528488, 0.470624, 0.701351], Editable -> False,
                     Selectable -> False], ",", 
                   RowBox[{"AbsoluteThickness", "[", "1.6`", "]"}]}], "]"}], 
               ",", 
               RowBox[{"Directive", "[", 
                 RowBox[{
                   RowBox[{"Opacity", "[", "1.`", "]"}], ",", 
                   InterpretationBox[
                    ButtonBox[
                    TooltipBox[
                    GraphicsBox[{{
                    GrayLevel[0], 
                    RectangleBox[{0, 0}]}, {
                    GrayLevel[0], 
                    RectangleBox[{1, -1}]}, {
                    RGBColor[0.772079, 0.431554, 0.102387], 
                    RectangleBox[{0, -1}, {2, 1}]}}, AspectRatio -> 1, Frame -> 
                    True, FrameStyle -> 
                    RGBColor[
                    0.5147193333333333, 0.28770266666666666`, 
                    0.06825800000000001], FrameTicks -> None, 
                    PlotRangePadding -> None, ImageSize -> 
                    Dynamic[{
                    Automatic, 1.35 CurrentValue["FontCapHeight"]/
                    AbsoluteCurrentValue[Magnification]}]], 
                    "RGBColor[0.772079, 0.431554, 0.102387]"], Appearance -> 
                    None, BaseStyle -> {}, BaselinePosition -> Baseline, 
                    DefaultBaseStyle -> {}, ButtonFunction :> 
                    With[{Typeset`box$ = EvaluationBox[]}, 
                    If[
                    Not[
                    AbsoluteCurrentValue["Deployed"]], 
                    SelectionMove[Typeset`box$, All, Expression]; 
                    FrontEnd`Private`$ColorSelectorInitialAlpha = 1; 
                    FrontEnd`Private`$ColorSelectorInitialColor = 
                    RGBColor[0.772079, 0.431554, 0.102387]; 
                    FrontEnd`Private`$ColorSelectorUseMakeBoxes = True; 
                    MathLink`CallFrontEnd[
                    FrontEnd`AttachCell[Typeset`box$, 
                    FrontEndResource["RGBColorValueSelector"], {
                    0, {Left, Bottom}}, {Left, Top}, 
                    "ClosingActions" -> {
                    "SelectionDeparture", "ParentChanged", 
                    "EvaluatorQuit"}]]]], BaseStyle -> Inherited, Evaluator -> 
                    Automatic, Method -> "Preemptive"], 
                    RGBColor[0.772079, 0.431554, 0.102387], Editable -> False,
                     Selectable -> False], ",", 
                   RowBox[{"AbsoluteThickness", "[", "1.6`", "]"}]}], "]"}], 
               ",", 
               RowBox[{"Directive", "[", 
                 RowBox[{
                   RowBox[{"Opacity", "[", "1.`", "]"}], ",", 
                   InterpretationBox[
                    ButtonBox[
                    TooltipBox[
                    GraphicsBox[{{
                    GrayLevel[0], 
                    RectangleBox[{0, 0}]}, {
                    GrayLevel[0], 
                    RectangleBox[{1, -1}]}, {
                    RGBColor[0.363898, 0.618501, 0.782349], 
                    RectangleBox[{0, -1}, {2, 1}]}}, AspectRatio -> 1, Frame -> 
                    True, FrameStyle -> 
                    RGBColor[0.24259866666666668`, 0.412334, 0.521566], 
                    FrameTicks -> None, PlotRangePadding -> None, ImageSize -> 
                    Dynamic[{
                    Automatic, 1.35 CurrentValue["FontCapHeight"]/
                    AbsoluteCurrentValue[Magnification]}]], 
                    "RGBColor[0.363898, 0.618501, 0.782349]"], Appearance -> 
                    None, BaseStyle -> {}, BaselinePosition -> Baseline, 
                    DefaultBaseStyle -> {}, ButtonFunction :> 
                    With[{Typeset`box$ = EvaluationBox[]}, 
                    If[
                    Not[
                    AbsoluteCurrentValue["Deployed"]], 
                    SelectionMove[Typeset`box$, All, Expression]; 
                    FrontEnd`Private`$ColorSelectorInitialAlpha = 1; 
                    FrontEnd`Private`$ColorSelectorInitialColor = 
                    RGBColor[0.363898, 0.618501, 0.782349]; 
                    FrontEnd`Private`$ColorSelectorUseMakeBoxes = True; 
                    MathLink`CallFrontEnd[
                    FrontEnd`AttachCell[Typeset`box$, 
                    FrontEndResource["RGBColorValueSelector"], {
                    0, {Left, Bottom}}, {Left, Top}, 
                    "ClosingActions" -> {
                    "SelectionDeparture", "ParentChanged", 
                    "EvaluatorQuit"}]]]], BaseStyle -> Inherited, Evaluator -> 
                    Automatic, Method -> "Preemptive"], 
                    RGBColor[0.363898, 0.618501, 0.782349], Editable -> False,
                     Selectable -> False], ",", 
                   RowBox[{"AbsoluteThickness", "[", "1.6`", "]"}]}], "]"}], 
               ",", 
               RowBox[{"Directive", "[", 
                 RowBox[{
                   RowBox[{"Opacity", "[", "1.`", "]"}], ",", 
                   InterpretationBox[
                    ButtonBox[
                    TooltipBox[
                    GraphicsBox[{{
                    GrayLevel[0], 
                    RectangleBox[{0, 0}]}, {
                    GrayLevel[0], 
                    RectangleBox[{1, -1}]}, {
                    RGBColor[1, 0.75, 0], 
                    RectangleBox[{0, -1}, {2, 1}]}}, AspectRatio -> 1, Frame -> 
                    True, FrameStyle -> RGBColor[0.6666666666666666, 0.5, 0.],
                     FrameTicks -> None, PlotRangePadding -> None, ImageSize -> 
                    Dynamic[{
                    Automatic, 1.35 CurrentValue["FontCapHeight"]/
                    AbsoluteCurrentValue[Magnification]}]], 
                    "RGBColor[1, 0.75, 0]"], Appearance -> None, 
                    BaseStyle -> {}, BaselinePosition -> Baseline, 
                    DefaultBaseStyle -> {}, ButtonFunction :> 
                    With[{Typeset`box$ = EvaluationBox[]}, 
                    If[
                    Not[
                    AbsoluteCurrentValue["Deployed"]], 
                    SelectionMove[Typeset`box$, All, Expression]; 
                    FrontEnd`Private`$ColorSelectorInitialAlpha = 1; 
                    FrontEnd`Private`$ColorSelectorInitialColor = 
                    RGBColor[1, 0.75, 0]; 
                    FrontEnd`Private`$ColorSelectorUseMakeBoxes = True; 
                    MathLink`CallFrontEnd[
                    FrontEnd`AttachCell[Typeset`box$, 
                    FrontEndResource["RGBColorValueSelector"], {
                    0, {Left, Bottom}}, {Left, Top}, 
                    "ClosingActions" -> {
                    "SelectionDeparture", "ParentChanged", 
                    "EvaluatorQuit"}]]]], BaseStyle -> Inherited, Evaluator -> 
                    Automatic, Method -> "Preemptive"], 
                    RGBColor[1, 0.75, 0], Editable -> False, Selectable -> 
                    False], ",", 
                   RowBox[{"AbsoluteThickness", "[", "1.6`", "]"}]}], "]"}], 
               ",", 
               RowBox[{"Directive", "[", 
                 RowBox[{
                   RowBox[{"Opacity", "[", "1.`", "]"}], ",", 
                   InterpretationBox[
                    ButtonBox[
                    TooltipBox[
                    GraphicsBox[{{
                    GrayLevel[0], 
                    RectangleBox[{0, 0}]}, {
                    GrayLevel[0], 
                    RectangleBox[{1, -1}]}, {
                    RGBColor[0.647624, 0.37816, 0.614037], 
                    RectangleBox[{0, -1}, {2, 1}]}}, AspectRatio -> 1, Frame -> 
                    True, FrameStyle -> 
                    RGBColor[
                    0.4317493333333333, 0.2521066666666667, 
                    0.40935800000000006`], FrameTicks -> None, 
                    PlotRangePadding -> None, ImageSize -> 
                    Dynamic[{
                    Automatic, 1.35 CurrentValue["FontCapHeight"]/
                    AbsoluteCurrentValue[Magnification]}]], 
                    "RGBColor[0.647624, 0.37816, 0.614037]"], Appearance -> 
                    None, BaseStyle -> {}, BaselinePosition -> Baseline, 
                    DefaultBaseStyle -> {}, ButtonFunction :> 
                    With[{Typeset`box$ = EvaluationBox[]}, 
                    If[
                    Not[
                    AbsoluteCurrentValue["Deployed"]], 
                    SelectionMove[Typeset`box$, All, Expression]; 
                    FrontEnd`Private`$ColorSelectorInitialAlpha = 1; 
                    FrontEnd`Private`$ColorSelectorInitialColor = 
                    RGBColor[0.647624, 0.37816, 0.614037]; 
                    FrontEnd`Private`$ColorSelectorUseMakeBoxes = True; 
                    MathLink`CallFrontEnd[
                    FrontEnd`AttachCell[Typeset`box$, 
                    FrontEndResource["RGBColorValueSelector"], {
                    0, {Left, Bottom}}, {Left, Top}, 
                    "ClosingActions" -> {
                    "SelectionDeparture", "ParentChanged", 
                    "EvaluatorQuit"}]]]], BaseStyle -> Inherited, Evaluator -> 
                    Automatic, Method -> "Preemptive"], 
                    RGBColor[0.647624, 0.37816, 0.614037], Editable -> False, 
                    Selectable -> False], ",", 
                   RowBox[{"AbsoluteThickness", "[", "1.6`", "]"}]}], "]"}], 
               ",", 
               RowBox[{"Directive", "[", 
                 RowBox[{
                   RowBox[{"Opacity", "[", "1.`", "]"}], ",", 
                   InterpretationBox[
                    ButtonBox[
                    TooltipBox[
                    GraphicsBox[{{
                    GrayLevel[0], 
                    RectangleBox[{0, 0}]}, {
                    GrayLevel[0], 
                    RectangleBox[{1, -1}]}, {
                    RGBColor[0.571589, 0.586483, 0.], 
                    RectangleBox[{0, -1}, {2, 1}]}}, AspectRatio -> 1, Frame -> 
                    True, FrameStyle -> 
                    RGBColor[0.38105933333333336`, 0.39098866666666665`, 0.], 
                    FrameTicks -> None, PlotRangePadding -> None, ImageSize -> 
                    Dynamic[{
                    Automatic, 1.35 CurrentValue["FontCapHeight"]/
                    AbsoluteCurrentValue[Magnification]}]], 
                    "RGBColor[0.571589, 0.586483, 0.]"], Appearance -> None, 
                    BaseStyle -> {}, BaselinePosition -> Baseline, 
                    DefaultBaseStyle -> {}, ButtonFunction :> 
                    With[{Typeset`box$ = EvaluationBox[]}, 
                    If[
                    Not[
                    AbsoluteCurrentValue["Deployed"]], 
                    SelectionMove[Typeset`box$, All, Expression]; 
                    FrontEnd`Private`$ColorSelectorInitialAlpha = 1; 
                    FrontEnd`Private`$ColorSelectorInitialColor = 
                    RGBColor[0.571589, 0.586483, 0.]; 
                    FrontEnd`Private`$ColorSelectorUseMakeBoxes = True; 
                    MathLink`CallFrontEnd[
                    FrontEnd`AttachCell[Typeset`box$, 
                    FrontEndResource["RGBColorValueSelector"], {
                    0, {Left, Bottom}}, {Left, Top}, 
                    "ClosingActions" -> {
                    "SelectionDeparture", "ParentChanged", 
                    "EvaluatorQuit"}]]]], BaseStyle -> Inherited, Evaluator -> 
                    Automatic, Method -> "Preemptive"], 
                    RGBColor[0.571589, 0.586483, 0.], Editable -> False, 
                    Selectable -> False], ",", 
                   RowBox[{"AbsoluteThickness", "[", "1.6`", "]"}]}], "]"}]}],
              "}"}], ",", 
           RowBox[{"{", 
             
             RowBox[{#, ",", #2, ",", #3, ",", #4, ",", #5, ",", #6, ",", #7, 
               ",", #8, ",", #9, ",", #10}], "}"}], ",", 
           RowBox[{"LegendMarkers", "\[Rule]", "None"}], ",", 
           RowBox[{"LabelStyle", "\[Rule]", 
             RowBox[{"{", "}"}]}], ",", 
           RowBox[{"LegendLayout", "\[Rule]", "\"Column\""}]}], "]"}]& ), 
      Editable -> True], TraditionalForm], TraditionalForm]},
  "Legended",
  DisplayFunction->(GridBox[{{
      TagBox[
       ItemBox[
        PaneBox[
         TagBox[#, "SkipImageSizeLevel"], Alignment -> {Center, Baseline}, 
         BaselinePosition -> Baseline], DefaultBaseStyle -> "Labeled"], 
       "SkipImageSizeLevel"], 
      ItemBox[#2, DefaultBaseStyle -> "LabeledLabel"]}}, 
    GridBoxAlignment -> {"Columns" -> {{Center}}, "Rows" -> {{Center}}}, 
    AutoDelete -> False, GridBoxItemSize -> Automatic, 
    BaselinePosition -> {1, 1}]& ),
  Editable->True,
  InterpretationFunction->(RowBox[{"Legended", "[", 
     RowBox[{#, ",", 
       RowBox[{"Placed", "[", 
         RowBox[{#2, ",", "After"}], "]"}]}], "]"}]& )]], "Output",
 CellChangeTimes->{
  3.810972245379949*^9, 3.810974896519197*^9, {3.810981704430986*^9, 
   3.81098170825665*^9}, 3.810982128017116*^9, 3.811079708541857*^9, 
   3.811081378198269*^9, 3.811486492308634*^9, 3.811490914126669*^9, 
   3.811763514791872*^9, 3.811770968020776*^9, 3.811771766284367*^9, 
   3.811871949173918*^9, 3.812044506168318*^9, 3.8123932751778603`*^9, 
   3.8127181918639183`*^9, 3.812862774294845*^9, 3.8128629276161833`*^9}]
}, Open  ]],

Cell[BoxData[
 RowBox[{
  RowBox[{"findCoexFull", "[", 
   RowBox[{"phaseA_", ",", "phaseB_", ",", "currTemp_", ",", 
    RowBox[{"currGuess_:", "3000"}]}], "]"}], ":=", 
  RowBox[{"{", 
   RowBox[{"currTemp", ",", 
    RowBox[{"ppp", "/.", 
     RowBox[{
      RowBox[{"FindRoot", "[", 
       RowBox[{
        RowBox[{
         RowBox[{"Abs", "[", 
          RowBox[{
           RowBox[{"fitGibbsFull", "[", 
            RowBox[{"phaseA", "[", "currTemp", "]"}], "]"}], "-", 
           RowBox[{"fitGibbsFull", "[", 
            RowBox[{"phaseB", "[", "currTemp", "]"}], "]"}]}], "]"}], "==", 
         "0"}], ",", 
        RowBox[{"{", 
         RowBox[{"ppp", ",", "currGuess"}], "}"}], ",", 
        RowBox[{"MaxIterations", "->", "200000"}]}], "]"}], "[", 
      RowBox[{"[", "1", "]"}], "]"}]}]}], "}"}]}]], "Code"],

Cell["\<\
Find coexistence points for all pairs of phases. Some obviously have no \
crossovers, so the following will spit out a few warnings, but that\
\[CloseCurlyQuote]s OK.\
\>", "Text",
 CellChangeTimes->{{3.8086472219170856`*^9, 3.80864727351577*^9}}],

Cell[CellGroupData[{

Cell[BoxData[{
 RowBox[{
  RowBox[{"Clear", "[", "phaseCoexLimits", "]"}], ";"}], "\n", 
 RowBox[{
  RowBox[{"phaseCoexLimits", "=", 
   RowBox[{"Association", "[", "]"}]}], ";"}], "\n", 
 RowBox[{
  RowBox[{"AssociateTo", "[", 
   RowBox[{"phaseCoexLimits", ",", 
    RowBox[{
     RowBox[{"Sort", "[", 
      RowBox[{"{", 
       RowBox[{"\"\<iceII\>\"", ",", "\"\<iceVI\>\""}], "}"}], "]"}], "->", 
     RowBox[{"{", 
      RowBox[{"100", ",", "225"}], "}"}]}]}], "]"}], ";"}], "\n", 
 RowBox[{
  RowBox[{"AssociateTo", "[", 
   RowBox[{"phaseCoexLimits", ",", 
    RowBox[{
     RowBox[{"Sort", "[", 
      RowBox[{"{", 
       RowBox[{"\"\<iceII\>\"", ",", "\"\<iceV-part\>\""}], "}"}], "]"}], "->", 
     RowBox[{"{", 
      RowBox[{"150", ",", "250"}], "}"}]}]}], "]"}], ";"}], "\n", 
 RowBox[{
  RowBox[{"AssociateTo", "[", 
   RowBox[{"phaseCoexLimits", ",", 
    RowBox[{
     RowBox[{"Sort", "[", 
      RowBox[{"{", 
       RowBox[{"\"\<iceIc\>\"", ",", "\"\<iceV-part\>\""}], "}"}], "]"}], "->", 
     RowBox[{"{", 
      RowBox[{"100", ",", "275"}], "}"}]}]}], "]"}], ";"}], "\n", 
 RowBox[{
  RowBox[{
   RowBox[{"AssociateTo", "[", 
    RowBox[{"phaseCoexLimits", ",", 
     RowBox[{
      RowBox[{"Sort", "[", 
       RowBox[{"{", 
        RowBox[{"\"\<iceII\>\"", ",", "\"\<iceIc\>\""}], "}"}], "]"}], "->", 
      RowBox[{"{", 
       RowBox[{"150", ",", "250"}], "}"}]}]}], "]"}], ";"}], "\n"}], "\n", 
 RowBox[{
  RowBox[{"limitedTypes", "=", "nnToDftTypes"}], ";"}], "\n", 
 RowBox[{
  RowBox[{"Clear", "[", 
   RowBox[{"coexCurves", ",", "coexCurvesPts"}], "]"}], ";"}], "\n", 
 RowBox[{
  RowBox[{"coexCurves", "=", 
   RowBox[{"Association", "[", "]"}]}], ";"}], "\n", 
 RowBox[{
  RowBox[{"coexCurvesPts", "=", 
   RowBox[{"Association", "[", "]"}]}], ";"}], "\n", 
 RowBox[{
  RowBox[{"For", "[", 
   RowBox[{
    RowBox[{"ph1id", "=", "1"}], ",", 
    RowBox[{"ph1id", "<", 
     RowBox[{"Length", "[", "limitedTypes", "]"}]}], ",", 
    RowBox[{"ph1id", "++"}], ",", "\n", 
    RowBox[{
     RowBox[{"phase1", "=", 
      RowBox[{"limitedTypes", "[", 
       RowBox[{"[", "ph1id", "]"}], "]"}]}], ";", "\n", 
     RowBox[{"For", "[", 
      RowBox[{
       RowBox[{"ph2id", "=", 
        RowBox[{"ph1id", "+", "1"}]}], ",", 
       RowBox[{"ph2id", "<=", 
        RowBox[{"Length", "[", "limitedTypes", "]"}]}], ",", 
       RowBox[{"ph2id", "++"}], ",", "\n", 
       RowBox[{
        RowBox[{"phase2", "=", 
         RowBox[{"limitedTypes", "[", 
          RowBox[{"[", "ph2id", "]"}], "]"}]}], ";", "\n", 
        RowBox[{"Clear", "[", "currList", "]"}], ";", " ", 
        RowBox[{"currList", "=", 
         RowBox[{"{", "}"}]}], ";", "\n", 
        RowBox[{"myMin", "=", 
         RowBox[{"If", "[", 
          RowBox[{
           RowBox[{
            RowBox[{"(", 
             RowBox[{"NumericQ", "[", 
              RowBox[{
               RowBox[{"phaseCoexLimits", "[", 
                RowBox[{"Sort", "[", 
                 RowBox[{"{", 
                  RowBox[{"phase1", ",", "phase2"}], "}"}], "]"}], "]"}], "[", 
               RowBox[{"[", "1", "]"}], "]"}], "]"}], ")"}], " ", "&&", " ", 
            RowBox[{"(", 
             RowBox[{
              RowBox[{
               RowBox[{"phaseCoexLimits", "[", 
                RowBox[{"Sort", "[", 
                 RowBox[{"{", 
                  RowBox[{"phase1", ",", "phase2"}], "}"}], "]"}], "]"}], "[", 
               RowBox[{"[", "1", "]"}], "]"}], " ", ">", " ", 
              RowBox[{"-", "100"}]}], ")"}]}], ",", " ", 
           RowBox[{
            RowBox[{"phaseCoexLimits", "[", 
             RowBox[{"Sort", "[", 
              RowBox[{"{", 
               RowBox[{"phase1", ",", "phase2"}], "}"}], "]"}], "]"}], "[", 
            RowBox[{"[", "1", "]"}], "]"}], ",", " ", "25"}], "]"}]}], ";", 
        "\n", 
        RowBox[{"myMax", "=", 
         RowBox[{"If", "[", 
          RowBox[{
           RowBox[{
            RowBox[{"(", 
             RowBox[{"NumericQ", "[", 
              RowBox[{
               RowBox[{"phaseCoexLimits", "[", 
                RowBox[{"Sort", "[", 
                 RowBox[{"{", 
                  RowBox[{"phase1", ",", "phase2"}], "}"}], "]"}], "]"}], "[", 
               RowBox[{"[", "1", "]"}], "]"}], "]"}], ")"}], " ", "&&", " ", 
            RowBox[{"(", 
             RowBox[{
              RowBox[{
               RowBox[{"phaseCoexLimits", "[", 
                RowBox[{"Sort", "[", 
                 RowBox[{"{", 
                  RowBox[{"phase1", ",", "phase2"}], "}"}], "]"}], "]"}], "[", 
               RowBox[{"[", "1", "]"}], "]"}], " ", ">", " ", 
              RowBox[{"-", "100"}]}], ")"}]}], ",", " ", 
           RowBox[{
            RowBox[{"phaseCoexLimits", "[", 
             RowBox[{"Sort", "[", 
              RowBox[{"{", 
               RowBox[{"phase1", ",", "phase2"}], "}"}], "]"}], "]"}], "[", 
            RowBox[{"[", "2", "]"}], "]"}], ",", " ", "300"}], "]"}]}], ";", 
        "\n", 
        RowBox[{"For", "[", 
         RowBox[{
          RowBox[{"ii", "=", "myMin"}], ",", 
          RowBox[{"ii", "<=", "myMax"}], ",", 
          RowBox[{"ii", "+=", "25"}], ",", "\n", 
          RowBox[{
           RowBox[{"initGuess", "=", 
            RowBox[{
             RowBox[{"(", 
              RowBox[{
               RowBox[{
                RowBox[{
                 RowBox[{"isothermVolMinMax", "[", 
                  RowBox[{"phase1", "[", "ii", "]"}], "]"}], "[", 
                 RowBox[{"[", "1", "]"}], "]"}], "[", 
                RowBox[{"[", "1", "]"}], "]"}], " ", "+", " ", 
               RowBox[{
                RowBox[{
                 RowBox[{"isothermVolMinMax", "[", 
                  RowBox[{"phase2", "[", "ii", "]"}], "]"}], "[", 
                 RowBox[{"[", "1", "]"}], "]"}], "[", 
                RowBox[{"[", "1", "]"}], "]"}], " ", "+", " ", 
               RowBox[{
                RowBox[{
                 RowBox[{"isothermVolMinMax", "[", 
                  RowBox[{"phase1", "[", "ii", "]"}], "]"}], "[", 
                 RowBox[{"[", "1", "]"}], "]"}], "[", 
                RowBox[{"[", "2", "]"}], "]"}], " ", "+", " ", 
               RowBox[{
                RowBox[{
                 RowBox[{"isothermVolMinMax", "[", 
                  RowBox[{"phase2", "[", "ii", "]"}], "]"}], "[", 
                 RowBox[{"[", "1", "]"}], "]"}], "[", 
                RowBox[{"[", "2", "]"}], "]"}]}], ")"}], "/", "4"}]}], ";", 
           "\n", 
           RowBox[{"initGuess", "=", 
            RowBox[{"Min", "[", 
             RowBox[{"initGuess", ",", 
              RowBox[{"0.9", "*", 
               RowBox[{
                RowBox[{
                 RowBox[{"isothermVolMinMax", "[", 
                  RowBox[{"phase1", "[", "ii", "]"}], "]"}], "[", 
                 RowBox[{"[", "1", "]"}], "]"}], "[", 
                RowBox[{"[", "2", "]"}], "]"}]}], ",", 
              RowBox[{"0.9", "*", 
               RowBox[{
                RowBox[{
                 RowBox[{"isothermVolMinMax", "[", 
                  RowBox[{"phase2", "[", "ii", "]"}], "]"}], "[", 
                 RowBox[{"[", "1", "]"}], "]"}], "[", 
                RowBox[{"[", "2", "]"}], "]"}]}]}], " ", "]"}]}], ";", "\n", 
           RowBox[{"coexPt", "=", 
            RowBox[{"findCoexFull", "[", 
             RowBox[{
             "phase1", ",", " ", "phase2", ",", " ", "ii", ",", "initGuess"}],
              "]"}]}], ";", "\n", 
           RowBox[{"If", "[", 
            RowBox[{
             RowBox[{
              RowBox[{"coexPt", "[", 
               RowBox[{"[", "2", "]"}], "]"}], " ", "!=", " ", "initGuess"}], 
             ",", " ", "\n", 
             RowBox[{"AppendTo", "[", 
              RowBox[{"currList", ",", " ", "coexPt"}], "]"}]}], "]"}], 
           ";"}]}], "\n", 
         RowBox[{"(*", 
          RowBox[{
           RowBox[{"Print", "[", 
            RowBox[{
            "\"\<here : \>\"", ",", " ", "ii", ",", " ", "\"\< - \>\"", ",", 
             " ", "initGuess", ",", " ", "\"\< - \>\"", ",", " ", "coexPt", 
             ",", " ", "\"\< - \>\"", ",", " ", "phase1", ",", " ", 
             "\"\<  \>\"", ",", " ", "phase2", ",", " ", "\"\< list: \>\"", 
             ",", " ", "currList"}], "]"}], ";"}], "*)"}], "\n", "]"}], ";", 
        "\n", 
        RowBox[{"If", "[", 
         RowBox[{
          RowBox[{
           RowBox[{"Length", "[", "currList", "]"}], ">", "1"}], ",", "\n", 
          RowBox[{
           RowBox[{"AssociateTo", "[", 
            RowBox[{"coexCurves", ",", 
             RowBox[{
              RowBox[{"{", 
               RowBox[{"phase1", ",", "phase2"}], "}"}], "->", 
              RowBox[{"Normal", "[", 
               RowBox[{"NonlinearModelFit", "[", 
                RowBox[{"currList", ",", 
                 RowBox[{"{", 
                  RowBox[{
                   RowBox[{"a", " ", 
                    RowBox[{"x", "^", "2"}]}], " ", "+", " ", 
                   RowBox[{"b", " ", "x"}], " ", "+", " ", "d"}], "}"}], ",", 
                 
                 RowBox[{"{", 
                  RowBox[{
                  "a", ",", "b", ",", "c", ",", "d", ",", "e", ",", "f", ",", 
                   "g"}], "}"}], ",", "x"}], "]"}], "]"}]}]}], "]"}], ";", 
           "\n", 
           RowBox[{"AssociateTo", "[", 
            RowBox[{"coexCurvesPts", ",", 
             RowBox[{
              RowBox[{"{", 
               RowBox[{"phase1", ",", "phase2"}], "}"}], "->", "currList"}]}],
             "]"}], ";", "\n", 
           RowBox[{"AssociateTo", "[", 
            RowBox[{"coexCurves", ",", 
             RowBox[{
              RowBox[{"{", 
               RowBox[{"phase2", ",", "phase1"}], "}"}], "->", 
              RowBox[{"coexCurves", "[", 
               RowBox[{"{", 
                RowBox[{"phase1", ",", "phase2"}], "}"}], "]"}]}]}], "]"}], 
           ";", "\n", 
           RowBox[{"AssociateTo", "[", 
            RowBox[{"coexCurvesPts", ",", 
             RowBox[{
              RowBox[{"{", 
               RowBox[{"phase2", ",", "phase1"}], "}"}], "->", 
              RowBox[{"coexCurvesPts", "[", 
               RowBox[{"{", 
                RowBox[{"phase1", ",", "phase2"}], "}"}], "]"}]}]}], "]"}], 
           ";"}]}], "\n", "]"}]}]}], "\n", 
      RowBox[{"(*", 
       RowBox[{
        RowBox[{
         RowBox[{"Show", "[", 
          RowBox[{
           RowBox[{"ListPlot", "[", 
            RowBox[{"currList", ",", 
             RowBox[{"PlotLabel", "\[Rule]", 
              RowBox[{
              "\"\<coex: \>\"", "<>", "phase1", "<>", "\"\< and \>\"", "<>", 
               "phase2"}]}]}], "]"}], ",", 
           RowBox[{"Plot", "[", 
            RowBox[{
             RowBox[{"coexCurves", "[", 
              RowBox[{"{", 
               RowBox[{"phase1", ",", "phase2"}], "}"}], "]"}], ",", 
             RowBox[{"{", 
              RowBox[{"x", ",", "25", ",", "350"}], "}"}]}], "]"}]}], "]"}], "//",
          "Print"}], ";"}], "*)"}], "\n", "]"}], ";"}]}], "]"}], "\n"}], "\n", 
 RowBox[{
  RowBox[{"curveCross", "=", 
   RowBox[{"Association", "[", "]"}]}], ";"}], "\n", 
 RowBox[{"For", "[", 
  RowBox[{
   RowBox[{"ii", "=", "1"}], ",", 
   RowBox[{"ii", "<", 
    RowBox[{"Length", "[", "coexCurves", "]"}]}], ",", 
   RowBox[{"ii", "++"}], ",", "\n", 
   RowBox[{
    RowBox[{"setA", "=", 
     RowBox[{
      RowBox[{"Keys", "[", "coexCurves", "]"}], "[", 
      RowBox[{"[", "ii", "]"}], "]"}]}], ";", "\n", 
    RowBox[{"For", "[", 
     RowBox[{
      RowBox[{"kk", "=", 
       RowBox[{"ii", "+", "1"}]}], ",", 
      RowBox[{"kk", "<=", 
       RowBox[{"Length", "[", "coexCurves", "]"}]}], ",", 
      RowBox[{"kk", "++"}], ",", "\n", 
      RowBox[{
       RowBox[{"setB", "=", 
        RowBox[{
         RowBox[{"Keys", "[", "coexCurves", "]"}], "[", 
         RowBox[{"[", "kk", "]"}], "]"}]}], ";", "\n", 
       RowBox[{"If", "[", 
        RowBox[{
         RowBox[{"Not", "[", 
          RowBox[{"(", 
           RowBox[{
            RowBox[{
             RowBox[{"setA", "[", 
              RowBox[{"[", "1", "]"}], "]"}], "==", 
             RowBox[{"setB", "[", 
              RowBox[{"[", "2", "]"}], "]"}]}], " ", "&&", " ", 
            RowBox[{
             RowBox[{"setA", "[", 
              RowBox[{"[", "2", "]"}], "]"}], "==", 
             RowBox[{"setB", "[", 
              RowBox[{"[", "1", "]"}], "]"}]}]}], ")"}], "]"}], ",", "\n", 
         RowBox[{
          RowBox[{"currTemp", "=", 
           RowBox[{"(", 
            RowBox[{"x", "/.", 
             RowBox[{"FindRoot", "[", 
              RowBox[{
               RowBox[{
                RowBox[{"coexCurves", "[", "setA", "]"}], "==", 
                RowBox[{"coexCurves", "[", "setB", "]"}]}], ",", 
               RowBox[{"{", 
                RowBox[{"x", ",", "200"}], "}"}]}], "]"}]}], ")"}]}], ";", 
          "\n", 
          RowBox[{"currPress", "=", 
           RowBox[{
            RowBox[{"coexCurves", "[", "setA", "]"}], "/.", 
            RowBox[{"x", "->", "currTemp"}]}]}], ";", "\n", 
          RowBox[{"AssociateTo", "[", 
           RowBox[{"curveCross", ",", 
            RowBox[{
             RowBox[{"{", 
              RowBox[{"setA", ",", "setB"}], "}"}], "->", 
             RowBox[{"{", 
              RowBox[{"currTemp", ",", "currPress"}], "}"}]}]}], "]"}], ";", 
          "\n", 
          RowBox[{"AssociateTo", "[", 
           RowBox[{"curveCross", ",", 
            RowBox[{
             RowBox[{"{", 
              RowBox[{"setB", ",", "setA"}], "}"}], "->", 
             RowBox[{"{", 
              RowBox[{"currTemp", ",", "currPress"}], "}"}]}]}], "]"}], 
          ";"}]}], "\n", "]"}], ";"}]}], "\n", "]"}]}]}], "]"}]}], "Code",
 CellChangeTimes->{{3.809951688199913*^9, 3.8099516977093*^9}, {
   3.809951866335915*^9, 3.8099518666165123`*^9}, {3.8102782186757603`*^9, 
   3.810278218867032*^9}, {3.810279831833435*^9, 3.8102798525205936`*^9}, {
   3.810279900142868*^9, 3.810279900625808*^9}, {3.8102799892427998`*^9, 
   3.810279989666739*^9}, {3.8102800245360537`*^9, 3.810280024858942*^9}, {
   3.810280067910993*^9, 3.810280120823125*^9}, {3.810280468488204*^9, 
   3.81028046892575*^9}, {3.810280536267016*^9, 3.810280542317054*^9}, {
   3.810280584548276*^9, 3.8102806963855133`*^9}, {3.810280785396331*^9, 
   3.810280807497939*^9}, 3.810281874171913*^9, 3.810281933591215*^9, 
   3.810281966646471*^9, {3.810282021366495*^9, 3.8102820231633368`*^9}, {
   3.8102820796433687`*^9, 3.8102821037609797`*^9}, {3.810282157405319*^9, 
   3.810282157681654*^9}, {3.810282755747643*^9, 3.8102827804792957`*^9}, {
   3.810283129389872*^9, 3.810283129690593*^9}, {3.811772044488011*^9, 
   3.8117720553169193`*^9}, {3.811775914580758*^9, 3.811775914857954*^9}, {
   3.811775951819525*^9, 3.8117759521215982`*^9}}],

Cell[BoxData[
 RowBox[{
  StyleBox[
   RowBox[{"FindRoot", "::", "nlnum"}], "MessageName"], 
  RowBox[{
  ":", " "}], "\<\"The function value \
\[NoBreak]\\!\\({\\(Abs[\\(\\(\\(\\(Missing[\\(\\(\\\"KeyAbsent\\\", \\(\\(\\\
\"iceIc\\\"[25.`]\\)\\)\\)\\)]\\)\\) - \\(\\(1.`\\\\ \
\\(\\(Missing[\\(\\(\\\"KeyAbsent\\\", \\(\\(\\\"iceIh\\\"[25.`]\\)\\)\\)\\)]\
\\)\\)\\)\\)\\)\\)]\\)}\\)\[NoBreak] is not a list of numbers with dimensions \
\[NoBreak]\\!\\({1}\\)\[NoBreak] at \[NoBreak]\\!\\({ppp}\\)\[NoBreak] = \
\[NoBreak]\\!\\({10100.508559089078`}\\)\[NoBreak]. \\!\\(\\*ButtonBox[\\\"\
\[RightSkeleton]\\\", ButtonStyle->\\\"Link\\\", ButtonFrame->None, \
ButtonData:>\\\"paclet:ref/FindRoot\\\", ButtonNote -> \
\\\"FindRoot::nlnum\\\"]\\)\"\>"}]], "Message", "MSG",
 CellChangeTimes->{
  3.808545470800706*^9, 3.808637907672595*^9, 3.808641764082304*^9, 
   3.8086498963269567`*^9, 3.808653842033107*^9, 3.808671730512794*^9, 
   3.808672350119358*^9, 3.80867318533289*^9, 3.808813432755045*^9, 
   3.809685168503888*^9, 3.809686061804093*^9, 3.80995112089466*^9, 
   3.809951698374099*^9, 3.809951782650652*^9, 3.809951939869306*^9, 
   3.80995200648464*^9, 3.8102766303370028`*^9, 3.810278543414356*^9, 
   3.810279080011619*^9, 3.810279308098963*^9, 3.810279669613768*^9, {
   3.810279833070862*^9, 3.8102798532667513`*^9}, 3.8102799013831244`*^9, 
   3.8102799903038063`*^9, 3.810280025608797*^9, {3.81028007148897*^9, 
   3.810280121359705*^9}, 3.810280417028307*^9, 3.810280469830237*^9, 
   3.810280543013774*^9, {3.81028058825006*^9, 3.810280696771891*^9}, {
   3.810280785893559*^9, 3.81028080779364*^9}, 3.810281520170052*^9, 
   3.810281771864566*^9, 3.810281967568432*^9, {3.810282023670083*^9, 
   3.810282042085814*^9}, {3.81028208024465*^9, 3.8102821040310698`*^9}, 
   3.810282157957736*^9, {3.81028274141042*^9, 3.810282782110715*^9}, {
   3.810283115760079*^9, 3.810283129990046*^9}, 3.810304340300412*^9, 
   3.81047280016572*^9, 3.810800142980977*^9, 3.810817651135888*^9, 
   3.81082321583379*^9, 3.810827528346439*^9, 3.810828121463162*^9, 
   3.8109723161878223`*^9, 3.810974967015354*^9, 3.810981637742415*^9, 
   3.810982198906473*^9, 3.811079776867783*^9, 3.811081450273694*^9, 
   3.811486562804675*^9, 3.8114909836846733`*^9, {3.811744920802431*^9, 
   3.811744932482924*^9}, 3.811763606229998*^9, {3.811770617592935*^9, 
   3.811770751405077*^9}, {3.811770795359058*^9, 3.811770825335782*^9}, 
   3.811771008016087*^9, 3.8117718342987537`*^9, 3.8117719212186747`*^9, {
   3.811771957444603*^9, 3.811772024608552*^9}, 3.81177205586586*^9, {
   3.8117759151501017`*^9, 3.811775952431211*^9}, 3.8118720185827627`*^9, 
   3.812044575179563*^9, 3.812047126009768*^9, 3.812393337365736*^9, 
   3.812718256730529*^9, 3.8128628075336113`*^9}],

Cell[BoxData[
 RowBox[{
  StyleBox[
   RowBox[{"ReplaceAll", "::", "reps"}], "MessageName"], 
  RowBox[{
  ":", " "}], \
"\<\"\[NoBreak]\\!\\({\\(\\(Abs[\\(\\(\\(\\(Missing[\\(\\(\\\"KeyAbsent\\\", \
\\(\\(\\\"iceIc\\\"[25]\\)\\)\\)\\)]\\)\\) - \
\\(\\(Missing[\\(\\(\\\"KeyAbsent\\\", \
\\(\\(\\\"iceIh\\\"[25]\\)\\)\\)\\)]\\)\\)\\)\\)]\\)\\) \[Equal] 0}\\)\
\[NoBreak] is neither a list of replacement rules nor a valid dispatch table, \
and so cannot be used for replacing. \
\\!\\(\\*ButtonBox[\\\"\[RightSkeleton]\\\", ButtonStyle->\\\"Link\\\", \
ButtonFrame->None, ButtonData:>\\\"paclet:ref/message/ReplaceAll/reps\\\", \
ButtonNote -> \\\"ReplaceAll::reps\\\"]\\)\"\>"}]], "Message", "MSG",
 CellChangeTimes->{
  3.808545470800706*^9, 3.808637907672595*^9, 3.808641764082304*^9, 
   3.8086498963269567`*^9, 3.808653842033107*^9, 3.808671730512794*^9, 
   3.808672350119358*^9, 3.80867318533289*^9, 3.808813432755045*^9, 
   3.809685168503888*^9, 3.809686061804093*^9, 3.80995112089466*^9, 
   3.809951698374099*^9, 3.809951782650652*^9, 3.809951939869306*^9, 
   3.80995200648464*^9, 3.8102766303370028`*^9, 3.810278543414356*^9, 
   3.810279080011619*^9, 3.810279308098963*^9, 3.810279669613768*^9, {
   3.810279833070862*^9, 3.8102798532667513`*^9}, 3.8102799013831244`*^9, 
   3.8102799903038063`*^9, 3.810280025608797*^9, {3.81028007148897*^9, 
   3.810280121359705*^9}, 3.810280417028307*^9, 3.810280469830237*^9, 
   3.810280543013774*^9, {3.81028058825006*^9, 3.810280696771891*^9}, {
   3.810280785893559*^9, 3.81028080779364*^9}, 3.810281520170052*^9, 
   3.810281771864566*^9, 3.810281967568432*^9, {3.810282023670083*^9, 
   3.810282042085814*^9}, {3.81028208024465*^9, 3.8102821040310698`*^9}, 
   3.810282157957736*^9, {3.81028274141042*^9, 3.810282782110715*^9}, {
   3.810283115760079*^9, 3.810283129990046*^9}, 3.810304340300412*^9, 
   3.81047280016572*^9, 3.810800142980977*^9, 3.810817651135888*^9, 
   3.81082321583379*^9, 3.810827528346439*^9, 3.810828121463162*^9, 
   3.8109723161878223`*^9, 3.810974967015354*^9, 3.810981637742415*^9, 
   3.810982198906473*^9, 3.811079776867783*^9, 3.811081450273694*^9, 
   3.811486562804675*^9, 3.8114909836846733`*^9, {3.811744920802431*^9, 
   3.811744932482924*^9}, 3.811763606229998*^9, {3.811770617592935*^9, 
   3.811770751405077*^9}, {3.811770795359058*^9, 3.811770825335782*^9}, 
   3.811771008016087*^9, 3.8117718342987537`*^9, 3.8117719212186747`*^9, {
   3.811771957444603*^9, 3.811772024608552*^9}, 3.81177205586586*^9, {
   3.8117759151501017`*^9, 3.811775952431211*^9}, 3.8118720185827627`*^9, 
   3.812044575179563*^9, 3.812047126009768*^9, 3.812393337365736*^9, 
   3.812718256730529*^9, 3.8128628075606318`*^9}],

Cell[BoxData[
 RowBox[{
  StyleBox[
   RowBox[{"ReplaceAll", "::", "reps"}], "MessageName"], 
  RowBox[{
  ":", " "}], \
"\<\"\[NoBreak]\\!\\({\\(\\(Abs[\\(\\(\\(\\(Missing[\\(\\(\\\"KeyAbsent\\\", \
\\(\\(\\\"iceIc\\\"[25]\\)\\)\\)\\)]\\)\\) - \
\\(\\(Missing[\\(\\(\\\"KeyAbsent\\\", \
\\(\\(\\\"iceIh\\\"[25]\\)\\)\\)\\)]\\)\\)\\)\\)]\\)\\) \[Equal] 0}\\)\
\[NoBreak] is neither a list of replacement rules nor a valid dispatch table, \
and so cannot be used for replacing. \
\\!\\(\\*ButtonBox[\\\"\[RightSkeleton]\\\", ButtonStyle->\\\"Link\\\", \
ButtonFrame->None, ButtonData:>\\\"paclet:ref/message/ReplaceAll/reps\\\", \
ButtonNote -> \\\"ReplaceAll::reps\\\"]\\)\"\>"}]], "Message", "MSG",
 CellChangeTimes->{
  3.808545470800706*^9, 3.808637907672595*^9, 3.808641764082304*^9, 
   3.8086498963269567`*^9, 3.808653842033107*^9, 3.808671730512794*^9, 
   3.808672350119358*^9, 3.80867318533289*^9, 3.808813432755045*^9, 
   3.809685168503888*^9, 3.809686061804093*^9, 3.80995112089466*^9, 
   3.809951698374099*^9, 3.809951782650652*^9, 3.809951939869306*^9, 
   3.80995200648464*^9, 3.8102766303370028`*^9, 3.810278543414356*^9, 
   3.810279080011619*^9, 3.810279308098963*^9, 3.810279669613768*^9, {
   3.810279833070862*^9, 3.8102798532667513`*^9}, 3.8102799013831244`*^9, 
   3.8102799903038063`*^9, 3.810280025608797*^9, {3.81028007148897*^9, 
   3.810280121359705*^9}, 3.810280417028307*^9, 3.810280469830237*^9, 
   3.810280543013774*^9, {3.81028058825006*^9, 3.810280696771891*^9}, {
   3.810280785893559*^9, 3.81028080779364*^9}, 3.810281520170052*^9, 
   3.810281771864566*^9, 3.810281967568432*^9, {3.810282023670083*^9, 
   3.810282042085814*^9}, {3.81028208024465*^9, 3.8102821040310698`*^9}, 
   3.810282157957736*^9, {3.81028274141042*^9, 3.810282782110715*^9}, {
   3.810283115760079*^9, 3.810283129990046*^9}, 3.810304340300412*^9, 
   3.81047280016572*^9, 3.810800142980977*^9, 3.810817651135888*^9, 
   3.81082321583379*^9, 3.810827528346439*^9, 3.810828121463162*^9, 
   3.8109723161878223`*^9, 3.810974967015354*^9, 3.810981637742415*^9, 
   3.810982198906473*^9, 3.811079776867783*^9, 3.811081450273694*^9, 
   3.811486562804675*^9, 3.8114909836846733`*^9, {3.811744920802431*^9, 
   3.811744932482924*^9}, 3.811763606229998*^9, {3.811770617592935*^9, 
   3.811770751405077*^9}, {3.811770795359058*^9, 3.811770825335782*^9}, 
   3.811771008016087*^9, 3.8117718342987537`*^9, 3.8117719212186747`*^9, {
   3.811771957444603*^9, 3.811772024608552*^9}, 3.81177205586586*^9, {
   3.8117759151501017`*^9, 3.811775952431211*^9}, 3.8118720185827627`*^9, 
   3.812044575179563*^9, 3.812047126009768*^9, 3.812393337365736*^9, 
   3.812718256730529*^9, 3.8128628077011623`*^9}],

Cell[BoxData[
 RowBox[{
  StyleBox[
   RowBox[{"Part", "::", "partd"}], "MessageName"], 
  RowBox[{
  ":", " "}], "\<\"Part specification \[NoBreak]\\!\\(\\\"KeyAbsent\\\" \
\[LeftDoubleBracket] 1 \[RightDoubleBracket]\\)\[NoBreak] is longer than \
depth of object. \\!\\(\\*ButtonBox[\\\"\[RightSkeleton]\\\", ButtonStyle->\\\
\"Link\\\", ButtonFrame->None, \
ButtonData:>\\\"paclet:ref/message/General/partd\\\", ButtonNote -> \
\\\"Part::partd\\\"]\\)\"\>"}]], "Message", "MSG",
 CellChangeTimes->{
  3.808545470800706*^9, 3.808637907672595*^9, 3.808641764082304*^9, 
   3.8086498963269567`*^9, 3.808653842033107*^9, 3.808671730512794*^9, 
   3.808672350119358*^9, 3.80867318533289*^9, 3.808813432755045*^9, 
   3.809685168503888*^9, 3.809686061804093*^9, 3.80995112089466*^9, 
   3.809951698374099*^9, 3.809951782650652*^9, 3.809951939869306*^9, 
   3.80995200648464*^9, 3.8102766303370028`*^9, 3.810278543414356*^9, 
   3.810279080011619*^9, 3.810279308098963*^9, 3.810279669613768*^9, {
   3.810279833070862*^9, 3.8102798532667513`*^9}, 3.8102799013831244`*^9, 
   3.8102799903038063`*^9, 3.810280025608797*^9, {3.81028007148897*^9, 
   3.810280121359705*^9}, 3.810280417028307*^9, 3.810280469830237*^9, 
   3.810280543013774*^9, {3.81028058825006*^9, 3.810280696771891*^9}, {
   3.810280785893559*^9, 3.81028080779364*^9}, 3.810281520170052*^9, 
   3.810281771864566*^9, 3.810281967568432*^9, {3.810282023670083*^9, 
   3.810282042085814*^9}, {3.81028208024465*^9, 3.8102821040310698`*^9}, 
   3.810282157957736*^9, {3.81028274141042*^9, 3.810282782110715*^9}, {
   3.810283115760079*^9, 3.810283129990046*^9}, 3.810304340300412*^9, 
   3.81047280016572*^9, 3.810800142980977*^9, 3.810817651135888*^9, 
   3.81082321583379*^9, 3.810827528346439*^9, 3.810828121463162*^9, 
   3.8109723161878223`*^9, 3.810974967015354*^9, 3.810981637742415*^9, 
   3.810982198906473*^9, 3.811079776867783*^9, 3.811081450273694*^9, 
   3.811486562804675*^9, 3.8114909836846733`*^9, {3.811744920802431*^9, 
   3.811744932482924*^9}, 3.811763606229998*^9, {3.811770617592935*^9, 
   3.811770751405077*^9}, {3.811770795359058*^9, 3.811770825335782*^9}, 
   3.811771008016087*^9, 3.8117718342987537`*^9, 3.8117719212186747`*^9, {
   3.811771957444603*^9, 3.811772024608552*^9}, 3.81177205586586*^9, {
   3.8117759151501017`*^9, 3.811775952431211*^9}, 3.8118720185827627`*^9, 
   3.812044575179563*^9, 3.812047126009768*^9, 3.812393337365736*^9, 
   3.812718256730529*^9, 3.812862807702655*^9}],

Cell[BoxData[
 RowBox[{
  StyleBox[
   RowBox[{"Part", "::", "partd"}], "MessageName"], 
  RowBox[{
  ":", " "}], "\<\"Part specification \[NoBreak]\\!\\(\\\"KeyAbsent\\\" \
\[LeftDoubleBracket] 1 \[RightDoubleBracket]\\)\[NoBreak] is longer than \
depth of object. \\!\\(\\*ButtonBox[\\\"\[RightSkeleton]\\\", ButtonStyle->\\\
\"Link\\\", ButtonFrame->None, \
ButtonData:>\\\"paclet:ref/message/General/partd\\\", ButtonNote -> \
\\\"Part::partd\\\"]\\)\"\>"}]], "Message", "MSG",
 CellChangeTimes->{
  3.808545470800706*^9, 3.808637907672595*^9, 3.808641764082304*^9, 
   3.8086498963269567`*^9, 3.808653842033107*^9, 3.808671730512794*^9, 
   3.808672350119358*^9, 3.80867318533289*^9, 3.808813432755045*^9, 
   3.809685168503888*^9, 3.809686061804093*^9, 3.80995112089466*^9, 
   3.809951698374099*^9, 3.809951782650652*^9, 3.809951939869306*^9, 
   3.80995200648464*^9, 3.8102766303370028`*^9, 3.810278543414356*^9, 
   3.810279080011619*^9, 3.810279308098963*^9, 3.810279669613768*^9, {
   3.810279833070862*^9, 3.8102798532667513`*^9}, 3.8102799013831244`*^9, 
   3.8102799903038063`*^9, 3.810280025608797*^9, {3.81028007148897*^9, 
   3.810280121359705*^9}, 3.810280417028307*^9, 3.810280469830237*^9, 
   3.810280543013774*^9, {3.81028058825006*^9, 3.810280696771891*^9}, {
   3.810280785893559*^9, 3.81028080779364*^9}, 3.810281520170052*^9, 
   3.810281771864566*^9, 3.810281967568432*^9, {3.810282023670083*^9, 
   3.810282042085814*^9}, {3.81028208024465*^9, 3.8102821040310698`*^9}, 
   3.810282157957736*^9, {3.81028274141042*^9, 3.810282782110715*^9}, {
   3.810283115760079*^9, 3.810283129990046*^9}, 3.810304340300412*^9, 
   3.81047280016572*^9, 3.810800142980977*^9, 3.810817651135888*^9, 
   3.81082321583379*^9, 3.810827528346439*^9, 3.810828121463162*^9, 
   3.8109723161878223`*^9, 3.810974967015354*^9, 3.810981637742415*^9, 
   3.810982198906473*^9, 3.811079776867783*^9, 3.811081450273694*^9, 
   3.811486562804675*^9, 3.8114909836846733`*^9, {3.811744920802431*^9, 
   3.811744932482924*^9}, 3.811763606229998*^9, {3.811770617592935*^9, 
   3.811770751405077*^9}, {3.811770795359058*^9, 3.811770825335782*^9}, 
   3.811771008016087*^9, 3.8117718342987537`*^9, 3.8117719212186747`*^9, {
   3.811771957444603*^9, 3.811772024608552*^9}, 3.81177205586586*^9, {
   3.8117759151501017`*^9, 3.811775952431211*^9}, 3.8118720185827627`*^9, 
   3.812044575179563*^9, 3.812047126009768*^9, 3.812393337365736*^9, 
   3.812718256730529*^9, 3.8128628077034817`*^9}],

Cell[BoxData[
 RowBox[{
  StyleBox[
   RowBox[{"Part", "::", "partd"}], "MessageName"], 
  RowBox[{
  ":", " "}], "\<\"Part specification \[NoBreak]\\!\\(\\\"KeyAbsent\\\" \
\[LeftDoubleBracket] 2 \[RightDoubleBracket]\\)\[NoBreak] is longer than \
depth of object. \\!\\(\\*ButtonBox[\\\"\[RightSkeleton]\\\", ButtonStyle->\\\
\"Link\\\", ButtonFrame->None, \
ButtonData:>\\\"paclet:ref/message/General/partd\\\", ButtonNote -> \
\\\"Part::partd\\\"]\\)\"\>"}]], "Message", "MSG",
 CellChangeTimes->{
  3.808545470800706*^9, 3.808637907672595*^9, 3.808641764082304*^9, 
   3.8086498963269567`*^9, 3.808653842033107*^9, 3.808671730512794*^9, 
   3.808672350119358*^9, 3.80867318533289*^9, 3.808813432755045*^9, 
   3.809685168503888*^9, 3.809686061804093*^9, 3.80995112089466*^9, 
   3.809951698374099*^9, 3.809951782650652*^9, 3.809951939869306*^9, 
   3.80995200648464*^9, 3.8102766303370028`*^9, 3.810278543414356*^9, 
   3.810279080011619*^9, 3.810279308098963*^9, 3.810279669613768*^9, {
   3.810279833070862*^9, 3.8102798532667513`*^9}, 3.8102799013831244`*^9, 
   3.8102799903038063`*^9, 3.810280025608797*^9, {3.81028007148897*^9, 
   3.810280121359705*^9}, 3.810280417028307*^9, 3.810280469830237*^9, 
   3.810280543013774*^9, {3.81028058825006*^9, 3.810280696771891*^9}, {
   3.810280785893559*^9, 3.81028080779364*^9}, 3.810281520170052*^9, 
   3.810281771864566*^9, 3.810281967568432*^9, {3.810282023670083*^9, 
   3.810282042085814*^9}, {3.81028208024465*^9, 3.8102821040310698`*^9}, 
   3.810282157957736*^9, {3.81028274141042*^9, 3.810282782110715*^9}, {
   3.810283115760079*^9, 3.810283129990046*^9}, 3.810304340300412*^9, 
   3.81047280016572*^9, 3.810800142980977*^9, 3.810817651135888*^9, 
   3.81082321583379*^9, 3.810827528346439*^9, 3.810828121463162*^9, 
   3.8109723161878223`*^9, 3.810974967015354*^9, 3.810981637742415*^9, 
   3.810982198906473*^9, 3.811079776867783*^9, 3.811081450273694*^9, 
   3.811486562804675*^9, 3.8114909836846733`*^9, {3.811744920802431*^9, 
   3.811744932482924*^9}, 3.811763606229998*^9, {3.811770617592935*^9, 
   3.811770751405077*^9}, {3.811770795359058*^9, 3.811770825335782*^9}, 
   3.811771008016087*^9, 3.8117718342987537`*^9, 3.8117719212186747`*^9, {
   3.811771957444603*^9, 3.811772024608552*^9}, 3.81177205586586*^9, {
   3.8117759151501017`*^9, 3.811775952431211*^9}, 3.8118720185827627`*^9, 
   3.812044575179563*^9, 3.812047126009768*^9, 3.812393337365736*^9, 
   3.812718256730529*^9, 3.812862807704302*^9}],

Cell[BoxData[
 RowBox[{
  StyleBox[
   RowBox[{"General", "::", "stop"}], "MessageName"], 
  RowBox[{
  ":", " "}], "\<\"Further output of \[NoBreak]\\!\\(\\*StyleBox[\\(Part :: \
partd\\), \\\"MessageName\\\"]\\)\[NoBreak] will be suppressed during this \
calculation. \\!\\(\\*ButtonBox[\\\"\[RightSkeleton]\\\", \
ButtonStyle->\\\"Link\\\", ButtonFrame->None, \
ButtonData:>\\\"paclet:ref/message/General/stop\\\", ButtonNote -> \
\\\"General::stop\\\"]\\)\"\>"}]], "Message", "MSG",
 CellChangeTimes->{
  3.808545470800706*^9, 3.808637907672595*^9, 3.808641764082304*^9, 
   3.8086498963269567`*^9, 3.808653842033107*^9, 3.808671730512794*^9, 
   3.808672350119358*^9, 3.80867318533289*^9, 3.808813432755045*^9, 
   3.809685168503888*^9, 3.809686061804093*^9, 3.80995112089466*^9, 
   3.809951698374099*^9, 3.809951782650652*^9, 3.809951939869306*^9, 
   3.80995200648464*^9, 3.8102766303370028`*^9, 3.810278543414356*^9, 
   3.810279080011619*^9, 3.810279308098963*^9, 3.810279669613768*^9, {
   3.810279833070862*^9, 3.8102798532667513`*^9}, 3.8102799013831244`*^9, 
   3.8102799903038063`*^9, 3.810280025608797*^9, {3.81028007148897*^9, 
   3.810280121359705*^9}, 3.810280417028307*^9, 3.810280469830237*^9, 
   3.810280543013774*^9, {3.81028058825006*^9, 3.810280696771891*^9}, {
   3.810280785893559*^9, 3.81028080779364*^9}, 3.810281520170052*^9, 
   3.810281771864566*^9, 3.810281967568432*^9, {3.810282023670083*^9, 
   3.810282042085814*^9}, {3.81028208024465*^9, 3.8102821040310698`*^9}, 
   3.810282157957736*^9, {3.81028274141042*^9, 3.810282782110715*^9}, {
   3.810283115760079*^9, 3.810283129990046*^9}, 3.810304340300412*^9, 
   3.81047280016572*^9, 3.810800142980977*^9, 3.810817651135888*^9, 
   3.81082321583379*^9, 3.810827528346439*^9, 3.810828121463162*^9, 
   3.8109723161878223`*^9, 3.810974967015354*^9, 3.810981637742415*^9, 
   3.810982198906473*^9, 3.811079776867783*^9, 3.811081450273694*^9, 
   3.811486562804675*^9, 3.8114909836846733`*^9, {3.811744920802431*^9, 
   3.811744932482924*^9}, 3.811763606229998*^9, {3.811770617592935*^9, 
   3.811770751405077*^9}, {3.811770795359058*^9, 3.811770825335782*^9}, 
   3.811771008016087*^9, 3.8117718342987537`*^9, 3.8117719212186747`*^9, {
   3.811771957444603*^9, 3.811772024608552*^9}, 3.81177205586586*^9, {
   3.8117759151501017`*^9, 3.811775952431211*^9}, 3.8118720185827627`*^9, 
   3.812044575179563*^9, 3.812047126009768*^9, 3.812393337365736*^9, 
   3.812718256730529*^9, 3.812862807705062*^9}],

Cell[BoxData[
 RowBox[{
  StyleBox[
   RowBox[{"FindRoot", "::", "srect"}], "MessageName"], 
  RowBox[{
  ":", " "}], "\<\"Value \[NoBreak]\\!\\(Min[\\(\\(\\(\\(0.9`\\\\ \
\\(\\(\\\"KeyAbsent\\\" \[LeftDoubleBracket] 2 \[RightDoubleBracket]\\)\\)\\)\
\\), \\(\\(1\\/4\\\\ \\(\\((\\(\\(2\\\\ \\(\\(\\\"KeyAbsent\\\" \
\[LeftDoubleBracket] 1 \[RightDoubleBracket]\\)\\)\\)\\) + \\(\\(2\\\\ \\(\\(\
\\\"KeyAbsent\\\" \[LeftDoubleBracket] 2 \
\[RightDoubleBracket]\\)\\)\\)\\))\\)\\)\\)\\)\\)\\)]\\)\[NoBreak] in search \
specification \[NoBreak]\\!\\({ppp, \\(\\(Min[\\(\\(\\(\\(0.9`\\\\ \
\\(\\(\\\"KeyAbsent\\\" \[LeftDoubleBracket] 2 \[RightDoubleBracket]\\)\\)\\)\
\\), \\(\\(1\\/4\\\\ \\(\\((\\(\\(2\\\\ \\(\\(\\\"KeyAbsent\\\" \
\[LeftDoubleBracket] 1 \[RightDoubleBracket]\\)\\)\\)\\) + \\(\\(2\\\\ \\(\\(\
\\\"KeyAbsent\\\" \[LeftDoubleBracket] 2 \
\[RightDoubleBracket]\\)\\)\\)\\))\\)\\)\\)\\)\\)\\)]\\)\\)}\\)\[NoBreak] is \
not a number or array of numbers. \
\\!\\(\\*ButtonBox[\\\"\[RightSkeleton]\\\", ButtonStyle->\\\"Link\\\", \
ButtonFrame->None, ButtonData:>\\\"paclet:ref/FindRoot\\\", ButtonNote -> \
\\\"FindRoot::srect\\\"]\\)\"\>"}]], "Message", "MSG",
 CellChangeTimes->{
  3.808545470800706*^9, 3.808637907672595*^9, 3.808641764082304*^9, 
   3.8086498963269567`*^9, 3.808653842033107*^9, 3.808671730512794*^9, 
   3.808672350119358*^9, 3.80867318533289*^9, 3.808813432755045*^9, 
   3.809685168503888*^9, 3.809686061804093*^9, 3.80995112089466*^9, 
   3.809951698374099*^9, 3.809951782650652*^9, 3.809951939869306*^9, 
   3.80995200648464*^9, 3.8102766303370028`*^9, 3.810278543414356*^9, 
   3.810279080011619*^9, 3.810279308098963*^9, 3.810279669613768*^9, {
   3.810279833070862*^9, 3.8102798532667513`*^9}, 3.8102799013831244`*^9, 
   3.8102799903038063`*^9, 3.810280025608797*^9, {3.81028007148897*^9, 
   3.810280121359705*^9}, 3.810280417028307*^9, 3.810280469830237*^9, 
   3.810280543013774*^9, {3.81028058825006*^9, 3.810280696771891*^9}, {
   3.810280785893559*^9, 3.81028080779364*^9}, 3.810281520170052*^9, 
   3.810281771864566*^9, 3.810281967568432*^9, {3.810282023670083*^9, 
   3.810282042085814*^9}, {3.81028208024465*^9, 3.8102821040310698`*^9}, 
   3.810282157957736*^9, {3.81028274141042*^9, 3.810282782110715*^9}, {
   3.810283115760079*^9, 3.810283129990046*^9}, 3.810304340300412*^9, 
   3.81047280016572*^9, 3.810800142980977*^9, 3.810817651135888*^9, 
   3.81082321583379*^9, 3.810827528346439*^9, 3.810828121463162*^9, 
   3.8109723161878223`*^9, 3.810974967015354*^9, 3.810981637742415*^9, 
   3.810982198906473*^9, 3.811079776867783*^9, 3.811081450273694*^9, 
   3.811486562804675*^9, 3.8114909836846733`*^9, {3.811744920802431*^9, 
   3.811744932482924*^9}, 3.811763606229998*^9, {3.811770617592935*^9, 
   3.811770751405077*^9}, {3.811770795359058*^9, 3.811770825335782*^9}, 
   3.811771008016087*^9, 3.8117718342987537`*^9, 3.8117719212186747`*^9, {
   3.811771957444603*^9, 3.811772024608552*^9}, 3.81177205586586*^9, {
   3.8117759151501017`*^9, 3.811775952431211*^9}, 3.8118720185827627`*^9, 
   3.812044575179563*^9, 3.812047126009768*^9, 3.812393337365736*^9, 
   3.812718256730529*^9, 3.8128628077305603`*^9}],

Cell[BoxData[
 RowBox[{
  StyleBox[
   RowBox[{"ReplaceAll", "::", "reps"}], "MessageName"], 
  RowBox[{
  ":", " "}], \
"\<\"\[NoBreak]\\!\\({\\(\\(Abs[\\(\\(\\(\\(Missing[\\(\\(\\\"KeyAbsent\\\", \
\\(\\(\\\"iceIc\\\"[50]\\)\\)\\)\\)]\\)\\) - \
\\(\\(Missing[\\(\\(\\\"KeyAbsent\\\", \
\\(\\(\\\"iceIh\\\"[50]\\)\\)\\)\\)]\\)\\)\\)\\)]\\)\\) \[Equal] 0}\\)\
\[NoBreak] is neither a list of replacement rules nor a valid dispatch table, \
and so cannot be used for replacing. \
\\!\\(\\*ButtonBox[\\\"\[RightSkeleton]\\\", ButtonStyle->\\\"Link\\\", \
ButtonFrame->None, ButtonData:>\\\"paclet:ref/message/ReplaceAll/reps\\\", \
ButtonNote -> \\\"ReplaceAll::reps\\\"]\\)\"\>"}]], "Message", "MSG",
 CellChangeTimes->{
  3.808545470800706*^9, 3.808637907672595*^9, 3.808641764082304*^9, 
   3.8086498963269567`*^9, 3.808653842033107*^9, 3.808671730512794*^9, 
   3.808672350119358*^9, 3.80867318533289*^9, 3.808813432755045*^9, 
   3.809685168503888*^9, 3.809686061804093*^9, 3.80995112089466*^9, 
   3.809951698374099*^9, 3.809951782650652*^9, 3.809951939869306*^9, 
   3.80995200648464*^9, 3.8102766303370028`*^9, 3.810278543414356*^9, 
   3.810279080011619*^9, 3.810279308098963*^9, 3.810279669613768*^9, {
   3.810279833070862*^9, 3.8102798532667513`*^9}, 3.8102799013831244`*^9, 
   3.8102799903038063`*^9, 3.810280025608797*^9, {3.81028007148897*^9, 
   3.810280121359705*^9}, 3.810280417028307*^9, 3.810280469830237*^9, 
   3.810280543013774*^9, {3.81028058825006*^9, 3.810280696771891*^9}, {
   3.810280785893559*^9, 3.81028080779364*^9}, 3.810281520170052*^9, 
   3.810281771864566*^9, 3.810281967568432*^9, {3.810282023670083*^9, 
   3.810282042085814*^9}, {3.81028208024465*^9, 3.8102821040310698`*^9}, 
   3.810282157957736*^9, {3.81028274141042*^9, 3.810282782110715*^9}, {
   3.810283115760079*^9, 3.810283129990046*^9}, 3.810304340300412*^9, 
   3.81047280016572*^9, 3.810800142980977*^9, 3.810817651135888*^9, 
   3.81082321583379*^9, 3.810827528346439*^9, 3.810828121463162*^9, 
   3.8109723161878223`*^9, 3.810974967015354*^9, 3.810981637742415*^9, 
   3.810982198906473*^9, 3.811079776867783*^9, 3.811081450273694*^9, 
   3.811486562804675*^9, 3.8114909836846733`*^9, {3.811744920802431*^9, 
   3.811744932482924*^9}, 3.811763606229998*^9, {3.811770617592935*^9, 
   3.811770751405077*^9}, {3.811770795359058*^9, 3.811770825335782*^9}, 
   3.811771008016087*^9, 3.8117718342987537`*^9, 3.8117719212186747`*^9, {
   3.811771957444603*^9, 3.811772024608552*^9}, 3.81177205586586*^9, {
   3.8117759151501017`*^9, 3.811775952431211*^9}, 3.8118720185827627`*^9, 
   3.812044575179563*^9, 3.812047126009768*^9, 3.812393337365736*^9, 
   3.812718256730529*^9, 3.812862807731947*^9}],

Cell[BoxData[
 RowBox[{
  StyleBox[
   RowBox[{"General", "::", "stop"}], "MessageName"], 
  RowBox[{
  ":", " "}], "\<\"Further output of \
\[NoBreak]\\!\\(\\*StyleBox[\\(ReplaceAll :: reps\\), \\\"MessageName\\\"]\\)\
\[NoBreak] will be suppressed during this calculation. \
\\!\\(\\*ButtonBox[\\\"\[RightSkeleton]\\\", ButtonStyle->\\\"Link\\\", \
ButtonFrame->None, ButtonData:>\\\"paclet:ref/message/General/stop\\\", \
ButtonNote -> \\\"General::stop\\\"]\\)\"\>"}]], "Message", "MSG",
 CellChangeTimes->{
  3.808545470800706*^9, 3.808637907672595*^9, 3.808641764082304*^9, 
   3.8086498963269567`*^9, 3.808653842033107*^9, 3.808671730512794*^9, 
   3.808672350119358*^9, 3.80867318533289*^9, 3.808813432755045*^9, 
   3.809685168503888*^9, 3.809686061804093*^9, 3.80995112089466*^9, 
   3.809951698374099*^9, 3.809951782650652*^9, 3.809951939869306*^9, 
   3.80995200648464*^9, 3.8102766303370028`*^9, 3.810278543414356*^9, 
   3.810279080011619*^9, 3.810279308098963*^9, 3.810279669613768*^9, {
   3.810279833070862*^9, 3.8102798532667513`*^9}, 3.8102799013831244`*^9, 
   3.8102799903038063`*^9, 3.810280025608797*^9, {3.81028007148897*^9, 
   3.810280121359705*^9}, 3.810280417028307*^9, 3.810280469830237*^9, 
   3.810280543013774*^9, {3.81028058825006*^9, 3.810280696771891*^9}, {
   3.810280785893559*^9, 3.81028080779364*^9}, 3.810281520170052*^9, 
   3.810281771864566*^9, 3.810281967568432*^9, {3.810282023670083*^9, 
   3.810282042085814*^9}, {3.81028208024465*^9, 3.8102821040310698`*^9}, 
   3.810282157957736*^9, {3.81028274141042*^9, 3.810282782110715*^9}, {
   3.810283115760079*^9, 3.810283129990046*^9}, 3.810304340300412*^9, 
   3.81047280016572*^9, 3.810800142980977*^9, 3.810817651135888*^9, 
   3.81082321583379*^9, 3.810827528346439*^9, 3.810828121463162*^9, 
   3.8109723161878223`*^9, 3.810974967015354*^9, 3.810981637742415*^9, 
   3.810982198906473*^9, 3.811079776867783*^9, 3.811081450273694*^9, 
   3.811486562804675*^9, 3.8114909836846733`*^9, {3.811744920802431*^9, 
   3.811744932482924*^9}, 3.811763606229998*^9, {3.811770617592935*^9, 
   3.811770751405077*^9}, {3.811770795359058*^9, 3.811770825335782*^9}, 
   3.811771008016087*^9, 3.8117718342987537`*^9, 3.8117719212186747`*^9, {
   3.811771957444603*^9, 3.811772024608552*^9}, 3.81177205586586*^9, {
   3.8117759151501017`*^9, 3.811775952431211*^9}, 3.8118720185827627`*^9, 
   3.812044575179563*^9, 3.812047126009768*^9, 3.812393337365736*^9, 
   3.812718256730529*^9, 3.812862807765356*^9}],

Cell[BoxData[
 RowBox[{
  StyleBox[
   RowBox[{"FindRoot", "::", "nlnum"}], "MessageName"], 
  RowBox[{
  ":", " "}], "\<\"The function value \
\[NoBreak]\\!\\({\\(Abs[\\(\\(\\(\\(Missing[\\(\\(\\\"KeyAbsent\\\", \\(\\(\\\
\"iceIc\\\"[75.`]\\)\\)\\)\\)]\\)\\) - \\(\\(1.`\\\\ \
\\(\\(Missing[\\(\\(\\\"KeyAbsent\\\", \\(\\(\\\"iceIh\\\"[75.`]\\)\\)\\)\\)]\
\\)\\)\\)\\)\\)\\)]\\)}\\)\[NoBreak] is not a list of numbers with dimensions \
\[NoBreak]\\!\\({1}\\)\[NoBreak] at \[NoBreak]\\!\\({ppp}\\)\[NoBreak] = \
\[NoBreak]\\!\\({9475.40668697406`}\\)\[NoBreak]. \\!\\(\\*ButtonBox[\\\"\
\[RightSkeleton]\\\", ButtonStyle->\\\"Link\\\", ButtonFrame->None, \
ButtonData:>\\\"paclet:ref/FindRoot\\\", ButtonNote -> \
\\\"FindRoot::nlnum\\\"]\\)\"\>"}]], "Message", "MSG",
 CellChangeTimes->{
  3.808545470800706*^9, 3.808637907672595*^9, 3.808641764082304*^9, 
   3.8086498963269567`*^9, 3.808653842033107*^9, 3.808671730512794*^9, 
   3.808672350119358*^9, 3.80867318533289*^9, 3.808813432755045*^9, 
   3.809685168503888*^9, 3.809686061804093*^9, 3.80995112089466*^9, 
   3.809951698374099*^9, 3.809951782650652*^9, 3.809951939869306*^9, 
   3.80995200648464*^9, 3.8102766303370028`*^9, 3.810278543414356*^9, 
   3.810279080011619*^9, 3.810279308098963*^9, 3.810279669613768*^9, {
   3.810279833070862*^9, 3.8102798532667513`*^9}, 3.8102799013831244`*^9, 
   3.8102799903038063`*^9, 3.810280025608797*^9, {3.81028007148897*^9, 
   3.810280121359705*^9}, 3.810280417028307*^9, 3.810280469830237*^9, 
   3.810280543013774*^9, {3.81028058825006*^9, 3.810280696771891*^9}, {
   3.810280785893559*^9, 3.81028080779364*^9}, 3.810281520170052*^9, 
   3.810281771864566*^9, 3.810281967568432*^9, {3.810282023670083*^9, 
   3.810282042085814*^9}, {3.81028208024465*^9, 3.8102821040310698`*^9}, 
   3.810282157957736*^9, {3.81028274141042*^9, 3.810282782110715*^9}, {
   3.810283115760079*^9, 3.810283129990046*^9}, 3.810304340300412*^9, 
   3.81047280016572*^9, 3.810800142980977*^9, 3.810817651135888*^9, 
   3.81082321583379*^9, 3.810827528346439*^9, 3.810828121463162*^9, 
   3.8109723161878223`*^9, 3.810974967015354*^9, 3.810981637742415*^9, 
   3.810982198906473*^9, 3.811079776867783*^9, 3.811081450273694*^9, 
   3.811486562804675*^9, 3.8114909836846733`*^9, {3.811744920802431*^9, 
   3.811744932482924*^9}, 3.811763606229998*^9, {3.811770617592935*^9, 
   3.811770751405077*^9}, {3.811770795359058*^9, 3.811770825335782*^9}, 
   3.811771008016087*^9, 3.8117718342987537`*^9, 3.8117719212186747`*^9, {
   3.811771957444603*^9, 3.811772024608552*^9}, 3.81177205586586*^9, {
   3.8117759151501017`*^9, 3.811775952431211*^9}, 3.8118720185827627`*^9, 
   3.812044575179563*^9, 3.812047126009768*^9, 3.812393337365736*^9, 
   3.812718256730529*^9, 3.81286280779885*^9}],

Cell[BoxData[
 RowBox[{
  StyleBox[
   RowBox[{"FindRoot", "::", "srect"}], "MessageName"], 
  RowBox[{
  ":", " "}], "\<\"Value \[NoBreak]\\!\\(Min[\\(\\(\\(\\(0.9`\\\\ \
\\(\\(\\\"KeyAbsent\\\" \[LeftDoubleBracket] 2 \[RightDoubleBracket]\\)\\)\\)\
\\), \\(\\(1\\/4\\\\ \\(\\((\\(\\(2\\\\ \\(\\(\\\"KeyAbsent\\\" \
\[LeftDoubleBracket] 1 \[RightDoubleBracket]\\)\\)\\)\\) + \\(\\(2\\\\ \\(\\(\
\\\"KeyAbsent\\\" \[LeftDoubleBracket] 2 \
\[RightDoubleBracket]\\)\\)\\)\\))\\)\\)\\)\\)\\)\\)]\\)\[NoBreak] in search \
specification \[NoBreak]\\!\\({ppp, \\(\\(Min[\\(\\(\\(\\(0.9`\\\\ \
\\(\\(\\\"KeyAbsent\\\" \[LeftDoubleBracket] 2 \[RightDoubleBracket]\\)\\)\\)\
\\), \\(\\(1\\/4\\\\ \\(\\((\\(\\(2\\\\ \\(\\(\\\"KeyAbsent\\\" \
\[LeftDoubleBracket] 1 \[RightDoubleBracket]\\)\\)\\)\\) + \\(\\(2\\\\ \\(\\(\
\\\"KeyAbsent\\\" \[LeftDoubleBracket] 2 \
\[RightDoubleBracket]\\)\\)\\)\\))\\)\\)\\)\\)\\)\\)]\\)\\)}\\)\[NoBreak] is \
not a number or array of numbers. \
\\!\\(\\*ButtonBox[\\\"\[RightSkeleton]\\\", ButtonStyle->\\\"Link\\\", \
ButtonFrame->None, ButtonData:>\\\"paclet:ref/FindRoot\\\", ButtonNote -> \
\\\"FindRoot::srect\\\"]\\)\"\>"}]], "Message", "MSG",
 CellChangeTimes->{
  3.808545470800706*^9, 3.808637907672595*^9, 3.808641764082304*^9, 
   3.8086498963269567`*^9, 3.808653842033107*^9, 3.808671730512794*^9, 
   3.808672350119358*^9, 3.80867318533289*^9, 3.808813432755045*^9, 
   3.809685168503888*^9, 3.809686061804093*^9, 3.80995112089466*^9, 
   3.809951698374099*^9, 3.809951782650652*^9, 3.809951939869306*^9, 
   3.80995200648464*^9, 3.8102766303370028`*^9, 3.810278543414356*^9, 
   3.810279080011619*^9, 3.810279308098963*^9, 3.810279669613768*^9, {
   3.810279833070862*^9, 3.8102798532667513`*^9}, 3.8102799013831244`*^9, 
   3.8102799903038063`*^9, 3.810280025608797*^9, {3.81028007148897*^9, 
   3.810280121359705*^9}, 3.810280417028307*^9, 3.810280469830237*^9, 
   3.810280543013774*^9, {3.81028058825006*^9, 3.810280696771891*^9}, {
   3.810280785893559*^9, 3.81028080779364*^9}, 3.810281520170052*^9, 
   3.810281771864566*^9, 3.810281967568432*^9, {3.810282023670083*^9, 
   3.810282042085814*^9}, {3.81028208024465*^9, 3.8102821040310698`*^9}, 
   3.810282157957736*^9, {3.81028274141042*^9, 3.810282782110715*^9}, {
   3.810283115760079*^9, 3.810283129990046*^9}, 3.810304340300412*^9, 
   3.81047280016572*^9, 3.810800142980977*^9, 3.810817651135888*^9, 
   3.81082321583379*^9, 3.810827528346439*^9, 3.810828121463162*^9, 
   3.8109723161878223`*^9, 3.810974967015354*^9, 3.810981637742415*^9, 
   3.810982198906473*^9, 3.811079776867783*^9, 3.811081450273694*^9, 
   3.811486562804675*^9, 3.8114909836846733`*^9, {3.811744920802431*^9, 
   3.811744932482924*^9}, 3.811763606229998*^9, {3.811770617592935*^9, 
   3.811770751405077*^9}, {3.811770795359058*^9, 3.811770825335782*^9}, 
   3.811771008016087*^9, 3.8117718342987537`*^9, 3.8117719212186747`*^9, {
   3.811771957444603*^9, 3.811772024608552*^9}, 3.81177205586586*^9, {
   3.8117759151501017`*^9, 3.811775952431211*^9}, 3.8118720185827627`*^9, 
   3.812044575179563*^9, 3.812047126009768*^9, 3.812393337365736*^9, 
   3.812718256730529*^9, 3.812862807851125*^9}],

Cell[BoxData[
 RowBox[{
  StyleBox[
   RowBox[{"FindRoot", "::", "lstol"}], "MessageName"], 
  RowBox[{
  ":", " "}], "\<\"The line search decreased the step size to within \
tolerance specified by AccuracyGoal and PrecisionGoal but was unable to find \
a sufficient decrease in the merit function. You may need more than \
\[NoBreak]\\!\\(MachinePrecision\\)\[NoBreak] digits of working precision to \
meet these tolerances. \\!\\(\\*ButtonBox[\\\"\[RightSkeleton]\\\", \
ButtonStyle->\\\"Link\\\", ButtonFrame->None, \
ButtonData:>\\\"paclet:ref/message/FindRoot/lstol\\\", ButtonNote -> \
\\\"FindRoot::lstol\\\"]\\)\"\>"}]], "Message", "MSG",
 CellChangeTimes->{
  3.808545470800706*^9, 3.808637907672595*^9, 3.808641764082304*^9, 
   3.8086498963269567`*^9, 3.808653842033107*^9, 3.808671730512794*^9, 
   3.808672350119358*^9, 3.80867318533289*^9, 3.808813432755045*^9, 
   3.809685168503888*^9, 3.809686061804093*^9, 3.80995112089466*^9, 
   3.809951698374099*^9, 3.809951782650652*^9, 3.809951939869306*^9, 
   3.80995200648464*^9, 3.8102766303370028`*^9, 3.810278543414356*^9, 
   3.810279080011619*^9, 3.810279308098963*^9, 3.810279669613768*^9, {
   3.810279833070862*^9, 3.8102798532667513`*^9}, 3.8102799013831244`*^9, 
   3.8102799903038063`*^9, 3.810280025608797*^9, {3.81028007148897*^9, 
   3.810280121359705*^9}, 3.810280417028307*^9, 3.810280469830237*^9, 
   3.810280543013774*^9, {3.81028058825006*^9, 3.810280696771891*^9}, {
   3.810280785893559*^9, 3.81028080779364*^9}, 3.810281520170052*^9, 
   3.810281771864566*^9, 3.810281967568432*^9, {3.810282023670083*^9, 
   3.810282042085814*^9}, {3.81028208024465*^9, 3.8102821040310698`*^9}, 
   3.810282157957736*^9, {3.81028274141042*^9, 3.810282782110715*^9}, {
   3.810283115760079*^9, 3.810283129990046*^9}, 3.810304340300412*^9, 
   3.81047280016572*^9, 3.810800142980977*^9, 3.810817651135888*^9, 
   3.81082321583379*^9, 3.810827528346439*^9, 3.810828121463162*^9, 
   3.8109723161878223`*^9, 3.810974967015354*^9, 3.810981637742415*^9, 
   3.810982198906473*^9, 3.811079776867783*^9, 3.811081450273694*^9, 
   3.811486562804675*^9, 3.8114909836846733`*^9, {3.811744920802431*^9, 
   3.811744932482924*^9}, 3.811763606229998*^9, {3.811770617592935*^9, 
   3.811770751405077*^9}, {3.811770795359058*^9, 3.811770825335782*^9}, 
   3.811771008016087*^9, 3.8117718342987537`*^9, 3.8117719212186747`*^9, {
   3.811771957444603*^9, 3.811772024608552*^9}, 3.81177205586586*^9, {
   3.8117759151501017`*^9, 3.811775952431211*^9}, 3.8118720185827627`*^9, 
   3.812044575179563*^9, 3.812047126009768*^9, 3.812393337365736*^9, 
   3.812718256730529*^9, 3.8128628078854322`*^9}],

Cell[BoxData[
 RowBox[{
  StyleBox[
   RowBox[{"FindRoot", "::", "lstol"}], "MessageName"], 
  RowBox[{
  ":", " "}], "\<\"The line search decreased the step size to within \
tolerance specified by AccuracyGoal and PrecisionGoal but was unable to find \
a sufficient decrease in the merit function. You may need more than \
\[NoBreak]\\!\\(MachinePrecision\\)\[NoBreak] digits of working precision to \
meet these tolerances. \\!\\(\\*ButtonBox[\\\"\[RightSkeleton]\\\", \
ButtonStyle->\\\"Link\\\", ButtonFrame->None, \
ButtonData:>\\\"paclet:ref/message/FindRoot/lstol\\\", ButtonNote -> \
\\\"FindRoot::lstol\\\"]\\)\"\>"}]], "Message", "MSG",
 CellChangeTimes->{
  3.808545470800706*^9, 3.808637907672595*^9, 3.808641764082304*^9, 
   3.8086498963269567`*^9, 3.808653842033107*^9, 3.808671730512794*^9, 
   3.808672350119358*^9, 3.80867318533289*^9, 3.808813432755045*^9, 
   3.809685168503888*^9, 3.809686061804093*^9, 3.80995112089466*^9, 
   3.809951698374099*^9, 3.809951782650652*^9, 3.809951939869306*^9, 
   3.80995200648464*^9, 3.8102766303370028`*^9, 3.810278543414356*^9, 
   3.810279080011619*^9, 3.810279308098963*^9, 3.810279669613768*^9, {
   3.810279833070862*^9, 3.8102798532667513`*^9}, 3.8102799013831244`*^9, 
   3.8102799903038063`*^9, 3.810280025608797*^9, {3.81028007148897*^9, 
   3.810280121359705*^9}, 3.810280417028307*^9, 3.810280469830237*^9, 
   3.810280543013774*^9, {3.81028058825006*^9, 3.810280696771891*^9}, {
   3.810280785893559*^9, 3.81028080779364*^9}, 3.810281520170052*^9, 
   3.810281771864566*^9, 3.810281967568432*^9, {3.810282023670083*^9, 
   3.810282042085814*^9}, {3.81028208024465*^9, 3.8102821040310698`*^9}, 
   3.810282157957736*^9, {3.81028274141042*^9, 3.810282782110715*^9}, {
   3.810283115760079*^9, 3.810283129990046*^9}, 3.810304340300412*^9, 
   3.81047280016572*^9, 3.810800142980977*^9, 3.810817651135888*^9, 
   3.81082321583379*^9, 3.810827528346439*^9, 3.810828121463162*^9, 
   3.8109723161878223`*^9, 3.810974967015354*^9, 3.810981637742415*^9, 
   3.810982198906473*^9, 3.811079776867783*^9, 3.811081450273694*^9, 
   3.811486562804675*^9, 3.8114909836846733`*^9, {3.811744920802431*^9, 
   3.811744932482924*^9}, 3.811763606229998*^9, {3.811770617592935*^9, 
   3.811770751405077*^9}, {3.811770795359058*^9, 3.811770825335782*^9}, 
   3.811771008016087*^9, 3.8117718342987537`*^9, 3.8117719212186747`*^9, {
   3.811771957444603*^9, 3.811772024608552*^9}, 3.81177205586586*^9, {
   3.8117759151501017`*^9, 3.811775952431211*^9}, 3.8118720185827627`*^9, 
   3.812044575179563*^9, 3.812047126009768*^9, 3.812393337365736*^9, 
   3.812718256730529*^9, 3.8128628078875217`*^9}],

Cell[BoxData[
 RowBox[{
  StyleBox[
   RowBox[{"FindRoot", "::", "lstol"}], "MessageName"], 
  RowBox[{
  ":", " "}], "\<\"The line search decreased the step size to within \
tolerance specified by AccuracyGoal and PrecisionGoal but was unable to find \
a sufficient decrease in the merit function. You may need more than \
\[NoBreak]\\!\\(MachinePrecision\\)\[NoBreak] digits of working precision to \
meet these tolerances. \\!\\(\\*ButtonBox[\\\"\[RightSkeleton]\\\", \
ButtonStyle->\\\"Link\\\", ButtonFrame->None, \
ButtonData:>\\\"paclet:ref/message/FindRoot/lstol\\\", ButtonNote -> \
\\\"FindRoot::lstol\\\"]\\)\"\>"}]], "Message", "MSG",
 CellChangeTimes->{
  3.808545470800706*^9, 3.808637907672595*^9, 3.808641764082304*^9, 
   3.8086498963269567`*^9, 3.808653842033107*^9, 3.808671730512794*^9, 
   3.808672350119358*^9, 3.80867318533289*^9, 3.808813432755045*^9, 
   3.809685168503888*^9, 3.809686061804093*^9, 3.80995112089466*^9, 
   3.809951698374099*^9, 3.809951782650652*^9, 3.809951939869306*^9, 
   3.80995200648464*^9, 3.8102766303370028`*^9, 3.810278543414356*^9, 
   3.810279080011619*^9, 3.810279308098963*^9, 3.810279669613768*^9, {
   3.810279833070862*^9, 3.8102798532667513`*^9}, 3.8102799013831244`*^9, 
   3.8102799903038063`*^9, 3.810280025608797*^9, {3.81028007148897*^9, 
   3.810280121359705*^9}, 3.810280417028307*^9, 3.810280469830237*^9, 
   3.810280543013774*^9, {3.81028058825006*^9, 3.810280696771891*^9}, {
   3.810280785893559*^9, 3.81028080779364*^9}, 3.810281520170052*^9, 
   3.810281771864566*^9, 3.810281967568432*^9, {3.810282023670083*^9, 
   3.810282042085814*^9}, {3.81028208024465*^9, 3.8102821040310698`*^9}, 
   3.810282157957736*^9, {3.81028274141042*^9, 3.810282782110715*^9}, {
   3.810283115760079*^9, 3.810283129990046*^9}, 3.810304340300412*^9, 
   3.81047280016572*^9, 3.810800142980977*^9, 3.810817651135888*^9, 
   3.81082321583379*^9, 3.810827528346439*^9, 3.810828121463162*^9, 
   3.8109723161878223`*^9, 3.810974967015354*^9, 3.810981637742415*^9, 
   3.810982198906473*^9, 3.811079776867783*^9, 3.811081450273694*^9, 
   3.811486562804675*^9, 3.8114909836846733`*^9, {3.811744920802431*^9, 
   3.811744932482924*^9}, 3.811763606229998*^9, {3.811770617592935*^9, 
   3.811770751405077*^9}, {3.811770795359058*^9, 3.811770825335782*^9}, 
   3.811771008016087*^9, 3.8117718342987537`*^9, 3.8117719212186747`*^9, {
   3.811771957444603*^9, 3.811772024608552*^9}, 3.81177205586586*^9, {
   3.8117759151501017`*^9, 3.811775952431211*^9}, 3.8118720185827627`*^9, 
   3.812044575179563*^9, 3.812047126009768*^9, 3.812393337365736*^9, 
   3.812718256730529*^9, 3.8128628079228973`*^9}],

Cell[BoxData[
 RowBox[{
  StyleBox[
   RowBox[{"General", "::", "stop"}], "MessageName"], 
  RowBox[{
  ":", " "}], "\<\"Further output of \[NoBreak]\\!\\(\\*StyleBox[\\(FindRoot \
:: lstol\\), \\\"MessageName\\\"]\\)\[NoBreak] will be suppressed during this \
calculation. \\!\\(\\*ButtonBox[\\\"\[RightSkeleton]\\\", \
ButtonStyle->\\\"Link\\\", ButtonFrame->None, \
ButtonData:>\\\"paclet:ref/message/General/stop\\\", ButtonNote -> \
\\\"General::stop\\\"]\\)\"\>"}]], "Message", "MSG",
 CellChangeTimes->{
  3.808545470800706*^9, 3.808637907672595*^9, 3.808641764082304*^9, 
   3.8086498963269567`*^9, 3.808653842033107*^9, 3.808671730512794*^9, 
   3.808672350119358*^9, 3.80867318533289*^9, 3.808813432755045*^9, 
   3.809685168503888*^9, 3.809686061804093*^9, 3.80995112089466*^9, 
   3.809951698374099*^9, 3.809951782650652*^9, 3.809951939869306*^9, 
   3.80995200648464*^9, 3.8102766303370028`*^9, 3.810278543414356*^9, 
   3.810279080011619*^9, 3.810279308098963*^9, 3.810279669613768*^9, {
   3.810279833070862*^9, 3.8102798532667513`*^9}, 3.8102799013831244`*^9, 
   3.8102799903038063`*^9, 3.810280025608797*^9, {3.81028007148897*^9, 
   3.810280121359705*^9}, 3.810280417028307*^9, 3.810280469830237*^9, 
   3.810280543013774*^9, {3.81028058825006*^9, 3.810280696771891*^9}, {
   3.810280785893559*^9, 3.81028080779364*^9}, 3.810281520170052*^9, 
   3.810281771864566*^9, 3.810281967568432*^9, {3.810282023670083*^9, 
   3.810282042085814*^9}, {3.81028208024465*^9, 3.8102821040310698`*^9}, 
   3.810282157957736*^9, {3.81028274141042*^9, 3.810282782110715*^9}, {
   3.810283115760079*^9, 3.810283129990046*^9}, 3.810304340300412*^9, 
   3.81047280016572*^9, 3.810800142980977*^9, 3.810817651135888*^9, 
   3.81082321583379*^9, 3.810827528346439*^9, 3.810828121463162*^9, 
   3.8109723161878223`*^9, 3.810974967015354*^9, 3.810981637742415*^9, 
   3.810982198906473*^9, 3.811079776867783*^9, 3.811081450273694*^9, 
   3.811486562804675*^9, 3.8114909836846733`*^9, {3.811744920802431*^9, 
   3.811744932482924*^9}, 3.811763606229998*^9, {3.811770617592935*^9, 
   3.811770751405077*^9}, {3.811770795359058*^9, 3.811770825335782*^9}, 
   3.811771008016087*^9, 3.8117718342987537`*^9, 3.8117719212186747`*^9, {
   3.811771957444603*^9, 3.811772024608552*^9}, 3.81177205586586*^9, {
   3.8117759151501017`*^9, 3.811775952431211*^9}, 3.8118720185827627`*^9, 
   3.812044575179563*^9, 3.812047126009768*^9, 3.812393337365736*^9, 
   3.812718256730529*^9, 3.812862807924308*^9}],

Cell[BoxData[
 RowBox[{
  StyleBox[
   RowBox[{"FindRoot", "::", "nlnum"}], "MessageName"], 
  RowBox[{
  ":", " "}], "\<\"The function value \
\[NoBreak]\\!\\({\\(Abs[\\(\\(\\(\\(Missing[\\(\\(\\\"KeyAbsent\\\", \\(\\(\\\
\"iceIc\\\"[25.`]\\)\\)\\)\\)]\\)\\) - \\(\\(1.`\\\\ \
\\(\\(Missing[\\(\\(\\\"KeyAbsent\\\", \\(\\(\\\"iceIX\\\"[25.`]\\)\\)\\)\\)]\
\\)\\)\\)\\)\\)\\)]\\)}\\)\[NoBreak] is not a list of numbers with dimensions \
\[NoBreak]\\!\\({1}\\)\[NoBreak] at \[NoBreak]\\!\\({ppp}\\)\[NoBreak] = \
\[NoBreak]\\!\\({9718.884537311704`}\\)\[NoBreak]. \\!\\(\\*ButtonBox[\\\"\
\[RightSkeleton]\\\", ButtonStyle->\\\"Link\\\", ButtonFrame->None, \
ButtonData:>\\\"paclet:ref/FindRoot\\\", ButtonNote -> \
\\\"FindRoot::nlnum\\\"]\\)\"\>"}]], "Message", "MSG",
 CellChangeTimes->{
  3.808545470800706*^9, 3.808637907672595*^9, 3.808641764082304*^9, 
   3.8086498963269567`*^9, 3.808653842033107*^9, 3.808671730512794*^9, 
   3.808672350119358*^9, 3.80867318533289*^9, 3.808813432755045*^9, 
   3.809685168503888*^9, 3.809686061804093*^9, 3.80995112089466*^9, 
   3.809951698374099*^9, 3.809951782650652*^9, 3.809951939869306*^9, 
   3.80995200648464*^9, 3.8102766303370028`*^9, 3.810278543414356*^9, 
   3.810279080011619*^9, 3.810279308098963*^9, 3.810279669613768*^9, {
   3.810279833070862*^9, 3.8102798532667513`*^9}, 3.8102799013831244`*^9, 
   3.8102799903038063`*^9, 3.810280025608797*^9, {3.81028007148897*^9, 
   3.810280121359705*^9}, 3.810280417028307*^9, 3.810280469830237*^9, 
   3.810280543013774*^9, {3.81028058825006*^9, 3.810280696771891*^9}, {
   3.810280785893559*^9, 3.81028080779364*^9}, 3.810281520170052*^9, 
   3.810281771864566*^9, 3.810281967568432*^9, {3.810282023670083*^9, 
   3.810282042085814*^9}, {3.81028208024465*^9, 3.8102821040310698`*^9}, 
   3.810282157957736*^9, {3.81028274141042*^9, 3.810282782110715*^9}, {
   3.810283115760079*^9, 3.810283129990046*^9}, 3.810304340300412*^9, 
   3.81047280016572*^9, 3.810800142980977*^9, 3.810817651135888*^9, 
   3.81082321583379*^9, 3.810827528346439*^9, 3.810828121463162*^9, 
   3.8109723161878223`*^9, 3.810974967015354*^9, 3.810981637742415*^9, 
   3.810982198906473*^9, 3.811079776867783*^9, 3.811081450273694*^9, 
   3.811486562804675*^9, 3.8114909836846733`*^9, {3.811744920802431*^9, 
   3.811744932482924*^9}, 3.811763606229998*^9, {3.811770617592935*^9, 
   3.811770751405077*^9}, {3.811770795359058*^9, 3.811770825335782*^9}, 
   3.811771008016087*^9, 3.8117718342987537`*^9, 3.8117719212186747`*^9, {
   3.811771957444603*^9, 3.811772024608552*^9}, 3.81177205586586*^9, {
   3.8117759151501017`*^9, 3.811775952431211*^9}, 3.8118720185827627`*^9, 
   3.812044575179563*^9, 3.812047126009768*^9, 3.812393337365736*^9, 
   3.812718256730529*^9, 3.8128628079730053`*^9}],

Cell[BoxData[
 RowBox[{
  StyleBox[
   RowBox[{"General", "::", "stop"}], "MessageName"], 
  RowBox[{
  ":", " "}], "\<\"Further output of \[NoBreak]\\!\\(\\*StyleBox[\\(FindRoot \
:: nlnum\\), \\\"MessageName\\\"]\\)\[NoBreak] will be suppressed during this \
calculation. \\!\\(\\*ButtonBox[\\\"\[RightSkeleton]\\\", \
ButtonStyle->\\\"Link\\\", ButtonFrame->None, \
ButtonData:>\\\"paclet:ref/message/General/stop\\\", ButtonNote -> \
\\\"General::stop\\\"]\\)\"\>"}]], "Message", "MSG",
 CellChangeTimes->{
  3.808545470800706*^9, 3.808637907672595*^9, 3.808641764082304*^9, 
   3.8086498963269567`*^9, 3.808653842033107*^9, 3.808671730512794*^9, 
   3.808672350119358*^9, 3.80867318533289*^9, 3.808813432755045*^9, 
   3.809685168503888*^9, 3.809686061804093*^9, 3.80995112089466*^9, 
   3.809951698374099*^9, 3.809951782650652*^9, 3.809951939869306*^9, 
   3.80995200648464*^9, 3.8102766303370028`*^9, 3.810278543414356*^9, 
   3.810279080011619*^9, 3.810279308098963*^9, 3.810279669613768*^9, {
   3.810279833070862*^9, 3.8102798532667513`*^9}, 3.8102799013831244`*^9, 
   3.8102799903038063`*^9, 3.810280025608797*^9, {3.81028007148897*^9, 
   3.810280121359705*^9}, 3.810280417028307*^9, 3.810280469830237*^9, 
   3.810280543013774*^9, {3.81028058825006*^9, 3.810280696771891*^9}, {
   3.810280785893559*^9, 3.81028080779364*^9}, 3.810281520170052*^9, 
   3.810281771864566*^9, 3.810281967568432*^9, {3.810282023670083*^9, 
   3.810282042085814*^9}, {3.81028208024465*^9, 3.8102821040310698`*^9}, 
   3.810282157957736*^9, {3.81028274141042*^9, 3.810282782110715*^9}, {
   3.810283115760079*^9, 3.810283129990046*^9}, 3.810304340300412*^9, 
   3.81047280016572*^9, 3.810800142980977*^9, 3.810817651135888*^9, 
   3.81082321583379*^9, 3.810827528346439*^9, 3.810828121463162*^9, 
   3.8109723161878223`*^9, 3.810974967015354*^9, 3.810981637742415*^9, 
   3.810982198906473*^9, 3.811079776867783*^9, 3.811081450273694*^9, 
   3.811486562804675*^9, 3.8114909836846733`*^9, {3.811744920802431*^9, 
   3.811744932482924*^9}, 3.811763606229998*^9, {3.811770617592935*^9, 
   3.811770751405077*^9}, {3.811770795359058*^9, 3.811770825335782*^9}, 
   3.811771008016087*^9, 3.8117718342987537`*^9, 3.8117719212186747`*^9, {
   3.811771957444603*^9, 3.811772024608552*^9}, 3.81177205586586*^9, {
   3.8117759151501017`*^9, 3.811775952431211*^9}, 3.8118720185827627`*^9, 
   3.812044575179563*^9, 3.812047126009768*^9, 3.812393337365736*^9, 
   3.812718256730529*^9, 3.8128628080068913`*^9}],

Cell[BoxData[
 RowBox[{
  StyleBox[
   RowBox[{"FindRoot", "::", "srect"}], "MessageName"], 
  RowBox[{
  ":", " "}], "\<\"Value \[NoBreak]\\!\\(Min[\\(\\(\\(\\(0.9`\\\\ \
\\(\\(\\\"KeyAbsent\\\" \[LeftDoubleBracket] 2 \[RightDoubleBracket]\\)\\)\\)\
\\), \\(\\(1\\/4\\\\ \\(\\((\\(\\(2\\\\ \\(\\(\\\"KeyAbsent\\\" \
\[LeftDoubleBracket] 1 \[RightDoubleBracket]\\)\\)\\)\\) + \\(\\(2\\\\ \\(\\(\
\\\"KeyAbsent\\\" \[LeftDoubleBracket] 2 \
\[RightDoubleBracket]\\)\\)\\)\\))\\)\\)\\)\\)\\)\\)]\\)\[NoBreak] in search \
specification \[NoBreak]\\!\\({ppp, \\(\\(Min[\\(\\(\\(\\(0.9`\\\\ \
\\(\\(\\\"KeyAbsent\\\" \[LeftDoubleBracket] 2 \[RightDoubleBracket]\\)\\)\\)\
\\), \\(\\(1\\/4\\\\ \\(\\((\\(\\(2\\\\ \\(\\(\\\"KeyAbsent\\\" \
\[LeftDoubleBracket] 1 \[RightDoubleBracket]\\)\\)\\)\\) + \\(\\(2\\\\ \\(\\(\
\\\"KeyAbsent\\\" \[LeftDoubleBracket] 2 \
\[RightDoubleBracket]\\)\\)\\)\\))\\)\\)\\)\\)\\)\\)]\\)\\)}\\)\[NoBreak] is \
not a number or array of numbers. \
\\!\\(\\*ButtonBox[\\\"\[RightSkeleton]\\\", ButtonStyle->\\\"Link\\\", \
ButtonFrame->None, ButtonData:>\\\"paclet:ref/FindRoot\\\", ButtonNote -> \
\\\"FindRoot::srect\\\"]\\)\"\>"}]], "Message", "MSG",
 CellChangeTimes->{
  3.808545470800706*^9, 3.808637907672595*^9, 3.808641764082304*^9, 
   3.8086498963269567`*^9, 3.808653842033107*^9, 3.808671730512794*^9, 
   3.808672350119358*^9, 3.80867318533289*^9, 3.808813432755045*^9, 
   3.809685168503888*^9, 3.809686061804093*^9, 3.80995112089466*^9, 
   3.809951698374099*^9, 3.809951782650652*^9, 3.809951939869306*^9, 
   3.80995200648464*^9, 3.8102766303370028`*^9, 3.810278543414356*^9, 
   3.810279080011619*^9, 3.810279308098963*^9, 3.810279669613768*^9, {
   3.810279833070862*^9, 3.8102798532667513`*^9}, 3.8102799013831244`*^9, 
   3.8102799903038063`*^9, 3.810280025608797*^9, {3.81028007148897*^9, 
   3.810280121359705*^9}, 3.810280417028307*^9, 3.810280469830237*^9, 
   3.810280543013774*^9, {3.81028058825006*^9, 3.810280696771891*^9}, {
   3.810280785893559*^9, 3.81028080779364*^9}, 3.810281520170052*^9, 
   3.810281771864566*^9, 3.810281967568432*^9, {3.810282023670083*^9, 
   3.810282042085814*^9}, {3.81028208024465*^9, 3.8102821040310698`*^9}, 
   3.810282157957736*^9, {3.81028274141042*^9, 3.810282782110715*^9}, {
   3.810283115760079*^9, 3.810283129990046*^9}, 3.810304340300412*^9, 
   3.81047280016572*^9, 3.810800142980977*^9, 3.810817651135888*^9, 
   3.81082321583379*^9, 3.810827528346439*^9, 3.810828121463162*^9, 
   3.8109723161878223`*^9, 3.810974967015354*^9, 3.810981637742415*^9, 
   3.810982198906473*^9, 3.811079776867783*^9, 3.811081450273694*^9, 
   3.811486562804675*^9, 3.8114909836846733`*^9, {3.811744920802431*^9, 
   3.811744932482924*^9}, 3.811763606229998*^9, {3.811770617592935*^9, 
   3.811770751405077*^9}, {3.811770795359058*^9, 3.811770825335782*^9}, 
   3.811771008016087*^9, 3.8117718342987537`*^9, 3.8117719212186747`*^9, {
   3.811771957444603*^9, 3.811772024608552*^9}, 3.81177205586586*^9, {
   3.8117759151501017`*^9, 3.811775952431211*^9}, 3.8118720185827627`*^9, 
   3.812044575179563*^9, 3.812047126009768*^9, 3.812393337365736*^9, 
   3.812718256730529*^9, 3.812862808042005*^9}],

Cell[BoxData[
 RowBox[{
  StyleBox[
   RowBox[{"General", "::", "stop"}], "MessageName"], 
  RowBox[{
  ":", " "}], "\<\"Further output of \[NoBreak]\\!\\(\\*StyleBox[\\(FindRoot \
:: srect\\), \\\"MessageName\\\"]\\)\[NoBreak] will be suppressed during this \
calculation. \\!\\(\\*ButtonBox[\\\"\[RightSkeleton]\\\", \
ButtonStyle->\\\"Link\\\", ButtonFrame->None, \
ButtonData:>\\\"paclet:ref/message/General/stop\\\", ButtonNote -> \
\\\"General::stop\\\"]\\)\"\>"}]], "Message", "MSG",
 CellChangeTimes->{
  3.808545470800706*^9, 3.808637907672595*^9, 3.808641764082304*^9, 
   3.8086498963269567`*^9, 3.808653842033107*^9, 3.808671730512794*^9, 
   3.808672350119358*^9, 3.80867318533289*^9, 3.808813432755045*^9, 
   3.809685168503888*^9, 3.809686061804093*^9, 3.80995112089466*^9, 
   3.809951698374099*^9, 3.809951782650652*^9, 3.809951939869306*^9, 
   3.80995200648464*^9, 3.8102766303370028`*^9, 3.810278543414356*^9, 
   3.810279080011619*^9, 3.810279308098963*^9, 3.810279669613768*^9, {
   3.810279833070862*^9, 3.8102798532667513`*^9}, 3.8102799013831244`*^9, 
   3.8102799903038063`*^9, 3.810280025608797*^9, {3.81028007148897*^9, 
   3.810280121359705*^9}, 3.810280417028307*^9, 3.810280469830237*^9, 
   3.810280543013774*^9, {3.81028058825006*^9, 3.810280696771891*^9}, {
   3.810280785893559*^9, 3.81028080779364*^9}, 3.810281520170052*^9, 
   3.810281771864566*^9, 3.810281967568432*^9, {3.810282023670083*^9, 
   3.810282042085814*^9}, {3.81028208024465*^9, 3.8102821040310698`*^9}, 
   3.810282157957736*^9, {3.81028274141042*^9, 3.810282782110715*^9}, {
   3.810283115760079*^9, 3.810283129990046*^9}, 3.810304340300412*^9, 
   3.81047280016572*^9, 3.810800142980977*^9, 3.810817651135888*^9, 
   3.81082321583379*^9, 3.810827528346439*^9, 3.810828121463162*^9, 
   3.8109723161878223`*^9, 3.810974967015354*^9, 3.810981637742415*^9, 
   3.810982198906473*^9, 3.811079776867783*^9, 3.811081450273694*^9, 
   3.811486562804675*^9, 3.8114909836846733`*^9, {3.811744920802431*^9, 
   3.811744932482924*^9}, 3.811763606229998*^9, {3.811770617592935*^9, 
   3.811770751405077*^9}, {3.811770795359058*^9, 3.811770825335782*^9}, 
   3.811771008016087*^9, 3.8117718342987537`*^9, 3.8117719212186747`*^9, {
   3.811771957444603*^9, 3.811772024608552*^9}, 3.81177205586586*^9, {
   3.8117759151501017`*^9, 3.811775952431211*^9}, 3.8118720185827627`*^9, 
   3.812044575179563*^9, 3.812047126009768*^9, 3.812393337365736*^9, 
   3.812718256730529*^9, 3.812862808077944*^9}],

Cell[BoxData[
 RowBox[{
  StyleBox[
   RowBox[{"FindRoot", "::", "lstol"}], "MessageName"], 
  RowBox[{
  ":", " "}], "\<\"The line search decreased the step size to within \
tolerance specified by AccuracyGoal and PrecisionGoal but was unable to find \
a sufficient decrease in the merit function. You may need more than \
\[NoBreak]\\!\\(MachinePrecision\\)\[NoBreak] digits of working precision to \
meet these tolerances. \\!\\(\\*ButtonBox[\\\"\[RightSkeleton]\\\", \
ButtonStyle->\\\"Link\\\", ButtonFrame->None, \
ButtonData:>\\\"paclet:ref/message/FindRoot/lstol\\\", ButtonNote -> \
\\\"FindRoot::lstol\\\"]\\)\"\>"}]], "Message", "MSG",
 CellChangeTimes->{
  3.808545470800706*^9, 3.808637907672595*^9, 3.808641764082304*^9, 
   3.8086498963269567`*^9, 3.808653842033107*^9, 3.808671730512794*^9, 
   3.808672350119358*^9, 3.80867318533289*^9, 3.808813432755045*^9, 
   3.809685168503888*^9, 3.809686061804093*^9, 3.80995112089466*^9, 
   3.809951698374099*^9, 3.809951782650652*^9, 3.809951939869306*^9, 
   3.80995200648464*^9, 3.8102766303370028`*^9, 3.810278543414356*^9, 
   3.810279080011619*^9, 3.810279308098963*^9, 3.810279669613768*^9, {
   3.810279833070862*^9, 3.8102798532667513`*^9}, 3.8102799013831244`*^9, 
   3.8102799903038063`*^9, 3.810280025608797*^9, {3.81028007148897*^9, 
   3.810280121359705*^9}, 3.810280417028307*^9, 3.810280469830237*^9, 
   3.810280543013774*^9, {3.81028058825006*^9, 3.810280696771891*^9}, {
   3.810280785893559*^9, 3.81028080779364*^9}, 3.810281520170052*^9, 
   3.810281771864566*^9, 3.810281967568432*^9, {3.810282023670083*^9, 
   3.810282042085814*^9}, {3.81028208024465*^9, 3.8102821040310698`*^9}, 
   3.810282157957736*^9, {3.81028274141042*^9, 3.810282782110715*^9}, {
   3.810283115760079*^9, 3.810283129990046*^9}, 3.810304340300412*^9, 
   3.81047280016572*^9, 3.810800142980977*^9, 3.810817651135888*^9, 
   3.81082321583379*^9, 3.810827528346439*^9, 3.810828121463162*^9, 
   3.8109723161878223`*^9, 3.810974967015354*^9, 3.810981637742415*^9, 
   3.810982198906473*^9, 3.811079776867783*^9, 3.811081450273694*^9, 
   3.811486562804675*^9, 3.8114909836846733`*^9, {3.811744920802431*^9, 
   3.811744932482924*^9}, 3.811763606229998*^9, {3.811770617592935*^9, 
   3.811770751405077*^9}, {3.811770795359058*^9, 3.811770825335782*^9}, 
   3.811771008016087*^9, 3.8117718342987537`*^9, 3.8117719212186747`*^9, {
   3.811771957444603*^9, 3.811772024608552*^9}, 3.81177205586586*^9, {
   3.8117759151501017`*^9, 3.811775952431211*^9}, 3.8118720185827627`*^9, 
   3.812044575179563*^9, 3.812047126009768*^9, 3.812393337365736*^9, 
   3.812718256730529*^9, 3.812862808155686*^9}],

Cell[BoxData[
 RowBox[{
  StyleBox[
   RowBox[{"FindRoot", "::", "lstol"}], "MessageName"], 
  RowBox[{
  ":", " "}], "\<\"The line search decreased the step size to within \
tolerance specified by AccuracyGoal and PrecisionGoal but was unable to find \
a sufficient decrease in the merit function. You may need more than \
\[NoBreak]\\!\\(MachinePrecision\\)\[NoBreak] digits of working precision to \
meet these tolerances. \\!\\(\\*ButtonBox[\\\"\[RightSkeleton]\\\", \
ButtonStyle->\\\"Link\\\", ButtonFrame->None, \
ButtonData:>\\\"paclet:ref/message/FindRoot/lstol\\\", ButtonNote -> \
\\\"FindRoot::lstol\\\"]\\)\"\>"}]], "Message", "MSG",
 CellChangeTimes->{
  3.808545470800706*^9, 3.808637907672595*^9, 3.808641764082304*^9, 
   3.8086498963269567`*^9, 3.808653842033107*^9, 3.808671730512794*^9, 
   3.808672350119358*^9, 3.80867318533289*^9, 3.808813432755045*^9, 
   3.809685168503888*^9, 3.809686061804093*^9, 3.80995112089466*^9, 
   3.809951698374099*^9, 3.809951782650652*^9, 3.809951939869306*^9, 
   3.80995200648464*^9, 3.8102766303370028`*^9, 3.810278543414356*^9, 
   3.810279080011619*^9, 3.810279308098963*^9, 3.810279669613768*^9, {
   3.810279833070862*^9, 3.8102798532667513`*^9}, 3.8102799013831244`*^9, 
   3.8102799903038063`*^9, 3.810280025608797*^9, {3.81028007148897*^9, 
   3.810280121359705*^9}, 3.810280417028307*^9, 3.810280469830237*^9, 
   3.810280543013774*^9, {3.81028058825006*^9, 3.810280696771891*^9}, {
   3.810280785893559*^9, 3.81028080779364*^9}, 3.810281520170052*^9, 
   3.810281771864566*^9, 3.810281967568432*^9, {3.810282023670083*^9, 
   3.810282042085814*^9}, {3.81028208024465*^9, 3.8102821040310698`*^9}, 
   3.810282157957736*^9, {3.81028274141042*^9, 3.810282782110715*^9}, {
   3.810283115760079*^9, 3.810283129990046*^9}, 3.810304340300412*^9, 
   3.81047280016572*^9, 3.810800142980977*^9, 3.810817651135888*^9, 
   3.81082321583379*^9, 3.810827528346439*^9, 3.810828121463162*^9, 
   3.8109723161878223`*^9, 3.810974967015354*^9, 3.810981637742415*^9, 
   3.810982198906473*^9, 3.811079776867783*^9, 3.811081450273694*^9, 
   3.811486562804675*^9, 3.8114909836846733`*^9, {3.811744920802431*^9, 
   3.811744932482924*^9}, 3.811763606229998*^9, {3.811770617592935*^9, 
   3.811770751405077*^9}, {3.811770795359058*^9, 3.811770825335782*^9}, 
   3.811771008016087*^9, 3.8117718342987537`*^9, 3.8117719212186747`*^9, {
   3.811771957444603*^9, 3.811772024608552*^9}, 3.81177205586586*^9, {
   3.8117759151501017`*^9, 3.811775952431211*^9}, 3.8118720185827627`*^9, 
   3.812044575179563*^9, 3.812047126009768*^9, 3.812393337365736*^9, 
   3.812718256730529*^9, 3.812862808191733*^9}],

Cell[BoxData[
 RowBox[{
  StyleBox[
   RowBox[{"FindRoot", "::", "lstol"}], "MessageName"], 
  RowBox[{
  ":", " "}], "\<\"The line search decreased the step size to within \
tolerance specified by AccuracyGoal and PrecisionGoal but was unable to find \
a sufficient decrease in the merit function. You may need more than \
\[NoBreak]\\!\\(MachinePrecision\\)\[NoBreak] digits of working precision to \
meet these tolerances. \\!\\(\\*ButtonBox[\\\"\[RightSkeleton]\\\", \
ButtonStyle->\\\"Link\\\", ButtonFrame->None, \
ButtonData:>\\\"paclet:ref/message/FindRoot/lstol\\\", ButtonNote -> \
\\\"FindRoot::lstol\\\"]\\)\"\>"}]], "Message", "MSG",
 CellChangeTimes->{
  3.808545470800706*^9, 3.808637907672595*^9, 3.808641764082304*^9, 
   3.8086498963269567`*^9, 3.808653842033107*^9, 3.808671730512794*^9, 
   3.808672350119358*^9, 3.80867318533289*^9, 3.808813432755045*^9, 
   3.809685168503888*^9, 3.809686061804093*^9, 3.80995112089466*^9, 
   3.809951698374099*^9, 3.809951782650652*^9, 3.809951939869306*^9, 
   3.80995200648464*^9, 3.8102766303370028`*^9, 3.810278543414356*^9, 
   3.810279080011619*^9, 3.810279308098963*^9, 3.810279669613768*^9, {
   3.810279833070862*^9, 3.8102798532667513`*^9}, 3.8102799013831244`*^9, 
   3.8102799903038063`*^9, 3.810280025608797*^9, {3.81028007148897*^9, 
   3.810280121359705*^9}, 3.810280417028307*^9, 3.810280469830237*^9, 
   3.810280543013774*^9, {3.81028058825006*^9, 3.810280696771891*^9}, {
   3.810280785893559*^9, 3.81028080779364*^9}, 3.810281520170052*^9, 
   3.810281771864566*^9, 3.810281967568432*^9, {3.810282023670083*^9, 
   3.810282042085814*^9}, {3.81028208024465*^9, 3.8102821040310698`*^9}, 
   3.810282157957736*^9, {3.81028274141042*^9, 3.810282782110715*^9}, {
   3.810283115760079*^9, 3.810283129990046*^9}, 3.810304340300412*^9, 
   3.81047280016572*^9, 3.810800142980977*^9, 3.810817651135888*^9, 
   3.81082321583379*^9, 3.810827528346439*^9, 3.810828121463162*^9, 
   3.8109723161878223`*^9, 3.810974967015354*^9, 3.810981637742415*^9, 
   3.810982198906473*^9, 3.811079776867783*^9, 3.811081450273694*^9, 
   3.811486562804675*^9, 3.8114909836846733`*^9, {3.811744920802431*^9, 
   3.811744932482924*^9}, 3.811763606229998*^9, {3.811770617592935*^9, 
   3.811770751405077*^9}, {3.811770795359058*^9, 3.811770825335782*^9}, 
   3.811771008016087*^9, 3.8117718342987537`*^9, 3.8117719212186747`*^9, {
   3.811771957444603*^9, 3.811772024608552*^9}, 3.81177205586586*^9, {
   3.8117759151501017`*^9, 3.811775952431211*^9}, 3.8118720185827627`*^9, 
   3.812044575179563*^9, 3.812047126009768*^9, 3.812393337365736*^9, 
   3.812718256730529*^9, 3.812862808226844*^9}],

Cell[BoxData[
 RowBox[{
  StyleBox[
   RowBox[{"General", "::", "stop"}], "MessageName"], 
  RowBox[{
  ":", " "}], "\<\"Further output of \[NoBreak]\\!\\(\\*StyleBox[\\(FindRoot \
:: lstol\\), \\\"MessageName\\\"]\\)\[NoBreak] will be suppressed during this \
calculation. \\!\\(\\*ButtonBox[\\\"\[RightSkeleton]\\\", \
ButtonStyle->\\\"Link\\\", ButtonFrame->None, \
ButtonData:>\\\"paclet:ref/message/General/stop\\\", ButtonNote -> \
\\\"General::stop\\\"]\\)\"\>"}]], "Message", "MSG",
 CellChangeTimes->{
  3.808545470800706*^9, 3.808637907672595*^9, 3.808641764082304*^9, 
   3.8086498963269567`*^9, 3.808653842033107*^9, 3.808671730512794*^9, 
   3.808672350119358*^9, 3.80867318533289*^9, 3.808813432755045*^9, 
   3.809685168503888*^9, 3.809686061804093*^9, 3.80995112089466*^9, 
   3.809951698374099*^9, 3.809951782650652*^9, 3.809951939869306*^9, 
   3.80995200648464*^9, 3.8102766303370028`*^9, 3.810278543414356*^9, 
   3.810279080011619*^9, 3.810279308098963*^9, 3.810279669613768*^9, {
   3.810279833070862*^9, 3.8102798532667513`*^9}, 3.8102799013831244`*^9, 
   3.8102799903038063`*^9, 3.810280025608797*^9, {3.81028007148897*^9, 
   3.810280121359705*^9}, 3.810280417028307*^9, 3.810280469830237*^9, 
   3.810280543013774*^9, {3.81028058825006*^9, 3.810280696771891*^9}, {
   3.810280785893559*^9, 3.81028080779364*^9}, 3.810281520170052*^9, 
   3.810281771864566*^9, 3.810281967568432*^9, {3.810282023670083*^9, 
   3.810282042085814*^9}, {3.81028208024465*^9, 3.8102821040310698`*^9}, 
   3.810282157957736*^9, {3.81028274141042*^9, 3.810282782110715*^9}, {
   3.810283115760079*^9, 3.810283129990046*^9}, 3.810304340300412*^9, 
   3.81047280016572*^9, 3.810800142980977*^9, 3.810817651135888*^9, 
   3.81082321583379*^9, 3.810827528346439*^9, 3.810828121463162*^9, 
   3.8109723161878223`*^9, 3.810974967015354*^9, 3.810981637742415*^9, 
   3.810982198906473*^9, 3.811079776867783*^9, 3.811081450273694*^9, 
   3.811486562804675*^9, 3.8114909836846733`*^9, {3.811744920802431*^9, 
   3.811744932482924*^9}, 3.811763606229998*^9, {3.811770617592935*^9, 
   3.811770751405077*^9}, {3.811770795359058*^9, 3.811770825335782*^9}, 
   3.811771008016087*^9, 3.8117718342987537`*^9, 3.8117719212186747`*^9, {
   3.811771957444603*^9, 3.811772024608552*^9}, 3.81177205586586*^9, {
   3.8117759151501017`*^9, 3.811775952431211*^9}, 3.8118720185827627`*^9, 
   3.812044575179563*^9, 3.812047126009768*^9, 3.812393337365736*^9, 
   3.812718256730529*^9, 3.812862808228292*^9}]
}, Open  ]],

Cell[CellGroupData[{

Cell[BoxData[{
 RowBox[{
  RowBox[{"plotIvsII", "=", 
   RowBox[{"LogPlot", "[", 
    RowBox[{
     RowBox[{"coexCurves", "[", 
      RowBox[{"{", 
       RowBox[{"\"\<iceIc\>\"", ",", "\"\<iceII\>\""}], "}"}], "]"}], ",", 
     RowBox[{"{", 
      RowBox[{"x", ",", "0", ",", 
       RowBox[{
        RowBox[{"curveCross", "[", 
         RowBox[{"{", 
          RowBox[{
           RowBox[{"{", 
            RowBox[{"\"\<iceII\>\"", ",", "\"\<iceIc\>\""}], "}"}], ",", 
           RowBox[{"{", 
            RowBox[{"\"\<iceII\>\"", ",", "\"\<iceV-part\>\""}], "}"}]}], 
          "}"}], "]"}], "[", 
        RowBox[{"[", "1", "]"}], "]"}]}], "}"}], ",", 
     RowBox[{"PlotStyle", "->", "Red"}]}], "]"}]}], ";"}], "\n", 
 RowBox[{
  RowBox[{"plotVvsII", "=", 
   RowBox[{"LogPlot", "[", 
    RowBox[{
     RowBox[{"coexCurves", "[", 
      RowBox[{"{", 
       RowBox[{"\"\<iceII\>\"", ",", "\"\<iceV-part\>\""}], "}"}], "]"}], ",", 
     RowBox[{"{", 
      RowBox[{"x", ",", 
       RowBox[{
        RowBox[{"curveCross", "[", 
         RowBox[{"{", 
          RowBox[{
           RowBox[{"{", 
            RowBox[{"\"\<iceII\>\"", ",", "\"\<iceV-part\>\""}], "}"}], ",", 
           RowBox[{"{", 
            RowBox[{"\"\<iceV-part\>\"", ",", "\"\<iceVI\>\""}], "}"}]}], 
          "}"}], "]"}], "[", 
        RowBox[{"[", "1", "]"}], "]"}], ",", 
       RowBox[{
        RowBox[{"curveCross", "[", 
         RowBox[{"{", 
          RowBox[{
           RowBox[{"{", 
            RowBox[{"\"\<iceII\>\"", ",", "\"\<iceIc\>\""}], "}"}], ",", 
           RowBox[{"{", 
            RowBox[{"\"\<iceII\>\"", ",", "\"\<iceV-part\>\""}], "}"}]}], 
          "}"}], "]"}], "[", 
        RowBox[{"[", "1", "]"}], "]"}]}], "}"}], ",", 
     RowBox[{"PlotStyle", "->", "Blue"}]}], "]"}]}], ";"}], "\n", 
 RowBox[{
  RowBox[{"plotVvsLiq", "=", 
   RowBox[{"LogPlot", "[", 
    RowBox[{
     RowBox[{"coexCurves", "[", 
      RowBox[{"{", 
       RowBox[{"\"\<liquid\>\"", ",", "\"\<iceV-part\>\""}], "}"}], "]"}], 
     ",", 
     RowBox[{"{", 
      RowBox[{"x", ",", 
       RowBox[{
        RowBox[{"curveCross", "[", 
         RowBox[{"{", 
          RowBox[{
           RowBox[{"{", 
            RowBox[{"\"\<liquid\>\"", ",", "\"\<iceIc\>\""}], "}"}], ",", 
           RowBox[{"{", 
            RowBox[{"\"\<liquid\>\"", ",", "\"\<iceV-part\>\""}], "}"}]}], 
          "}"}], "]"}], "[", 
        RowBox[{"[", "1", "]"}], "]"}], ",", "300"}], "}"}], ",", 
     RowBox[{"PlotStyle", "->", "Green"}]}], "]"}]}], ";"}], "\n", 
 RowBox[{
  RowBox[{"plotIvsLiq", "=", 
   RowBox[{"LogPlot", "[", 
    RowBox[{
     RowBox[{"coexCurves", "[", 
      RowBox[{"{", 
       RowBox[{"\"\<liquid\>\"", ",", "\"\<iceIc\>\""}], "}"}], "]"}], ",", 
     RowBox[{"{", 
      RowBox[{"x", ",", 
       RowBox[{
        RowBox[{"curveCross", "[", 
         RowBox[{"{", 
          RowBox[{
           RowBox[{"{", 
            RowBox[{"\"\<liquid\>\"", ",", "\"\<iceIc\>\""}], "}"}], ",", 
           RowBox[{"{", 
            RowBox[{"\"\<liquid\>\"", ",", "\"\<iceV-part\>\""}], "}"}]}], 
          "}"}], "]"}], "[", 
        RowBox[{"[", "1", "]"}], "]"}], ",", "300"}], "}"}], ",", 
     RowBox[{"PlotStyle", "->", "Brown"}]}], "]"}]}], ";"}], "\n", 
 RowBox[{
  RowBox[{"plotVvsVI", "=", 
   RowBox[{"LogPlot", "[", 
    RowBox[{
     RowBox[{"coexCurves", "[", 
      RowBox[{"{", 
       RowBox[{"\"\<iceV-part\>\"", ",", "\"\<iceVI\>\""}], "}"}], "]"}], ",", 
     RowBox[{"{", 
      RowBox[{"x", ",", 
       RowBox[{
        RowBox[{"curveCross", "[", 
         RowBox[{"{", 
          RowBox[{
           RowBox[{"{", 
            RowBox[{"\"\<iceII\>\"", ",", "\"\<iceV-part\>\""}], "}"}], ",", 
           RowBox[{"{", 
            RowBox[{"\"\<iceV-part\>\"", ",", "\"\<iceVI\>\""}], "}"}]}], 
          "}"}], "]"}], "[", 
        RowBox[{"[", "1", "]"}], "]"}], ",", "300"}], "}"}], ",", 
     RowBox[{"PlotStyle", "\[Rule]", "Cyan"}]}], "]"}]}], ";"}], "\n", 
 RowBox[{
  RowBox[{"plotIIvsVI", "=", 
   RowBox[{"LogPlot", "[", 
    RowBox[{
     RowBox[{"coexCurves", "[", 
      RowBox[{"{", 
       RowBox[{"\"\<iceII\>\"", ",", "\"\<iceVI\>\""}], "}"}], "]"}], ",", 
     RowBox[{"{", 
      RowBox[{"x", ",", "0", ",", 
       RowBox[{
        RowBox[{"curveCross", "[", 
         RowBox[{"{", 
          RowBox[{
           RowBox[{"{", 
            RowBox[{"\"\<iceII\>\"", ",", "\"\<iceV-part\>\""}], "}"}], ",", 
           RowBox[{"{", 
            RowBox[{"\"\<iceV-part\>\"", ",", "\"\<iceVI\>\""}], "}"}]}], 
          "}"}], "]"}], "[", 
        RowBox[{"[", "1", "]"}], "]"}]}], "}"}], ",", 
     RowBox[{"PlotStyle", "\[Rule]", "Pink"}]}], "]"}]}], ";"}], "\n", 
 RowBox[{
  RowBox[{
   RowBox[{"plotIvsV", "=", 
    RowBox[{"LogPlot", "[", 
     RowBox[{
      RowBox[{"coexCurves", "[", 
       RowBox[{"{", 
        RowBox[{"\"\<iceV-part\>\"", ",", "\"\<iceIc\>\""}], "}"}], "]"}], 
      ",", 
      RowBox[{"{", 
       RowBox[{"x", ",", 
        RowBox[{
         RowBox[{"curveCross", "[", 
          RowBox[{"{", 
           RowBox[{
            RowBox[{"{", 
             RowBox[{"\"\<iceII\>\"", ",", "\"\<iceIc\>\""}], "}"}], ",", 
            RowBox[{"{", 
             RowBox[{"\"\<iceII\>\"", ",", "\"\<iceV-part\>\""}], "}"}]}], 
           "}"}], "]"}], "[", 
         RowBox[{"[", "1", "]"}], "]"}], ",", 
        RowBox[{
         RowBox[{"curveCross", "[", 
          RowBox[{"{", 
           RowBox[{
            RowBox[{"{", 
             RowBox[{"\"\<liquid\>\"", ",", "\"\<iceIc\>\""}], "}"}], ",", 
            RowBox[{"{", 
             RowBox[{"\"\<liquid\>\"", ",", "\"\<iceV-part\>\""}], "}"}]}], 
           "}"}], "]"}], "[", 
         RowBox[{"[", "1", "]"}], "]"}]}], "}"}], ",", 
      RowBox[{"PlotStyle", "->", "Orange"}]}], "]"}]}], ";"}], "\n"}], "\n", 
 RowBox[{
  RowBox[{"Show", "[", 
   RowBox[{
   "plotIvsII", ",", "plotVvsII", ",", "plotVvsLiq", ",", "plotIvsLiq", ",", 
    "plotIvsV", ",", "plotVvsVI", ",", "plotIIvsVI", ",", 
    RowBox[{"PlotRange", "->", 
     RowBox[{"{", 
      RowBox[{
       RowBox[{"{", 
        RowBox[{"0", ",", "285"}], "}"}], ",", 
       RowBox[{"{", 
        RowBox[{
         RowBox[{"Log", "[", "100", "]"}], ",", 
         RowBox[{"Log", "[", "10000", "]"}]}], "}"}]}], "}"}]}], ",", 
    RowBox[{"AxesOrigin", "->", 
     RowBox[{"{", 
      RowBox[{"0", ",", 
       RowBox[{"Log", "[", "100", "]"}]}], "}"}]}], ",", "\n", "  ", 
    RowBox[{"Epilog", " ", "->", " ", 
     RowBox[{"{", 
      RowBox[{
       RowBox[{"Text", "[", 
        RowBox[{
         RowBox[{"Style", "[", 
          RowBox[{"\"\<ice I\>\"", ",", " ", "14"}], "]"}], ",", " ", 
         RowBox[{"{", 
          RowBox[{"100", ",", " ", 
           RowBox[{"Log", "[", "1000", "]"}]}], "}"}]}], "]"}], ",", 
       RowBox[{"Text", "[", 
        RowBox[{
         RowBox[{"Style", "[", 
          RowBox[{"\"\<ice II\>\"", ",", " ", "14"}], "]"}], ",", " ", 
         RowBox[{"{", 
          RowBox[{"50", ",", 
           RowBox[{"Log", "[", "6000", "]"}]}], "}"}]}], "]"}], ",", 
       RowBox[{"Text", "[", 
        RowBox[{
         RowBox[{"Style", "[", 
          RowBox[{"\"\<ice V\>\"", ",", " ", "14"}], "]"}], ",", " ", 
         RowBox[{"{", 
          RowBox[{"250", ",", 
           RowBox[{"Log", "[", "6000", "]"}]}], "}"}]}], "]"}], ",", 
       RowBox[{"Text", "[", 
        RowBox[{
         RowBox[{"Style", "[", 
          RowBox[{"\"\<ice VI\>\"", ",", " ", "14"}], "]"}], ",", " ", 
         RowBox[{"{", 
          RowBox[{"150", ",", 
           RowBox[{"Log", "[", "11000", "]"}]}], "}"}]}], "]"}], ",", 
       RowBox[{"Text", "[", 
        RowBox[{
         RowBox[{"Style", "[", 
          RowBox[{"\"\<liquid\>\"", ",", " ", "14"}], "]"}], ",", " ", 
         RowBox[{"{", 
          RowBox[{"277", ",", 
           RowBox[{"Log", "[", "2750", "]"}]}], "}"}]}], "]"}]}], "}"}]}], 
    ",", 
    RowBox[{"AxesLabel", "->", 
     RowBox[{"{", 
      RowBox[{"\"\<Temperature / K\>\"", ",", "\"\<Pressure / bar\>\""}], 
      "}"}]}]}], "]"}], " ", 
  RowBox[{"(*", 
   RowBox[{
    RowBox[{
     RowBox[{",", 
      RowBox[{"PointSize", "[", "Medium", "]"}], ",", 
      RowBox[{"Point", "[", 
       RowBox[{"coexCurvesPts", "[", 
        RowBox[{"{", 
         RowBox[{"\"\<ice12111\>\"", ",", "\"\<iceIc\>\""}], "}"}], "]"}], 
       "]"}]}], "}"}], "]"}], "*)"}]}]}], "Code",
 CellChangeTimes->CompressedData["
1:eJxTTMoPSmViYGAQA2IQPV3mpndGwhtHFfkofxBdlr2dIRtIL3E9B6Y7UnRv
pCa9cWyTmXUXRN8r3/0QRCfpXnsGojXMNQLTgLRP8I8wEM3VxBwNogP+fEsE
8/vMqkC00FmnWhBdJ/WgGUQfn/e4HURXnJTc/BxI3xZbvh1EH6qZuxdEf5PI
PAii9Xr1lF4Aaa+wyWB6I9f9rPbkN44TirZng+g9i2QWdwDp9fcOLgHRHM9X
vZyc8sbR5uzKVyA6KuzDu5tAelpA1AcQvcvR+/E9IK1fnQym79S1s98H0jH/
J4HpeQdurgfRsb++bQLRnPfzPoFou82dYHrW8z/Tg9PeOB67eXEOiL7dqXX3
GZD+XGwLps91zsopzXjjuK/9BZgGAIfQwC4=
  "]],

Cell[BoxData[
 GraphicsBox[{{{}, {}, 
    {RGBColor[1, 0, 0], AbsoluteThickness[1.6], Opacity[1.], 
     LineBox[CompressedData["
1:eJwV13k8VGsYB3BrlhaRKMucubYkKkq6Kh5LqRCJYebM2AoRgyx1SVkiRYWI
FkvdlLKFQtaUJKUwRClbKETKkqXLfeav+Xw/8zkz57zv87zP7/zl7G3lwsfD
wyPIy8PD/dwvm7/SZHebnodRkujzHgLUTwcFL4YX6bNHF7f4od8yv4+3hj/X
d0vc7qKIJswys6vDOfpR0vLdEd0EvHzOK/I4/Iv+SOHE5t1dBNxYzC/JD5/Q
3zrz+cCrTgIi5YXEcsP5waT+a0T7ewKCcgrLssNXgbz/OZtljQTkM5VnyqyV
wH2q56txKQFx5k2/H2/dCKs+f50PzCSAU2W29uLPLeD1e01HxhUCdrw+o/ZS
828Ycw6KXwgloNNMYaPZGj3g1H78bOlDgOetVwnfiwxAyVNWa6UDATo5+1jm
FsYQE1s9yWNBQJov7y1O5R4osLOy+gAEbPHN6PrsuA+mZEeTfbUIOLLhRNLy
dlMIF975aESZAOeA1Tfa4QCEyI7Vxcjg854yb0zwtoRe0QdOIEbABrmc82ZZ
B6G5sMmzTJCAe3YLhnvnrSAnXHQo5g8FRFiPFMX3WoOxiOzvkkkKxN1ZnzBs
Zg1SNIUlqWip72k8tQet4an5kHI4Win4/OdA0ho8rpYnm6H1r9knf2JbQ0nT
VeO+CQoEtAkvzUqyhoIYi9qV6F5z1i+9L9awxbD7SNBPCjzRW1LjedoG8rOu
+YSOUeCRtbdOfoQN6JS4vHVDP/ToyP0ZbQNWNkZggb579cH1wCs2oCb5tyMF
nTB2wD80ywZurteJrxylgEda8rrEFhs4519VuvidAnILqpfKVWhQnlO77soI
BaQlEwQWNtDgqFaoaAhaQm0+CDRpUPH8H143tDCt0e3FDhpMmqmr70BP5foa
vLOkwcuEIv/+YQq8ZZVN9gXRYP/4MY4uOrTSlBR9RwPRExZN098oMG54T26C
QwOj4lMX+tGO9XxdnR00cND2prWgDThPHHP7aPD62T3FPDTf0DpXy2kaWCeF
XXFFR0oK+F6Vt4VGnvuvPn6lwIVjFVEKnrbwYAlxtWmQAnPj0nuX+tqCW2f5
hafoY4F+IpMBtqBerBv/EG0Wphb74owtzH7o5cShlyenxB+9YgtP1Ec3WaHj
nvnfzCuzhRNx+UYdAxRIWqtRqCtiB7Hl3t0/+ykQ5HUqOHaFHeRvZI30oe1r
Xht3rbIDW3e3Za1oVXeP9jCKHawZaLtYjC4rvfenfosd/A7ZeukUusdWwcTW
3g5sdj6NXIZWvyr9ya/IDvZeWUHb+YUC4sOumS9K7cCgf7fQZvT0rmK2dJUd
TAs9blREVw9Y85bX4/ctu64vRVtpJ6jwddmBq/8KrU99FDjRusw3TpgOz0os
WGHoZxJ8S3JZdLjbteFeZy8F6qbG+Aed6fBRJVqjBd3Q0clLHKXDS3Ov+no0
J+3xf3HH6aAa1LqjGN2v5j7lf44Oqz4or01ACxk19e8soMMPYfM8c/Qylcq+
gGI6dPxzMmQ3eqXIg568cjqkGWs77UKveRfxiVpHh7DOI64aaDVSp1Wgkw7f
/O67rUCb+aU9fyPAACmvTXtaeyhgSYupERRlQO3pLPtGtPXfJ6v1xBigrVYW
U4dmLR4sf7iWAbITWYpP0OwYwaLEjQwoj67en46O+9fzNtOOAfNxKoHe6MQo
ekYSiwGGf2w73NEp7nvS3jozIERA1eII+tYm6nXwYsBGg8wgOrqwnBOvFM6A
+GD5V8boNo5u2PdsBkQ47jMm0AdUZBpeP8TrV2/XlUXXn5yVyH7MAGJSzlAa
XSFfese9mgFM/oZzYujbbtr1gy0M6BMqGeZBy5VJite1M6A7j+nzXzfW17JJ
euYnBsyunBOaQ0cXFI4cHmSARaWc1wSaPb9JrHcW1ydsidhX9DdzMbunCwzQ
bGEr9aOdMsYy0vlJ8NjSZNqLtt6dq2W/nISaqtNNnei3ybHBuyRIeKn1RuMD
2mT4WK2cNAnl+1elvkfrXlajdVJJeP/jUkEz+lGvSHqZMgmHqp/T3qE1tg59
vaZGgmfJr+WNaOqHe//YbSWh5IZ+YT16iaJyapsJCVdsU1qeokMDBAYfmZFw
POmWUDV69uWXjYkHSehszzxQif7uefupFUmCSV26RBnatTpMRMuRhKHUpMul
6G5xJytxF/z/5ihKCbqlmOh/x0ankMcfoc1EFtXz/UiYttDXKUK/ILsCLp0k
4WQ2ZUUhWi+vssorhISwstnph+hSnlQh83AS6mKafuajtQ6dslQ/R4Koxr8L
eejsTPLa0lgS5LN95blWmtHtG44j4ZP4zgO56LT9MhsakkjQ9OSLz0GvSZ31
u3+dBOna2oFsdPyPjorodBLiFSLMuBY1LBU8eoeEosu7XjxAn01MPmByn4R0
iUkLrhcGA5NV8vD+Cu5+v48+8TetR7CIhKu+Nje4Ho/RXj9QQoKKLQ+Ta48u
yeO1FSScc7m3kev+zZNl/9aQQEnfv4prVgSHP6KOBFJwWITr922FZs6vSahM
iZTg2lI1IcmgiYQmO3kNrhuCfLuobSSoGxfQuTZqtFzH85GEIDuDFK4riM0+
3V243wmN37jedlzsSdUXEmpHbUy59690pU9EaIiEV+SpBq4lHj1mWIyRsHOk
zp77/Dxt0dnJEyT8TNAW5q7X2BT5p3uGBNe99XVcf5LaZK66gPezePo6d30b
dPjSfPiZIJ5Dj+Cuf+Y/Wfq8K5iwNisokbt/CdeD4/atYoJs+9OKAm59lR/o
jV/DBI8nanPc/Wb+NxmuoMiEORP3R4/R+yn1HA9VJvxXv0uTWz/b9W8oFWkw
ofmu9nNufUmGGdQZbWcCv+RllQo0321J6dhdTMjxGv/Nrc/xZ1/dWg2ZUFLq
38Wt3zcCl0RczJmgcH9g+Dm6TNmJkWvFhEMrWlbWobP2bM2esmXChf4eU24/
RER/NItyZsI+Gxdebr/43M9NfevGhA2ZH4O5/WTfEDom5cWEV02+S1u4/bds
Xdy9E0w4Ly3o0Y7+ddmPUx/LBK2MMqUv6J6He5TEE5iwXlJ37yC3n5vXBtCT
mRA59yF0CP1g1VOp4VtM+GUZpDnOPQ+SlzGWljBhfqdO3AL6QGn3g0MVTMh2
ecTkw/Nn54fC+Rs1TGgystRbgl4jS09Vf8MEzfVfYAW6KS2zx7yXCbRYthH3
vKuqPql5dZAJHNbHUkV0To9peNcIEw60OhupoqMVfil6TzNB/3J9siZa/66e
W9xSFixd3r1rNzovt320RZsFGc6/TvugxfVSz9fosqB4vf6XALT/W2flh/os
SOsfowejdX+MMi/uY4G9UODpKPTLzQJvTFgs4ETI3ElF9xRtflBxlgUXtQOc
3qGNjKd3Z59n4bn9eqQNfbe1vPfaJRboiYRGf0J7Tu1ZeyKFBTOxPLND6Jlt
rGjNHBZ84bEtFsT5I1523vUuhwWvHwrcBrT/fgu+pA4WeDSKWu1Fd3yUTIv4
zAKd80clLdFp8+ltjl9ZMKG5vsmBO892FRvLzrMgjFGkGIo2fNqnEKdgDymu
0bq13N+r29H9j689HFQaVWTgPP49kJZvEWgPlVsfjhxGBwnyhSoH24PNv4Iv
vNBnjOupzWftQSTBJYc7vy88s3ZWTbGH88Yj5g/Q6VVeA++r7KH6XHLnArqh
OH1kyzIHGFwZL/8Y84D5e74KEXEHmCpMkKpBN025xHavdoDIUsm/GtFtW9U1
YggHcPdL9hhA9xSWsvu0HOCqbNQ7KcwjU3nNP+PoDmD//WQPN69Q7/HPjN51
gG6NZTI0zEPSSYwm9RwHGGgmAl3QKyIKso4VOMBRsaJBf/Qfewf6ULkDFN+0
FkxEd0iVl/U3OcCnTPftHHR81PGQzjkHsM4TCLDBvMVb5BN2ZJ0jxNeIGLhj
njue0L3EKtgRDq+u+9Y4hHnK4GxKbYgjbLxpsNCD7vqhqqYT6gjKMqTyJHq/
+XFzuUhHqFo8nCWDeVNRWDBx8JIjvGAVhB1Ft4ao/RV82xEkRmmhQphXt7kH
7LjzyhGYOmfvWmH+nddf6jMt7QQSlRZ0+R84n9ruR6bKOIHz9NSLbehPx/be
MJZ3Avu5uT2W6IrkyLoEBSfI15WNikCf/rEot0nDCaxMzs8Mo3nSJ1+5GTrB
b43KnMpxnI8LnxU/eDpBpjDN5PgvzEcVD9vLa5zgotu2b9LT2H9ywhy3o86g
LPbNX3UB690jV/0z/2GIr04TqlxCAG/0m7N+OYdBPnfmuZo4AX1X/t7B2XcE
xJs4YqOyBJRE2EWu7T8C24mqOtd1BEgb/mwMjXEBSnKZUudWAig/2v0L1rlC
Y1yxhaUhAQUe22X4m13BNYI/ueMgASOtg/IUbzeIalnJo+VEwBpFk8eE6FGI
YOkfW8T3r2b9v0wNC4/CxUOBzPFwAjRN9+lvtHCHTfsWXxxJJEBOeURzx6w7
sK73HxTJImCuT690Y4YHqDjxvuWrIODM5Z6bIzuOwbHE96u2v8P3QdE/Z171
H4OYMzsMbvUTsNffpcYn3BNemOvfpM4SMFETenVBzgvun+uob11CBbWu1R65
tV6wYadPtpYEFYSHZm4oO7Hh3szq+UU5KkxLDe3pOcyGEMfm1M3yVPhi/OHn
dVc2kOtmjZzQVRlPTFZ6skFHLfr6M7SfXdDEXCAb9gWd8omkUKHr5fz+plg2
GFaFVy2lUuHR3YXZoFI2xPlt+yCjSIXbrWN3tMvZIDxbO2iKvszXbTFeyYZC
ySu/T6E97KszXZ6zYSLym0I3mpAKPWj5lg26tw5m/KtEhQuRvPeV+9mguerb
Vg0VKpws+nmoZ5ANUUENAfZol97ehetDbBA9/v7JZTTsema98gcbGlJcTH+h
pyfDeeZn2cCI1E0sWUeFfgW/7Md/2JCgbjT2Dd1seZjms8iGxpMepjKqVMjJ
McoZEPAG38tiYiHoax+32GYIecPy2xcC8tBRwkp8pKg3SAxTurvR/tskc1cv
98Y59NpUfD0VnI4I2DWJecPp3Ivlhuj/ATDAb+I=
      "]]}}, {{}, {}, 
    {RGBColor[0, 0, 1], AbsoluteThickness[1.6], Opacity[1.], 
     LineBox[CompressedData["
1:eJwVyXs41XcAx3EOidGydG/0/Z5kS0g4PLrYh6OLkqYwt4afc8E5fgcVcktW
im5WLksjEetCPVnNw7JaHSWEdOFkIs/KUxIlXXR09tsfn+f9vJ4PZRSbxDwt
La0N3P5vpVdGtTSegYuoJNhqEh8rowNHRAkM+nPGvjbk3LrfzoZJZLBwx75/
nuvyMdLYfyY4icH1bdKA3zg7CIUnvdMY8PsN1vE5/+mkm7M8k0HzwGO92Tp8
NJHM6Kn5DJ7HXnnF0+Zj4E3WtzWXGVjb9cU/VFNMfes2EDDOQDf3wuaroxRL
Ja3CmGXhmNCvSBAMUowWxLe47whHxwOVX1M/RalFe5G8Phy6Qf8OF6oo1luo
jfQnwjFvQVjlp3aKvgyV8p2rCL1ngs7n3aKYceLe6bI9Ipia70re8BeFu1WJ
pVIpwg8fr8h/uUwROtNszMlAjIY6nJ5TSREfy26Z7yHGO17+8SVlFFYHul8r
94pxs1qdLimkaNMZb61vFiO25v7T9hwK+csXHpaGEjyhW43u7aUYW3pwyouN
EojylYl6aRRmTp4T0qMS1H3lKwzcRuFa1ZMd0CFBZ3eBeq2MwjudhBXPlEKH
78xKwiiClIIHfn5SVFX57Cb+3C9W/8wcl8Jznc6WyV4UAw29SVa9Uuxv+CnV
2J0ioSBPO8osAvlzbx+sXUbxtkHdPs5EYJln0/qDthQysaOLpjQCqYIZTbxv
KDKUBzr/fhKBolk+tsWmFJnpubWdCyPR4v6hkDGh2F3FOoeJI7Fy1VbjFgMK
1mlc2+VsJJTXnvpu0RB8SC991zUUiXrBAsGMMYKU5aZZA1ZRsE9py9g+SDC0
yUPkERsF17iFLeo+Av/uNT1mF6Ngxvok2nQShC8Iz6gejoJ37bPy7DsEQY1L
Yo7Zy+AfWl465QbBhsetn0bjZPANSfJxqSVY7D2//WSNDCfM20byzhPoCNzc
bryXIVAr1bvoFEFy166+Ukc5NBcr73YUEvR1xd16kCRH3pnrO2xzCL5b5+iZ
UieHVZC+vWsmQfbsc3PiNXJkbf9CnpxMEF+xwsRGGI2IS7rfDcQQBJeXnA3I
iMY5pa/YQEpgo/1HdtfNaNwuKnXzDyYYv1Ok36zH4lluUG7IJgJJYGl18ioW
+QUW135dS3BV6F++M4vFxgtn5xm6EEwr7hO8b2Rx2tpd5eBA4BWfUTiticVr
k1G1PudsL3ONdTMLVY4z7bEn4GmkjaI7LFwcDsv2cH4TMhzYcZdFqCJq8kM7
gnv0886qRyxG09cHJywlyC2f1xT+ksVh3vS0OhuC9tR6m51DLPonl10+xNnI
L+Ro4SsWg5NUQwzn3XplwXdHWBzrXR5qyHm71HLYZYxFd80Lz2BrAr9FztPn
fmZR0hS4+vNigiPa3YkCDQs309x9HZxbVSk932spMF+Y0lzBeXX2tYq9PAXe
8oI2b+TsOLjGeUxPgRV2obISS4K4G8+LjPUVMJkw/X0b5/PH9/OsDBRQHTn0
aS1nC8+2ZsZQAWqafej1IgLGPNY2zUiBPuOZqgbOxeppecemKGDQ6mdeyPnR
/UsfL32pQPp9zxiW86wqvx/bpyrgfurDFTfO/wGH9RWR
      "]]}}, {{}, {}, 
    {RGBColor[0, 1, 0], AbsoluteThickness[1.6], Opacity[1.], 
     LineBox[CompressedData["
1:eJwV0HtMk2cUBvCKDLFIKgZbr/B+ipSOiw4UiVN5qNgCCmidXano8IIX5uX7
PgERZSo43WQdzg5h0+nQ4EQEKiAEBQSjsyACFgZ1U8dtjOmGOquBIrB3f5yc
/PKcnJMcZtMeVayNQCAIp/V/P5P0atisYBHZ1ZbeKyXoUM8qFSpZpLqZ+LEe
BO4L1sQtpvbYl6Ih1MWvStvOU78z9bhqqevjkoq2hrBwsreee0BtjR6NsYSy
6OPWbSiVEWiCHO+Iwln4ZnR2HfYkcBbKTijWsGhm5gjFcwnGTywruRXDokBV
71rnT9D9fsSKj3axuCyOiu1ZQiCbIyzL28/i0vDk74zBBH/rp1cLj7MQDTa7
e68k0EsC5h/Xs9hplzcyqiIoF11RinJY1DZ6s6u0BMo/A300hSx+e25aG7eR
oLKlI7XyBovfM6YtG9hGUDC/Pd7LyCLIZ+E9wR6CtCvm1vJWFnomE4cTCO6O
Do+z7aSOCpnQdIDgaF2SeV0/i915QzmZqQTSyyPiJiuLBuHCKeYvCBRDj/4N
t+dQ5xH9LiODwOT9KEc3mUPBE0my5DSBPKG7uo/hcDWZSXM9SzD3g2X7I+dy
uLfJNvr7CwQCm8Kchx9yKDLfmZV9mSBCuXvbJ6EcvnbKOmlXRGC/UyUoVHOo
9rL5UXmd4KfcoHFTNnNwbxypE90kuL3mWL6O5dAcFearqKUWt1W5pHBwq+ts
f+8egU9F6EX2S7rfELb1bAOBpHmSe+NpDoPng1+fMxH0DPWKlRc5PO/ZuMnH
TOfPTsy9b+DQsGBPv/QpzadvsHOq5qC4lpQw0E3wmaHsF66eQ+NtS3TUXwSZ
FVvkT9s5qO3y5LNeEJxsnzlzaw8HQ7xRlWIhGGi11he+5DDDS/q6eJDgscJb
PHaEw5BxKDNilCD3QVwTL+Rx/5xs3yFbBs+Mw3P6JTy2/3CkxFnIwPnRmWdH
3XikzNY0QcTginF96uN5PIx2yshQZwZVXgnlgUt5eB4zry6dyqA0N0tbHcbD
t1tjW+HCwEMvOhOi4WFbNcbg4sbAPia/UB/LIyD81/IYGYOGINU8K8dDH9wg
DfRh4JgdEbnzEI+02IDmg34MfMeqHw+m88g0X1uuCWBwJ/zI4pBsHtMVs7sm
LWFgmmCz6EIuj77lbU6ecgZ3O3S5kmJ6P3TpgW4FgxkKiyKSWs0kHRygjs/X
9h2jjq8TpTgqGbglSj3fUi+9rjm4kDrVodbQWsJjiZdqbzp1oL/l5jfXeRTN
/EfuF8KgIl1rcqjg8WKMaEdqKIOJr2r2LqP+tleizqLerpZOPkBN3h6SX6We
wlg+fkZtU7traht1YpnuifEGjwV+tbdkYQz8Omv6Pq/kYX2xqr+Z+oRCeqKK
2lG3+uEf1F35Os831K2C4hIr9alE7e4tVTxWZJ1KdFvB4KWD5bW8mv4zv8Wy
jzqE02YmU0fKWk1fUZ9vq/Evpj7dMt+QQx2Ro9vP3OKxuV284z71JTvLtCjq
RYrs4A7qkU+1lSepex2SXd9Qqx/WrDdSO/pVDo5fyaDAXzo6Sr325w0tLtT/
ARuhGFM=
      "]]}}, {{}, {}, 
    {RGBColor[0.6, 0.4, 0.2], AbsoluteThickness[1.6], Opacity[1.], 
     LineBox[CompressedData["
1:eJwV1Hs41ekWB3CXQqbc9n1v9yKJ6cZMRXxtt4ja456wFUkY/V4xZ6smISpK
SknJkHII6eLSlEunzugipyKJkpTKSQ22SRmh854/3mc9n2f9sdaz1rNeo03b
vDYrKSgoxNP3/5gvk091uTCYc0kl4918Q/T5GdeouzJoPbH87zxqU2vvKFvq
Dyl1G9ZQX5HXdBZSJ4WnT1w0NURLlOxixGoGun/NLJSZGGIi6FvoJzcGnwcn
klTnGiLAYc4fmp4Mijq+SxPpG4KtviDDxZvBapvaiyK2IWZp1VXfCGXwW9CP
/wr8aoB+87VrfH5mYIdZ1bKHBlhgol53PpEBc1YpYEuxAT7miJrU9zFoKjL7
81usAXJ4y6325TDYP5XvFm1rgKua5a6aZxgcKX9/h1EygOuA/fcBVQz+nn0p
e7hZHw2P+1IarjPoW1zi+uaAPi5YPY23uMvgheNQ3E9O+kgt7+q42sFAsp3U
HZvWQ/O3KdUZrxicD5kyml2rh733ZF0bhhjIK/3H00L0ML9smvtwgkHgWTUX
XxU9uHztHvVUI9i1d/TCp9O6aLfsPnOIQ7BmIHlbyAJdiBP6m/5rRMBekbBh
+qIIi5Y4Jq5bRBDhu0G0SiBCXM+b5GTqol+CNF9wRajbl55RTW3qtvnoTrYI
tr338nmLCcYUT9rVaIrgnilpeknt+WXuNEtFhPC3wcrMUoLVbm9SM0eFyDsp
O5RtTTAq3e7k2SKEglLVmTYbgoLXF5LOxgvBUW7uUrUlSArOtM8nQpjP6NG0
o16as700O1YIXxX13eXUBo/kofGRQpSrRwSmriLo2FrJMggSwoelz7K2J+jZ
mT53WixE6bysvXlighNdW/1uawjRYFJS/4BaUcE5Ovo7IdpNG0ZnOBLk5acU
z1ETYtJsMJRQX7ifF+6mKITE0mWVuxMBZ/h4RcFfAkxYT499dSa4UV/cUPNU
gLWusVukbgShhWW1CQUCvHraduYYdW3fPKPbJwWIj7TuuUe9Y+FGPitXgFMH
JiVW7gQPsn7ILs4S4O39jJWz1hAk7OF8zE0SYJekdE61B0FGpXjNw1ABKtb3
VatICMyrchXcDQWwG3QcsqHuzTDr1tMV4NGOUjNCPXm81flPngCf82MLnlPf
tbhVu1tTAHHvZPqlnwgGk5X6o6b5eLZJEBjoTXDEvOM36XM+1GK8FKr8CHRL
8ipijvAxZBZb9pK6XnxNW36QjydvD0i0/Qlkvu9CmP18FEtvFsVTH9QdSJIm
8WHrvdjBJoCAa/ZD1nQMH8xKjZS76wl8/C1eWLny0aXWotwfRMD6kLrN8AsP
Tc1vK9jBBOv32LcPyHkoSVH0caE+LFHzKPvIQ9zk8nPnqTdWw4b9mofZI6VO
TAjBigFm7HgrD3ialjYlpf2uuGazqIiH0hIHVX4YQcoKxwCBAw+hv7e/8KTO
mhqUea3kgX8/rCaVmuMwdyxpGQ/7R9I2DlO77v4UctWEhyiblvrb4QTewSPS
nFk8fN/mxSREEBinKvh0PeDiXX+/SwV1RXTdVvEdLgo/x+u9ot6TxH5fcIML
Ld0TLR5bCIpbDcVml7iQRzyfNy+SQL6usi81m4uaybDu9q00/+SYUH8tFzGa
YxfVogg6O5c6JjtzYWKcnm5HPXPw3Ok2Wy5yXcuWlVPzf9x4fPlCLmRHPx5K
jiaQ5PjM4qpyYWOWIF78M0Gj/hXT69c5+LRSRRBBLW5bFPDHJQ4qPU8M51Ob
u3uG1P6TA93t106rxhKY3PzQ73aUg+nGqc+91GXZGh2WkRzc8k6vOMQQjKsf
Mw/U4ODB0YfDN6g7nYy2+Spz8KyNbzVK3ZYz982ScTZG11U0+BGC+eNexZmv
2DD2ePQfgzgCHWXp0IUrbKQ4CUcub6fzch3JHvVkIys1zOoN9Z1kzeQisHHq
VqWMG0//j193+RstY+MK7BV3Uj+73N2Zy2PjtW24jlMCwcmxp2yLXhbE1lVW
nb/Q+ucKHxWHsrA2/otM7R8EyzTY8tZ1LARWo3EldajhycdVdizELXnsXEjt
K103cFjEQrHluF+kjO6zwv9JYpsOqmIc8k9R1zTXSDhNOrhekfGylTrtobRe
Uq6D9gV6kUsSCYRlh6dPJOtAyVScOEHtsUhQN2SuA43NmY0WOwgYgV+MNlsH
wnMdilLqqJZCy6pJbSw13pLxb+qv6yvdbVu1sUn/YP7BnfRegpqlPWHaiA1+
8rKJOrP/vo3yam3sOK0/T05dEBIXt2mhNo4KL1f67iLIvzk6dGpYC7e4nY36
vxLk9Nt7RMVoweNt9EwJdc/GBUppblr4vVl+z5f6+XtJmruzFv4HFWwbxw==

      "]]}}, {{}, {}, 
    {RGBColor[1, 0.5, 0], AbsoluteThickness[1.6], Opacity[1.], 
     LineBox[CompressedData["
1:eJwd0W001HkUB/Aphj12KmJXYQwztROdWa2WKU/nIkJYz4/D5Om0Ref3V8Ta
8bSLpZ0Oijq7sYvkaVoric5ZSvLY2kOSh5hhola0LdlqazX2/ntxzz2fc+6L
+73XNJr4xW1kMBheWHRv6zeLGd5CwPGH76Tc7SbgZDUT+Rwt7GVX0h6sLAlj
aRNYKGm5TvtR2rqvG/or/XkFbZbgAXSiA656fMZDHy7OMm7SITAttB6jrRU2
PlmoS+BKYZ7JTnTkUo7PF/oEVHGsNj76zw19NYRD4OBhG5EAfbC4x0SDT2DE
W3TFEi04vj/r1KcEOj+RLwnRL+1K3PKtCdRnpNfZo0tzZZ9rOxDQ3Svb5IzW
76ov2O9K4Msk1YobmnOI3W3nTeBZUHKvN1rl6cVtDSSgfkTdMQB9yyn26XAE
AbGWvX0YOuSqcDQqjsA+jpdCjE5JyKoeTCDgK1pPiEOnGjbJJ5IIdKgNZcaj
fZzLbMIlBLijOlaJdF4xYWTmEEj76BSVgvboa5NJpARKo+DHdHR0XXva8jkC
liqt2G/RovS6ZmYZgSVpamsBnfd3n83Flwgcm6upLUTPsmZHOmQELnIzeOfR
2y/OS7qvEbixoU9ahjavuuzh+BuB+CPhZ6vQ7HKvbPEdAnlnjXbWoxe0m6dW
7xII/nrB71f0vnvfG0aPEEhOrI6/jj6W69md+JAANc3Qa0cnNQ8UvVYSqPpF
LbCL/ud9Qa/xIoG3Yw38AfQIaCo5Lwgwu5lPhtCG/HLOhTcEGuxKbMbQlxhn
5sYZFDwOcOPJ0TsazNx/VqeAxC9XzNH7vMmq9P+AAnPzPzQX0eV3DjWGsCgY
qgbmCvrmwD+D27QpaBG4lr5GD7vrVJjpUbBsO9+hQntrsHJf6lPQUHg/hWlg
AluO3hY1GlIwMMM0YKFvuywutHEoGOUdCNZFKyJX8iQ8Ck6LCc8A/WwlfrKY
T4HIpkFqirbfXWlcspuC9XNLil3otxUtyb4WFNw0re2wQNcV2WaL91IgdVq1
FaK72it+2iWk4MTWNBcHNKews1FhQ4FRUL6VC/r4lP/Jxw6Y598LfZ5ofmyP
e60TBc0nsx75o0dkxdo30Et8340BaMlqxHg/2vkyl0t75JtXsYtoz//6omhn
VPKzBM4UdOoZKWmPKQpar6E/fvd0JhCdE+rN6zxAwdEqI0Uw2qLSYHEYbZym
oaL9cOFJkxL9l8EKOwS9JzXTQc2Fggdt/RG0p843hbqi70Vmy2lbjm4tGkT7
RW2Th6LlhjNBcrT07uZ3tPNjZOznaMUakx1G3/eFs2yLKwU97a9EtE/rJPf6
oavqldO0rUIdz8Sgi8IVa7RnKzYFJKFLx6aMwtHWe2qUpegZ/qSItjLlRF0N
eodqQkJbesuBtKEzyyfL3s9rfmjdj/6bOdX+ft57fG0CnSSUT9P+H2DD86A=

      "]]}}, {{}, {}, 
    {RGBColor[0, 1, 1], AbsoluteThickness[1.6], Opacity[1.], 
     LineBox[CompressedData["
1:eJwV0X1UjHkUB/BZR1vbziFZL4PE73ma5ER5aUOp7yrHRqkGGSnWTKOm6WV6
0mytVUmUXrZIKO0IlcjLHr2RaXJOCaMlIWWrEWWL46xEJU27v/3jnns+f93v
vXe+JFIkm8Dj8bxo/d8tz1ZVBKsk+JTeHGhrRNDYX+z/+mcJog6p9D7UEUty
ebI4CRos24JiqDW3oj0lv0pg56r7RUvtr7fvCUiS4GnJxsc+XxMcm1M2VfSb
BOUTxxxUxgSmJ05zziUSdDvxb9Z/Q/AxPdV+SqsEfEFgpnwSQfbV3082rpbC
oXV65aWZBHdeb1UXqKWotam7G0sIDH1vt2cYpHAzW6J0syUYZeuNUoOC4Fmk
6J/qSHB0j6tXUUMQegtcnPx+IBgwjCc22cpwIym0We1J4C06GTYpRwbHcceL
7VsJfqxp/aT8IEPHvJXXOQmBSYBYod+2G7OyOfnkCALplIT4iJrd8BptkfLi
CGqPJHjMEATDudep8uEBgq4N9bymhGBscn/lfzqLIF9wacsZfTBCLc/pK/MJ
LOa3HU9aF4KM8pwqXQnB6cHOrH2XQ2Aysv9wxTV6v/ZUYR5fDllYYvnzWoLC
z6oLt6LlmHvZ+9noPQLLRaY6kydySMIfLRY9JZDlv2gNcA7F/oXWxYXdBBdb
sk/pzoaiMMXB9/o7grS5rw3iCQrsGkgc4H0mWFIU7zkoV8A5veCFkxGD6NWa
FVd0Coz2dz8sMmNQceZxR5JNGGT3Yr80z2agcV0cLs0Ow7sfNLVvrBnsHFh0
Kuh9GEQH9EV2yxjc61BWRonDsVZQc2OHK4OlOZkpJ7Xh8Nl6wcxzA4PvA72H
9RYRCFu8YqXUj8FXuzZvWnYwAgYdv2KnhEFw7Ljn+d4IxIyRpIPhDJr8k8aX
u0eiU8OlhcQyGFF5FDy4GAnFKN/FNpnOf/xc4W6khGnFvB5BFgNh6rUE65VK
DEF9pSefQU1jwMt8uRJ5M0xetRcz+PPN4LzZeUpMfKvVp/3BoKGM/qNJiU6v
U9HfaRikDjm2V48pgachQbpGBvZdPaIn9lEwNzQEb2lhIC6LLzVIo8C3PlCV
18nAa8Jbz+qcKBwbbjHw++j8odi/VXeiIO5p6fQZpPmj25sbh6PgmLLC6raB
wUCr8DhjzSGrfeqRT8YsRltzfQ/5c8h12Sj+YM6i+adn2+PSOFjeddESCxbv
P/urvNM5iHxDBD7UZjld2VYZHJDsF72P2vd27+1HmRyEukSmjbrF5qPdwiMc
yr/lx2TOZfHkg9nEv05wOGEz3DFsyeJZ8vpLzsUcSgP/qbtPWIxYPGg0L6F5
DhYOjlDPrPbt7qOW750mFDIsxP3i6bmlHLyq16ckUrd5BSe+K+NQUtu9yoFl
8Xx68mb1NQ47Dmt2q63oPleNI/eUc9hfcP7QfepZHumH11dwMAj8ikeot+89
qh2q5GDkbOgSCVl06AsXeN/g8DIm2s3YmsVYLOtmVcPB3iFu23LqOealgV+o
M+zWROyiDnS/evS8hoOH1uLYTer4zqWX99XS/dfZF/dRq1VVdzZpOZh+NKqc
toCFdvKqlzZ1HNbWqevXUHeV1o79S217brQ5kvo/Au4qpQ==
      "]]}}, {{}, {}, 
    {RGBColor[1, 0.5, 0.5], AbsoluteThickness[1.6], Opacity[1.], 
     LineBox[CompressedData["
1:eJwV0X0wFHgYB3ApaqPyVoSwP244RW3qSmfsl4hd18rGntDu+hG9KG+l2nMq
kra0ZK3KtY1JsaXu6CjpKsPc4Tq1XZpKXLneLl2FyCC53/3xzDOfv77PM18u
TRZvMDQwMFjN5v/9OvDIIyJo8/WLy67Mu0iw7LY0uYtXyU+qv9yfwWxvN7f7
HO8KX1bu5JPAXOD3UV3Ia+Hfi9XcDWBu7Yh/n8N7wNepJ09MYt7gYK/9nveK
30fH4jIvEHg1D6creMN8f41WklpFUKrZ8GQXbyrG/rz/NPocQe0l99ue821g
5inkd55heW6cUwsGuRCFeQ7pyghm+oSKgutcMXKYoyw8SfBhk300/4MH9qTO
qnM+ThB+Vb9M8IyHy1vMHhgXE+h+l6TITZaijENbSwoIij/nvmhwWY6abG0V
DhO8cjwqbZ72NX5oiTZekcfuu/0k13u+L0wE6v6ebILBJbkPPfOBolOTnR5l
EdhaJefTMT9UBho/fK0guH5VYd2uXAlBV83n8xkElpLtZ1TjASidK2xqSCN4
WV8wLa9wFWJL2nIytxEYXZyYzrUPxv7aFJt1mwkeHls/y+KIAH8bGe7NSSBw
E3T3es8LgZNBky2lBPP7ha31Rd9gysElniopQZWsM3ObqwiXmy+tTIki2Cm7
cefX2lDUpnS1bZUQfHIPtmhQr8Ekq4nWK2ICBcdfdyEmDLu15msbRATiZ4tv
Cm3EgHjo6bQQAr2R6Ky3XgzJgGYoNYgg32T0Y/OxtQjJfryiZCXBaVNt20hY
ODg/+oqNQDDcp596yy4CWxN2/cHzIRiYt3D2254ILPjnXZpiOUHQqv3lDaUS
eIR2K02XEnSGbdY6x30Lxx6liYxH0BIZZLPcIRJTyl0kox4EUToR1d6PhMQu
Mavanf37+KX1qZPrIOfN8HJ3JZBwMkRCSRS6LH+2fuNMcNO2pO+oYzR2GMQ7
pjkRZLtetMx9HI3RW8P5/HkEbzLfGbWpYyBov2XuZkugrmuM00WvR+3GGs/O
Oaz/10p/rzlSDCoH7uotCToMnueveypFd5TJK7UZQYN8Y4W+Qoa+Hlej7TMI
xrtTy0YWytHwhbeqZDqBz/jO8shiOSZU7XLlVNZX6UjCjAE59oTWa65PIUiM
NivqXR2Lz/cdm00NCQJV79M0NbFAvZy7aIILva/QqmQmhVLhriz6xMW+4uNR
S80ofgtKHz3AvLj3ZVmHOUW+052k75g1mhwPy9kUiwIbw+OZo/79ZVWhHUWA
6hDvK+YXJxbuPuRGYVqvd+gc42J00OqvLH+KjMnVrYS5Shjn4hBAUcTbF2PN
HFNWs/l6IMWNt4n9Jsw3Q0TDY8EUUnmGw9AoF/tP55ntDqUIkp3IbWGetWbU
Pz2GwiWQczCJufFssNJCSpFd5+MRy5w2VnKnRkYx9OHAvQjmjgqvmD5KMe4u
d+Yzl44n7di6iUJb7ao3Zw5Ze+2a6RaK6kbLLGPmTzqO4YUkioO+1h5jI1zI
witUvckUoffiVc+Zzc4PdihTKZwsfsIj5qYJf7sv0ykUM80H25nTI47Gtm6n
EHYd0jUxu1Q9qUzMoNhbYC+9wvwfyYUVaQ==
      "]]}}},
  AspectRatio->NCache[GoldenRatio^(-1), 0.6180339887498948],
  Axes->{True, True},
  AxesLabel->{
    FormBox["\"Temperature / K\"", TraditionalForm], 
    FormBox["\"Pressure / bar\"", TraditionalForm]},
  AxesOrigin->NCache[{0, 
     Log[100]}, {0, 4.605170185988092}],
  CoordinatesToolOptions:>{"DisplayFunction" -> ({
      Part[#, 1], 
      Exp[
       Part[#, 2]]}& ), "CopiedValueFunction" -> ({
      Part[#, 1], 
      Exp[
       Part[#, 2]]}& )},
  DisplayFunction->Identity,
  Epilog->{
    InsetBox[
     FormBox[
      StyleBox["\"ice I\"", 14, StripOnInput -> False], TraditionalForm], 
     NCache[{100, 
       Log[1000]}, {100, 6.907755278982137}]], 
    InsetBox[
     FormBox[
      StyleBox["\"ice II\"", 14, StripOnInput -> False], TraditionalForm], 
     NCache[{50, 
       Log[6000]}, {50, 8.699514748210191}]], 
    InsetBox[
     FormBox[
      StyleBox["\"ice V\"", 14, StripOnInput -> False], TraditionalForm], 
     NCache[{250, 
       Log[6000]}, {250, 8.699514748210191}]], 
    InsetBox[
     FormBox[
      StyleBox["\"ice VI\"", 14, StripOnInput -> False], TraditionalForm], 
     NCache[{150, 
       Log[11000]}, {150, 9.305650551780507}]], 
    InsetBox[
     FormBox[
      StyleBox["\"liquid\"", 14, StripOnInput -> False], TraditionalForm], 
     NCache[{277, 
       Log[2750]}, {277, 7.919356190660617}]]},
  Frame->{{False, False}, {False, False}},
  FrameLabel->{{None, None}, {None, None}},
  FrameTicks->{{
     Charting`ScaledTicks[{Log, Exp}], 
     Charting`ScaledFrameTicks[{Log, Exp}]}, {Automatic, Automatic}},
  GridLines->{None, None},
  GridLinesStyle->Directive[
    GrayLevel[0.5, 0.4]],
  ImageSize->{1141., Automatic},
  Method->{
   "DefaultBoundaryStyle" -> Automatic, "DefaultMeshStyle" -> 
    AbsolutePointSize[6], "ScalingFunctions" -> None},
  PlotRange->NCache[{{0, 285}, {
      Log[100], 
      Log[10000]}}, {{0, 285}, {4.605170185988092, 9.210340371976184}}],
  PlotRangeClipping->True,
  PlotRangePadding->{{
     Scaled[0.02], 
     Scaled[0.02]}, {
     Scaled[0.05], 
     Scaled[0.05]}},
  Ticks->FrontEndValueCache[{Automatic, 
     Charting`ScaledTicks[{Log, Exp}]}, {Automatic, {{4.605170185988092, 
       FormBox["100", TraditionalForm], {0.01, 0.}, {
        AbsoluteThickness[0.1]}}, {6.214608098422191, 
       FormBox["500", TraditionalForm], {0.01, 0.}, {
        AbsoluteThickness[0.1]}}, {6.907755278982137, 
       FormBox["1000", TraditionalForm], {0.01, 0.}, {
        AbsoluteThickness[0.1]}}, {8.517193191416238, 
       FormBox["5000", TraditionalForm], {0.01, 0.}, {
        AbsoluteThickness[0.1]}}, {9.210340371976184, 
       FormBox[
        TemplateBox[{"10", "4"}, "Superscript", SyntaxForm -> SuperscriptBox],
         TraditionalForm], {0.01, 0.}, {
        AbsoluteThickness[0.1]}}, {3.912023005428146, 
       FormBox[
        InterpretationBox[
         StyleBox[
          
          GraphicsBox[{}, ImageSize -> {0., 0.}, BaselinePosition -> 
           Baseline], "CacheGraphics" -> False], 
         Spacer[{0., 0.}]], TraditionalForm], {0.005, 0.}, {
        AbsoluteThickness[0.1]}}, {4.0943445622221, 
       FormBox[
        InterpretationBox[
         StyleBox[
          
          GraphicsBox[{}, ImageSize -> {0., 0.}, BaselinePosition -> 
           Baseline], "CacheGraphics" -> False], 
         Spacer[{0., 0.}]], TraditionalForm], {0.005, 0.}, {
        AbsoluteThickness[0.1]}}, {4.248495242049359, 
       FormBox[
        InterpretationBox[
         StyleBox[
          
          GraphicsBox[{}, ImageSize -> {0., 0.}, BaselinePosition -> 
           Baseline], "CacheGraphics" -> False], 
         Spacer[{0., 0.}]], TraditionalForm], {0.005, 0.}, {
        AbsoluteThickness[0.1]}}, {4.382026634673881, 
       FormBox[
        InterpretationBox[
         StyleBox[
          
          GraphicsBox[{}, ImageSize -> {0., 0.}, BaselinePosition -> 
           Baseline], "CacheGraphics" -> False], 
         Spacer[{0., 0.}]], TraditionalForm], {0.005, 0.}, {
        AbsoluteThickness[0.1]}}, {4.499809670330265, 
       FormBox[
        InterpretationBox[
         StyleBox[
          
          GraphicsBox[{}, ImageSize -> {0., 0.}, BaselinePosition -> 
           Baseline], "CacheGraphics" -> False], 
         Spacer[{0., 0.}]], TraditionalForm], {0.005, 0.}, {
        AbsoluteThickness[0.1]}}, {5.298317366548036, 
       FormBox[
        InterpretationBox[
         StyleBox[
          
          GraphicsBox[{}, ImageSize -> {0., 0.}, BaselinePosition -> 
           Baseline], "CacheGraphics" -> False], 
         Spacer[{0., 0.}]], TraditionalForm], {0.005, 0.}, {
        AbsoluteThickness[0.1]}}, {5.703782474656201, 
       FormBox[
        InterpretationBox[
         StyleBox[
          
          GraphicsBox[{}, ImageSize -> {0., 0.}, BaselinePosition -> 
           Baseline], "CacheGraphics" -> False], 
         Spacer[{0., 0.}]], TraditionalForm], {0.005, 0.}, {
        AbsoluteThickness[0.1]}}, {5.991464547107982, 
       FormBox[
        InterpretationBox[
         StyleBox[
          
          GraphicsBox[{}, ImageSize -> {0., 0.}, BaselinePosition -> 
           Baseline], "CacheGraphics" -> False], 
         Spacer[{0., 0.}]], TraditionalForm], {0.005, 0.}, {
        AbsoluteThickness[0.1]}}, {6.396929655216146, 
       FormBox[
        InterpretationBox[
         StyleBox[
          
          GraphicsBox[{}, ImageSize -> {0., 0.}, BaselinePosition -> 
           Baseline], "CacheGraphics" -> False], 
         Spacer[{0., 0.}]], TraditionalForm], {0.005, 0.}, {
        AbsoluteThickness[0.1]}}, {6.551080335043404, 
       FormBox[
        InterpretationBox[
         StyleBox[
          
          GraphicsBox[{}, ImageSize -> {0., 0.}, BaselinePosition -> 
           Baseline], "CacheGraphics" -> False], 
         Spacer[{0., 0.}]], TraditionalForm], {0.005, 0.}, {
        AbsoluteThickness[0.1]}}, {6.684611727667927, 
       FormBox[
        InterpretationBox[
         StyleBox[
          
          GraphicsBox[{}, ImageSize -> {0., 0.}, BaselinePosition -> 
           Baseline], "CacheGraphics" -> False], 
         Spacer[{0., 0.}]], TraditionalForm], {0.005, 0.}, {
        AbsoluteThickness[0.1]}}, {6.802394763324311, 
       FormBox[
        InterpretationBox[
         StyleBox[
          
          GraphicsBox[{}, ImageSize -> {0., 0.}, BaselinePosition -> 
           Baseline], "CacheGraphics" -> False], 
         Spacer[{0., 0.}]], TraditionalForm], {0.005, 0.}, {
        AbsoluteThickness[0.1]}}, {7.600902459542082, 
       FormBox[
        InterpretationBox[
         StyleBox[
          
          GraphicsBox[{}, ImageSize -> {0., 0.}, BaselinePosition -> 
           Baseline], "CacheGraphics" -> False], 
         Spacer[{0., 0.}]], TraditionalForm], {0.005, 0.}, {
        AbsoluteThickness[0.1]}}, {8.006367567650246, 
       FormBox[
        InterpretationBox[
         StyleBox[
          
          GraphicsBox[{}, ImageSize -> {0., 0.}, BaselinePosition -> 
           Baseline], "CacheGraphics" -> False], 
         Spacer[{0., 0.}]], TraditionalForm], {0.005, 0.}, {
        AbsoluteThickness[0.1]}}, {8.294049640102028, 
       FormBox[
        InterpretationBox[
         StyleBox[
          
          GraphicsBox[{}, ImageSize -> {0., 0.}, BaselinePosition -> 
           Baseline], "CacheGraphics" -> False], 
         Spacer[{0., 0.}]], TraditionalForm], {0.005, 0.}, {
        AbsoluteThickness[0.1]}}, {8.699514748210191, 
       FormBox[
        InterpretationBox[
         StyleBox[
          
          GraphicsBox[{}, ImageSize -> {0., 0.}, BaselinePosition -> 
           Baseline], "CacheGraphics" -> False], 
         Spacer[{0., 0.}]], TraditionalForm], {0.005, 0.}, {
        AbsoluteThickness[0.1]}}, {8.85366542803745, 
       FormBox[
        InterpretationBox[
         StyleBox[
          
          GraphicsBox[{}, ImageSize -> {0., 0.}, BaselinePosition -> 
           Baseline], "CacheGraphics" -> False], 
         Spacer[{0., 0.}]], TraditionalForm], {0.005, 0.}, {
        AbsoluteThickness[0.1]}}, {8.987196820661973, 
       FormBox[
        InterpretationBox[
         StyleBox[
          
          GraphicsBox[{}, ImageSize -> {0., 0.}, BaselinePosition -> 
           Baseline], "CacheGraphics" -> False], 
         Spacer[{0., 0.}]], TraditionalForm], {0.005, 0.}, {
        AbsoluteThickness[0.1]}}, {9.104979856318357, 
       FormBox[
        InterpretationBox[
         StyleBox[
          
          GraphicsBox[{}, ImageSize -> {0., 0.}, BaselinePosition -> 
           Baseline], "CacheGraphics" -> False], 
         Spacer[{0., 0.}]], TraditionalForm], {0.005, 0.}, {
        AbsoluteThickness[0.1]}}, {9.903487552536127, 
       FormBox[
        InterpretationBox[
         StyleBox[
          
          GraphicsBox[{}, ImageSize -> {0., 0.}, BaselinePosition -> 
           Baseline], "CacheGraphics" -> False], 
         Spacer[{0., 0.}]], TraditionalForm], {0.005, 0.}, {
        AbsoluteThickness[0.1]}}, {10.308952660644293`, 
       FormBox[
        InterpretationBox[
         StyleBox[
          
          GraphicsBox[{}, ImageSize -> {0., 0.}, BaselinePosition -> 
           Baseline], "CacheGraphics" -> False], 
         Spacer[{0., 0.}]], TraditionalForm], {0.005, 0.}, {
        AbsoluteThickness[0.1]}}, {10.596634733096073`, 
       FormBox[
        InterpretationBox[
         StyleBox[
          
          GraphicsBox[{}, ImageSize -> {0., 0.}, BaselinePosition -> 
           Baseline], "CacheGraphics" -> False], 
         Spacer[{0., 0.}]], TraditionalForm], {0.005, 0.}, {
        AbsoluteThickness[0.1]}}, {10.819778284410283`, 
       FormBox[
        InterpretationBox[
         StyleBox[
          
          GraphicsBox[{}, ImageSize -> {0., 0.}, BaselinePosition -> 
           Baseline], "CacheGraphics" -> False], 
         Spacer[{0., 0.}]], TraditionalForm], {0.005, 0.}, {
        AbsoluteThickness[0.1]}}, {10.915088464214607`, 
       FormBox[
        InterpretationBox[
         StyleBox[
          
          GraphicsBox[{}, ImageSize -> {0., 0.}, BaselinePosition -> 
           Baseline], "CacheGraphics" -> False], 
         Spacer[{0., 0.}]], TraditionalForm], {0.005, 0.}, {
        AbsoluteThickness[0.1]}}, {11.002099841204238`, 
       FormBox[
        InterpretationBox[
         StyleBox[
          
          GraphicsBox[{}, ImageSize -> {0., 0.}, BaselinePosition -> 
           Baseline], "CacheGraphics" -> False], 
         Spacer[{0., 0.}]], TraditionalForm], {0.005, 0.}, {
        AbsoluteThickness[0.1]}}, {11.082142548877775`, 
       FormBox[
        InterpretationBox[
         StyleBox[
          
          GraphicsBox[{}, ImageSize -> {0., 0.}, BaselinePosition -> 
           Baseline], "CacheGraphics" -> False], 
         Spacer[{0., 0.}]], TraditionalForm], {0.005, 0.}, {
        AbsoluteThickness[0.1]}}}}]]], "Output",
 CellChangeTimes->{{3.8086499016538754`*^9, 3.8086499076620817`*^9}, 
   3.808653844002597*^9, 3.80867173239095*^9, 3.8086723519877787`*^9, 
   3.808673187217939*^9, 3.808813436594973*^9, 3.809685177167634*^9, 
   3.809685229841693*^9, {3.8096852891968184`*^9, 3.8096853032641907`*^9}, 
   3.809686117271364*^9, 3.809686165679862*^9, 3.809686201898381*^9, {
   3.809686233513257*^9, 3.8096862881360683`*^9}, {3.8096863737163973`*^9, 
   3.8096863822455473`*^9}, {3.8096864843543797`*^9, 
   3.8096865067455187`*^9}, {3.809686567385993*^9, 3.809686591682901*^9}, 
   3.8099511693769817`*^9, {3.8099512150931673`*^9, 3.809951243748365*^9}, 
   3.809951787692772*^9, 3.809951944899963*^9, {3.809952003491415*^9, 
   3.809952021179422*^9}, 3.8102766356858273`*^9, 3.810276719382106*^9, 
   3.8102785455991583`*^9, 3.810279082021626*^9, 3.8102791647496223`*^9, {
   3.8102793101730328`*^9, 3.810279335418573*^9}, 3.810279671664877*^9, {
   3.810279815361258*^9, 3.810279858722105*^9}, 3.810279907529414*^9, 
   3.810280002252977*^9, 3.81028003643106*^9, 3.8102800768789797`*^9, {
   3.810280111742016*^9, 3.8102801306453733`*^9}, {3.810280419917193*^9, 
   3.810280431805933*^9}, 3.810280488808848*^9, 3.8102805541392508`*^9, {
   3.810280592443018*^9, 3.810280699416539*^9}, {3.810280732638626*^9, 
   3.810280743016226*^9}, {3.810280800909793*^9, 3.810280810550818*^9}, 
   3.810281522196286*^9, 3.810281774707363*^9, 3.8102819711083317`*^9, {
   3.8102820368834753`*^9, 3.810282045622734*^9}, {3.810282088189829*^9, 
   3.810282106757098*^9}, 3.810282161152012*^9, {3.810282743748952*^9, 
   3.810282785167439*^9}, 3.810283082751071*^9, {3.810283119429475*^9, 
   3.8102831341042957`*^9}, 3.8103043422442636`*^9, 3.8104474958070583`*^9, 
   3.8104728060813*^9, 3.810800145011695*^9, 3.810817653273636*^9, 
   3.810823220524194*^9, 3.810826532565072*^9, 3.81082753273701*^9, {
   3.8108281179465313`*^9, 3.810828125830674*^9}, 3.8109723205345488`*^9, 
   3.81097497033902*^9, {3.810981641687086*^9, 3.8109816675483007`*^9}, 
   3.8109822025604*^9, 3.810983254878662*^9, {3.81098331559616*^9, 
   3.810983320925146*^9}, 3.8109838288011217`*^9, 3.811079780289809*^9, 
   3.8110814541299257`*^9, 3.811486566710441*^9, 3.811490987664625*^9, {
   3.811744925093014*^9, 3.8117449367182302`*^9}, {3.81174497510705*^9, 
   3.811745008176705*^9}, 3.811763610976519*^9, {3.811770621553877*^9, 
   3.811770755624301*^9}, 3.81177079965526*^9, 3.811770831174992*^9, {
   3.8117710133836403`*^9, 3.8117710310064793`*^9}, 3.811771837676702*^9, 
   3.811771926966414*^9, {3.811771980684515*^9, 3.811772028509886*^9}, {
   3.8117720597767973`*^9, 3.8117720881208982`*^9}, {3.8117759314753847`*^9, 
   3.811775976751569*^9}, 3.8118720221452627`*^9, 3.812044578705895*^9, 
   3.812047129591425*^9, 3.81239333991715*^9, 3.81271825945159*^9, {
   3.8128628120917587`*^9, 3.8128628241980743`*^9}}]
}, Open  ]]
},
WindowSize->{1618, 1047},
WindowMargins->{{Automatic, 236}, {Automatic, 0}},
FrontEndVersion->"10.2 for Linux x86 (64-bit) (July 29, 2015)",
StyleDefinitions->"Default.nb"
]
(* End of Notebook Content *)

(* Internal cache information *)
(*CellTagsOutline
CellTagsIndex->{}
*)
(*CellTagsIndex
CellTagsIndex->{}
*)
(*NotebookFileOutline
Notebook[{
Cell[558, 20, 491, 14, 71, "Code"],
Cell[1052, 36, 122, 3, 51, "Code"],
Cell[1177, 41, 462, 12, 90, "Code"],
Cell[1642, 55, 1390, 40, 280, "Code"],
Cell[3035, 97, 2358, 64, 280, "Code"],
Cell[CellGroupData[{
Cell[5418, 165, 18055, 460, 836, "Code"],
Cell[CellGroupData[{
Cell[23498, 629, 1627, 27, 23, "Print"],
Cell[25128, 658, 1621, 27, 23, "Print"],
Cell[26752, 687, 1623, 27, 23, "Print"],
Cell[28378, 716, 1623, 27, 23, "Print"],
Cell[30004, 745, 1628, 28, 23, "Print"],
Cell[31635, 775, 1625, 27, 23, "Print"],
Cell[33263, 804, 1623, 27, 23, "Print"],
Cell[34889, 833, 1625, 27, 23, "Print"],
Cell[36517, 862, 1625, 27, 23, "Print"],
Cell[38145, 891, 1623, 27, 23, "Print"],
Cell[39771, 920, 1619, 27, 23, "Print"],
Cell[41393, 949, 1621, 27, 23, "Print"],
Cell[43017, 978, 1623, 27, 23, "Print"],
Cell[44643, 1007, 1625, 27, 23, "Print"],
Cell[46271, 1036, 1622, 27, 23, "Print"],
Cell[47896, 1065, 1637, 28, 23, "Print"],
Cell[49536, 1095, 1637, 28, 23, "Print"],
Cell[51176, 1125, 1639, 28, 23, "Print"],
Cell[52818, 1155, 1643, 28, 23, "Print"],
Cell[54464, 1185, 1643, 28, 23, "Print"],
Cell[56110, 1215, 1637, 28, 23, "Print"],
Cell[57750, 1245, 1637, 28, 23, "Print"],
Cell[59390, 1275, 1637, 28, 23, "Print"],
Cell[61030, 1305, 1641, 28, 23, "Print"],
Cell[62674, 1335, 1633, 28, 23, "Print"],
Cell[64310, 1365, 1635, 28, 23, "Print"],
Cell[65948, 1395, 1635, 28, 23, "Print"],
Cell[67586, 1425, 1637, 28, 23, "Print"],
Cell[69226, 1455, 1643, 28, 23, "Print"],
Cell[70872, 1485, 1645, 28, 23, "Print"],
Cell[72520, 1515, 1645, 28, 23, "Print"],
Cell[74168, 1545, 1643, 28, 23, "Print"],
Cell[75814, 1575, 1643, 28, 23, "Print"],
Cell[77460, 1605, 1645, 28, 23, "Print"],
Cell[79108, 1635, 1645, 28, 23, "Print"],
Cell[80756, 1665, 1645, 28, 23, "Print"],
Cell[82404, 1695, 1621, 27, 23, "Print"],
Cell[84028, 1724, 1621, 27, 23, "Print"],
Cell[85652, 1753, 1625, 27, 23, "Print"],
Cell[87280, 1782, 1621, 27, 23, "Print"],
Cell[88904, 1811, 1619, 27, 23, "Print"],
Cell[90526, 1840, 1623, 27, 23, "Print"],
Cell[92152, 1869, 1628, 28, 23, "Print"],
Cell[93783, 1899, 1625, 27, 23, "Print"],
Cell[95411, 1928, 1621, 27, 23, "Print"],
Cell[97035, 1957, 1639, 28, 23, "Print"],
Cell[98677, 1987, 1633, 28, 23, "Print"]
}, Open  ]]
}, Open  ]],
Cell[100337, 2019, 1207, 28, 72, "Code"],
Cell[101547, 2049, 5812, 141, 375, "Code"],
Cell[107362, 2192, 1555, 39, 72, "Code"],
Cell[CellGroupData[{
Cell[108942, 2235, 8651, 211, 470, "Code"],
Cell[117596, 2448, 2051, 33, 23, "Message"],
Cell[119650, 2483, 2053, 33, 23, "Message"],
Cell[121706, 2518, 2051, 33, 23, "Message"],
Cell[123760, 2553, 2055, 33, 23, "Message"],
Cell[125818, 2588, 2018, 32, 23, "Message"],
Cell[127839, 2622, 2016, 32, 23, "Message"],
Cell[129858, 2656, 2016, 32, 23, "Message"],
Cell[131877, 2690, 2064, 33, 23, "Message"]
}, Open  ]],
Cell[133956, 2726, 707, 13, 51, "Code"],
Cell[134666, 2741, 196, 4, 31, "Text"],
Cell[CellGroupData[{
Cell[134887, 2749, 4482, 106, 375, "Code"],
Cell[139372, 2857, 1411, 24, 23, "Message"],
Cell[140786, 2883, 1411, 24, 23, "Message"],
Cell[142200, 2909, 1411, 24, 23, "Message"],
Cell[143614, 2935, 1334, 23, 23, "Message"]
}, Open  ]],
Cell[144963, 2961, 3516, 86, 337, "Code"],
Cell[148482, 3049, 191, 2, 30, "Text"],
Cell[148676, 3053, 244, 7, 51, "Code"],
Cell[148923, 3062, 5712, 146, 453, "Code"],
Cell[154638, 3210, 4365, 113, 319, "Code"],
Cell[159006, 3325, 1384, 33, 129, "Code"],
Cell[CellGroupData[{
Cell[160415, 3362, 2836, 72, 318, "Code"],
Cell[163254, 3436, 1199, 20, 23, "Message"],
Cell[164456, 3458, 1258, 21, 23, "Message"],
Cell[165717, 3481, 1197, 20, 23, "Message"],
Cell[166917, 3503, 1260, 21, 23, "Message"]
}, Open  ]],
Cell[CellGroupData[{
Cell[168214, 3529, 3718, 95, 356, "Code"],
Cell[171935, 3626, 1422, 24, 23, "Message"],
Cell[173360, 3652, 1483, 25, 23, "Message"],
Cell[174846, 3679, 1422, 24, 23, "Message"],
Cell[176271, 3705, 1485, 25, 23, "Message"]
}, Open  ]],
Cell[177771, 3733, 3175, 80, 337, "Code"],
Cell[180949, 3815, 114, 1, 31, "Text"],
Cell[CellGroupData[{
Cell[181088, 3820, 1554, 38, 185, "Code"],
Cell[182645, 3860, 51619, 1017, 257, "Output"]
}, Open  ]],
Cell[234279, 4880, 822, 22, 53, "Code"],
Cell[235104, 4904, 257, 5, 31, "Text"],
Cell[CellGroupData[{
Cell[235386, 4913, 14789, 365, 926, "Code"],
Cell[250178, 5280, 2768, 43, 23, "Message"],
Cell[252949, 5325, 2697, 43, 23, "Message"],
Cell[255649, 5370, 2697, 43, 23, "Message"],
Cell[258349, 5415, 2477, 39, 23, "Message"],
Cell[260829, 5456, 2479, 39, 23, "Message"],
Cell[263311, 5497, 2477, 39, 23, "Message"],
Cell[265791, 5538, 2482, 39, 23, "Message"],
Cell[268276, 5579, 3171, 49, 50, "Message"],
Cell[271450, 5630, 2695, 43, 23, "Message"],
Cell[274148, 5675, 2487, 39, 23, "Message"],
Cell[276638, 5716, 2763, 43, 23, "Message"],
Cell[279404, 5761, 3169, 49, 50, "Message"],
Cell[282576, 5812, 2644, 41, 41, "Message"],
Cell[285223, 5855, 2644, 41, 41, "Message"],
Cell[287870, 5898, 2644, 41, 41, "Message"],
Cell[290517, 5941, 2486, 39, 23, "Message"],
Cell[293006, 5982, 2767, 43, 23, "Message"],
Cell[295776, 6027, 2488, 39, 23, "Message"],
Cell[298267, 6068, 3169, 49, 50, "Message"],
Cell[301439, 6119, 2486, 39, 23, "Message"],
Cell[303928, 6160, 2642, 41, 41, "Message"],
Cell[306573, 6203, 2642, 41, 41, "Message"],
Cell[309218, 6246, 2642, 41, 41, "Message"],
Cell[311863, 6289, 2486, 39, 23, "Message"]
}, Open  ]],
Cell[CellGroupData[{
Cell[314386, 6333, 8824, 243, 223, "Code"],
Cell[323213, 6578, 30014, 603, 674, "Output"]
}, Open  ]]
}
]
*)

(* End of internal cache information *)
