# Supplementary material for: Quantum-mechanical exploration of the phase diagram of water
Source: Nat Commun. 2021 Jan 26;12:588. doi: 10.1038/s41467-020-20821-w (PMC7838264; doi:10.1038/s41467-020-20821-w)
Supplement: Supplementary file 3 — Supplementary Data 1 [file 41467_2020_20821_MOESM3_ESM.zip › supplemental_data/results/ice-nnp2dft-pbe0-results/partial-III-26-deltamu.dat]

# Temperature[K] Pressure[bar] mu_DFT-mu_NNP[meV/molecule] (mu_DFT-mu_NNP)_error[meV/molecule]
225 2000 -1.84811 0.180104
225 3000 -1.94699 0.120559
225 4000 -2.88016 0.193727
225 5000 -1.83896 0.11658
250 2000 -3.75191 0.168659
250 3000 -1.6471 0.196496
250 4000 -2.00344 0.205368
250 5000 -1.59158 0.145232
275 1000 -3.00032 0.170223
275 2000 -3.78332 0.149259
275 3000 -3.34717 0.240218
275 4000 -3.68634 0.240654
275 5000 -1.04697 0.115642
