# Supplementary material for: Quantum-mechanical exploration of the phase diagram of water
Source: Nat Commun. 2021 Jan 26;12:588. doi: 10.1038/s41467-020-20821-w (PMC7838264; doi:10.1038/s41467-020-20821-w)
Supplement: Supplementary file 3 — Supplementary Data 1 [file 41467_2020_20821_MOESM3_ESM.zip › supplemental_data/results/isothermOutput/isotherm-T275-icePCOD8047078.dat]

#rho/A^-3 potentialEnergy/(eV) P/bar Ptarget/bar Tavg/K Ttarget/K v/A^3 avgEnthalpy/eV
0.0942512703762814 -156.472813478951 -37.1071351060196 0 274.783634089183 275 10.6099365664535 -156.437581740339
0.100273927354146 -156.47128505869 983.748694670146 1000 274.836343478256 275 9.97268209579756 -156.4296729514
0.104038499863193 -156.471405327369 1967.47380601991 2000 274.658760002964 275 9.61182640383095 -156.424141597754
0.107210064680524 -156.471958901499 3046.97578983647 3000 274.78559333181 275 9.32748248011891 -156.418742989708
0.109611751504674 -156.472000820899 3918.20713033239 4000 275.218224855758 275 9.12310939541327 -156.414149523951
0.11192388580334 -156.472400663435 5024.58925024103 5000 274.86728499664 275 8.93464333213988 -156.408891898833
0.113836847873706 -156.472549642997 6028.42140843246 6000 274.822517810851 275 8.78450184345781 -156.404015061575
0.115217880306476 -156.472471069914 6967.43246985458 7000 275.225639777345 275 8.67920844698786 -156.399196992285
