# Supplementary material for: Quantum-mechanical exploration of the phase diagram of water
Source: Nat Commun. 2021 Jan 26;12:588. doi: 10.1038/s41467-020-20821-w (PMC7838264; doi:10.1038/s41467-020-20821-w)
Supplement: Supplementary file 3 — Supplementary Data 1 [file 41467_2020_20821_MOESM3_ESM.zip › supplemental_data/results/isothermOutput/isotherm-T275-ice14427301.dat]

#rho/A^-3 potentialEnergy/(eV) P/bar Ptarget/bar Tavg/K Ttarget/K v/A^3 avgEnthalpy/eV
0.0793576564523591 -156.48701841536 6.16964245819962 0 274.828176704563 275 12.6011785718538 -156.451493199192
0.0808476711565495 -156.487680944306 941.882400198863 1000 275.615881935297 275 12.3689400782324 -156.444834854489
0.0822832303403829 -156.488344515652 1961.67708079268 2000 275.245526677406 275 12.1531446427574 -156.437937981424
0.0834964269529638 -156.488679415228 3004.93180648865 3000 275.143555472122 275 11.9765603929774 -156.430700263742
0.0846599020895906 -156.488804371159 4072.70415793906 4000 274.860973569335 275 11.8119673578379 -156.423301523206
0.0857115370499658 -156.488838441329 4968.71266755588 5000 274.810991611457 275 11.667040802419 -156.417183568525
0.0866355555714682 -156.488807008561 6030.19250988297 6000 275.043979301863 275 11.5426050355858 -156.409858842779
0.0878980420379283 -156.48805366466 6962.07453201522 7000 274.791631603225 275 11.3768176948526 -156.403141575336
