# Supplementary material for: Quantum-mechanical exploration of the phase diagram of water
Source: Nat Commun. 2021 Jan 26;12:588. doi: 10.1038/s41467-020-20821-w (PMC7838264; doi:10.1038/s41467-020-20821-w)
Supplement: Supplementary file 3 — Supplementary Data 1 [file 41467_2020_20821_MOESM3_ESM.zip › supplemental_data/results/isothermOutput/isotherm-T350-icePCOD8047078.dat]

#rho/A^-3 potentialEnergy/(eV) P/bar Ptarget/bar Tavg/K Ttarget/K v/A^3 avgEnthalpy/eV
0.0873754358136269 -156.445423949289 29.9358059479945 0 349.938026191813 350 11.4448642308694 -156.400031492928
0.0955798750223912 -156.449066392406 992.956296009787 1000 349.272641159564 350 10.4624535213687 -156.397498499005
0.100045894049886 -156.450473859532 1922.48111810747 2000 350.180533016334 350 9.99541270030904 -156.393273791377
0.103210534913334 -156.451530535745 2994.20854278112 3000 349.893011692867 350 9.68893341013787 -156.388250592103
0.105999516622044 -156.452386991064 3996.02349573802 4000 350.676956159089 350 9.43400528481309 -156.383579250882
0.108015779535067 -156.452587846693 5027.27253729481 5000 349.934122324793 350 9.25790661609171 -156.378359592076
0.110032377513844 -156.45316490475 5928.57778119559 6000 350.346036986613 350 9.08823405069276 -156.374299033577
