# Supplementary material for: Quantum-mechanical exploration of the phase diagram of water
Source: Nat Commun. 2021 Jan 26;12:588. doi: 10.1038/s41467-020-20821-w (PMC7838264; doi:10.1038/s41467-020-20821-w)
Supplement: Supplementary file 3 — Supplementary Data 1 [file 41467_2020_20821_MOESM3_ESM.zip › supplemental_data/results/isothermOutput/isotherm-T275-iceNON.dat]

#rho/A^-3 potentialEnergy/(eV) P/bar Ptarget/bar Tavg/K Ttarget/K v/A^3 avgEnthalpy/eV
0.0750960859261144 -156.483284790891 -51.575359018769 0 274.869653693735 275 13.3162732473685 -156.448231146941
0.0766011443098338 -156.483888261955 1043.02643910507 1000 274.687064356024 275 13.0546352670037 -156.4399304627
0.0780119147408987 -156.484416811969 2055.01441391307 2000 275.205402941806 275 12.8185547466859 -156.432452044839
0.0792258137418127 -156.484434366714 2934.42733153181 3000 275.287555569475 275 12.6221486756687 -156.425783234198
