# Supplementary material for: Quantum-mechanical exploration of the phase diagram of water
Source: Nat Commun. 2021 Jan 26;12:588. doi: 10.1038/s41467-020-20821-w (PMC7838264; doi:10.1038/s41467-020-20821-w)
Supplement: Supplementary file 3 — Supplementary Data 1 [file 41467_2020_20821_MOESM3_ESM.zip › supplemental_data/results/isothermOutput/isotherm-T175-icePCOD8324623.dat]

#rho/A^-3 potentialEnergy/(eV) P/bar Ptarget/bar Tavg/K Ttarget/K v/A^3 avgEnthalpy/eV
0.100025549246379 -156.500510199012 -7.64150189176209 0 174.934454615362 175 9.99744572795932 -156.477981212842
0.100992357907122 -156.500716827835 980.938994512808 1000 175.127974056042 175 9.90173930704392 -156.47205229576
0.101965050745456 -156.50084801621 1967.55863050269 2000 174.677874574014 175 9.80728193326143 -156.466259370094
0.10299134124319 -156.500903337178 2923.91765178458 3000 175.051508283819 175 9.70955410357002 -156.460592964552
0.10384868950248 -156.500906009594 4020.48069244987 4000 175.051045072211 175 9.62939450455101 -156.454153584777
0.104771824595176 -156.500840438406 4961.47052375799 5000 175.046071964389 175 9.54455077845461 -156.448691420515
0.105646950190215 -156.500718983968 5944.94702385037 6000 174.855593213469 175 9.46548857491408 -156.443029296306
0.106583683044701 -156.500560696432 6956.6641845324 7000 174.972857482032 175 9.38229916093818 -156.437242214124
0.107482532391276 -156.500335123446 7950.10023967939 8000 174.792753740461 175 9.30383735619137 -156.43160772114
