# Supplementary material for: Quantum-mechanical exploration of the phase diagram of water
Source: Nat Commun. 2021 Jan 26;12:588. doi: 10.1038/s41467-020-20821-w (PMC7838264; doi:10.1038/s41467-020-20821-w)
Supplement: Supplementary file 3 — Supplementary Data 1 [file 41467_2020_20821_MOESM3_ESM.zip › supplemental_data/results/isothermOutput/isotherm-T325-iceXIV.dat]

#rho/A^-3 potentialEnergy/(eV) P/bar Ptarget/bar Tavg/K Ttarget/K v/A^3 avgEnthalpy/eV
0.0928886712465507 -156.455507764346 -69.0200845739627 0 324.905547087727 325 10.7655754634033 -156.414029862843
0.0977373800929271 -156.456541141806 1025.0103994872 1000 325.22353926771 325 10.2314999547688 -156.408023616885
