# Supplementary material for: Quantum-mechanical exploration of the phase diagram of water
Source: Nat Commun. 2021 Jan 26;12:588. doi: 10.1038/s41467-020-20821-w (PMC7838264; doi:10.1038/s41467-020-20821-w)
Supplement: Supplementary file 3 — Supplementary Data 1 [file 41467_2020_20821_MOESM3_ESM.zip › supplemental_data/results/isothermOutput/isotherm-T325-liquid.dat]

#rho/A^-3 potentialEnergy/(eV) P/bar Ptarget/bar Tavg/K Ttarget/K v/A^3 avgEnthalpy/eV
0.0920576349671233 -156.454710142127 76.2411632258785 0 324.842625492648 325 10.8627600563183 -156.412227414927
0.0945555832974023 -156.455436292382 306.693627087876 333.000333000333 324.800039077957 325 10.5757900816363 -156.411453553179
0.0963469972166712 -156.456204144449 664.247201173477 666.000666000666 325.29929224499 325 10.3791506625903 -156.409873569891
0.0976990908372124 -156.456342107812 1046.23654808375 999.000999000999 325.034935910775 325 10.2355097824422 -156.407665419202
0.0991988129288237 -156.456984921961 1329.27766944689 1332.00133200133 324.64708055141 325 10.0807657922027 -156.406679095863
0.100397285512428 -156.457001562094 1617.37376740031 1665.00166500167 325.301290431767 325 9.96042865995825 -156.404922389155
0.101672211732069 -156.457479876254 1961.72447675976 1998.001998002 325.244369302988 325 9.83552912801033 -156.403421576741
