# Supplementary material for: Quantum-mechanical exploration of the phase diagram of water
Source: Nat Commun. 2021 Jan 26;12:588. doi: 10.1038/s41467-020-20821-w (PMC7838264; doi:10.1038/s41467-020-20821-w)
Supplement: Supplementary file 3 — Supplementary Data 1 [file 41467_2020_20821_MOESM3_ESM.zip › supplemental_data/results/isothermOutput/isotherm-T350-iceIX.dat]

#rho/A^-3 potentialEnergy/(eV) P/bar Ptarget/bar Tavg/K Ttarget/K v/A^3 avgEnthalpy/eV
0.0948944027791302 -156.456736919505 -90.850408806724 0 350.072121659799 350 10.5380293327472 -156.412082870388
0.0956522818514551 -156.449183571449 994.417258607497 1000 349.673487239813 350 10.454533657158 -156.397553758601
0.10024211439091 -156.450849088906 2085.64573091713 2000 349.494288144269 350 9.97584703870409 -156.392745379069
0.103315550900043 -156.451767773924 2906.67290442055 3000 349.507116031363 350 9.67908500984031 -156.389083784
0.105821585165572 -156.452113047592 4143.37569718756 4000 349.910587131319 350 9.44986789259833 -156.382506594127
