# Supplementary material for: Quantum-mechanical exploration of the phase diagram of water
Source: Nat Commun. 2021 Jan 26;12:588. doi: 10.1038/s41467-020-20821-w (PMC7838264; doi:10.1038/s41467-020-20821-w)
Supplement: Supplementary file 3 — Supplementary Data 1 [file 41467_2020_20821_MOESM3_ESM.zip › supplemental_data/results/isothermOutput/isotherm-T225-icePCOD8047078.dat]

#rho/A^-3 potentialEnergy/(eV) P/bar Ptarget/bar Tavg/K Ttarget/K v/A^3 avgEnthalpy/eV
0.0900629330064891 -156.489860622277 8.91627193403197 0 224.892325004019 225 11.1033470332123 -156.460762065791
0.0921220964304966 -156.490232765908 1024.7525719329 1000 224.983087774394 225 10.8551589547734 -156.454240635018
0.0953175821263191 -156.48987170422 2008.64246872694 2000 224.896481013113 225 10.4912438785402 -156.447680806014
0.100386819228718 -156.488752847636 2965.83381532677 3000 225.058112132831 225 9.96146712967997 -156.441260627318
0.106252759678649 -156.486600233385 3987.1339999222 4000 224.996666701799 225 9.41152025626817 -156.43413085223
0.112276138566564 -156.485364821697 5089.77263866436 5000 224.795657311038 225 8.90661197265115 -156.428045336386
0.115137162508071 -156.485023659712 5979.52079145913 6000 224.892713183437 225 8.68529307320651 -156.423572288511
