# Supplementary material for: Quantum-mechanical exploration of the phase diagram of water
Source: Nat Commun. 2021 Jan 26;12:588. doi: 10.1038/s41467-020-20821-w (PMC7838264; doi:10.1038/s41467-020-20821-w)
Supplement: Supplementary file 3 — Supplementary Data 1 [file 41467_2020_20821_MOESM3_ESM.zip › supplemental_data/results/isothermOutput/isotherm-T225-iceNON.dat]

#rho/A^-3 potentialEnergy/(eV) P/bar Ptarget/bar Tavg/K Ttarget/K v/A^3 avgEnthalpy/eV
0.0764403228446482 -156.492039094982 -2.47267041702916 0 225.303179884404 225 13.0821006869938 -156.462973992598
0.0777440492433886 -156.492481450511 978.133425814173 1000 225.135542360587 225 12.862720809272 -156.455568811356
0.0789405813738798 -156.492826366129 1988.12541107202 2000 225.059084389995 225 12.6677557043035 -156.448057136147
0.0800472779242082 -156.492875017366 2964.93892994985 3000 225.203342248135 225 12.4926171873932 -156.440687436453
0.0809782063140897 -156.49292343982 4024.99522239376 4000 224.672575062724 225 12.3490016081772 -156.432900563165
0.082000230719817 -156.492740353757 5073.00560204999 5000 224.694212371064 225 12.1950876384343 -156.42512073042
0.0829925324069153 -156.492285887329 5939.92403836444 6000 224.87190745332 225 12.0492768565847 -156.418588889788
0.0838782865583938 -156.492106332754 7041.45550297026 7000 225.050227813105 225 11.9220365726454 -156.410658583992
