# Supplementary material for: Quantum-mechanical exploration of the phase diagram of water
Source: Nat Commun. 2021 Jan 26;12:588. doi: 10.1038/s41467-020-20821-w (PMC7838264; doi:10.1038/s41467-020-20821-w)
Supplement: Supplementary file 3 — Supplementary Data 1 [file 41467_2020_20821_MOESM3_ESM.zip › supplemental_data/results/isothermOutput/isotherm-T25-ice8421419.dat]

#rho/A^-3 potentialEnergy/(eV) P/bar Ptarget/bar Tavg/K Ttarget/K v/A^3 avgEnthalpy/eV
0.106760257142617 -156.517425607109 -2.09040075011322 0 24.9645794121434 25 9.36678148558729 -156.514216980221
0.107608659939984 -156.517432478171 998.425157704673 1000 25.0077528436549 25 9.29293237698274 -156.508414489724
0.108486374069152 -156.517384325497 1991.14985100396 2000 24.9786510056489 25 9.21774746902845 -156.502706012876
0.109357994104901 -156.517304324894 2977.76191108248 3000 25.0186871241455 25 9.14427891792489 -156.497081991082
0.110232522373344 -156.517156847827 3987.38585940816 4000 24.9821037162565 25 9.07173290123151 -156.491357150968
0.111069759685853 -156.516988732642 5009.08972658263 5000 24.992553067875 25 9.00335071245654 -156.485616309965
0.111919333524842 -156.51676988362 6012.23560931882 6000 25.0135745677132 25 8.9350067455328 -156.480013128882
