# Supplementary material for: Quantum-mechanical exploration of the phase diagram of water
Source: Nat Commun. 2021 Jan 26;12:588. doi: 10.1038/s41467-020-20821-w (PMC7838264; doi:10.1038/s41467-020-20821-w)
Supplement: Supplementary file 3 — Supplementary Data 1 [file 41467_2020_20821_MOESM3_ESM.zip › supplemental_data/results/isothermOutput/isotherm-T25-iceXI.dat]

#rho/A^-3 potentialEnergy/(eV) P/bar Ptarget/bar Tavg/K Ttarget/K v/A^3 avgEnthalpy/eV
0.0943237449674946 -156.532575112058 -100.742494074235 -100 24.9827503188852 25 10.6017843157586 -156.53001733053
0.0943937402846938 -156.532578755647 0.0976562455850321 0 25.0003667407363 25 10.5939228277635 -156.529351233244
0.0946957913714896 -156.53258446235 404.280537050824 402.5 24.9964677682845 25 10.5601314009513 -156.526693792045
0.0950389456460941 -156.532578719857 910.497374863369 905 25.0070856677507 25 10.5220022507804 -156.523372332832
0.0951228798042855 -156.532579289938 1009.87756204862 1000 24.9983404968372 25 10.5127178871949 -156.522726409141
0.0951946322586299 -156.532577957012 1007.52623514122 1000 25.0318948636605 25 10.5047939812735 -156.522740679803
0.0953969229148713 -156.53256560125 1402.35366057752 1407.5 25.0036935053044 25 10.4825184025313 -156.520164110283
0.095749022862476 -156.532537855646 1910.740886763 1910 25.0238815611668 25 10.4439708114442 -156.516852671397
0.0958258311464246 -156.532521355119 1999.88691911605 2000 25.024284896214 25 10.4355995459301 -156.516265546738
0.0958325951238598 -156.532525883941 2002.21898220926 2000 24.9812924731674 25 10.4348629890231 -156.516261548262
0.0961074481059895 -156.532488191237 2408.95517502688 2412.5 24.9973904962868 25 10.4050208356087 -156.513617095633
0.0964430074336746 -156.532441542833 2922.12528929872 2915 24.9532670940664 25 10.3688180886283 -156.510309987182
0.0964992074499861 -156.532437694945 3006.08617710964 3000 24.9725537287168 25 10.3627794095437 -156.509771268832
0.0965059212797525 -156.532426884904 3008.54539787912 3000 24.9420827843661 25 10.3620584803412 -156.509749285274
0.0967815391543278 -156.532378892455 3417.15847860784 3417.5 24.9763250032224 25 10.3325490453856 -156.507117575003
0.0971118381550856 -156.532307026642 3919.50604547777 3920 25.0104263723315 25 10.2974057437057 -156.503887840636
0.0971681164819677 -156.532292911948 3995.82942088903 4000 25.0162212167658 25 10.2914416395586 -156.503397142009
0.097170836158617 -156.532296486974 3998.60341044012 4000 25.015380551025 25 10.2911535964108 -156.503383405683
0.0974441749648382 -156.532224232969 4419.71583102948 4422.5 25.025195486354 25 10.262286076729 -156.500684859337
0.0977852885404155 -156.532123668295 4925.49443750536 4925 25.0082419884837 25 10.2264871835674 -156.497456587615
0.0978350258501063 -156.532108666979 5000.72539464177 5000 25.0057866733023 25 10.2212882483632 -156.496979072836
0.0978447190040896 -156.532110537075 4998.51677602475 5000 24.9684059181651 25 10.2202756590083 -156.497001992561
0.0981174640218635 -156.532026316354 5424.0741505058 5427.5 25.0196090454446 25 10.19186553555 -156.494293451225
0.0984577575607278 -156.531905945073 5933.30644328269 5930 24.9746122463353 25 10.1566400126796 -156.49107127829
0.0985023869710944 -156.531889946314 6003.05936281585 6000 25.0011679904269 25 10.1520382474939 -156.490627179349
0.0985097791243229 -156.531891460496 6011.5536955268 6000 24.9590177991623 25 10.1512764406665 -156.49058144848
0.0987834413076165 -156.531785525798 6433.00303520707 6432.5 24.9727632651957 25 10.1231541112842 -156.48791631492
0.0991022245419571 -156.531659945488 6931.92531147633 6935 25.0133333086427 25 10.0905908482067 -156.484773747313
0.0991573956153296 -156.531638606331 7000.03525908108 7000 25.0151108598656 25 10.0849764537926 -156.484347248879
0.0991633629584306 -156.531630270341 7001.4879077826 7000 25.0089985622247 25 10.0843695712418 -156.484334336293
0.0994437949428347 -156.531511082141 7434.61631218119 7437.5 25.0053718417099 25 10.0559316001049 -156.481620100554
0.0997713183501381 -156.531354758185 7934.24935940414 7940 24.9966385196903 25 10.022920580147 -156.478493921281
0.0998058799637801 -156.531337524677 7999.67332819515 8000 24.9723976840714 25 10.0194497595022 -156.478087107042
0.0998066653494652 -156.531337304804 7997.94222138529 8000 24.9958077779799 25 10.0193709157457 -156.478094885229
0.0998129198918274 -156.53133610347 8004.55358634757 8000 25.0004056713777 25 10.018743075383 -156.478055323834
0.100101099411744 -156.531191275789 8444.38214268502 8442.5 24.9923926369578 25 9.98990026959359 -156.475313406204
0.100436524952207 -156.531014026227 8943.38938261896 8945 25.075545418231 25 9.95653723061259 -156.47219957396
0.100455939809225 -156.531009821522 9000.21700450946 9000 24.9678013997305 25 9.95461295667621 -156.471868008729
0.100463309580541 -156.530995509059 9001.22199837905 9000 24.9837305331602 25 9.95388270777905 -156.47184812949
0.100760624633642 -156.530838283791 9442.66947128541 9447.5 25.0150630145682 25 9.92451171909591 -156.46911861847
0.10110220511279 -156.530639210685 9949.62881850936 9950 25.0339506542397 25 9.89098110060403 -156.465983904417
0.101123428081548 -156.530620852899 9998.09292584696 10000 25.0192376422717 25 9.88890526133647 -156.46568092942
0.101140389850414 -156.53061867889 9998.25860781561 10000 24.9992123217278 25 9.887246840545 -156.465690713042
0.101450486639794 -156.530429067943 10453.9901001727 10452.5 25.0025696430497 25 9.85702516687338 -156.462885699565
0.101759912079834 -156.530231095175 10956.3221479452 10955 24.9981247428088 25 9.82705251568487 -156.459803891046
0.101822134605608 -156.530189997324 10998.1627078776 11000 25.0225510277524 25 9.82104729854017 -156.459544450509
0.101823035755156 -156.530187235927 10998.4572567979 11000 25.0092486560665 25 9.82096038075905 -156.459541429722
0.102131392375418 -156.529982540919 11461.0907367081 11457.5 24.9945425673441 25 9.79130879097552 -156.456714549196
0.102476933618134 -156.52974355391 11952.458978727 11960 25.0008994395211 25 9.75829354658836 -156.453718288893
0.102512867625276 -156.529718069309 11999.9603832953 12000 24.980294097583 25 9.75487295561166 -156.453431757648
0.102516900242151 -156.529712384 11991.5170344027 12000 24.9622091322331 25 9.75448923677891 -156.453482901371
0.102843347815526 -156.529477975912 12461.9389361763 12462.5 25.015852572892 25 9.72352632660048 -156.450618071236
0.103194077203621 -156.529220867605 12970.0811744303 12965 24.9943864388569 25 9.69047863112159 -156.447547609827
0.103241169344488 -156.529188602767 12996.5326651414 13000 25.0032154828144 25 9.68605844305453 -156.447390150778
0.103259816072473 -156.529170896921 13006.8721170481 13000 25.0136625821753 25 9.68430932801732 -156.447322975047
0.103570320505106 -156.528925215187 13475.7759058925 13467.5 24.9896596564415 25 9.65527571144955 -156.44449039735
0.103987391694946 -156.528603881658 13959.9651503318 13970 24.999810153507 25 9.61655046540224 -156.441586980682
0.104017715271145 -156.528576576769 13999.6361811182 14000 25.0235218609731 25 9.61374701793131 -156.441343728234
0.104375311322059 -156.528283835528 14463.4444121385 14472.5 25.0194094772057 25 9.58080974641999 -156.438565647912
0.104807571109258 -156.527920949841 14978.5270328873 14975 24.9949896963261 25 9.54129543711623 -156.435494558809
0.104818068706493 -156.527905687299 15005.3549970093 15000 25.038293638774 25 9.54033987021985 -156.435322589278
0.10524891064935 -156.527532485079 15474.5773404854 15477.5 24.9957761930211 25 9.50128598795309 -156.43253824702
0.105725015294622 -156.527113798814 15979.0320635649 15980 25.0375742373213 25 9.45849945931262 -156.429549489697
0.105717798966343 -156.527117271242 15999.6022519591 16000 24.9887149233304 25 9.45914509928805 -156.429431589786
0.105741967895781 -156.52709876071 15990.2907470749 16000 25.0428967254575 25 9.45698306830833 -156.429482515958
0.106215048648534 -156.526667292795 16474.2497656819 16482.5 25.0117375354322 25 9.41486176134048 -156.426631689045
0.106748794310882 -156.526173874277 16980.1622111088 16985 25.0025684824638 25 9.36778730341181 -156.42366485753
0.106762237405327 -156.526158373407 16995.3735620419 17000 25.0112871667897 25 9.36660774730168 -156.423571596979
0.107321335977405 -156.525627887203 17483.2285399286 17487.5 25.0166425523666 25 9.31781169972143 -156.420721703363
0.107982241666966 -156.524986603197 17985.8329696643 17990 25.0022299513659 25 9.26078200047144 -156.417799787354
0.107969579860561 -156.525001871356 18008.2071734862 18000 24.9383334603368 25 9.26186803071262 -156.41768183461
0.108687222303887 -156.524292791084 18492.146684259 18492.5 24.9865161761013 25 9.20071355953899 -156.414875461021
0.109576142973779 -156.52340289103 18989.4703935433 18995 25.008465775952 25 9.1260740966151 -156.412011181714
0.109534886548976 -156.523444671096 18994.2953387945 19000 24.9699453794148 25 9.12951144157051 -156.411989737249
0.110633632955726 -156.522330034525 19503.0371053777 19497.5 24.9853907714379 25 9.03884264923478 -156.40907691752
0.112034262898602 -156.520914678146 19991.1172463563 20000 24.9772139404341 25 8.92584084660838 -156.406319531312
0.115622390987853 -156.517308237484 20983.4307517755 21000 25.0172310775433 25 8.64884380487392 -156.400807362234
0.115641307848828 -156.517287254223 20997.6620365831 21000 25.0101693539041 25 8.64742900787019 -156.400728870783
