# Supplementary material for: Quantum-mechanical exploration of the phase diagram of water
Source: Nat Commun. 2021 Jan 26;12:588. doi: 10.1038/s41467-020-20821-w (PMC7838264; doi:10.1038/s41467-020-20821-w)
Supplement: Supplementary file 3 — Supplementary Data 1 [file 41467_2020_20821_MOESM3_ESM.zip › supplemental_data/results/isothermOutput/isotherm-T125-icei.dat]

#rho/A^-3 potentialEnergy/(eV) P/bar Ptarget/bar Tavg/K Ttarget/K v/A^3 avgEnthalpy/eV
0.0869256822740074 -156.514280686071 4.7076959993625 0 125.147717644396 125 11.5040799662382 -156.498093134148
0.0877068356863235 -156.514395283915 1024.86125036182 1000 124.670214230669 125 11.4016198643447 -156.491018943395
0.0885472516209296 -156.514451414469 2011.96761409671 2000 125.000089689405 125 11.2934052914595 -156.484132288466
