# Supplementary material for: Quantum-mechanical exploration of the phase diagram of water
Source: Nat Commun. 2021 Jan 26;12:588. doi: 10.1038/s41467-020-20821-w (PMC7838264; doi:10.1038/s41467-020-20821-w)
Supplement: Supplementary file 3 — Supplementary Data 1 [file 41467_2020_20821_MOESM3_ESM.zip › supplemental_data/results/isothermOutput/isotherm-T350-iceDOH.dat]

#rho/A^-3 potentialEnergy/(eV) P/bar Ptarget/bar Tavg/K Ttarget/K v/A^3 avgEnthalpy/eV
0.0885180892786226 -156.44639572263 -10.5921327815807 0 350.078657317812 350 11.2971259112063 -156.401282973835
0.0958628075733396 -156.449080944605 951.749867989441 1000 349.610100436216 350 10.431574302004 -156.397760312543
0.0999931619550467 -156.450493629037 1994.99953978432 2000 349.605199772023 350 10.0006838512574 -156.392915948041
0.103123857404081 -156.451458471157 2890.37816414843 3000 350.118226609742 350 9.69707713784981 -156.388767675034
0.105917884322813 -156.452450378313 3974.36423252822 4000 349.852736582171 350 9.44127619611656 -156.38387448077
0.108081319167819 -156.452863868795 5036.87149013831 5000 349.775515441151 350 9.25229269682851 -156.378623734752
0.110085667044822 -156.453465072263 6036.42108195038 6000 349.423297209606 350 9.08383467933972 -156.374127203002
