# Supplementary material for: Quantum-mechanical exploration of the phase diagram of water
Source: Nat Commun. 2021 Jan 26;12:588. doi: 10.1038/s41467-020-20821-w (PMC7838264; doi:10.1038/s41467-020-20821-w)
Supplement: Supplementary file 3 — Supplementary Data 1 [file 41467_2020_20821_MOESM3_ESM.zip › supplemental_data/results/isothermOutput/isotherm-T125-icePCOD8324623.dat]

#rho/A^-3 potentialEnergy/(eV) P/bar Ptarget/bar Tavg/K Ttarget/K v/A^3 avgEnthalpy/eV
0.101066295820246 -156.507972098827 -34.2820987254367 0 125.07189299566 125 9.89449540901921 -156.492041418935
0.102002752219394 -156.508106236529 956.083477654489 1000 125.137672482642 125 9.80365704102904 -156.486103766775
0.102936469322469 -156.508158715228 2023.76885575314 2000 124.940726226331 125 9.71472993567814 -156.479762729895
0.103820301126294 -156.508161470687 3026.40492234367 3000 125.078756540261 125 9.63202754327918 -156.473826435076
0.10470762118296 -156.508118742309 3970.96468047237 4000 125.03139241029 125 9.55040319608313 -156.468312726525
0.105577243988305 -156.507997015871 4972.90318227645 5000 124.926267265321 125 9.47173805854196 -156.462479276387
0.106484348735343 -156.507839073449 5999.12581663856 6000 124.902704651589 125 9.39105147260098 -156.456558336896
0.107344393540777 -156.507646731505 6989.81959803657 7000 125.07020630255 125 9.31581023484123 -156.450860587999
0.10820377342599 -156.507403554028 8001.48126685212 8000 124.931005495404 125 9.24182187309752 -156.445123489655
