# Supplementary material for: Quantum-mechanical exploration of the phase diagram of water
Source: Nat Commun. 2021 Jan 26;12:588. doi: 10.1038/s41467-020-20821-w (PMC7838264; doi:10.1038/s41467-020-20821-w)
Supplement: Supplementary file 3 — Supplementary Data 1 [file 41467_2020_20821_MOESM3_ESM.zip › supplemental_data/results/isothermOutput/isotherm-T325-ice6721563.dat]

#rho/A^-3 potentialEnergy/(eV) P/bar Ptarget/bar Tavg/K Ttarget/K v/A^3 avgEnthalpy/eV
0.0924349790601539 -156.454878582354 0.240244328378555 0 325.107853753757 325 10.8184153895814 -156.412903227156
0.0979755514785339 -156.45656148533 1021.96105518066 1000 325.345159574708 325 10.2066279281837 -156.408068976244
0.101866912437586 -156.457581705158 1946.75701717622 2000 325.18393488683 325 9.81673024214517 -156.403681726074
0.104614531809361 -156.458167994922 2962.58382469536 3000 324.901658982718 325 9.55890145187763 -156.398551785619
0.107188964359447 -156.458640027279 4053.23800462803 4000 325.043691878987 325 9.3293186101379 -156.393077050961
