# Supplementary material for: Quantum-mechanical exploration of the phase diagram of water
Source: Nat Commun. 2021 Jan 26;12:588. doi: 10.1038/s41467-020-20821-w (PMC7838264; doi:10.1038/s41467-020-20821-w)
Supplement: Supplementary file 3 — Supplementary Data 1 [file 41467_2020_20821_MOESM3_ESM.zip › supplemental_data/results/isothermOutput/isotherm-T200-iceV-part.dat]

#rho/A^-3 potentialEnergy/(eV) P/bar Ptarget/bar Tavg/K Ttarget/K v/A^3 avgEnthalpy/eV
0.119942691544379 -156.496025736807 -49.5562833557255 -50 199.889306357168 200 8.33731498871693 -156.470503566144
0.120328155602158 -156.496106018214 364.671662663324 452.380952380952 199.905633694185 200 8.31060689824177 -156.468441947833
0.120941072995205 -156.496286860633 986.635073158593 954.761904761905 200.264818800588 200 8.268489564663 -156.465370286512
0.121419803102209 -156.496405333427 1415.53418346067 1457.14285714286 199.215695149698 200 8.23588882909173 -156.463448397461
0.121660538994496 -156.496427219672 2019.42350399469 1959.52380952381 200.300713082816 200 8.21959205725071 -156.460242134989
0.122281394622505 -156.496680739623 2224.51496607248 2461.90476190476 199.918052415789 200 8.17785897099967 -156.459548404641
0.12272159030217 -156.496666191432 2968.99259782728 2964.28571428571 201.198660059559 200 8.14852543499281 -156.455630761048
0.123075921852386 -156.49677369816 3483.39493966208 3466.66666666667 199.982808267601 200 8.12506609700131 -156.453315612703
0.123545204844625 -156.496746621752 4007.84647466517 3969.04761904762 199.810533545813 200 8.09420326153196 -156.450739101348
0.124020092146823 -156.496896280847 4481.33232916319 4471.42857142857 199.75126438513 200 8.06320961942307 -156.448580809754
0.124372017777602 -156.496869256141 5072.27075988554 4973.80952380952 200.213617387142 200 8.04039379491431 -156.445595685944
0.124861671150988 -156.496847016993 5703.07819200035 5476.19047619048 200.076680530348 200 8.00886285424421 -156.442532233445
