# Supplementary material for: Quantum-mechanical exploration of the phase diagram of water
Source: Nat Commun. 2021 Jan 26;12:588. doi: 10.1038/s41467-020-20821-w (PMC7838264; doi:10.1038/s41467-020-20821-w)
Supplement: Supplementary file 3 — Supplementary Data 1 [file 41467_2020_20821_MOESM3_ESM.zip › supplemental_data/results/isothermOutput/isotherm-T300-iceIh.dat]

#rho/A^-3 potentialEnergy/(eV) P/bar Ptarget/bar Tavg/K Ttarget/K v/A^3 avgEnthalpy/eV
0.0878115446439153 -156.488627247969 -58.585231912851 -100 299.911219225754 300 11.3880242518806 -156.450303817724
0.0891146883811128 -156.489194792482 946.65251932701 905 299.888151949713 300 11.2214946622867 -156.443825382222
0.0902779001715424 -156.489524399734 1917.07128514467 1910 299.985348132977 300 11.0769080594458 -156.437525033555
0.0914725819237868 -156.489777472699 2876.49127859455 2915 299.95315367668 300 10.9322376057252 -156.431407741425
