# Supplementary material for: Quantum-mechanical exploration of the phase diagram of water
Source: Nat Commun. 2021 Jan 26;12:588. doi: 10.1038/s41467-020-20821-w (PMC7838264; doi:10.1038/s41467-020-20821-w)
Supplement: Supplementary file 3 — Supplementary Data 1 [file 41467_2020_20821_MOESM3_ESM.zip › supplemental_data/results/isothermOutput/isotherm-T150-iceV.dat]

#rho/A^-3 potentialEnergy/(eV) P/bar Ptarget/bar Tavg/K Ttarget/K v/A^3 avgEnthalpy/eV
0.12164407944965 -156.503833323668 -52.4711898954397 -50 149.895284697534 150 8.22070424244453 -156.484742538609
0.122462657208752 -156.504005751393 969.587123637314 950.005 149.88104882682 150 8.16575454748941 -156.479704818647
0.123343522453636 -156.504131218625 1969.80991972499 1950.01 149.992284361117 150 8.107438316235 -156.474790507515
0.12417509924845 -156.504237331832 2922.64295614837 2950.015 150.047650350941 150 8.05314435867047 -156.470168165998
0.124974870266416 -156.50428954464 3958.19308548075 3950.015 149.98136029173 150 8.0016086263442 -156.465148240295
0.127959176434988 -156.50419832064 7569.98454449277 7600 150.029770908068 150 7.81499246760208 -156.447895418747
0.12872185692777 -156.504099089347 8544.17675637832 8550 150.241123903532 150 7.76868842531639 -156.443263135873
0.129521795726646 -156.503963066287 9450.20742256449 9500 150.234075119045 150 7.72070827454006 -156.439018167433
0.130344503958532 -156.503806775055 10526.8288300287 10500 149.952087846455 150 7.67197672038508 -156.434031185368
