# Supplementary material for: Quantum-mechanical exploration of the phase diagram of water
Source: Nat Commun. 2021 Jan 26;12:588. doi: 10.1038/s41467-020-20821-w (PMC7838264; doi:10.1038/s41467-020-20821-w)
Supplement: Supplementary file 3 — Supplementary Data 1 [file 41467_2020_20821_MOESM3_ESM.zip › supplemental_data/results/isothermOutput/isotherm-T125-iceACO.dat]

#rho/A^-3 potentialEnergy/(eV) P/bar Ptarget/bar Tavg/K Ttarget/K v/A^3 avgEnthalpy/eV
0.0708077297885661 -156.496712130301 -27.0720140930053 0 125.019351580522 125 14.1227518942639 -156.48080860217
0.0722139452405219 -156.496990836358 996.822765843232 1000 125.11812170229 125 13.84774085766 -156.472222135994
0.0740589380923053 -156.496918815982 1971.35768305359 2000 125.165071281936 125 13.5027590964594 -156.464148110807
