# Supplementary material for: Quantum-mechanical exploration of the phase diagram of water
Source: Nat Commun. 2021 Jan 26;12:588. doi: 10.1038/s41467-020-20821-w (PMC7838264; doi:10.1038/s41467-020-20821-w)
Supplement: Supplementary file 3 — Supplementary Data 1 [file 41467_2020_20821_MOESM3_ESM.zip › supplemental_data/results/isothermOutput/isotherm-T350-ice14427301.dat]

#rho/A^-3 potentialEnergy/(eV) P/bar Ptarget/bar Tavg/K Ttarget/K v/A^3 avgEnthalpy/eV
0.0876097354806205 -156.445655152243 -49.5820249844059 0 349.790990426409 350 11.4142565836328 -156.400851090547
0.0954404908802808 -156.449220081923 965.449625337118 1000 350.154319086125 350 10.4777332008318 -156.397701966447
0.100316594212803 -156.450826699366 1901.50846910333 2000 349.166839890604 350 9.96844049428839 -156.393921427047
0.103248699816285 -156.451787372625 2919.72569026062 3000 349.875242577629 350 9.68535198776687 -156.388973218933
