# Supplementary material for: Quantum-mechanical exploration of the phase diagram of water
Source: Nat Commun. 2021 Jan 26;12:588. doi: 10.1038/s41467-020-20821-w (PMC7838264; doi:10.1038/s41467-020-20821-w)
Supplement: Supplementary file 3 — Supplementary Data 1 [file 41467_2020_20821_MOESM3_ESM.zip › supplemental_data/results/isothermOutput/isotherm-T200-iceV.dat]

#rho/A^-3 potentialEnergy/(eV) P/bar Ptarget/bar Tavg/K Ttarget/K v/A^3 avgEnthalpy/eV
0.120079859960748 -156.496284622321 -31.6617451560516 -50 200.285510291921 200 8.32779119101971 -156.470580617245
0.120960579443112 -156.496546758103 978.072753930137 950.005 200.028361415872 200 8.26715616446182 -156.465663251127
0.121880821118184 -156.496781801204 1975.59305495041 1950.005 199.993932091379 200 8.20473632213498 -156.46083106074
0.122769867548278 -156.496938181746 2939.33073684166 2950.0100005001 199.913786060373 200 8.145321160396 -156.456172854502
0.12660055173846 -156.497224761542 7648.63348026075 7600 200.139714090732 200 7.89885973061056 -156.433665750398
0.127370430986467 -156.497190182741 8512.7410293902 8550 199.674578333957 200 7.8511157751068 -156.429684633393
0.128136411346662 -156.497118678575 9495.64404410319 9500 199.596017147921 200 7.80418297570847 -156.425084622606
0.128959078953013 -156.496993059457 10495.9688134742 10500 199.918246336905 200 7.7543978145529 -156.420371829538
